# Supplementary material for: Hydrogen-bonded mol­ecular salts of reduced benzo­thia­zole derivatives with carboxyl­ates: a robust [image](8) supra­molecular motif (even when disordered)
Source: Acta Crystallogr E Crystallogr Commun. 2019 Jan 8;75(Pt 2):167–74. doi: 10.1107/S2056989018018224 (PMC6362640; doi:10.1107/S2056989018018224)
Supplement: Supplementary file 1 [file e-75-00167-sup1.cif]

##############################################################################
#                                                                            #
# This CIF contains the data in a paper accepted for publication in          #
# Acta Crystallographica Section E. It conforms to the requirements of       #
# Notes for Authors for Acta Crystallographica Section E, and has been       #
# peer reviewed under the auspices of the IUCr Commission on Journals.       #
#                                                                            #
# Full details of the Crystallographic Information File format               #
# are given in the paper "The Crystallographic Information File (CIF):       #
# a New Standard Archive File for Crystallography" by S. R. Hall, F. H.      #
# Allen and I. D. Brown [Acta Cryst. (1991), A47, 655-685].                  #
#                                                                            #
# The current version of the core CIF dictionary is obtainable from          #
# ftp://ftp.iucr.org/pub/cif_core.dic.                                       #
#                                                                            #
# Software is freely available for graphical display of the structure(s)     #
# in this CIF. For information consult the CIF software page                 #
# http://www.iucr.org/resources/cif/software.                                #
#                                                                            #
# This file may be used for bona fide research purposes within the           #
# scientific community so long as proper attribution is given to the journal # 
# article from which it was obtained.                                        #
#                                                                            #
##############################################################################
data_I
_database_code_depnum_ccdc_archive 'CCDC 1886881'
_audit_creation_method     'SHELXL-2014/7'
_chemical_name_systematic
;
2-Amino-4,4,7,7-tetramethyl-3a,5,6,7a-tetrahydrobenzothiazol-3-ium
4-methylbenzoate
;
_chemical_name_common     ?
_chemical_formula_moiety     'C11 H19 N2 S +, C8 H7 O2 -'
_chemical_formula_sum     'C19 H26 N2 O2 S'
_chemical_formula_iupac     'C11 H19 N2 S +, C8 H7 O2 -'
_chemical_formula_weight     346.48
_chemical_melting_point     ?
_chemical_absolute_configuration     ad
_space_group_crystal_system     monoclinic
_space_group_name_H-M_alt     'P c'
_space_group_name_Hall     'P -2yc'
loop_
    _space_group_symop_operation_xyz
    'x, y, z'
    'x, -y, z+1/2'
_cell_length_a     10.1879(5)
_cell_length_b     11.6149(5)
_cell_length_c     8.7790(4)
_cell_angle_alpha     90
_cell_angle_beta     113.480(6)
_cell_angle_gamma     90
_cell_volume     952.82(9)
_cell_formula_units_Z     2
_cell_measurement_reflns_used     5914
_cell_measurement_theta_min     2.1700
_cell_measurement_theta_max     28.0830
_cell_measurement_temperature     173(2)
_exptl_crystal_description     plate
_exptl_crystal_colour     colourless
_exptl_crystal_size_max     0.240
_exptl_crystal_size_mid     0.110
_exptl_crystal_size_min     0.020
_exptl_crystal_density_diffrn     1.208
_exptl_crystal_density_meas     ?
_exptl_crystal_density_method     ?
_exptl_crystal_F_000     372
_exptl_absorpt_coefficient_mu     0.183
_exptl_absorpt_correction_type     multi-scan
_exptl_absorpt_process_details
;
(CrysAlis PRO; Rigaku, 2017)
;
_exptl_absorpt_correction_T_min     0.79337
_exptl_absorpt_correction_T_max     1.00000
_diffrn_ambient_temperature     173(2)
_diffrn_source     'rotating anode'
_diffrn_radiation_type     MoK\a
_diffrn_radiation_wavelength     0.71073
_diffrn_radiation_monochromator     'Rigaku Osmic Confocal Optical System'
_diffrn_measurement_device_type     ' Rigaku XtaLAB P200 HPC '
_diffrn_measurement_device     'three-circle diffractometer'
_diffrn_measurement_method     \w
_diffrn_detector_area_resol_mean     ?
_diffrn_reflns_number     12189
_diffrn_reflns_av_R_equivalents     0.0290
_diffrn_reflns_av_unetI/netI     0.0372
_diffrn_reflns_theta_min     1.753
_diffrn_reflns_theta_max     29.024
_diffrn_reflns_theta_full     25.242
_diffrn_measured_fraction_theta_max     0.882
_diffrn_measured_fraction_theta_full     1.000
_diffrn_reflns_limit_h_min     -13
_diffrn_reflns_limit_h_max     12
_diffrn_reflns_limit_k_min     -15
_diffrn_reflns_limit_k_max     15
_diffrn_reflns_limit_l_min     -11
_diffrn_reflns_limit_l_max     11
_diffrn_radiation_probe     x-ray
_refine_special_details     ?
_reflns_number_total     4056
_reflns_number_gt     3440
_reflns_threshold_expression     'I > 2\s(I)'
_refine_ls_structure_factor_coef     Fsqd
_refine_ls_matrix_type     full
_refine_ls_R_factor_all     0.0497
_refine_ls_R_factor_gt     0.0377
_refine_ls_wR_factor_gt     0.0848
_refine_ls_wR_factor_ref     0.0892
_refine_ls_goodness_of_fit_ref     1.027
_refine_ls_restrained_S_all     1.026
_refine_ls_number_reflns     4056
_refine_ls_number_parameters     230
_refine_ls_number_restraints     2
_refine_ls_hydrogen_treatment     mixed
_refine_ls_weighting_scheme     calc
_refine_ls_weighting_details
              'w=1/[\s^2^(Fo^2^)+(0.0463P)^2^+0.0807P] where P=(Fo^2^+2Fc^2^)/3'
_atom_sites_solution_hydrogens     mixed
_atom_sites_solution_primary     direct
_atom_sites_solution_secondary     ?
_refine_ls_shift/su_max     0.000
_refine_ls_shift/su_mean     0.000
_refine_diff_density_max     0.203
_refine_diff_density_min     -0.172
_refine_ls_extinction_method     none
_refine_ls_extinction_coef     .
_refine_ls_abs_structure_details
;
Flack <i>x</i> determined using 1371 quotients
[(<i>I</i>^+^)-(<i>I</i>^-^)]/[(<i>I</i>^+^)+(<i>I</i>^-^)]
(Parsons <i>et al.</i>,  2013).
;
_refine_ls_abs_structure_Flack     0.03(3)
loop_
    _atom_type_symbol
    _atom_type_description
    _atom_type_scat_dispersion_real
    _atom_type_scat_dispersion_imag
    _atom_type_scat_source
    'C' 'C' 0.0033 0.0016
                         'International Tables Vol C Tables 4.2.6.8 and 6.1.1.4'
    'H' 'H' 0.0000 0.0000
                         'International Tables Vol C Tables 4.2.6.8 and 6.1.1.4'
    'N' 'N' 0.0061 0.0033
                         'International Tables Vol C Tables 4.2.6.8 and 6.1.1.4'
    'O' 'O' 0.0106 0.0060
                         'International Tables Vol C Tables 4.2.6.8 and 6.1.1.4'
    'S' 'S' 0.1246 0.1234
                         'International Tables Vol C Tables 4.2.6.8 and 6.1.1.4'
_computing_data_collection
;
<i>CrystalClear-SM</i> (Rigaku,  2017)
;
_computing_cell_refinement
;
CrysAlis PRO (Rigaku, 2017)
;
_computing_data_reduction
;
CrysAlis PRO (Rigaku, 2017)
;
_computing_structure_solution
;
SHELXS97 (Sheldrick, 2008)
;
_computing_structure_refinement
;
SHELXL2014 (Sheldrick, 2015)
;
_computing_molecular_graphics
;
ORTEP-3 for Windows (Farrugia, 2012)
;
_computing_publication_material
;
publCIF (Westrip, 2010)
;
loop_
    _atom_site_type_symbol
    _atom_site_label
    _atom_site_fract_x
    _atom_site_fract_y
    _atom_site_fract_z
    _atom_site_U_iso_or_equiv
    _atom_site_adp_type
    _atom_site_calc_flag
    _atom_site_occupancy
    _atom_site_disorder_assembly
    _atom_site_disorder_group
    C C1 0.3617(3) 0.6584(2) 0.8458(3) 0.0363(6) Uani d 1 . .
    C C2 0.2322(3) 0.6675(3) 0.8865(4) 0.0466(7) Uani d 1 . .
    C C3A 0.1685(10) 0.7939(8) 0.8152(12) 0.058(3) Uiso d 0.398(10) A 1
    H H3A1 0.0740 0.8028 0.8210 0.069 Uiso calc 0.398(10) A 1
    H H3A2 0.2329 0.8534 0.8878 0.069 Uiso calc 0.398(10) A 1
    C C4A 0.1525(10) 0.8143(9) 0.6457(13) 0.048(2) Uiso d 0.398(10) A 1
    H H4A1 0.1003 0.8874 0.6050 0.058 Uiso calc 0.398(10) A 1
    H H4A2 0.0957 0.7512 0.5735 0.058 Uiso calc 0.398(10) A 1
    C C3B 0.1217(6) 0.7333(5) 0.7440(7) 0.0467(18) Uiso d 0.602(10) A 2
    H H3B1 0.0401 0.7535 0.7730 0.056 Uiso calc 0.602(10) A 2
    H H3B2 0.0852 0.6836 0.6441 0.056 Uiso calc 0.602(10) A 2
    C C4B 0.1860(7) 0.8447(6) 0.7047(9) 0.0468(15) Uiso d 0.602(10) A 2
    H H4B1 0.1081 0.8907 0.6225 0.056 Uiso calc 0.602(10) A 2
    H H4B2 0.2291 0.8911 0.8074 0.056 Uiso calc 0.602(10) A 2
    C C5 0.3013(3) 0.8207(2) 0.6356(4) 0.0412(7) Uani d 1 . .
    C C6 0.3917(3) 0.7225(2) 0.7371(3) 0.0342(6) Uani d 1 . .
    C C7 0.5894(3) 0.6071(2) 0.8256(3) 0.0341(6) Uani d 1 . .
    C C8 0.1541(6) 0.5542(4) 0.8622(7) 0.111(2) Uani d 1 . .
    H H8A 0.0673 0.5643 0.8833 0.167 Uiso calc 1 . .
    H H8B 0.2164 0.4971 0.9397 0.167 Uiso calc 1 . .
    H H8C 0.1280 0.5275 0.7480 0.167 Uiso calc 1 . .
    C C9 0.2747(4) 0.7056(4) 1.0652(5) 0.0783(12) Uani d 1 . .
    H H9A 0.1884 0.7226 1.0847 0.117 Uiso calc 1 . .
    H H9B 0.3342 0.7749 1.0862 0.117 Uiso calc 1 . .
    H H9C 0.3288 0.6440 1.1401 0.117 Uiso calc 1 . .
    C C10 0.2527(4) 0.7945(3) 0.4504(4) 0.0648(10) Uani d 1 . .
    H H10A 0.1905 0.8566 0.3853 0.097 Uiso calc 1 . .
    H H10B 0.2000 0.7216 0.4246 0.097 Uiso calc 1 . .
    H H10C 0.3366 0.7886 0.4227 0.097 Uiso calc 1 . .
    C C11 0.3888(4) 0.9315(3) 0.6748(5) 0.0622(9) Uani d 1 . .
    H H11A 0.4216 0.9487 0.7935 0.093 Uiso calc 1 . .
    H H11B 0.3293 0.9950 0.6100 0.093 Uiso calc 1 . .
    H H11C 0.4718 0.9220 0.6461 0.093 Uiso calc 1 . .
    N N1 0.5199(2) 0.69242(19) 0.7257(3) 0.0352(5) Uani d 1 . .
    H H1N 0.559(3) 0.719(3) 0.660(4) 0.042 Uiso d 1 . .
    N N2 0.7129(3) 0.5644(2) 0.8356(3) 0.0406(6) Uani d 1 . .
    H H2N 0.738(3) 0.583(3) 0.759(4) 0.049 Uiso d 1 . .
    H H3N 0.742(3) 0.502(3) 0.900(4) 0.049 Uiso d 1 . .
    S S1 0.49793(8) 0.55753(6) 0.94144(8) 0.04197(19) Uani d 1 . .
    C C12 0.7414(3) 0.7561(2) 0.3383(3) 0.0353(6) Uani d 1 . .
    C C13 0.8440(3) 0.6995(3) 0.2992(3) 0.0393(6) Uani d 1 . .
    H H13 0.8915 0.6339 0.3613 0.047 Uiso calc 1 . .
    C C14 0.8774(3) 0.7387(3) 0.1694(3) 0.0428(7) Uani d 1 . .
    H H14 0.9470 0.6986 0.1432 0.051 Uiso calc 1 . .
    C C15 0.8121(3) 0.8343(3) 0.0779(4) 0.0457(7) Uani d 1 . .
    C C16 0.7089(4) 0.8898(3) 0.1168(4) 0.0533(8) Uani d 1 . .
    H H16 0.6618 0.9556 0.0547 0.064 Uiso calc 1 . .
    C C17 0.6734(3) 0.8509(3) 0.2443(4) 0.0474(8) Uani d 1 . .
    H H17 0.6015 0.8898 0.2678 0.057 Uiso calc 1 . .
    C C18 0.7053(3) 0.7165(2) 0.4803(3) 0.0382(6) Uani d 1 . .
    C C19 0.8510(4) 0.8777(4) -0.0609(4) 0.0688(10) Uani d 1 . .
    H H19A 0.8263 0.9595 -0.0806 0.103 Uiso calc 1 . .
    H H19B 0.7981 0.8339 -0.1624 0.103 Uiso calc 1 . .
    H H19C 0.9541 0.8680 -0.0298 0.103 Uiso calc 1 . .
    O O1 0.6233(2) 0.77900(19) 0.5192(3) 0.0518(5) Uani d 1 . .
    O O2 0.7604(2) 0.62322(16) 0.5523(2) 0.0428(5) Uani d 1 . .
loop_
    _atom_site_aniso_label
    _atom_site_aniso_U_11
    _atom_site_aniso_U_22
    _atom_site_aniso_U_33
    _atom_site_aniso_U_12
    _atom_site_aniso_U_13
    _atom_site_aniso_U_23
    C1 0.0372(15) 0.0423(14) 0.0285(13) -0.0010(12) 0.0124(11) -0.0022(11)
    C2 0.0447(17) 0.0600(18) 0.0416(16) 0.0010(14) 0.0240(14) 0.0026(13)
    C5 0.0452(17) 0.0385(14) 0.0416(15) 0.0057(13) 0.0193(13) 0.0040(12)
    C6 0.0349(14) 0.0371(14) 0.0302(13) -0.0036(11) 0.0125(11) -0.0062(11)
    C7 0.0367(15) 0.0371(14) 0.0297(12) -0.0024(12) 0.0145(11) -0.0032(11)
    C8 0.093(3) 0.120(4) 0.166(5) -0.062(3) 0.099(4) -0.071(4)
    C9 0.071(3) 0.121(3) 0.061(2) -0.016(2) 0.046(2) -0.024(2)
    C10 0.067(2) 0.070(2) 0.0382(17) 0.0162(19) -0.0001(16) 0.0003(15)
    C11 0.078(3) 0.0420(18) 0.060(2) -0.0011(17) 0.0206(19) 0.0045(16)
    N1 0.0393(13) 0.0379(12) 0.0330(11) -0.0016(10) 0.0193(10) 0.0002(9)
    N2 0.0422(15) 0.0462(14) 0.0355(13) 0.0056(12) 0.0176(11) 0.0022(11)
    S1 0.0427(4) 0.0504(4) 0.0366(3) 0.0040(4) 0.0197(3) 0.0082(3)
    C12 0.0346(14) 0.0440(15) 0.0286(12) -0.0072(12) 0.0138(11) -0.0075(11)
    C13 0.0291(14) 0.0486(16) 0.0385(15) -0.0007(12) 0.0116(12) -0.0027(12)
    C14 0.0293(15) 0.0632(19) 0.0391(15) -0.0007(14) 0.0171(13) -0.0070(14)
    C15 0.0437(17) 0.0619(19) 0.0347(14) -0.0018(15) 0.0190(13) -0.0020(14)
    C16 0.065(2) 0.0589(19) 0.0413(17) 0.0144(17) 0.0273(16) 0.0111(14)
    C17 0.0539(19) 0.0529(18) 0.0432(17) 0.0113(15) 0.0276(15) 0.0007(14)
    C18 0.0381(15) 0.0422(15) 0.0364(14) -0.0066(13) 0.0173(12) -0.0057(12)
    C19 0.075(2) 0.095(3) 0.0514(19) 0.017(2) 0.0410(18) 0.0169(18)
    O1 0.0653(14) 0.0525(12) 0.0554(13) 0.0081(10) 0.0429(11) 0.0050(10)
    O2 0.0452(11) 0.0479(11) 0.0386(10) -0.0012(9) 0.0203(9) 0.0012(9)
_geom_special_details
;
 All esds (except the esd in the dihedral angle between two l.s. planes)
 are estimated using the full covariance matrix.  The cell esds are taken
 into account individually in the estimation of esds in distances, angles
 and torsion angles; correlations between esds in cell parameters are only
 used when they are defined by crystal symmetry.  An approximate (isotropic)
 treatment of cell esds is used for estimating esds involving l.s. planes.
;
loop_
    _geom_bond_atom_site_label_1
    _geom_bond_atom_site_label_2
    _geom_bond_site_symmetry_2
    _geom_bond_distance
    _geom_bond_publ_flag
    C1 C6 . 1.338(4) ?
    C1 C2 . 1.502(4) ?
    C1 S1 . 1.753(3) ?
    C2 C8 . 1.509(5) ?
    C2 C3B . 1.514(6) ?
    C2 C9 . 1.518(5) ?
    C2 C3A . 1.626(9) ?
    C3A C4A . 1.451(14) ?
    C3A H3A1 . 0.9900 ?
    C3A H3A2 . 0.9900 ?
    C4A C5 . 1.555(9) ?
    C4A H4A1 . 0.9900 ?
    C4A H4A2 . 0.9900 ?
    C3B C4B . 1.551(9) ?
    C3B H3B1 . 0.9900 ?
    C3B H3B2 . 0.9900 ?
    C4B C5 . 1.547(6) ?
    C4B H4B1 . 0.9900 ?
    C4B H4B2 . 0.9900 ?
    C5 C6 . 1.514(4) ?
    C5 C11 . 1.524(4) ?
    C5 C10 . 1.529(4) ?
    C6 N1 . 1.394(4) ?
    C7 N2 . 1.322(4) ?
    C7 N1 . 1.325(3) ?
    C7 S1 . 1.729(3) ?
    C8 H8A . 0.9800 ?
    C8 H8B . 0.9800 ?
    C8 H8C . 0.9800 ?
    C9 H9A . 0.9800 ?
    C9 H9B . 0.9800 ?
    C9 H9C . 0.9800 ?
    C10 H10A . 0.9800 ?
    C10 H10B . 0.9800 ?
    C10 H10C . 0.9800 ?
    C11 H11A . 0.9800 ?
    C11 H11B . 0.9800 ?
    C11 H11C . 0.9800 ?
    N1 H1N . 0.88(3) ?
    N2 H2N . 0.83(3) ?
    N2 H3N . 0.89(3) ?
    C12 C17 . 1.385(4) ?
    C12 C13 . 1.389(4) ?
    C12 C18 . 1.506(4) ?
    C13 C14 . 1.389(4) ?
    C13 H13 . 0.9500 ?
    C14 C15 . 1.377(4) ?
    C14 H14 . 0.9500 ?
    C15 C16 . 1.386(4) ?
    C15 C19 . 1.510(4) ?
    C16 C17 . 1.383(4) ?
    C16 H16 . 0.9500 ?
    C17 H17 . 0.9500 ?
    C18 O1 . 1.252(3) ?
    C18 O2 . 1.267(3) ?
    C19 H19A . 0.9800 ?
    C19 H19B . 0.9800 ?
    C19 H19C . 0.9800 ?
loop_
    _geom_angle_atom_site_label_1
    _geom_angle_atom_site_label_2
    _geom_angle_atom_site_label_3
    _geom_angle_site_symmetry_1
    _geom_angle_site_symmetry_3
    _geom_angle
    _geom_angle_publ_flag
    C6 C1 C2 . . 127.0(3) ?
    C6 C1 S1 . . 110.6(2) ?
    C2 C1 S1 . . 122.4(2) ?
    C1 C2 C8 . . 111.6(3) ?
    C1 C2 C3B . . 105.9(3) ?
    C8 C2 C3B . . 98.4(4) ?
    C1 C2 C9 . . 110.6(3) ?
    C8 C2 C9 . . 108.5(3) ?
    C3B C2 C9 . . 121.2(4) ?
    C1 C2 C3A . . 103.1(4) ?
    C8 C2 C3A . . 128.8(5) ?
    C9 C2 C3A . . 92.3(4) ?
    C4A C3A C2 . . 114.0(8) ?
    C4A C3A H3A1 . . 108.8 ?
    C2 C3A H3A1 . . 108.8 ?
    C4A C3A H3A2 . . 108.8 ?
    C2 C3A H3A2 . . 108.8 ?
    H3A1 C3A H3A2 . . 107.7 ?
    C3A C4A C5 . . 110.6(8) ?
    C3A C4A H4A1 . . 109.5 ?
    C5 C4A H4A1 . . 109.5 ?
    C3A C4A H4A2 . . 109.5 ?
    C5 C4A H4A2 . . 109.5 ?
    H4A1 C4A H4A2 . . 108.1 ?
    C2 C3B C4B . . 111.3(5) ?
    C2 C3B H3B1 . . 109.4 ?
    C4B C3B H3B1 . . 109.4 ?
    C2 C3B H3B2 . . 109.4 ?
    C4B C3B H3B2 . . 109.4 ?
    H3B1 C3B H3B2 . . 108.0 ?
    C5 C4B C3B . . 113.0(5) ?
    C5 C4B H4B1 . . 109.0 ?
    C3B C4B H4B1 . . 109.0 ?
    C5 C4B H4B2 . . 109.0 ?
    C3B C4B H4B2 . . 109.0 ?
    H4B1 C4B H4B2 . . 107.8 ?
    C6 C5 C11 . . 109.8(2) ?
    C6 C5 C10 . . 109.8(2) ?
    C11 C5 C10 . . 108.7(3) ?
    C6 C5 C4B . . 106.5(3) ?
    C11 C5 C4B . . 103.1(4) ?
    C10 C5 C4B . . 118.6(4) ?
    C6 C5 C4A . . 107.9(4) ?
    C11 C5 C4A . . 121.6(5) ?
    C10 C5 C4A . . 98.1(5) ?
    C1 C6 N1 . . 113.5(2) ?
    C1 C6 C5 . . 125.6(3) ?
    N1 C6 C5 . . 121.0(2) ?
    N2 C7 N1 . . 124.6(2) ?
    N2 C7 S1 . . 123.9(2) ?
    N1 C7 S1 . . 111.6(2) ?
    C2 C8 H8A . . 109.5 ?
    C2 C8 H8B . . 109.5 ?
    H8A C8 H8B . . 109.5 ?
    C2 C8 H8C . . 109.5 ?
    H8A C8 H8C . . 109.5 ?
    H8B C8 H8C . . 109.5 ?
    C2 C9 H9A . . 109.5 ?
    C2 C9 H9B . . 109.5 ?
    H9A C9 H9B . . 109.5 ?
    C2 C9 H9C . . 109.5 ?
    H9A C9 H9C . . 109.5 ?
    H9B C9 H9C . . 109.5 ?
    C5 C10 H10A . . 109.5 ?
    C5 C10 H10B . . 109.5 ?
    H10A C10 H10B . . 109.5 ?
    C5 C10 H10C . . 109.5 ?
    H10A C10 H10C . . 109.5 ?
    H10B C10 H10C . . 109.5 ?
    C5 C11 H11A . . 109.5 ?
    C5 C11 H11B . . 109.5 ?
    H11A C11 H11B . . 109.5 ?
    C5 C11 H11C . . 109.5 ?
    H11A C11 H11C . . 109.5 ?
    H11B C11 H11C . . 109.5 ?
    C7 N1 C6 . . 114.1(2) ?
    C7 N1 H1N . . 116(2) ?
    C6 N1 H1N . . 130.1(19) ?
    C7 N2 H2N . . 116(2) ?
    C7 N2 H3N . . 115(2) ?
    H2N N2 H3N . . 126(3) ?
    C7 S1 C1 . . 90.27(13) ?
    C17 C12 C13 . . 118.4(3) ?
    C17 C12 C18 . . 120.5(3) ?
    C13 C12 C18 . . 121.1(3) ?
    C14 C13 C12 . . 120.2(3) ?
    C14 C13 H13 . . 119.9 ?
    C12 C13 H13 . . 119.9 ?
    C15 C14 C13 . . 121.6(3) ?
    C15 C14 H14 . . 119.2 ?
    C13 C14 H14 . . 119.2 ?
    C14 C15 C16 . . 117.9(3) ?
    C14 C15 C19 . . 121.2(3) ?
    C16 C15 C19 . . 120.8(3) ?
    C17 C16 C15 . . 121.1(3) ?
    C17 C16 H16 . . 119.4 ?
    C15 C16 H16 . . 119.4 ?
    C16 C17 C12 . . 120.8(3) ?
    C16 C17 H17 . . 119.6 ?
    C12 C17 H17 . . 119.6 ?
    O1 C18 O2 . . 124.9(2) ?
    O1 C18 C12 . . 117.2(3) ?
    O2 C18 C12 . . 117.9(2) ?
    C15 C19 H19A . . 109.5 ?
    C15 C19 H19B . . 109.5 ?
    H19A C19 H19B . . 109.5 ?
    C15 C19 H19C . . 109.5 ?
    H19A C19 H19C . . 109.5 ?
    H19B C19 H19C . . 109.5 ?
loop_
    _geom_hbond_atom_site_label_D
    _geom_hbond_atom_site_label_H
    _geom_hbond_atom_site_label_A
    _geom_hbond_site_symmetry_A
    _geom_hbond_distance_DH
    _geom_hbond_distance_HA
    _geom_hbond_distance_DA
    _geom_hbond_angle_DHA
    N1 H1N O1 . 0.88(3) 1.76(3) 2.632(3) 175(3)
    N2 H2N O2 . 0.83(3) 1.98(4) 2.801(3) 170(3)
    N2 H3N O2 2_565 0.89(3) 1.93(3) 2.805(3) 164(3)
_shelx_space_group_comment
;
The symmetry employed for this shelxl refinement is uniquely defined
by the following loop, which should always be used as a source of
symmetry information in preference to the above space-group names.
They are only intended as comments.
;
_shelx_estimated_absorpt_T_min     0.957
_shelx_estimated_absorpt_T_max     0.996
_shelx_hkl_file
;
  -1   0   0 3337.83  104.64
   1   0   0 3344.60  104.64
  -2   0   0 4933.08  155.68
  -2   0   0 5098.72  155.33
  -2   0   0 4804.58  155.50
   2   0   0 4921.25  155.68
  -3   0   0  661.00   21.48
   3   0   0  682.97   21.75
  -3   0   0  677.64   21.78
  -3   0   0  670.42   22.05
   3   0   0  687.68   21.55
   4   0   0  104.58    4.18
   4   0   0  105.80    3.97
  -4   0   0  113.11    4.65
  -4   0   0  102.60    4.24
  -4   0   0  103.92    3.82
  -5   0   0  382.79   13.10
   5   0   0  389.76   13.04
   5   0   0  367.32   12.68
   5   0   0  396.91   13.62
  -5   0   0  388.75   12.59
  -5   0   0  372.39   13.53
   6   0   0  314.64   10.86
  -6   0   0  267.32   10.12
   6   0   0  275.90    9.64
  -6   0   0  278.48    9.49
   6   0   0  284.50   10.05
  -6   0   0  280.99   10.74
  -7   0   0    6.82    1.85
   7   0   0    7.54    2.37
  -7   0   0    7.37    1.17
  -7   0   0    6.94    2.28
   7   0   0    4.62    1.51
  -8   0   0  305.89   12.30
   8   0   0  299.22   11.10
  -9   0   0  208.48    9.69
   9   0   0  198.43    8.20
 -10   0   0   25.95    4.27
  10   0   0   30.67    2.94
 -11   0   0   32.45    4.88
   0  -1   0 1282.19   40.30
  -1  -1   0  578.69   18.41
  -1   1   0  587.50   18.61
  -1  -1   0  579.94   18.62
   1  -1   0  578.70   18.59
  -1   1   0  580.50   18.52
   1  -1   0  580.06   18.51
   1   1   0  594.72   18.62
  -2   1   0  579.17   19.26
  -2   1   0  641.15   19.39
   2  -1   0  639.48   19.68
  -2  -1   0  637.99   19.62
  -2  -1   0  574.68   19.24
  -2   1   0  600.38   19.66
  -2  -1   0  626.03   19.48
   2  -1   0  613.21   19.27
   2   1   0  592.36   19.23
   3  -1   0  676.35   21.53
  -3  -1   0  674.66   21.92
  -3   1   0  668.96   21.58
  -3  -1   0  662.34   21.37
   3   1   0  657.33   21.85
   3  -1   0  692.45   22.07
  -3   1   0  659.79   21.55
  -3  -1   0  672.36   21.88
   3  -1   0  685.65   21.63
  -3  -1   0  670.90   21.43
  -3   1   0  692.48   22.11
   3   1   0  677.67   21.85
  -4  -1   0  756.04   24.24
  -4   1   0  752.08   24.58
   4  -1   0  772.93   24.58
   4  -1   0  732.47   25.14
  -4  -1   0  772.35   25.01
   4  -1   0  785.97   24.55
  -4  -1   0  776.53   24.96
   4   1   0  766.94   25.05
  -4  -1   0  757.60   24.37
  -4   1   0  752.19   24.50
   4   1   0  757.69   24.88
  -4   1   0  771.34   25.21
  -5  -1   0  424.51   14.28
   5  -1   0  417.69   13.63
   5   1   0  434.11   14.29
  -5  -1   0  393.17   14.06
  -5   1   0  404.77   13.51
  -5  -1   0  390.53   13.38
  -5  -1   0  385.60   13.20
  -5   1   0  414.72   14.47
   5  -1   0  429.61   13.65
   5   1   0  403.06   13.97
  -5   1   0  425.07   13.71
  -6   1   0    9.82    1.35
   6   1   0   12.37    1.77
  -6  -1   0   10.30    1.27
  -6  -1   0   11.54    0.96
  -6  -1   0    6.00    1.76
   6  -1   0   10.89    1.44
  -6  -1   0    7.76    1.92
   6   1   0    9.03    2.02
  -6   1   0    9.86    1.62
  -6   1   0   13.44    2.29
   6  -1   0   12.66    1.54
  -7  -1   0   81.89    4.67
  -7   1   0   79.72    3.89
  -7  -1   0   69.56    3.31
  -7  -1   0   77.15    3.09
  -7  -1   0   79.46    4.30
   7  -1   0   86.88    4.88
   7  -1   0   80.74    3.71
  -7   1   0   79.61    4.85
   7   1   0   78.97    4.11
   7  -1   0   79.33    3.72
  -7   1   0   77.57    3.59
   7   1   0   83.70    4.65
   8  -1   0  153.69    6.26
  -8   1   0  153.06    6.09
   8   1   0  155.83    6.71
   8  -1   0  137.81    6.05
  -8   1   0  168.57    7.79
  -8  -1   0  160.20    6.99
  -8  -1   0  156.64    7.52
  -9   1   0   45.01    4.60
  -9  -1   0   41.62    4.21
   9  -1   0   41.73    2.92
   9   1   0   36.92    3.30
  10   1   0   15.14    2.64
 -10  -1   0   11.60    3.60
 -10   1   0   13.19    3.70
 -11   1   0   16.50    4.42
 -11  -1   0   20.46    4.41
 -12  -1   0   13.05    4.66
   0  -2   0 5120.92  161.34
   0  -2   0 5193.57  161.56
   0   2   0 5197.48  161.61
   0   2   0 5202.71  161.58
   0  -2   0 5114.35  161.60
  -1  -2   0  187.64    6.48
   1   2   0  197.44    6.75
  -1   2   0  189.85    6.39
  -1  -2   0  187.62    6.73
  -1   2   0  200.15    6.65
   1  -2   0  196.40    6.64
   2  -2   0 1766.24   55.01
  -2   2   0 1722.82   55.32
  -2   2   0 1790.19   54.97
  -2  -2   0 1754.84   55.51
  -2  -2   0 1770.30   55.08
   2   2   0 1502.97   55.36
  -2   2   0 1734.24   55.48
   2   2   0 1748.73   55.12
   2  -2   0 1816.38   55.45
  -2  -2   0 1773.73   55.04
   2   2   0 1765.93   55.08
   3   2   0  494.22   16.25
  -3  -2   0  511.56   16.17
  -3   2   0  502.88   16.89
  -3   2   0  499.84   16.15
  -3   2   0  513.13   16.52
   3  -2   0  495.94   16.51
  -3  -2   0  493.51   16.50
   3  -2   0  505.04   16.86
   3  -2   0  506.32   16.23
   3   2   0  502.05   16.49
  -3  -2   0  504.54   16.87
  -4   2   0  351.63   11.93
  -4   2   0  357.07   12.53
  -4  -2   0  345.20   11.55
  -4   2   0  358.42   11.62
  -4  -2   0  362.76   12.13
   4   2   0  348.50   12.11
   4   2   0  341.32   12.27
  -4  -2   0  363.89   12.40
  -4  -2   0  357.67   11.55
   4  -2   0  373.76   12.53
   4  -2   0  351.70   11.96
   4  -2   0  338.19   11.65
   5   2   0   88.55    4.34
  -5  -2   0   92.92    3.54
   5   2   0  106.26    4.45
  -5   2   0   92.78    4.74
   5  -2   0   96.07    4.70
  -5  -2   0   87.17    4.48
  -5   2   0   89.63    3.72
  -5  -2   0   89.26    3.49
  -5   2   0   94.41    4.02
   5  -2   0   95.82    4.06
  -5  -2   0   95.30    4.36
   5  -2   0  100.82    3.79
   6  -2   0   58.39    3.14
  -6  -2   0   66.72    3.81
  -6  -2   0   64.90    3.79
  -6   2   0   64.49    4.09
  -6   2   0   68.39    3.27
   6  -2   0   65.62    2.95
  -6  -2   0   62.76    2.63
   6   2   0   69.71    3.73
  -6   2   0   71.43    3.07
   6   2   0   63.32    3.60
  -6  -2   0   56.40    2.48
  -7  -2   0   68.86    2.94
   7  -2   0   82.02    3.56
   7   2   0   83.85    4.48
  -7   2   0   85.59    3.94
  -7  -2   0   76.06    3.08
  -7  -2   0   85.62    4.59
  -7   2   0   79.18    5.14
   7  -2   0   83.60    3.92
  -7   2   0   82.54    4.93
   7   2   0   83.08    4.38
  -7  -2   0   88.78    4.70
  -7   2   0   81.81    3.65
   8  -2   0    7.99    1.58
  -8  -2   0    7.62    2.64
  -8   2   0    5.54    2.89
   8  -2   0    6.59    1.88
   8   2   0    5.98    2.10
  -8   2   0    7.16    2.18
  -8  -2   0    3.86    2.45
   9  -2   0   10.68    2.11
  -9   2   0   17.91    3.71
  -9  -2   0   11.00    3.07
   9  -2   0   13.06    1.80
   9   2   0   13.32    2.67
 -10  -2   0   20.28    3.70
 -10   2   0   17.39    4.14
  10   2   0   13.34    2.83
 -11   2   0    2.19    3.96
 -11  -2   0    3.14    3.60
   0  -3   0  126.50    4.96
   0   3   0  128.32    4.92
   0   3   0  125.20    4.93
   0   3   0  131.25    4.48
   0  -3   0  137.55    4.52
   1  -3   0   78.92    3.32
   1   3   0   91.83    3.67
  -1   3   0   83.58    3.50
  -1  -3   0   86.40    3.68
   1  -3   0   76.08    3.54
  -1  -3   0   83.47    3.44
  -2  -3   0  792.78   25.38
  -2   3   0  815.15   25.27
  -2  -3   0  784.26   25.12
   2   3   0  777.13   25.47
   2   3   0  799.19   25.89
   2   3   0  795.32   25.13
   2  -3   0  799.15   25.29
  -2   3   0  782.59   25.68
  -2  -3   0  772.87   25.88
   3   3   0   55.41    2.55
  -3   3   0   56.11    2.31
   3  -3   0   60.27    2.87
  -3  -3   0   52.79    2.37
   3   3   0   57.72    2.56
  -3   3   0   54.05    2.82
  -3  -3   0   53.16    2.42
  -3  -3   0   53.66    3.13
   3  -3   0   56.22    2.41
  -4   3   0   95.92    4.58
   4   3   0   86.62    4.34
  -4  -3   0   96.19    4.60
   4  -3   0   94.30    4.12
   4   3   0   93.18    4.03
  -4   3   0   93.97    4.14
  -4  -3   0   92.16    3.96
  -4  -3   0   94.75    3.59
   4  -3   0   98.11    3.72
  -4   3   0  100.42    3.59
   4  -3   0   92.37    4.54
   4   3   0   90.58    3.73
   5  -3   0  119.24    4.95
   5  -3   0  111.42    4.40
  -5  -3   0  113.97    4.93
  -5  -3   0  121.26    5.55
  -5  -3   0  117.03    4.39
   5   3   0  112.66    4.91
  -5   3   0  116.86    5.00
  -5   3   0  117.06    4.33
   5   3   0  119.43    5.36
  -5   3   0  115.54    5.53
  -5  -3   0  117.15    4.26
   6  -3   0  341.10   11.68
  -6  -3   0  343.68   11.40
  -6   3   0  359.41   11.64
  -6   3   0  349.48   12.32
   6  -3   0  346.57   12.27
   6   3   0  348.95   12.80
  -6   3   0  361.22   13.25
   6   3   0  366.15   12.47
  -6   3   0  381.06   13.46
  -6  -3   0  329.44   11.46
  -6  -3   0  358.55   12.97
  -6  -3   0  344.58   12.54
  -7   3   0   23.96    2.55
  -7   3   0   22.81    3.20
   7   3   0   24.08    2.71
  -7  -3   0   15.30    1.14
  -7  -3   0   21.05    2.83
   7  -3   0   26.81    2.33
   7   3   0   23.80    2.74
  -7  -3   0   21.83    2.52
  -7   3   0   23.06    1.72
   7  -3   0   22.01    1.72
   8  -3   0   52.63    3.38
  -8  -3   0   55.93    4.21
   8  -3   0   50.00    2.59
   8   3   0   43.02    3.64
  -8  -3   0   46.85    3.77
  -8   3   0   46.35    3.55
  -8   3   0   47.31    4.37
  -9  -3   0   14.55    3.14
   9   3   0   15.60    3.00
  -9   3   0   16.20    3.75
   9  -3   0   16.44    1.57
   9  -3   0   17.16    2.56
 -10  -3   0   20.90    3.65
 -10   3   0   21.70    4.35
  10   3   0   21.96    3.30
  11   3   0   -0.24    2.97
 -11   3   0   -0.38    4.10
   0   4   0    7.20    1.31
   0   4   0    7.17    0.89
   0   4   0    4.80    1.28
   0  -4   0    7.73    1.63
  -1   4   0  190.28    6.48
  -1   4   0  205.13    6.52
  -1  -4   0  190.77    6.94
   1   4   0  194.25    6.94
  -1  -4   0  162.28    5.86
   1  -4   0  185.74    6.63
  -1   4   0  184.87    6.88
   1  -4   0  191.96    6.78
  -1  -4   0  193.22    6.68
   1  -4   0  185.52    6.49
  -2  -4   0  129.63    4.59
  -2   4   0  136.53    5.39
   2   4   0  141.56    5.28
   2  -4   0  132.02    5.02
  -2  -4   0  134.22    5.71
  -2  -4   0  139.28    5.23
  -2   4   0  144.79    5.56
   2   4   0  147.79    5.76
  -2   4   0  153.05    5.56
   2  -4   0  141.91    5.16
  -3  -4   0   14.10    2.06
   3  -4   0   20.97    2.00
   3   4   0   15.91    1.55
  -3  -4   0   14.17    1.59
  -3   4   0   16.00    1.91
  -3   4   0   16.99    1.31
   3   4   0   17.97    1.32
  -3   4   0   19.35    2.18
  -3  -4   0   18.34    1.20
   3  -4   0   14.80    1.32
   4   4   0   44.94    3.16
  -4   4   0   59.38    2.47
  -4   4   0   56.97    3.22
   4   4   0   56.58    2.77
   4  -4   0   53.57    2.58
  -4  -4   0   55.03    2.60
   4  -4   0   52.41    3.06
  -4  -4   0   54.40    3.54
  -4  -4   0   54.49    2.58
   4   4   0   53.49    2.70
  -5  -4   0   59.27    3.91
  -5   4   0   62.11    3.57
  -5   4   0   62.49    2.69
   5   4   0   57.80    3.21
  -5  -4   0   61.85    2.77
   5  -4   0   61.98    2.86
   5   4   0   66.60    3.88
   5   4   0   61.51    2.96
  -5  -4   0   64.12    3.21
   5  -4   0   61.89    3.45
  -6  -4   0    1.34    2.22
  -6   4   0    2.10    2.45
  -6   4   0   -0.89    1.01
   6   4   0   -0.93    1.93
   6   4   0    0.60    1.66
  -6   4   0    1.66    2.05
   6  -4   0    0.13    1.58
  -6  -4   0    0.11    0.96
  -6  -4   0   -0.79    1.52
  -6   4   0   -1.62    1.98
  -6  -4   0    0.29    1.07
   6  -4   0    0.34    0.97
  -7  -4   0    6.78    1.97
   7   4   0    8.83    2.43
   7  -4   0    7.03    1.17
  -7   4   0    4.54    2.38
   7   4   0    6.98    2.03
  -7   4   0    7.04    2.57
  -7  -4   0    7.92    2.70
   7  -4   0    9.94    2.05
  -8  -4   0   47.46    3.73
   8  -4   0   48.22    3.46
  -8   4   0   45.10    4.45
   8  -4   0   41.92    2.22
   8   4   0   45.16    3.89
  -8   4   0   43.21    3.81
  -8  -4   0   53.40    4.47
   9   4   0   16.25    3.16
  -9   4   0   18.76    3.89
   9  -4   0   14.93    2.65
  -9  -4   0   13.43    2.90
 -10   4   0    4.58    3.86
  10   4   0    4.79    2.98
 -11   4   0    0.39    4.08
  11   4   0    1.05    3.15
   0   5   0   20.81    1.34
   0  -5   0   21.44    2.09
   0   5   0   20.37    1.89
   0   5   0   21.30    1.39
   0  -5   0   18.11    2.12
   1  -5   0   19.08    1.90
  -1   5   0   20.24    1.57
  -1   5   0   17.75    2.03
  -1  -5   0   16.68    1.97
   1  -5   0   18.48    1.57
   1   5   0   17.59    1.91
   1   5   0   13.84    1.70
   1  -5   0   15.80    1.99
  -1   5   0   16.14    1.50
  -1  -5   0   16.29    0.94
   2   5   0  321.12    9.98
   2  -5   0  313.25   10.12
   2  -5   0  317.60    9.77
  -2  -5   0  317.04    9.86
  -2   5   0  314.35   10.26
  -2  -5   0  327.30   10.50
   2  -5   0  323.34    9.67
  -2   5   0  330.53    9.98
  -2   5   0  338.86   10.03
   2   5   0  342.66   10.57
  -3  -5   0   48.76    3.45
   3  -5   0   56.31    2.67
  -3   5   0   54.07    3.19
   3  -5   0   57.44    2.74
   3   5   0   50.38    2.25
   3   5   0   55.86    2.95
   3   5   0   52.19    3.40
  -3   5   0   52.23    3.26
  -3   5   0   57.51    3.38
  -3  -5   0   54.14    2.95
  -3  -5   0   53.03    2.19
  -4  -5   0   63.55    3.18
  -4  -5   0   65.14    4.06
   4  -5   0   70.15    3.11
   4   5   0   72.15    3.00
   4  -5   0   68.66    3.72
  -4   5   0   64.00    3.89
   4   5   0   63.85    3.32
  -4  -5   0   64.38    2.89
  -4   5   0   63.14    3.79
  -4   5   0   69.61    4.07
  -5  -5   0   40.97    2.41
  -5  -5   0   39.66    2.35
  -5   5   0   41.76    3.61
  -5   5   0   40.73    2.12
  -5   5   0   41.38    3.26
  -5  -5   0   38.61    3.47
   5   5   0   39.42    2.51
   5   5   0   41.64    2.46
   5   5   0   38.70    3.24
   5  -5   0   36.86    2.28
   5  -5   0   37.71    2.87
  -6  -5   0  253.61    9.10
   6   5   0  253.38    9.40
  -6   5   0  255.81   10.18
   6  -5   0  260.58    9.17
  -6   5   0  274.16    9.02
  -6  -5   0  266.59    9.69
  -6  -5   0  272.35   10.92
   6   5   0  263.66   10.72
   6  -5   0  272.38   10.14
   6   5   0  265.71    9.62
   7   5   0  135.03    6.83
   7   5   0  154.18    6.11
  -7  -5   0  135.17    7.08
  -7  -5   0  142.02    6.11
   7  -5   0  144.79    6.31
   7  -5   0  123.73    5.05
  -7   5   0  134.73    6.49
  -8   5   0    1.72    3.05
   8   5   0    1.48    2.46
  -8  -5   0    7.89    2.33
   8  -5   0    2.53    0.85
   8  -5   0    2.15    2.26
  -8   5   0    6.43    2.99
  -9   5   0   -0.33    3.62
   9   5   0    2.36    2.71
 -10   5   0    2.92    3.99
  10   5   0    3.32    3.14
  11   5   0    2.62    3.34
   0  -6   0  137.03    5.93
   0   6   0  134.13    5.03
   0   6   0  144.62    5.06
   0   6   0  137.72    5.90
   0  -6   0  146.31    6.00
   1  -6   0  477.22   16.22
   1   6   0  469.48   16.16
   1   6   0  462.00   15.01
  -1   6   0  463.86   15.61
  -1   6   0  467.63   16.31
  -1  -6   0  442.51   16.03
  -1   6   0  473.42   15.59
   1  -6   0  476.53   15.94
   1  -6   0  498.19   16.14
   1   6   0  473.12   16.39
  -2  -6   0  223.61    6.63
   2   6   0  222.72    6.72
  -2   6   0  206.52    6.96
   2   6   0  222.36    7.26
   2  -6   0  211.58    6.85
   2  -6   0  213.89    6.33
  -2   6   0  227.52    6.56
   2  -6   0  226.37    6.51
  -2   6   0  228.38    6.54
  -2  -6   0  214.86    7.18
  -3  -6   0  154.37    5.64
   3   6   0  147.66    5.73
   3  -6   0  141.52    5.40
  -3   6   0  157.39    5.98
   3  -6   0  150.82    5.38
   3   6   0  145.71    6.27
  -3  -6   0  153.50    6.38
  -3   6   0  159.08    6.22
  -3   6   0  157.27    6.01
  -4  -6   0   50.54    3.75
   4   6   0   47.00    3.03
  -4   6   0   53.25    3.69
  -4  -6   0   47.11    2.97
   4  -6   0   49.26    2.70
   4  -6   0   49.12    3.36
   4   6   0   43.82    2.22
  -4   6   0   48.32    3.41
   4  -6   0   44.96    2.61
  -4   6   0   59.42    3.77
  -4  -6   0   46.51    2.16
   5  -6   0   75.37    3.37
  -5  -6   0   72.16    3.28
  -5   6   0   75.00    4.62
   5   6   0   77.55    3.92
  -5   6   0   75.20    4.74
   5   6   0   71.56    3.31
   5  -6   0   80.71    3.58
  -5   6   0   72.02    4.48
   5   6   0   76.38    4.68
   5  -6   0   79.12    4.32
  -5  -6   0   73.78    4.83
  -5  -6   0   64.74    3.55
   6  -6   0   67.63    4.10
   6   6   0   56.19    3.40
  -6  -6   0   64.55    4.81
  -6   6   0   69.21    4.57
   6  -6   0   63.22    3.17
   6  -6   0   62.67    2.93
  -6  -6   0   61.93    3.28
   6   6   0   62.81    3.31
  -6   6   0   64.15    4.58
   6   6   0   57.26    4.37
  -7  -6   0   34.56    2.75
  -7   6   0   28.19    3.72
   7  -6   0   32.69    1.86
   7  -6   0   30.52    1.97
   7  -6   0   36.11    3.22
   7   6   0   35.63    3.70
  -8   6   0   84.28    5.60
   8   6   0   94.09    5.93
   9   6   0   14.56    3.53
 -10   6   0   16.27    4.79
  10   6   0   16.57    3.82
  11   6   0    4.78    3.67
   0   7   0  397.95   13.17
   0   7   0  397.64   13.16
   0  -7   0  399.27   14.24
   0  -7   0  385.57   14.15
  -1  -7   0  130.24    5.88
   1  -7   0  132.22    6.04
   1   7   0  136.83    5.99
  -1   7   0  134.90    5.26
   1   7   0  139.83    6.16
   1  -7   0  143.92    5.96
  -1   7   0  130.95    5.30
   1  -7   0  137.07    5.71
   1   7   0  130.35    4.64
  -1  -7   0  132.12    6.13
  -1   7   0  131.04    6.07
  -2   7   0   49.38    3.64
   2  -7   0   52.65    3.16
   2   7   0   46.13    3.18
   2  -7   0   48.54    3.35
  -2   7   0   47.80    2.96
   2  -7   0   48.92    2.87
   2   7   0   50.70    3.55
  -2   7   0   46.82    2.90
  -2  -7   0   45.43    3.30
  -3   7   0  232.92    8.52
  -3   7   0  210.73    8.41
  -3   7   0  212.09    8.85
   3   7   0  212.08    8.47
  -3  -7   0  216.01    8.30
   3  -7   0  206.23    7.95
   3  -7   0  210.54    8.06
  -3  -7   0  217.06    9.07
   3   7   0  195.06    8.80
  -4   7   0   74.05    4.28
   4   7   0   74.94    3.95
  -4   7   0   76.04    4.55
  -4  -7   0   70.99    3.71
   4   7   0   61.57    4.32
   4  -7   0   71.82    4.14
  -4  -7   0   71.98    4.64
   4  -7   0   71.81    3.42
  -4   7   0   73.54    4.21
   4  -7   0   74.59    3.47
  -5  -7   0  230.98    8.68
   5  -7   0  270.73    9.25
   5   7   0  256.18    9.85
   5  -7   0  273.90   10.31
  -5  -7   0  255.08    9.47
   5  -7   0  265.20    9.36
  -5   7   0  248.09   10.40
  -5   7   0  270.94   10.55
  -5   7   0  285.49   10.75
   6  -7   0  216.34    7.73
  -6   7   0  211.01    9.31
  -6   7   0  207.98    9.52
   6   7   0  196.33    8.36
   6   7   0  213.57    9.60
   6  -7   0  217.89    7.97
  -7   7   0   51.38    4.51
   7  -7   0   45.33    2.53
  -7   7   0   43.45    4.62
   7  -7   0   43.31    2.35
   7   7   0   49.72    4.40
   7   7   0   36.48    2.92
  -8   7   0    0.31    3.50
  -8   7   0    4.40    3.50
   8   7   0    0.29    2.79
  -9   7   0   22.16    4.69
   9   7   0   32.58    4.34
  10   7   0   39.54    5.04
  11   7   0   11.04    4.00
   0  -8   0  195.76    8.16
   0   8   0  197.66    7.09
   0  -8   0  199.10    8.31
   0   8   0  196.97    7.03
   0  -8   0  199.54    8.11
   1   8   0  428.82   15.41
  -1  -8   0  464.07   15.73
   1   8   0  403.56   13.75
   1  -8   0  428.12   15.38
   1   8   0  433.35   15.64
  -1   8   0  434.03   14.46
  -1   8   0  416.63   15.53
   1  -8   0  432.38   15.25
  -1  -8   0  444.43   15.28
   1  -8   0  420.21   15.03
  -1   8   0  443.78   14.56
   2  -8   0  128.97    5.80
   2  -8   0  127.72    6.08
  -2   8   0  125.74    6.32
  -2   8   0  131.43    5.49
   2   8   0  130.06    6.05
   2   8   0  128.89    6.34
  -2  -8   0  125.24    5.85
   2  -8   0  115.10    5.53
  -2   8   0  125.48    5.47
  -3  -8   0  106.63    6.04
  -3   8   0  118.33    5.39
   3   8   0  105.68    5.45
   3  -8   0  113.12    5.20
  -3   8   0  116.44    5.41
   3   8   0  109.24    5.96
  -3  -8   0  106.45    5.38
   3  -8   0  110.89    5.06
  -3   8   0  110.09    6.02
   4   8   0   82.19    5.25
  -4   8   0   95.80    5.03
   4  -8   0   88.07    4.25
   4   8   0   80.53    4.66
   4  -8   0   89.45    4.30
  -4   8   0   78.83    4.77
  -4  -8   0   81.60    4.56
  -4   8   0   83.98    5.35
  -5   8   0   98.10    5.98
   5   8   0   81.83    4.99
  -5   8   0  102.46    5.77
   5  -8   0   91.74    4.57
   5  -8   0  108.33    4.67
  -5   8   0  106.92    5.83
   6   8   0  161.01    8.24
  -6   8   0  172.31    8.25
  -6   8   0  148.76    7.97
   6  -8   0  167.47    6.42
   6  -8   0  165.40    6.60
   6   8   0  149.09    7.07
   7   8   0   41.19    4.61
  -7   8   0   48.65    4.89
  -7   8   0   43.27    4.65
   7   8   0   41.60    3.33
  -8   8   0    7.49    3.72
   8   8   0    6.68    3.44
  -8   8   0    2.87    3.57
  -9   8   0   47.74    5.65
   9   8   0   60.32    5.58
  10   8   0   16.78    4.47
   0  -9   0    4.83    1.91
   0   9   0    8.93    1.32
   0  -9   0    9.51    2.49
   0   9   0    3.18    2.27
   0  -9   0    7.17    2.43
   0   9   0    5.91    1.39
   1  -9   0   61.95    4.03
   1   9   0   62.61    4.20
  -1   9   0   63.59    3.17
  -1  -9   0   57.30    4.07
  -1  -9   0   53.85    4.17
   1  -9   0   61.75    4.14
   1  -9   0   61.59    3.79
   1   9   0   51.44    2.36
  -1   9   0   58.12    3.21
   2  -9   0   90.45    4.71
  -2   9   0   91.63    4.40
  -2   9   0   86.81    5.35
   2  -9   0   93.30    4.92
   2   9   0   80.39    5.02
  -2   9   0   85.55    4.50
   2   9   0   88.91    5.34
  -2  -9   0   92.06    5.02
  -3   9   0   31.28    3.72
   3  -9   0   28.88    2.60
   3   9   0   27.28    3.14
   3   9   0   26.99    3.35
  -3  -9   0   27.98    3.13
   3  -9   0   30.15    2.87
  -3   9   0   30.57    2.89
  -3   9   0   35.28    3.02
  -4   9   0  101.70    5.37
  -4   9   0  105.68    5.54
   4   9   0   91.00    5.29
  -4   9   0   93.67    6.01
   4  -9   0   94.10    4.76
   4  -9   0   95.74    4.84
   4   9   0   99.51    5.93
  -4  -9   0   82.55    5.02
   5  -9   0   83.83    4.42
  -5   9   0   84.06    5.86
  -5   9   0   77.99    5.37
   5  -9   0   92.69    4.47
   5   9   0   79.12    5.03
   6   9   0   39.35    3.71
  -6   9   0   46.47    4.56
   6   9   0   52.80    4.77
  -6   9   0   39.15    4.65
   6  -9   0   50.17    3.22
  -7   9   0   36.94    4.66
   7   9   0   41.18    4.86
   7   9   0   38.79    3.50
  -7   9   0   48.54    5.06
  -8   9   0   42.35    5.25
   8   9   0   40.30    5.05
  -8   9   0   56.69    5.48
   9   9   0   15.76    4.30
  -9   9   0    6.44    4.44
   0  10   0   28.42    2.11
   0  10   0   28.42    2.02
   0 -10   0   26.95    3.03
   0  10   0   29.21    3.50
   1 -10   0   10.02    2.39
   1  10   0    8.04    2.58
  -1  10   0   13.45    1.85
  -1 -10   0   10.31    2.59
   1  10   0    9.37    0.96
   1 -10   0    8.75    2.66
  -1  10   0   12.56    1.96
   2 -10   0   11.66    2.66
   2  10   0   14.78    2.91
   2 -10   0   12.96    2.41
  -2  10   0   12.91    2.10
  -2  10   0    4.25    2.09
  -2  10   0    8.65    3.15
   3 -10   0   44.19    3.47
   3 -10   0   45.42    3.68
   3  10   0   48.77    4.29
  -3  10   0   52.44    3.61
  -3  10   0   48.54    4.63
   3  10   0   41.82    3.92
  -3  10   0   36.92    3.47
  -3 -10   0   43.23    3.87
   4 -10   0   31.16    2.98
  -4  10   0   29.38    3.45
  -4  10   0   37.08    4.38
   4  10   0   21.55    3.33
   4  10   0   33.72    4.08
   4 -10   0   36.07    3.18
  -4  10   0   26.69    3.48
   5 -10   0   14.18    2.50
   5  10   0   13.22    3.53
  -5  10   0    7.56    3.13
  -5  10   0   10.35    3.71
   5  10   0   15.55    3.08
  -6  10   0   21.19    4.26
  -6  10   0   27.96    4.09
   6  10   0   27.89    3.57
   6 -10   0   25.61    2.83
   7  10   0   32.61    4.79
  -7  10   0   39.81    5.17
  -7  10   0   40.89    4.95
  -8  10   0   17.86    4.52
  -8  10   0    6.18    4.21
   8  10   0   16.86    4.43
   0  11   0   36.84    2.37
   0  11   0   42.53    4.40
   0 -11   0   33.93    3.63
   0  11   0   36.78    2.24
  -1 -11   0   12.60    2.84
   1 -11   0   11.85    2.71
  -1  11   0   17.21    2.00
   1  11   0   11.23    3.28
  -1  11   0   16.70    2.15
  -2  11   0   18.46    3.69
   2  11   0   16.78    3.43
  -2 -11   0   23.23    3.56
   2 -11   0   17.21    2.77
  -2  11   0   16.50    2.61
  -2  11   0   23.51    2.53
   3 -11   0   26.67    3.31
  -3  11   0   29.14    3.24
  -3  11   0   26.00    4.17
  -3  11   0   29.66    3.06
   3 -11   0   34.24    3.25
   3  11   0   29.26    3.81
   4 -11   0   13.14    2.63
   4  11   0   14.23    3.65
   4  11   0   12.28    3.24
  -4  11   0   14.68    3.10
   4 -11   0   11.78    2.79
   5  11   0   27.70    4.28
  -5  11   0   21.13    3.73
   5  11   0   27.69    3.77
   5 -11   0   27.25    3.01
  -5  11   0   18.14    4.53
   6  11   0    2.88    3.18
  -6  11   0    4.36    4.07
  -6  11   0    8.32    3.55
  -7  11   0    3.82    4.22
  -7  11   0    3.24    3.78
   7  11   0    0.76    3.67
  -8  11   0    3.90    4.45
  -8  11   0    3.62    4.16
   0  12   0    8.59    3.49
   0 -12   0   11.60    3.12
   1  12   0   13.03    3.68
  -1 -12   0   21.47    3.48
   1 -12   0   17.05    3.13
  -1  12   0   16.89    4.08
  -1  12   0   13.52    2.18
   2 -12   0    8.51    2.84
  -2  12   0    7.89    2.43
  -2 -12   0    8.64    3.13
   2  12   0    5.70    3.15
   3  12   0    7.78    3.34
   3 -12   0    7.46    2.60
  -3 -12   0    5.51    3.14
  -3  12   0    5.37    2.74
  -3  12   0    5.92    3.59
   4 -12   0    7.50    2.54
   4  12   0    6.62    3.24
  -4  12   0    8.17    4.06
  -4  12   0    5.88    2.88
   5  12   0    7.45    3.40
  -5  12   0    2.81    3.98
  -5  12   0    9.37    3.62
  -6  12   0    1.19    3.57
  -6  12   0   -0.36    4.17
  -7  12   0    6.68    4.05
   0  13   0    3.76    3.63
   0 -13   0    1.98    2.90
   1  13   0   16.90    4.07
   1 -13   0   22.83    3.58
  -1 -13   0   21.12    3.85
  -1  13   0   12.48    4.07
   2  13   0    5.02    3.76
   2 -13   0    7.63    2.99
  -2 -13   0    9.72    3.44
   3 -13   0    9.17    2.94
  -3 -13   0   11.57    3.69
  -3  13   0    4.72    4.04
   3  13   0    8.00    3.62
  -4  13   0    3.74    3.86
   4  13   0    3.67    3.63
  -4  13   0   -1.40    3.08
   4 -13   0    2.29    2.74
   5  13   0    5.94    3.88
  -5  13   0    6.46    3.62
  -6  13   0    4.28    4.10
  -7  13   0    1.03    4.25
   0 -14   0    5.85    3.44
   0  14   0    1.14    3.82
   1  14   0   -0.38    3.96
  -1  14   0    6.94    4.00
   1 -14   0    2.63    3.24
  -1 -14   0    5.51    3.43
  -2 -14   0   -0.34    3.34
   2  14   0   -2.23    3.82
   2 -14   0   -0.28    3.04
   3  14   0   10.02    4.01
   3 -14   0   12.68    3.43
   4  14   0    7.40    4.04
   0 -15   0    0.67    3.56
   1 -15   0    7.65    3.85
   2 -15   0    2.43    3.56
   4  15   0   14.72    5.25
 -12   0   1   -1.06    3.96
 -11   0   1   -5.41    3.87
  10   0  -1   -0.38    1.73
 -10   0   1    0.28    3.12
   9   0  -1    0.70    1.57
  -9   0   1   -1.23    2.76
   8   0  -1   -0.75    1.50
  -8   0   1   -0.12    1.53
  -8   0   1   -0.63    2.46
  -8   0   1    0.14    1.74
  -8   0   1   -0.21    2.31
  -8   0   1   -0.60    1.24
  -7   0   1    0.36    1.99
   7   0  -1   -0.38    1.19
  -7   0   1    0.62    1.25
  -7   0   1    0.65    1.08
  -7   0   1   -0.73    2.27
  -6   0   1   -0.75    1.61
   6   0  -1    0.40    1.29
   6   0  -1   -0.08    1.05
  -6   0   1   -0.92    1.66
  -6   0   1   -0.09    0.98
  -6   0   1   -0.09    1.07
  -5   0   1    0.31    0.94
   5   0  -1    0.26    1.23
  -5   0   1    1.31    1.02
   5   0  -1   -0.13    0.91
  -5   0   1    0.63    1.76
  -5   0   1    0.37    1.32
   4   0  -1    0.05    0.78
  -4   0   1   -1.04    1.22
  -4   0   1    0.80    1.59
  -4   0   1    0.26    0.83
  -4   0   1   -0.49    0.81
   4   0  -1    0.44    1.19
  -3   0   1    0.71    1.22
  -3   0   1   -0.85    0.81
   3   0  -1    0.37    1.10
  -3   0   1   -0.75    0.97
  -3   0   1   -0.24    0.85
   3   0  -1   -0.38    0.71
  -2   0   1    0.20    0.75
  -2   0   1    1.07    0.97
   2   0  -1    0.10    0.79
  -2   0   1    0.07    0.52
  -1   0   1    0.38    0.54
   1   0  -1   -0.33    0.49
   1   0  -1    0.23    0.68
  -1   0   1    0.23    0.61
   1   0  -1    0.10    0.52
  -1   0   1   -0.08    0.48
   0   0   1   -0.03    0.69
   0   0  -1   -0.46    0.49
   0   0   1   -0.60    0.69
   0   0   1   -0.15    0.61
   0   0  -1    0.69    0.54
   0   0  -1   -0.95    0.74
  -1   0  -1    0.06    1.08
  -1   0  -1   -0.21    0.86
   1   0   1    0.50    0.88
  -1   0  -1    0.49    0.57
   1   0   1    0.56    1.01
  -2   0  -1    0.79    1.25
  -2   0  -1    0.02    0.47
  -2   0  -1   -0.53    1.02
   2   0   1    0.37    1.38
  -3   0  -1    0.72    1.21
  -3   0  -1    1.61    1.36
  -3   0  -1    0.98    0.50
   3   0   1   -0.18    1.17
  -4   0  -1   -0.13    1.43
   4   0   1    0.21    1.24
  -4   0  -1    0.16    0.58
  -4   0  -1    0.54    1.52
  -5   0  -1   -0.38    1.57
   5   0   1   -0.49    1.38
  -5   0  -1   -0.04    0.63
   5   0   1    1.62    1.83
  -5   0  -1    0.80    1.76
  -6   0  -1    0.24    0.68
   6   0   1   -1.12    1.55
   6   0   1   -1.55    2.21
  -6   0  -1   -1.52    2.18
  -6   0  -1    0.15    1.83
  -7   0  -1    0.25    0.68
   7   0   1    3.36    2.47
  -7   0  -1    1.65    2.04
  -7   0  -1   -2.66    2.37
   7   0   1    0.92    1.76
  -8   0  -1   -3.56    2.88
   8   0   1    0.17    2.02
   9   0   1   -2.49    2.23
  -9   0  -1   -1.44    3.21
 -10   0  -1    1.30    3.43
  10   0   1   -0.75    2.52
 -11   0  -1   -3.27    3.97
 -12  -1   1   10.58    4.27
 -12   1   1   -2.59    4.51
 -11   1   1    6.95    3.88
 -11  -1   1    5.81    3.45
 -10  -1   1    8.10    3.16
 -10   1   1    4.40    3.24
  10   1  -1    3.40    2.00
   9  -1  -1    4.91    1.94
  -9   1   1    3.11    2.83
   9  -1  -1    6.76    1.48
   9   1  -1    6.44    2.02
  -9  -1   1    5.86    2.74
   8  -1  -1   22.15    2.33
  -8  -1   1   24.35    2.94
  -8  -1   1   21.46    2.47
  -8  -1   1   25.27    1.89
   8  -1  -1   24.40    1.87
   8   1  -1   18.78    2.27
  -8   1   1   24.91    3.21
  -8  -1   1   25.53    3.05
  -8   1   1   22.88    2.06
  -7   1   1  186.15    8.27
  -7   1   1  181.33    7.20
  -7   1   1  193.21    8.25
  -7  -1   1  202.55    7.08
  -7   1   1  178.81    6.90
   7   1  -1  190.83    7.40
   7  -1  -1  196.69    6.87
  -7  -1   1  188.03    8.03
   7  -1  -1  192.25    7.45
  -7  -1   1  189.04    7.55
  -7  -1   1  183.13    7.94
  -7  -1   1  195.17    7.41
   6   1  -1  122.27    5.03
  -6  -1   1  121.02    4.76
   6  -1  -1  119.99    4.45
  -6  -1   1  106.74    5.37
  -6   1   1  120.47    4.88
   6  -1  -1  115.78    5.07
  -6  -1   1  120.31    5.03
  -6  -1   1  113.36    5.06
  -6   1   1  119.71    4.52
  -6   1   1  121.29    5.67
  -6   1   1  130.56    5.92
  -6  -1   1  119.42    5.36
  -5   1   1  501.45   17.04
   5   1  -1  525.55   17.13
  -5   1   1  509.34   17.75
  -5   1   1  498.81   16.60
  -5  -1   1  524.15   17.41
  -5  -1   1  544.20   17.05
  -5  -1   1  502.97   17.49
   5  -1  -1  524.33   16.57
  -5  -1   1  496.80   17.16
  -5  -1   1  495.70   17.15
  -5   1   1  507.81   17.65
   5  -1  -1  516.95   17.23
   4   1  -1   12.32    1.30
  -4   1   1   10.42    1.85
  -4  -1   1   12.68    1.54
  -4   1   1    9.38    0.77
  -4   1   1   10.25    1.25
  -4  -1   1   11.80    1.39
   4  -1  -1   10.54    0.74
  -4  -1   1   12.81    1.51
  -4  -1   1   12.48    1.43
  -4  -1   1    8.90    1.26
  -4   1   1   10.10    1.48
   4  -1  -1   10.58    1.44
  -3  -1   1 1381.58   42.22
   3  -1  -1 1295.72   42.46
  -3   1   1 1328.42   42.44
  -3   1   1 1314.71   42.19
  -3  -1   1 1342.87   42.28
  -3  -1   1 1299.19   42.14
   3   1  -1 1301.09   42.13
  -3  -1   1 1350.74   42.19
  -3  -1   1 1328.18   42.12
  -2  -1   1   10.57    1.08
  -2  -1   1   11.66    1.35
   2  -1  -1   10.54    1.20
   2  -1  -1   11.97    1.22
  -2  -1   1   10.74    0.98
  -2   1   1   12.26    1.35
  -2  -1   1   12.03    1.00
  -2   1   1   11.56    1.07
  -1   1   1 2427.11   74.70
   1  -1  -1 2352.09   74.69
  -1   1   1 2397.76   74.67
  -1   1   1 2360.73   74.53
   1   1  -1 2381.68   74.65
  -1  -1   1 2407.54   74.66
   1   1  -1 2427.64   74.83
  -1  -1   1 2324.97   74.47
  -1  -1   1 2428.17   74.82
   1  -1  -1 2332.93   74.66
   0   1  -1 1190.61   38.80
   0  -1   1 1229.37   38.90
   0  -1   1 1239.71   38.81
   0   1  -1 1235.13   38.89
   0  -1   1 1216.44   38.89
   0   1  -1 1257.41   38.95
   0  -1  -1 1249.91   38.77
   0  -1  -1 1256.42   38.83
   0   1   1 1215.54   38.81
   0  -1  -1 1224.63   38.95
   0   1   1 1215.02   38.95
  -1   1  -1 5129.51  161.95
  -1  -1  -1 5220.78  161.85
  -1   1  -1 5163.75  161.75
   1  -1   1 5105.50  161.93
  -1  -1  -1 5184.54  162.01
  -1   1  -1 5186.29  161.87
   1   1   1 5151.58  162.02
  -2   1  -1 2437.56   77.42
  -2  -1  -1 2476.85   77.45
   2  -1   1 2481.37   77.05
  -2   1  -1 2500.69   77.11
  -2  -1  -1 2445.62   77.57
   2  -1   1 2469.36   77.58
  -2   1  -1 2451.86   77.60
   2  -1   1 2311.35   77.39
  -3  -1  -1  102.51    4.33
   3  -1   1   99.86    3.74
   3   1   1   95.08    4.31
  -3  -1  -1  103.01    4.55
  -3   1  -1  102.92    4.28
   3   1   1  101.85    4.42
   3  -1   1  103.15    4.52
  -3   1  -1  102.54    3.82
  -3   1  -1  102.30    4.55
   3  -1   1  103.59    4.25
  -4   1  -1   40.29    2.78
  -4  -1  -1   38.77    2.59
  -4   1  -1   38.64    2.43
   4  -1   1   36.56    2.88
   4   1   1   37.92    2.47
  -4  -1  -1   33.14    2.61
   4  -1   1   35.34    1.91
   4  -1   1   39.82    2.41
  -4   1  -1   39.06    1.96
   4   1   1   41.70    2.76
  -5  -1  -1  321.80   12.12
  -5  -1  -1  339.02   12.11
   5   1   1  337.01   12.16
   5  -1   1  321.58   11.10
  -5   1  -1  338.93   12.43
   5   1   1  356.00   12.10
   5  -1   1  326.68   11.77
  -5   1  -1  333.34   11.81
  -5   1  -1  331.83   11.14
  -6   1  -1   86.61    4.94
   6   1   1   91.61    4.80
   6  -1   1   87.67    4.24
  -6  -1  -1   79.76    4.48
  -6  -1  -1   86.82    4.73
   6   1   1   87.40    4.47
  -6   1  -1   80.87    4.21
  -6   1  -1   80.57    3.49
   6  -1   1   80.28    3.47
  -7   1  -1   28.45    3.39
   7  -1   1   26.87    2.48
  -7  -1  -1   25.90    2.96
   7   1   1   24.74    3.11
   7   1   1   21.02    2.58
  -7   1  -1   27.51    2.73
  -7   1  -1   24.32    1.89
   7  -1   1   21.39    1.76
  -7  -1  -1   26.90    3.08
   8  -1   1   33.60    2.90
  -8  -1  -1   25.79    3.66
  -8   1  -1   34.44    3.97
   8  -1   1   24.89    1.83
   8   1   1   29.29    2.97
  -9   1  -1   56.39    5.05
   9  -1   1   42.55    3.43
   9   1   1   46.57    3.83
  -9  -1  -1   49.74    4.78
 -10  -1  -1   22.97    4.24
 -10   1  -1   32.88    4.64
  10   1   1   31.44    3.49
 -11  -1  -1   -2.81    4.00
 -11   1  -1    0.75    4.02
 -12   2   1    4.98    4.62
 -12  -2   1   -5.57    4.33
 -11  -2   1    4.39    3.36
 -11   2   1    8.24    3.77
 -10   2   1    7.32    3.64
  10   2  -1   12.90    2.55
 -10  -2   1   10.91    3.16
  -9   2   1  130.44    7.14
   9   2  -1  123.27    5.91
  -9  -2   1  137.66    6.64
   9  -2  -1  146.52    5.99
  -9   2   1  122.31    5.58
   9  -2  -1  106.97    4.45
  -8  -2   1  100.61    5.33
  -8  -2   1  106.63    5.47
   8   2  -1  101.10    5.03
   8  -2  -1   88.40    3.75
   8  -2  -1  107.43    5.02
  -8  -2   1  108.02    5.39
  -8   2   1   97.97    5.83
  -8  -2   1  115.21    4.35
  -8   2   1  101.76    4.72
  -7   2   1   16.58    1.24
  -7  -2   1   19.92    2.03
   7  -2  -1   17.79    2.17
  -7   2   1   21.61    2.82
  -7  -2   1   17.11    2.35
   7   2  -1   20.09    2.27
  -7  -2   1   23.63    2.53
  -7  -2   1   24.29    1.80
  -7   2   1   20.85    2.10
  -7  -2   1   18.26    2.33
  -7   2   1   26.71    2.90
   7  -2  -1   16.35    1.17
  -6  -2   1   24.94    2.21
  -6  -2   1   22.07    2.13
  -6  -2   1   24.41    1.96
  -6  -2   1   24.23    1.83
  -6  -2   1   25.50    2.28
   6  -2  -1   24.18    2.16
  -6   2   1   21.97    2.65
  -6   2   1   16.15    1.07
   6   2  -1   22.93    2.10
  -6   2   1   24.92    1.97
   6  -2  -1   18.13    1.07
  -6   2   1   25.61    2.85
  -5   2   1   17.74    2.37
  -5  -2   1   19.84    1.77
   5   2  -1   21.24    1.90
  -5  -2   1   19.26    2.06
   5  -2  -1   19.00    1.87
  -5  -2   1   20.87    1.89
  -5   2   1   17.79    2.09
  -5   2   1   19.76    1.79
  -5  -2   1   19.08    1.76
  -5  -2   1   18.78    1.65
  -4   2   1  137.69    5.83
  -4  -2   1  138.08    5.27
   4   2  -1  140.79    5.53
  -4  -2   1  142.66    5.41
   4   2  -1  144.75    5.44
  -4  -2   1  136.89    5.56
  -4  -2   1  142.63    5.44
   4  -2  -1  142.59    5.51
  -4   2   1  137.73    5.38
  -4   2   1  135.28    5.66
  -3  -2   1  252.60    8.62
  -3  -2   1  245.76    8.28
  -3  -2   1  246.23    8.31
  -3   2   1  244.84    8.59
  -3  -2   1  246.23    8.67
   3  -2  -1  249.41    8.88
   3   2  -1  242.43    8.66
  -3   2   1  236.72    8.80
   2  -2  -1  236.94    8.31
   2   2  -1  250.20    7.82
  -2  -2   1  233.27    8.30
   2  -2  -1  237.23    8.25
  -2   2   1  232.26    8.28
  -2  -2   1  241.94    8.29
  -2   2   1  234.04    8.21
  -2  -2   1  227.36    7.77
  -2   2   1  244.51    7.73
  -1  -2   1  879.81   27.40
   1  -2  -1  843.31   27.31
  -1   2   1  848.07   27.13
  -1  -2   1  868.24   27.33
   1   2  -1  862.85   27.31
   1  -2  -1  831.27   27.23
  -1   2   1  871.19   27.30
   1   2  -1  830.97   27.44
   0  -2  -1 1798.78   56.26
   0   2   1 1753.57   56.46
   0  -2  -1 1760.38   56.45
   0  -2  -1 1784.99   56.23
   0  -2   1 1812.46   56.20
   0  -2   1 1755.50   56.37
   0  -2   1 1782.24   56.43
   0   2  -1 1809.48   56.51
   0   2  -1 1796.99   56.36
  -1  -2  -1 9999.00  309.91
  -1   2  -1 9595.96  310.26
   1   2   1 9960.19  309.90
  -1  -2  -1 9953.57  310.10
   1  -2   1 9887.19  310.26
   1   2   1 9943.87  310.47
  -1   2  -1 9906.60  310.19
  -1  -2  -1 9937.24  310.48
   2   2   1 1731.59   56.78
   2  -2   1 1768.21   56.58
  -2  -2  -1 1842.30   56.90
  -2   2  -1 1913.28   56.48
   2  -2   1 1900.88   56.42
  -2  -2  -1 1570.98   55.91
   2  -2   1 1897.37   56.76
  -2   2  -1 1840.58   56.80
  -2  -2  -1 1888.06   56.52
   2   2   1 1865.54   55.93
  -2   2  -1 1686.57   56.42
   2   2   1 1893.47   56.51
   3   2   1  873.99   27.52
   3  -2   1  846.39   27.78
  -3   2  -1  834.10   27.84
   3  -2   1  862.36   27.46
  -3  -2  -1  830.93   27.82
   3  -2   1  833.93   27.18
  -3   2  -1  829.28   27.28
  -3  -2  -1  844.55   27.48
  -3   2  -1  859.53   27.35
  -4  -2  -1  181.19    7.32
   4  -2   1  174.77    6.83
   4  -2   1  182.81    6.55
   4  -2   1  186.74    7.42
  -4   2  -1  192.58    7.48
  -4   2  -1  181.09    6.63
   4   2   1  175.33    7.03
   4   2   1  175.20    7.23
  -4  -2  -1  185.22    7.08
  -4   2  -1  175.31    6.75
  -5   2  -1  242.18    9.72
   5   2   1  246.76    9.39
  -5  -2  -1  251.96    9.36
   5  -2   1  241.33    8.60
   5  -2   1  232.77    9.53
  -5   2  -1  237.36    8.63
  -5   2  -1  240.39    8.85
   5  -2   1  244.12    8.97
  -5  -2  -1  243.79    9.50
   5   2   1  250.01    9.30
  -6   2  -1   75.45    3.86
  -6  -2  -1   79.98    4.51
   6  -2   1   77.65    3.55
   6   2   1   73.98    4.26
   6   2   1   85.22    4.53
  -6  -2  -1   75.62    4.47
  -6   2  -1   74.46    3.63
   6  -2   1   83.23    3.95
  -6   2  -1   72.36    4.67
  -7  -2  -1  112.83    5.89
  -7   2  -1  111.40    5.16
  -7   2  -1  111.81    4.84
   7   2   1  109.37    5.61
   7  -2   1  110.08    5.11
  -7  -2  -1  116.41    5.96
   7   2   1  121.47    5.90
   7  -2   1  105.15    4.70
  -7   2  -1  112.80    6.27
   8   2   1   29.87    3.16
  -8   2  -1   36.13    4.18
  -8  -2  -1   28.44    3.58
  -8  -2  -1   32.85    3.62
   8  -2   1   28.30    2.35
   8  -2   1   30.81    2.66
  -9  -2  -1    4.31    3.10
   9   2   1   11.06    2.67
  -9   2  -1    5.61    3.59
   9  -2   1    5.66    2.01
 -10  -2  -1   20.03    4.03
  10   2   1   17.16    3.22
 -10   2  -1   15.67    4.17
 -11   2  -1    8.91    4.60
 -11  -2  -1   11.78    4.43
 -11   3   1   11.44    4.37
  11   3  -1   13.97    3.12
 -11  -3   1    7.55    3.64
  10   3  -1   59.34    4.44
 -10   3   1   54.64    5.42
 -10  -3   1   67.53    4.97
  -9   3   1   90.59    6.27
   9   3  -1   92.06    5.30
   9  -3  -1  104.81    5.28
  -9   3   1   99.71    5.11
  -9  -3   1   92.76    5.52
  -9  -3   1   95.86    5.47
  -8  -3   1  165.55    6.01
   8  -3  -1  148.76    6.74
  -8  -3   1  162.85    7.24
  -8  -3   1  146.88    6.85
  -8   3   1  145.92    6.53
  -8  -3   1  142.26    6.81
   8   3  -1  145.28    6.81
  -8   3   1  147.37    7.57
   7  -3  -1  102.24    5.04
  -7   3   1  112.67    5.85
  -7  -3   1  104.92    4.54
  -7  -3   1   97.42    4.97
   7   3  -1   95.17    5.06
  -7   3   1   93.74    4.81
  -7  -3   1  101.91    5.05
  -7  -3   1  111.14    5.44
  -7   3   1  102.93    5.79
  -7  -3   1  122.85    4.66
  -6  -3   1   52.86    3.17
   6  -3  -1   55.81    3.25
  -6  -3   1   51.88    3.04
  -6   3   1   51.06    3.80
  -6   3   1   49.60    3.58
   6   3  -1   53.10    3.34
  -6  -3   1   56.13    2.91
  -6  -3   1   55.15    3.53
  -6  -3   1   57.70    2.93
  -6   3   1   49.84    3.01
  -5   3   1  206.72    8.22
  -5  -3   1  199.75    7.42
  -5   3   1  196.05    8.06
   5   3  -1  197.41    7.50
  -5  -3   1  200.93    7.38
  -5   3   1  201.24    7.63
  -5  -3   1  210.82    7.95
  -5  -3   1  202.11    7.40
   5   3  -1  200.98    7.80
   5  -3  -1  193.93    7.66
   4  -3  -1   54.99    3.05
  -4   3   1   54.91    2.90
   4   3  -1   53.08    2.90
   4   3  -1   52.78    3.00
  -4   3   1   59.37    3.43
  -4  -3   1   62.72    2.67
  -4  -3   1   50.20    3.12
  -4  -3   1   54.26    2.56
  -4  -3   1   54.85    2.82
  -4   3   1   62.50    3.30
  -3  -3   1  233.87    7.70
   3   3  -1  248.69    8.43
  -3   3   1  236.46    8.29
  -3  -3   1  233.65    8.21
   3  -3  -1  252.07    8.63
  -3  -3   1  230.02    7.68
   3  -3  -1  219.33    7.48
  -3  -3   1  239.03    8.52
  -2  -3   1  433.36   14.39
  -2   3   1  433.07   14.39
  -2   3   1  429.32   13.95
   2  -3  -1  409.18   14.41
  -2  -3   1  422.09   14.52
   2  -3  -1  438.61   13.97
   2  -3  -1  435.79   14.41
  -1  -3   1  524.60   16.73
   1  -3  -1  514.01   16.62
  -1   3   1  506.41   16.58
   1  -3  -1  496.37   16.44
  -1  -3   1  498.30   16.64
   1  -3  -1  508.55   16.48
  -1  -3   1  506.89   16.66
  -1   3   1  506.01   16.45
   1   3  -1  477.29   16.71
   0  -3  -1 3988.99  121.63
   0   3   1 3850.07  121.78
   0   3  -1 3984.36  121.68
   0  -3  -1 3943.24  121.41
   0   3  -1 3739.92  121.38
   0  -3   1 3877.49  121.36
   0   3  -1 3810.24  121.85
   0   3   1 3767.96  121.39
   0  -3   1 3962.12  121.80
  -1  -3  -1 2219.84   71.32
   1   3   1 2300.84   71.35
  -1  -3  -1 2286.74   71.35
  -1   3  -1 2268.54   71.75
   1   3   1 2243.43   71.33
   1   3   1 2239.03   71.87
  -1  -3  -1 2294.47   71.89
  -1   3  -1 2284.51   71.53
   1  -3   1 2264.32   71.54
   2   3   1  993.72   31.06
   2   3   1  970.35   30.79
   2  -3   1  953.80   31.37
  -2  -3  -1  979.88   31.06
   2  -3   1  934.53   31.21
  -2   3  -1  961.59   31.34
  -2   3  -1  965.97   31.10
  -2  -3  -1  980.70   30.76
   2  -3   1  966.03   31.19
   2   3   1  975.64   31.63
  -2  -3  -1  949.16   31.64
  -3  -3  -1   43.41    2.91
   3  -3   1   40.30    2.73
   3  -3   1   36.06    2.34
   3   3   1   38.29    2.39
  -3   3  -1   41.42    2.32
  -3  -3  -1   43.42    2.35
  -3   3  -1   44.30    2.57
   3  -3   1   43.70    2.38
  -3  -3  -1   40.89    1.68
   3   3   1   33.50    1.71
   4  -3   1  162.41    5.99
   4  -3   1  159.63    5.20
  -4  -3  -1  166.16    5.47
   4   3   1  161.38    5.49
  -4  -3  -1  173.13    6.23
   4   3   1  167.28    6.01
   4  -3   1  172.55    5.47
  -4   3  -1  174.25    5.22
  -4   3  -1  165.03    5.45
  -4   3  -1  160.83    6.09
  -5   3  -1  182.05    7.83
   5  -3   1  182.39    7.08
   5   3   1  180.93    7.63
   5  -3   1  178.83    6.93
  -5  -3  -1  178.77    7.77
   5  -3   1  187.68    7.77
   5   3   1  192.51    7.36
  -5  -3  -1  184.91    7.34
  -5   3  -1  177.56    6.85
  -5   3  -1  177.26    7.02
   6  -3   1  192.11    7.60
  -6  -3  -1  190.21    8.04
  -6   3  -1  185.59    7.55
   6   3   1  207.92    8.13
  -6   3  -1  202.07    8.69
  -6  -3  -1  198.31    8.48
  -6   3  -1  204.83    7.51
   6  -3   1  203.38    7.55
   6   3   1  192.19    8.25
   6  -3   1  199.66    8.52
  -7  -3  -1   32.91    3.24
   7  -3   1   32.97    2.52
  -7  -3  -1   36.91    3.71
   7   3   1   35.23    3.37
  -7   3  -1   26.37    3.56
   7  -3   1   30.73    2.59
  -7   3  -1   32.24    2.75
   7   3   1   35.46    3.32
  -8  -3  -1  100.22    5.86
   8  -3   1  106.25    4.92
  -8   3  -1  109.65    6.67
  -8  -3  -1  107.68    6.28
   8   3   1   96.98    5.69
   8  -3   1  101.23    4.83
  -9   3  -1  102.75    6.90
  -9  -3  -1   94.13    6.09
   9  -3   1   97.78    4.76
   9   3   1   98.31    5.93
 -10   3  -1   23.45    4.74
 -10  -3  -1   14.24    3.89
  10   3   1   19.67    3.57
  11   4  -1   14.75    3.33
 -11   4   1   15.54    4.40
  10   4  -1   51.55    4.55
 -10   4   1   71.99    6.10
  -9  -4   1   60.09    4.20
  -9   4   1   53.75    4.27
   9  -4  -1   59.36    4.15
   9   4  -1   55.24    4.34
  -9   4   1   60.64    5.15
  -8   4   1   67.84    4.41
  -8  -4   1   76.18    4.95
   8   4  -1   72.58    4.61
   8  -4  -1   78.27    4.44
  -8  -4   1   72.30    4.27
  -8  -4   1   71.28    4.20
  -8   4   1   81.12    5.34
   7   4  -1  325.12   12.55
  -7   4   1  346.37   13.13
   7  -4  -1  325.04   12.26
  -7  -4   1  324.43   12.69
  -7  -4   1  349.08   11.80
  -7  -4   1  320.23   11.98
  -7  -4   1  316.30   11.95
  -7  -4   1  331.43   11.53
  -7   4   1  323.56   12.17
   6  -4  -1  538.89   18.43
  -6  -4   1  513.62   17.82
   6   4  -1  564.29   18.15
   6   4  -1  532.68   18.70
  -6   4   1  542.92   19.00
  -6  -4   1  527.79   18.78
  -6  -4   1  549.57   18.04
  -6  -4   1  529.43   17.97
  -6   4   1  507.04   18.27
  -6   4   1  522.44   18.93
  -5  -4   1  433.86   14.71
  -5  -4   1  453.69   14.92
   5   4  -1  437.92   15.58
  -5   4   1  435.36   15.26
  -5  -4   1  439.23   14.75
  -5  -4   1  434.44   15.62
   5   4  -1  426.22   15.11
   5  -4  -1  458.41   15.40
  -4  -4   1  175.49    5.73
  -4   4   1  165.01    6.43
   4  -4  -1  145.90    5.40
   4   4  -1  145.18    6.48
  -4  -4   1  168.74    5.70
   4   4  -1  164.93    6.43
   4  -4  -1  161.51    6.49
  -4  -4   1  160.27    6.68
  -4  -4   1  171.77    6.20
  -3  -4   1  638.43   20.53
   3  -4  -1  609.43   19.49
  -3  -4   1  621.62   20.11
  -3   4   1  635.65   20.33
  -3  -4   1  601.88   19.28
  -3  -4   1  586.45   19.26
   3   4  -1  619.69   20.34
   3  -4  -1  626.02   19.57
   2  -4  -1  310.45   10.18
   2  -4  -1  296.40   10.56
  -2   4   1  293.02   10.14
  -2  -4   1  318.55   10.81
  -2   4   1  318.04   10.47
  -2  -4   1  313.90   10.53
  -2   4   1  300.01   10.60
   2  -4  -1  305.15   10.50
  -1   4   1   27.80    1.88
   1  -4  -1   32.98    2.19
   1  -4  -1   30.78    1.87
  -1  -4   1   29.53    2.31
  -1  -4   1   27.95    2.14
  -1   4   1   28.99    1.89
   1  -4  -1   31.73    2.09
  -1   4   1   27.85    2.05
  -1  -4   1   30.36    2.04
   0   4   1  177.03    6.61
   0   4  -1  178.31    6.07
   0  -4   1  170.84    6.01
   0  -4  -1  174.40    6.10
   0  -4  -1  179.97    6.47
   0  -4   1  168.83    6.57
   0   4  -1  166.35    6.62
   0   4   1  171.70    6.06
   1  -4   1 1958.74   60.96
   1   4   1 1922.39   60.79
  -1  -4  -1 1931.30   60.79
   1   4   1 1938.66   60.55
   1  -4   1 1926.53   60.82
  -1  -4  -1 1921.27   61.32
  -1   4  -1 1944.20   60.92
  -1   4  -1 1869.36   60.88
   1   4   1 1893.79   61.26
  -1   4  -1 1888.72   61.19
  -1  -4  -1 1905.29   60.54
   2   4   1 1382.24   44.23
  -2  -4  -1 1345.72   43.41
   2  -4   1 1255.97   43.78
   2  -4   1 1398.18   43.73
  -2   4  -1 1372.95   43.65
  -2  -4  -1 1323.66   43.40
   2   4   1 1401.33   43.44
  -2   4  -1 1373.59   43.96
   2   4   1 1421.56   43.49
   2  -4   1 1345.99   43.87
  -2  -4  -1 1398.30   44.30
  -2   4  -1 1381.38   44.05
   3   4   1 1447.17   46.61
  -3  -4  -1 1461.98   46.28
   3  -4   1 1465.65   46.78
  -3   4  -1 1448.59   47.04
  -3   4  -1 1526.69   46.67
   3   4   1 1429.77   46.35
   3  -4   1 1457.51   46.90
  -3  -4  -1 1440.41   47.48
  -3  -4  -1 1482.49   46.62
   3  -4   1 1450.00   47.13
  -4  -4  -1   88.34    4.76
  -4   4  -1   97.46    3.89
  -4  -4  -1   82.24    3.23
  -4   4  -1   91.26    4.31
  -4  -4  -1   92.74    4.01
   4  -4   1   82.81    4.50
   4   4   1   82.80    3.97
   4  -4   1   86.81    4.08
   4   4   1   80.80    3.37
   4  -4   1   89.16    4.02
   5   4   1   88.70    4.04
   5  -4   1   94.70    4.01
   5  -4   1   92.72    4.66
  -5  -4  -1   93.25    4.83
  -5  -4  -1   83.97    3.99
  -5   4  -1   89.12    4.17
  -5   4  -1   93.19    3.69
   5   4   1   85.07    4.50
   5  -4   1   91.04    3.94
   6  -4   1   58.35    3.44
  -6   4  -1   66.91    3.33
  -6   4  -1   53.52    3.73
  -6  -4  -1   67.30    3.89
   6  -4   1   68.26    3.63
   6   4   1   69.86    4.35
   6  -4   1   59.99    4.31
  -6   4  -1   68.70    4.56
  -6  -4  -1   65.80    4.55
   6   4   1   65.87    3.88
   7   4   1  126.16    5.77
  -7  -4  -1  108.52    6.37
  -7   4  -1  107.39    6.45
   7  -4   1  112.57    5.23
   7  -4   1  116.47    5.10
  -7   4  -1  101.43    5.39
  -7  -4  -1  112.80    5.78
   7   4   1  112.74    6.05
   8   4   1    9.72    2.78
  -8  -4  -1    7.55    2.65
  -8   4  -1    5.10    3.47
   8  -4   1    9.09    1.91
   8  -4   1    6.61    2.16
  -9  -4  -1   86.94    5.70
   9   4   1   88.86    5.81
  -9   4  -1   78.51    6.38
  10   4   1   27.46    4.19
 -10   4  -1   24.28    4.70
  11   4   1    9.35    3.89
 -11   5   1   31.95    5.37
  11   5  -1   28.97    4.18
 -10   5   1    8.69    3.92
  10   5  -1    9.65    3.07
  -9   5   1  101.34    5.83
  -9   5   1  109.74    6.98
   9   5  -1   92.33    5.90
   8  -5  -1   17.92    2.82
   8   5  -1   19.51    2.96
  -8   5   1   19.52    3.48
  -8  -5   1   16.79    2.37
  -8   5   1   14.36    3.07
  -7  -5   1   59.35    3.38
  -7  -5   1   64.17    3.52
  -7   5   1   58.07    4.06
   7   5  -1   55.30    4.13
  -7  -5   1   59.05    4.46
   7  -5  -1   55.13    3.80
  -6  -5   1  129.96    5.36
   6  -5  -1  135.56    6.05
   6   5  -1  128.33    6.29
  -6  -5   1  126.68    5.24
  -6  -5   1  124.03    5.25
  -6  -5   1  128.66    6.44
   6   5  -1  132.90    5.73
  -6   5   1  133.44    6.09
   5  -5  -1  486.68   15.86
   5  -5  -1  402.37   14.38
  -5  -5   1  452.74   14.73
  -5  -5   1  452.00   16.09
  -5   5   1  466.79   16.11
  -5  -5   1  459.26   15.20
   5   5  -1  452.59   16.04
  -5  -5   1  458.75   14.73
   5   5  -1  465.75   15.61
  -5   5   1  467.88   15.75
  -4  -5   1  678.91   22.11
  -4  -5   1  652.33   21.26
  -4   5   1  648.33   22.57
   4   5  -1  683.80   22.46
  -4   5   1  664.71   22.47
   4  -5  -1  706.49   22.58
   4  -5  -1  682.84   21.49
  -4  -5   1  674.11   22.75
   4  -5  -1  668.41   21.43
  -4   5   1  713.16   22.67
  -4  -5   1  644.83   21.24
   3   5  -1 1046.34   34.86
   3  -5  -1 1057.46   34.16
  -3  -5   1 1081.10   34.62
   3   5  -1 1049.04   35.12
   3  -5  -1 1047.52   34.06
  -3   5   1 1111.86   34.80
  -3  -5   1 1086.83   35.13
  -3   5   1 1081.27   34.88
  -3   5   1 1072.05   34.77
   2  -5  -1  189.27    7.01
   2  -5  -1  186.75    6.80
   2   5  -1  192.84    7.26
  -2   5   1  178.65    7.14
  -2  -5   1  171.43    7.15
  -2   5   1  179.53    6.87
  -2  -5   1  178.90    7.08
  -2   5   1  190.74    6.82
   2  -5  -1  182.87    7.16
  -2  -5   1  177.20    7.32
  -1  -5   1   40.39    2.66
  -1  -5   1   49.73    3.02
  -1   5   1   50.33    2.51
   1   5  -1   43.28    1.77
   1  -5  -1   56.63    2.92
   1  -5  -1   51.23    2.47
  -1   5   1   51.39    2.80
   1  -5  -1   50.46    2.84
   0  -5  -1   85.44    3.49
   0  -5  -1   87.51    3.96
   0  -5  -1   88.43    4.20
   0   5   1   88.57    3.51
   0  -5   1   91.47    4.27
   0  -5   1   73.28    3.99
   0   5  -1   98.42    4.31
   0   5  -1   86.45    3.48
   0   5   1   88.34    4.17
   1   5   1  281.08    9.63
   1   5   1  274.88   10.51
   1  -5   1  278.79   10.40
   1   5   1  279.56   10.07
  -1   5  -1  304.86   10.22
   1  -5   1  269.43    9.90
  -1   5  -1  281.64   10.50
   1  -5   1  293.52   10.20
  -1   5  -1  291.07   10.04
  -1  -5  -1  300.30   10.13
  -1  -5  -1  298.42    9.65
  -2  -5  -1  531.94   18.80
   2   5   1  524.41   18.63
  -2  -5  -1  539.32   17.94
   2  -5   1  554.35   18.20
   2  -5   1  545.31   18.23
  -2   5  -1  562.53   18.63
  -2   5  -1  525.64   18.09
  -2   5  -1  561.30   18.37
  -2  -5  -1  518.26   17.63
   2   5   1  547.79   17.68
   2   5   1  557.79   18.05
  -3   5  -1   11.87    2.09
   3   5   1   16.76    2.16
   3  -5   1   12.93    2.09
  -3  -5  -1   14.48    1.51
   3   5   1   16.16    1.57
   3  -5   1   18.13    1.80
   3   5   1   13.74    1.49
  -3  -5  -1   16.77    1.46
  -3   5  -1   13.52    1.99
  -3   5  -1   12.32    1.66
   3  -5   1   15.88    2.14
  -3  -5  -1   18.46    2.53
   4  -5   1   40.69    3.16
   4  -5   1   41.33    2.90
  -4   5  -1   42.60    3.32
  -4  -5  -1   40.50    2.17
   4  -5   1   40.64    2.69
  -4  -5  -1   41.10    3.51
   4   5   1   47.37    2.44
  -4   5  -1   35.40    3.05
  -4   5  -1   42.52    2.56
   4   5   1   37.82    2.51
  -4  -5  -1   44.11    2.55
  -5  -5  -1  137.53    5.04
  -5  -5  -1  146.37    5.88
   5   5   1  142.45    6.77
  -5   5  -1  137.34    6.70
  -5   5  -1  149.63    6.45
   5  -5   1  150.88    6.22
  -5   5  -1  152.32    5.70
   5  -5   1  151.10    6.01
   5  -5   1  152.58    6.66
  -5  -5  -1  153.62    7.01
   5   5   1  146.41    5.88
   5   5   1  115.91    5.14
   6  -5   1   76.90    3.97
   6   5   1   71.54    4.09
  -6  -5  -1   73.88    4.12
   6   5   1   82.78    5.00
  -6   5  -1   70.58    4.40
   6  -5   1   76.72    4.23
  -6  -5  -1   78.79    5.23
  -7  -5  -1  139.66    6.67
   7   5   1  150.17    6.66
   7   5   1  147.03    7.48
  -7   5  -1  140.01    6.80
   7  -5   1  152.24    6.60
   7  -5   1  150.56    6.19
  -8   5  -1   52.42    5.28
   8   5   1   62.75    4.32
   8   5   1   62.27    4.91
   8  -5   1   61.51    3.44
  -8  -5  -1   59.43    4.38
   8  -5   1   61.35    4.11
   9   5   1    3.16    3.29
  -9   5  -1   -4.17    4.04
 -10   5  -1   56.04    5.99
  10   5   1   52.10    5.23
  11   5   1   15.16    4.02
  11   6  -1    3.31    3.53
  10   6  -1    7.75    3.51
 -10   6   1   -1.09    4.48
   9   6  -1   26.94    3.72
  -9   6   1   21.02    4.14
  -8   6   1   77.96    5.34
   8   6  -1   85.36    5.46
   7   6  -1   10.98    2.17
   7   6  -1   12.39    2.75
  -7   6   1    7.32    2.98
  -7  -6   1    7.98    1.68
   7  -6  -1    8.22    2.55
  -6  -6   1   11.46    1.39
  -6   6   1   14.74    2.80
   6   6  -1    7.73    2.51
  -6  -6   1   13.38    2.09
  -6  -6   1   12.09    1.52
   6  -6  -1    7.98    2.30
  -6   6   1   16.10    2.90
   6  -6  -1    8.98    0.96
  -6  -6   1   11.32    2.82
   6   6  -1   11.43    2.10
  -6   6   1   14.30    2.92
  -5   6   1   18.66    2.77
   5   6  -1   15.89    2.44
  -5  -6   1   14.27    1.21
  -5   6   1   17.55    2.51
  -5   6   1   18.11    2.67
   5   6  -1   16.27    2.25
   5  -6  -1   20.21    2.57
   5  -6  -1   17.67    1.39
   5  -6  -1   17.71    1.43
  -5  -6   1   15.95    2.81
  -5  -6   1   15.16    1.17
  -5  -6   1   15.48    2.20
   4   6  -1  326.39   11.70
  -4  -6   1  294.06   11.82
  -4   6   1  318.16   11.62
  -4   6   1  309.88   11.64
   4  -6  -1  312.28   10.60
  -4  -6   1  292.87   11.20
  -4   6   1  317.24   11.64
   4  -6  -1  318.91   10.70
   4  -6  -1  290.92   11.51
   3   6  -1  240.91    9.61
  -3  -6   1  237.22    9.39
   3  -6  -1  253.51    8.86
  -3   6   1  258.23    9.47
   3  -6  -1  250.68    9.62
  -3  -6   1  249.56    9.88
   3  -6  -1  250.07    9.01
  -3   6   1  255.68    9.43
  -3   6   1  252.65    9.69
   3   6  -1  258.33    9.91
  -2  -6   1  146.25    6.41
   2  -6  -1  152.95    6.08
  -2   6   1  136.69    6.33
  -2  -6   1  144.96    6.31
  -2   6   1  157.55    6.04
   2  -6  -1  157.05    6.18
  -2   6   1  153.70    6.09
  -2  -6   1  155.00    6.63
   2   6  -1  159.08    6.56
   2  -6  -1  161.22    6.47
  -1  -6   1  405.53   14.28
   1   6  -1  381.66   13.01
   1  -6  -1  434.99   14.34
   1  -6  -1  434.55   13.83
  -1   6   1  427.03   13.74
  -1   6   1  426.42   14.21
   1  -6  -1  431.98   14.23
   0   6   1 1062.41   34.33
   0  -6   1 1053.32   34.11
   0  -6  -1 1072.92   34.32
   0   6  -1  998.70   34.34
   0  -6  -1 1038.41   33.44
   0   6  -1 1061.45   33.35
   0   6  -1 1059.04   33.39
   0   6   1  978.30   34.01
   0   6   1 1061.94   33.42
   0  -6  -1 1040.10   34.05
   0  -6   1 1060.61   34.24
   0  -6   1 1014.58   34.18
   1   6   1    7.90    1.73
  -1  -6  -1    8.83    1.65
   1  -6   1    9.99    1.87
  -1  -6  -1    9.48    1.10
   1  -6   1    7.57    1.55
  -1   6  -1   10.23    1.53
   1   6   1   10.51    1.79
  -1   6  -1    8.30    1.90
  -1   6  -1   11.63    1.58
   1  -6   1   10.71    2.25
   1   6   1    7.95    1.12
   2   6   1  119.74    5.77
   2   6   1  118.60    4.57
  -2  -6  -1  134.47    5.18
  -2  -6  -1  125.32    5.98
  -2  -6  -1  116.22    4.55
   2   6   1  119.22    5.20
   2  -6   1  119.02    5.18
  -2   6  -1  123.08    5.33
  -2   6  -1  131.69    5.79
   3  -6   1   42.66    2.80
  -3   6  -1   49.13    2.87
  -3  -6  -1   49.77    2.38
   3   6   1   44.25    2.42
  -3   6  -1   44.42    3.42
   3   6   1   46.13    2.73
   3  -6   1   48.62    3.20
   3   6   1   44.59    3.38
  -3   6  -1   46.80    3.23
  -3  -6  -1   52.19    3.80
   3  -6   1   47.41    3.29
  -3  -6  -1   49.86    2.74
   4  -6   1  125.31    5.77
  -4   6  -1  136.48    5.36
   4  -6   1  129.36    5.48
  -4   6  -1  134.10    6.14
   4   6   1  120.03    5.03
  -4  -6  -1  122.71    5.02
   4   6   1  122.24    5.22
  -4   6  -1  130.17    6.18
  -4  -6  -1  123.96    5.03
  -4  -6  -1  125.61    6.45
  -5  -6  -1  130.30    5.08
   5  -6   1  137.38    6.21
   5   6   1  132.87    5.55
  -5   6  -1  139.17    5.58
  -5  -6  -1  134.19    5.55
  -5   6  -1  134.42    6.50
  -5   6  -1  138.29    6.75
   5   6   1  128.14    5.41
   5  -6   1  135.36    5.85
   5   6   1  129.85    6.70
  -5  -6  -1  131.95    6.92
   6   6   1   54.94    4.30
  -6   6  -1   53.20    4.12
  -6  -6  -1   56.94    3.43
   6  -6   1   51.75    3.68
  -6   6  -1   50.97    4.32
   6  -6   1   58.56    3.50
   6   6   1   55.82    3.38
   6   6   1   37.70    2.43
   7  -6   1  113.61    5.63
  -7   6  -1   99.91    6.60
   7   6   1  100.55    6.28
  -7   6  -1  103.81    5.94
   7   6   1  105.44    5.28
   7  -6   1  106.88    4.97
  -7  -6  -1  103.48    5.28
   8   6   1   79.83    5.81
  -8   6  -1   79.81    5.27
   9   6   1   21.84    4.14
  10   6   1   23.24    4.41
  11   6   1    6.80    3.82
  10   7  -1    1.57    3.40
  -9   7   1    0.49    3.64
  -9   7   1    3.72    3.81
   9   7  -1   -2.39    3.22
  -8   7   1    8.06    3.51
   8   7  -1   12.38    3.20
  -8   7   1   10.36    3.67
   8   7  -1    9.76    2.26
  -7   7   1  150.39    7.86
   7   7  -1  142.67    6.65
   7   7  -1  156.46    7.72
  -7   7   1  139.12    7.42
  -6   7   1   25.93    3.36
   6   7  -1   23.98    2.82
   6   7  -1   24.82    3.35
   6  -7  -1   26.24    1.77
   6  -7  -1   27.01    1.65
  -6   7   1   25.27    3.61
  -6  -7   1   20.40    2.78
   5  -7  -1  206.14    8.18
  -5  -7   1  163.87    7.33
  -5   7   1  177.29    8.10
   5   7  -1  185.92    7.95
   5  -7  -1  184.75    6.75
  -5   7   1  194.86    8.16
  -5  -7   1  169.51    8.23
  -5   7   1  195.72    8.22
   5  -7  -1  178.67    6.72
  -4   7   1  276.86   10.39
   4   7  -1  243.68   10.63
  -4  -7   1  274.44   10.85
   4  -7  -1  276.85    9.60
  -4  -7   1  262.93   10.09
  -4   7   1  300.91   10.58
   4   7  -1  247.81   10.35
   4  -7  -1  264.62    9.43
  -4   7   1  251.82   10.47
   3  -7  -1   69.97    4.11
  -3  -7   1   66.20    4.07
   3   7  -1   61.25    3.95
   3  -7  -1   66.59    3.56
  -3  -7   1   73.11    4.41
  -3   7   1   70.69    4.32
  -3   7   1   73.75    3.90
   3  -7  -1   65.10    3.35
  -3   7   1   74.19    3.85
  -2  -7   1    1.18    1.63
   2   7  -1    1.56    1.70
   2  -7  -1    1.56    1.92
   2  -7  -1    0.89    1.57
  -2   7   1    1.17    1.32
   2  -7  -1   -0.12    1.23
  -2   7   1    1.79    2.10
  -2  -7   1    2.50    2.34
  -2   7   1    0.11    1.46
   1  -7  -1  200.34    7.13
  -1  -7   1  199.66    7.95
   1  -7  -1  201.23    7.69
  -1   7   1  202.40    7.69
   1   7  -1  173.80    6.21
  -1  -7   1  182.40    7.73
   1  -7  -1  212.89    7.80
  -1   7   1  193.27    7.00
   0  -7   1  241.33    9.44
   0   7  -1  248.61    8.62
   0   7   1  233.57    9.48
   0  -7  -1  257.84    8.73
   0   7  -1  252.46    8.57
   0   7  -1  246.30    9.74
   0  -7  -1  243.45    9.45
   0   7   1  241.87    8.63
   0  -7  -1  260.09    9.74
   0  -7   1  259.33    9.67
   0   7   1  235.44    9.58
   0  -7   1  248.12    9.62
   1   7   1    4.09    1.85
   1  -7   1    4.35    1.51
  -1  -7  -1    2.69    1.70
   1   7   1    3.48    1.07
  -1  -7  -1    3.35    1.01
   1   7   1    4.31    1.80
  -1   7  -1    4.89    1.43
  -1   7  -1    3.48    1.40
   1  -7   1    3.94    2.36
  -1  -7  -1    3.51    2.25
   1  -7   1    2.28    1.71
  -1   7  -1    1.08    1.90
  -2   7  -1   17.25    2.08
   2   7   1   15.61    2.09
  -2  -7  -1   15.54    1.36
   2   7   1   16.48    1.41
   2  -7   1   14.91    1.97
  -2   7  -1   17.28    2.15
  -2   7  -1   18.18    2.64
   2   7   1   14.61    2.40
   2  -7   1   18.99    2.31
  -2  -7  -1   17.82    2.10
   3  -7   1  109.51    5.05
  -3   7  -1  110.25    5.33
   3  -7   1   97.80    4.89
  -3  -7  -1  111.64    4.21
  -3  -7  -1  101.35    4.78
   3   7   1  101.80    5.67
  -3   7  -1  105.10    5.67
   3   7   1  102.24    4.92
   3  -7   1  115.94    5.50
  -3   7  -1  127.59    5.67
  -3  -7  -1  110.74    5.92
   3   7   1  108.15    4.24
  -4  -7  -1   98.20    4.52
  -4   7  -1  101.81    5.67
   4   7   1   96.17    4.74
   4   7   1  100.78    4.23
   4  -7   1  107.46    5.37
  -4  -7  -1   99.19    4.17
   4  -7   1  107.26    4.95
  -4   7  -1  101.21    5.61
  -4   7  -1  109.56    5.52
  -4  -7  -1  108.97    6.07
   4   7   1   97.99    5.73
   5   7   1   34.51    2.51
   5  -7   1   39.96    2.95
   5   7   1   32.76    2.65
  -5   7  -1   38.71    3.74
  -5  -7  -1   37.50    2.47
  -5   7  -1   36.23    3.74
   5  -7   1   39.61    3.40
   6   7   1   69.34    3.68
  -6   7  -1   67.39    5.10
   6   7   1   66.75    4.97
  -6   7  -1   62.93    4.79
   6  -7   1   69.03    3.97
   6   7   1   60.09    3.39
  -7   7  -1   23.24    4.03
   7  -7   1   28.19    2.60
   7   7   1   24.93    3.84
  -7   7  -1   25.57    3.79
   8   7   1   26.99    4.21
  -8   7  -1   20.18    4.44
  -8   7  -1   30.14    3.93
   9   7   1   16.07    4.03
  -9   7  -1   15.65    4.53
  10   7   1   -0.70    3.63
 -10   8   1   16.75    5.02
  -9   8   1    8.56    4.24
   9   8  -1    5.86    3.48
  -9   8   1    9.54    4.23
  -8   8   1    6.90    3.83
   8   8  -1    2.46    3.04
  -8   8   1    1.02    3.76
   8   8  -1    0.93    2.24
   7   8  -1    7.37    2.53
  -7   8   1    7.79    3.72
   7   8  -1   13.02    3.35
  -7   8   1   10.20    3.39
  -6   8   1  149.15    7.60
   6  -8  -1  152.20    5.87
  -6   8   1  140.73    7.63
   6   8  -1  151.48    7.19
   6  -8  -1  151.27    5.80
   6   8  -1  160.07    7.91
  -5  -8   1  140.72    6.83
  -5   8   1  167.88    7.37
  -5   8   1  161.04    7.46
   5  -8  -1  162.81    6.17
   5   8  -1  160.59    7.36
  -5   8   1  142.80    7.49
   5  -8  -1  147.11    6.03
  -4   8   1   89.46    4.72
   4   8  -1   75.68    4.73
  -4   8   1   81.47    5.24
   4   8  -1   74.83    4.96
   4  -8  -1   80.73    3.88
  -4  -8   1   72.79    4.68
   4  -8  -1   81.31    4.03
  -4   8   1   85.01    4.69
  -3   8   1   26.93    2.55
   3  -8  -1   27.39    3.02
  -3  -8   1   30.79    3.07
   3   8  -1   25.51    2.97
  -3   8   1   22.66    3.29
  -3  -8   1   32.47    3.34
  -3  -8   1   23.71    3.19
  -3   8   1   27.50    2.54
   3  -8  -1   28.33    2.53
   3  -8  -1   21.88    2.15
  -2  -8   1   23.25    3.13
   2  -8  -1   29.02    2.51
   2  -8  -1   30.75    3.02
  -2   8   1   29.23    3.18
   2  -8  -1   27.31    2.73
   2   8  -1   26.59    2.94
  -2   8   1   27.30    2.36
  -2   8   1   25.65    2.34
  -1   8   1   44.70    2.60
   1  -8  -1   41.81    3.31
  -1   8   1   45.93    3.32
   1   8  -1   38.19    1.74
  -1  -8   1   42.22    3.50
  -1  -8   1   48.02    3.52
   1   8  -1   35.85    3.30
  -1  -8   1   39.09    3.16
   1  -8  -1   49.36    3.41
   0   8  -1    4.81    1.13
   0   8   1    3.37    1.22
   0  -8  -1    2.73    2.16
   0   8   1    3.99    2.12
   0   8  -1    0.84    1.10
   0  -8  -1    0.94    1.86
   0  -8   1    4.59    2.18
   0  -8  -1    2.14    1.21
   0   8   1    2.63    1.85
   0  -8   1    1.69    1.69
   0  -8   1    4.51    2.56
   1   8   1    7.13    2.18
  -1  -8  -1    8.34    1.24
  -1  -8  -1    7.12    2.04
   1   8   1    6.95    1.21
   1   8   1    8.10    2.19
  -1   8  -1    7.03    2.34
  -1   8  -1    9.58    1.71
   1  -8   1   10.73    2.24
  -1   8  -1    9.65    1.61
   1  -8   1    5.33    2.54
   1  -8   1    6.90    1.82
  -1  -8  -1    5.74    2.39
  -2   8  -1   20.55    2.23
  -2  -8  -1   20.03    2.36
  -2  -8  -1   14.64    1.27
   2   8   1    9.38    2.13
   2  -8   1   14.77    2.35
   2   8   1   14.36    1.31
  -2   8  -1   15.23    2.17
  -2   8  -1   20.93    2.90
   2   8   1   13.63    2.51
   2  -8   1   16.58    2.18
  -3  -8  -1   41.17    2.18
  -3   8  -1   51.79    3.54
  -3  -8  -1   47.80    3.13
   3   8   1   43.43    3.85
   3  -8   1   43.96    3.21
  -3   8  -1   41.85    3.49
   3  -8   1   44.84    3.26
   3   8   1   38.34    3.11
   3   8   1   47.13    2.26
   3  -8   1   45.75    3.62
  -3   8  -1   45.25    3.86
   4   8   1   16.89    3.08
  -4  -8  -1   21.59    2.33
  -4   8  -1   27.11    3.15
   4   8   1   20.74    1.74
   4  -8   1   24.94    2.53
   4   8   1   13.38    2.28
  -4   8  -1   21.19    3.16
   4  -8   1   19.59    2.44
  -4   8  -1   22.08    3.35
   5   8   1    4.54    1.55
  -5   8  -1    7.33    3.12
  -5   8  -1    2.14    2.55
   5  -8   1    8.96    2.12
   5   8   1    5.69    2.02
   5  -8   1    7.32    2.01
   6  -8   1   19.44    2.32
   6  -8   1   19.54    2.58
  -6   8  -1   27.30    3.77
  -6   8  -1   12.03    3.32
   6   8   1   15.29    2.19
   6   8   1   20.48    3.84
  -7   8  -1   10.51    3.58
  -7   8  -1    6.50    3.44
   7   8   1   16.01    3.76
  -8   8  -1    9.05    3.96
   8   8   1    3.06    3.52
  -8   8  -1    4.56    3.34
  -9   8  -1   -2.70    4.34
   9   8   1   -0.36    3.57
 -10  -9   1   -0.67    4.12
  -9   9   1    6.56    4.53
  -9   9   1    9.53    4.53
  -8   9   1   -0.28    4.10
   8   9  -1    4.36    3.48
  -8   9   1   12.39    3.95
  -7   9   1    5.21    3.56
  -7   9   1    5.92    4.06
   7   9  -1   11.27    2.95
   7   9  -1   15.82    3.76
  -6   9   1   21.86    3.68
   6   9  -1   23.74    3.30
  -6   9   1   31.08    4.35
   6   9  -1   30.39    4.07
   6  -9  -1   24.29    2.25
  -5   9   1   86.04    5.20
   5  -9  -1   84.72    4.17
  -5   9   1   76.58    5.73
   5   9  -1   73.85    5.15
  -5  -9   1   79.00    5.15
   5  -9  -1   89.98    4.30
  -4   9   1   44.64    3.68
  -4  -9   1   43.91    4.04
  -4   9   1   45.72    4.42
   4   9  -1   46.08    3.97
  -4   9   1   55.46    3.83
   4  -9  -1   48.00    3.08
   4  -9  -1   48.12    3.26
  -4  -9   1   45.16    4.03
  -3   9   1   25.28    2.69
  -3  -9   1   31.33    3.32
   3   9  -1   21.18    3.08
  -3   9   1   22.45    2.73
  -3   9   1   22.60    3.48
   3  -9  -1   34.48    2.91
   3  -9  -1   26.86    2.46
  -3  -9   1   28.60    3.54
  -2   9   1   23.33    2.40
  -2   9   1   29.55    2.64
   2   9  -1   30.71    3.36
  -2  -9   1   26.18    3.43
   2  -9  -1   29.41    3.02
   2  -9  -1   29.81    2.67
  -1   9   1  112.19    4.38
   1   9  -1   90.70    5.42
  -1  -9   1   97.42    5.16
   1   9  -1   81.26    3.26
  -1   9   1   83.90    5.22
   1  -9  -1  109.22    5.37
  -1   9   1   99.54    4.33
   1  -9  -1  105.39    5.35
  -1  -9   1  106.66    5.60
  -1  -9   1  100.18    5.44
   0   9  -1   52.95    2.65
   0  -9   1   53.65    3.74
   0   9  -1   51.32    2.75
   0  -9   1   57.24    4.18
   0   9   1   50.25    4.04
   0   9   1   48.47    3.87
   0  -9   1   63.68    4.21
   0  -9  -1   59.16    3.95
   0  -9  -1   60.44    4.22
   0   9   1   51.55    2.78
  -1   9  -1   16.11    1.90
   1  -9   1   15.47    2.46
   1   9   1   17.33    2.67
  -1   9  -1   13.20    2.02
   1   9   1   14.26    1.47
  -1   9  -1   11.33    2.78
  -1  -9  -1   11.55    2.85
   1  -9   1   14.33    2.61
  -1  -9  -1   15.70    1.54
  -1  -9  -1   16.09    2.61
   1   9   1   15.64    2.84
   2   9   1   10.04    2.46
  -2  -9  -1    9.48    2.32
  -2   9  -1   12.63    2.98
   2   9   1    9.97    2.66
   2  -9   1   13.24    2.24
  -2   9  -1   12.00    2.21
   2  -9   1   16.40    2.56
  -2   9  -1   11.46    2.13
   2   9   1   11.21    1.16
   3  -9   1    2.27    1.99
   3   9   1    0.93    2.02
  -3   9  -1    2.08    2.16
   3   9   1    5.24    2.52
  -3   9  -1    0.91    2.01
  -3   9  -1    3.25    2.87
  -3  -9  -1    3.51    2.15
   3  -9   1    4.06    2.21
   4  -9   1    7.91    2.25
  -4   9  -1   11.27    2.83
  -4   9  -1    5.58    2.66
  -4   9  -1   13.53    3.29
   4   9   1    9.31    2.95
   4   9   1    7.40    2.26
   4   9   1    8.52    1.11
   4  -9   1   11.21    2.41
   5   9   1    9.10    2.34
   5  -9   1    4.48    2.20
   5  -9   1    3.48    2.09
  -5   9  -1    4.32    3.15
  -5   9  -1    4.49    2.83
   6   9   1   -0.86    2.09
  -6   9  -1   -0.28    3.28
  -6   9  -1    1.95    3.09
   6  -9   1    1.89    2.18
   6   9   1    2.27    3.12
  -7   9  -1    3.75    3.40
  -7   9  -1    0.32    3.52
   7   9   1   -0.34    3.47
  -8   9  -1    7.18    3.87
   8   9   1   10.53    4.00
  -8   9  -1   11.10    4.38
  -9  10   1    7.18    4.71
  -9  10   1    7.87    4.86
  -9 -10   1    3.12    3.92
  -8 -10   1    1.33    3.59
  -8  10   1    4.08    3.93
  -8  10   1    9.70    4.53
  -7  10   1    6.35    3.76
  -7  10   1   14.61    4.35
   7  10  -1   10.88    3.35
  -6  10   1   32.07    4.12
  -6 -10   1   33.98    4.38
   6  10  -1   31.22    3.97
  -6  10   1   31.76    4.94
   6 -10  -1   30.81    2.63
  -5  10   1   90.32    6.82
  -5  10   1  124.07    6.54
   5 -10  -1  122.53    5.50
  -5 -10   1  109.39    6.77
   5  10  -1  115.53    6.68
   5 -10  -1  106.10    5.25
   4 -10  -1   34.64    3.20
   4 -10  -1   30.94    2.78
  -4  10   1   36.52    3.63
  -4  10   1   30.85    3.24
  -4 -10   1   27.65    3.62
   4  10  -1   30.20    3.63
  -4  10   1   27.12    4.15
  -3  10   1   13.59    2.42
  -3  10   1    8.39    3.45
   3  10  -1    8.04    2.90
   3 -10  -1   16.31    2.70
   3 -10  -1   11.82    2.29
  -3  10   1   12.67    2.51
  -2  10   1   15.36    2.27
   2 -10  -1   12.28    2.27
  -2  10   1   17.44    2.25
   2 -10  -1   14.92    2.83
   2  10  -1   15.29    3.12
  -2 -10   1   16.45    2.93
  -1 -10   1   -0.23    2.27
  -1  10   1    2.57    1.63
  -1  10   1   -0.71    2.93
   1 -10  -1    2.76    2.62
   1 -10  -1   -0.79    2.09
  -1  10   1    4.99    1.63
   1  10  -1    2.62    0.55
   1  10  -1    2.85    2.67
   0 -10   1   66.82    4.44
   0  10   1   68.89    3.31
   0  10  -1   62.82    3.07
   0  10  -1   62.51    3.15
   0  10   1   58.55    4.63
   0  10   1   66.06    4.82
   0  10   1   68.18    3.29
   1  10   1   45.13    4.03
   1  10   1   45.74    2.42
  -1  10  -1   42.62    4.18
  -1  10  -1   50.21    3.12
  -1  10  -1   47.12    2.96
   1 -10   1   43.48    3.99
   1  10   1   46.24    2.38
   1 -10   1   50.08    3.85
   1  10   1   50.69    4.18
   2  10   1   11.78    2.67
  -2 -10  -1    8.92    2.60
  -2  10  -1   11.31    2.33
  -2  10  -1   13.10    2.19
  -2  10  -1    6.85    2.96
   2  10   1   11.90    2.90
   2 -10   1   15.63    2.58
   2 -10   1   11.26    2.77
  -3  10  -1   82.59    5.80
  -3  10  -1   86.84    4.83
  -3  10  -1   81.28    4.94
  -3 -10  -1   74.02    4.72
   3 -10   1   96.04    5.17
   3  10   1   82.70    5.72
   3 -10   1   76.74    4.71
   3  10   1   72.72    4.90
  -4  10  -1   52.26    4.32
   4  10   1   47.52    4.16
   4  10   1   53.14    4.95
  -4  10  -1   47.35    4.93
   4 -10   1   57.79    4.05
   4 -10   1   49.05    3.77
  -5  10  -1    3.28    3.35
   5  10   1   12.40    3.42
   5 -10   1   11.14    2.57
  -5  10  -1    2.33    3.00
   5  10   1    6.95    2.52
  -6  10  -1   10.23    3.74
  -6  10  -1    4.44    3.44
  -7  10  -1    2.56    3.88
  -7  10  -1    0.33    3.68
   7  10   1    6.26    3.81
  -8  10  -1    6.64    4.25
  -8  10  -1    2.95    4.13
  -8  11   1   37.64    5.96
  -8  11   1   35.60    5.40
  -7  11   1   -0.99    4.33
  -7 -11   1    7.55    3.73
   7  11  -1    5.91    3.33
  -7  11   1    2.83    3.73
  -6  11   1    3.32    3.29
   6  11  -1    5.32    3.19
  -6 -11   1    8.17    3.55
  -6  11   1    3.82    3.98
  -5 -11   1   14.88    3.62
  -5  11   1   17.94    3.42
   5  11  -1   14.26    3.61
  -5  11   1   11.95    4.42
   5 -11  -1   14.07    2.45
   4 -11  -1   40.66    3.37
  -4 -11   1   44.29    4.55
  -4  11   1   46.32    5.25
  -4  11   1   42.67    3.94
   4 -11  -1   55.84    4.03
   4  11  -1   40.98    4.55
  -3  11   1   40.36    3.39
   3  11  -1   30.39    4.07
   3 -11  -1   35.76    3.31
  -3  11   1   35.87    3.45
  -3  11   1   39.41    4.82
   3 -11  -1   33.11    3.78
   2  11  -1   13.02    3.39
  -2  11   1   11.57    2.41
   2 -11  -1   17.06    2.64
  -2 -11   1   17.91    3.18
  -2  11   1   15.57    2.30
  -1  11   1   72.95    3.90
  -1  11   1   78.37    3.81
   1 -11  -1   73.39    4.81
  -1  11   1   59.14    5.26
   1  11  -1   64.12    5.26
  -1 -11   1   60.01    4.81
   0  11   1   74.28    3.53
   0  11  -1   61.24    3.23
   0 -11   1   71.37    4.91
   0  11   1   80.56    3.52
   0  11   1   61.51    5.18
   0  11  -1   64.68    3.14
   0 -11  -1   69.21    4.88
   1  11   1    3.78    1.10
   1  11   1    6.31    2.90
   1  11   1    4.23    2.91
   1 -11   1    3.19    2.39
  -1  11  -1    7.76    3.35
  -1  11  -1    1.87    1.79
  -1  11  -1    5.68    1.80
  -2  11  -1    7.03    3.52
   2  11   1    7.45    3.00
  -2  11  -1    6.33    2.30
   2 -11   1    6.81    2.43
   2  11   1    9.20    2.99
  -2  11  -1    8.83    2.15
   3 -11   1    3.00    2.34
   3  11   1    1.98    2.88
  -3  11  -1    3.76    3.26
  -3  11  -1    6.38    2.49
  -3  11  -1    1.59    2.48
   3  11   1    5.06    3.11
  -4  11  -1    7.50    3.08
   4  11   1    5.02    3.25
  -4  11  -1    4.85    3.64
   4 -11   1    7.72    2.63
   4  11   1    6.85    2.99
   5  11   1   14.23    3.10
   5 -11   1   12.76    2.74
  -5  11  -1    3.67    3.66
   5  11   1    7.10    3.82
  -5  11  -1    7.82    3.47
  -6  11  -1   17.03    4.05
  -6  11  -1   17.52    4.48
  -7  11  -1   19.08    4.81
  -7  11  -1   23.50    4.76
  -8  11  -1   -5.11    5.64
  -8  12   1   26.69    5.09
  -7  12   1    6.51    4.17
  -7  12   1    8.81    4.89
  -6  12   1   26.29    4.23
  -6 -12   1   18.69    4.23
  -6  12   1   32.26    5.29
   6  12  -1   17.10    4.17
  -5 -12   1   17.46    3.93
  -5  12   1   12.33    4.64
  -5  12   1   10.40    3.37
   5  12  -1   10.64    3.71
  -4  12   1   15.54    4.40
   4 -12  -1   15.05    2.76
   4  12  -1   21.15    4.05
  -4  12   1   16.17    3.32
   3 -12  -1   67.15    4.52
  -3  12   1   52.06    5.53
   3  12  -1   55.19    5.29
  -3  12   1   64.05    4.47
  -3 -12   1   69.32    5.41
  -2 -12   1   28.64    4.02
   2  12  -1   24.86    4.21
   2 -12  -1   33.33    3.60
  -2  12   1   35.08    3.24
  -1 -12   1   30.79    3.90
   1  12  -1   18.86    4.07
  -1  12   1   30.97    4.35
  -1  12   1   24.54    2.62
   1 -12  -1   27.07    3.50
   0  12   1   33.23    4.39
   0 -12  -1   38.80    4.09
   0 -12   1   38.10    4.05
   0  12  -1   43.41    4.91
   1 -12   1   21.71    3.53
  -1  12  -1   17.96    2.38
   1  12   1   23.44    3.88
   2  12   1   12.06    3.54
  -2  12  -1    7.45    2.45
   2  12   1   10.67    3.32
   2 -12   1   13.37    3.02
  -2  12  -1   16.30    4.11
   3 -12   1    0.47    2.51
  -3  12  -1    0.69    3.53
   3  12   1    2.81    3.28
  -3  12  -1   -0.81    2.59
   3  12   1   -0.34    3.53
  -4  12  -1    5.36    3.96
   4  12   1    1.95    3.18
  -4  12  -1    3.83    3.03
   4 -12   1    3.65    2.69
   4  12   1    5.81    3.62
  -5  12  -1    7.34    4.12
  -5  12  -1    2.48    3.45
   5  12   1   13.35    3.50
   5  12   1   10.74    4.08
  -6  12  -1    8.74    4.04
  -6  12  -1    4.15    4.39
  -7  12  -1   19.91    4.80
  -7  13   1    5.31    4.30
   6  13  -1    7.10    4.02
  -6  13   1    2.38    3.92
  -5  13   1   11.74    5.05
  -5 -13   1    2.54    3.82
  -5  13   1   16.31    3.75
   5  13  -1   10.75    4.05
   4 -13  -1   28.01    3.66
  -4  13   1   28.13    5.47
   4  13  -1   31.90    4.94
  -4  13   1   36.75    4.17
   3  13  -1   54.38    5.77
  -3 -13   1   54.93    5.38
   3 -13  -1   50.36    4.42
   2 -13  -1   30.98    3.84
  -2  13   1   31.20    4.78
  -2 -13   1   33.08    4.43
   2  13  -1   24.34    4.67
   1 -13  -1    1.06    2.86
  -1 -13   1    4.51    3.15
  -1  13   1   -0.33    3.53
   1  13  -1    7.25    3.79
   0 -13   1    6.89    3.35
   0  13  -1    4.38    3.58
   0 -13  -1    6.79    3.12
   0  13   1    4.23    3.73
   1 -13   1   35.63    4.19
  -1 -13  -1   38.78    4.34
  -2  13  -1    9.38    4.17
   2  13   1    9.85    3.74
  -2 -13  -1   10.54    3.84
   2 -13   1   11.44    3.30
   3  13   1    4.47    3.65
  -3  13  -1   -0.39    4.07
   3  13   1    1.26    3.44
   3 -13   1    1.81    2.82
  -4  13  -1    4.32    4.28
   4  13   1    0.39    3.82
   4 -13   1    2.48    2.86
   4  13   1    7.86    3.69
  -5  13  -1   26.45    4.50
  -6  13  -1   19.10    4.50
   5  14  -1   13.32    4.63
   4  14  -1   15.00    4.80
  -3 -14   1    4.29    3.69
   3 -14  -1   11.29    3.17
   3  14  -1    4.74    4.30
   2 -14  -1    9.34    3.44
  -2  14   1    9.80    4.60
  -2 -14   1    6.15    3.81
   2  14  -1    9.52    4.46
  -1 -14   1    3.93    3.41
  -1  14   1   12.90    4.25
   1  14  -1    4.79    4.34
   1 -14  -1   -1.46    3.11
   0 -14  -1    3.07    3.36
   0  14   1   -3.26    3.96
   0  14  -1   -2.01    4.45
   0 -14   1    1.26    3.30
  -1 -14  -1   19.21    4.17
   1  14   1   14.68    4.32
   1 -14   1   15.69    3.84
  -2 -14  -1   29.96    4.76
   2 -14   1   26.06    4.17
   2  14   1   27.96    4.81
   3 -14   1   21.90    3.97
   3  14   1   13.71    4.34
   4  14   1   13.90    4.36
   2 -15  -1    3.58    3.62
   1 -15  -1   11.69    3.93
   0 -15  -1    2.34    3.77
   0 -15   1    6.80    3.92
   1 -15   1   11.12    4.05
   2  15   1   13.67    4.77
   2 -15   1   18.51    4.13
   3  15   1   10.08    4.62
 -12   0   2   28.25    4.80
 -11   0   2   40.91    4.67
 -10   0   2    1.87    3.07
  -9   0   2  148.71    6.28
  -9   0   2  133.71    7.13
  -8   0   2  478.32   16.80
  -8   0   2  502.74   16.09
  -8   0   2  450.61   15.52
  -8   0   2  436.82   15.26
  -8   0   2  459.74   16.39
  -8   0   2  439.51   16.65
  -7   0   2  161.53    7.16
  -7   0   2  165.14    7.20
  -7   0   2  166.91    6.26
  -7   0   2  161.41    7.02
  -7   0   2  172.05    6.72
  -7   0   2  162.50    6.03
  -6   0   2  403.72   14.18
  -6   0   2  408.55   14.20
  -6   0   2  408.33   13.36
  -6   0   2  375.47   13.13
  -6   0   2  415.88   13.88
  -5   0   2  303.73   10.10
  -5   0   2  317.85   10.84
  -5   0   2  291.38   10.90
  -5   0   2  309.80   10.21
   5   0  -2  275.52   10.73
  -4   0   2 2858.41   89.90
  -4   0   2 2832.81   89.24
  -4   0   2 2871.55   89.81
  -4   0   2 2805.74   89.22
   4   0  -2 2876.23   89.91
   3   0  -2 1779.01   55.76
  -3   0   2 1807.97   56.30
  -3   0   2 1730.81   55.77
  -3   0   2 1779.64   56.11
  -2   0   2 1008.09   32.27
  -2   0   2 1082.03   32.37
  -2   0   2 1059.23   32.74
  -2   0   2 1027.92   32.58
  -1   0   2  560.61   17.32
  -1   0   2  530.60   17.38
  -1   0   2  531.39   17.54
   1   0  -2  547.69   17.31
   1   0  -2  480.23   17.28
  -1   0   2  541.06   17.42
   0   0   2  382.75   13.13
   0   0  -2  401.56   13.16
   0   0  -2  401.73   13.14
   0   0  -2  408.99   13.33
   0   0   2  380.52   13.25
   1   0   2   45.80    2.59
  -1   0  -2   39.52    2.12
  -1   0  -2   43.85    2.74
   1   0   2   47.87    2.16
  -1   0  -2   41.84    2.40
   1   0   2   48.62    2.68
  -2   0  -2   15.69    1.73
   2   0   2   14.95    1.88
   2   0   2   17.29    1.13
  -2   0  -2   13.20    1.20
  -2   0  -2   14.60    2.01
   3   0   2   54.40    2.14
  -3   0  -2   54.51    3.15
   3   0   2   55.53    3.23
  -3   0  -2   57.58    3.31
  -3   0  -2   52.23    2.25
  -4   0  -2  337.61   11.10
   4   0   2  340.94   10.99
  -4   0  -2  338.32   10.98
  -5   0  -2  156.95    5.99
   5   0   2  159.32    5.75
   5   0   2  156.35    5.87
  -5   0  -2  158.25    5.82
   6   0   2  256.19   10.42
  -6   0  -2  246.26   10.47
   6   0   2  251.19   10.13
  -6   0  -2  276.73   10.36
  -7   0  -2  112.53    6.41
  -7   0  -2  107.85    5.84
   7   0   2  109.58    5.74
  -8   0  -2   91.62    6.33
   8   0   2  104.48    5.71
   9   0   2   58.11    4.35
  -9   0  -2   41.80    4.95
 -10   0  -2   11.22    4.25
 -12   1   2   24.44    4.68
 -12  -1   2   18.11    4.51
 -11  -1   2    4.02    3.31
 -11   1   2    7.26    3.67
 -10  -1   2   14.56    3.33
 -10   1   2   14.52    3.52
  -9  -1   2  180.35    6.82
  -9   1   2  147.86    7.80
  -9   1   2  159.79    6.85
  -9  -1   2  136.76    6.34
   9  -1  -2  169.01    7.14
  -9  -1   2  173.23    7.72
  -8   1   2  156.63    7.25
  -8  -1   2  161.49    6.30
  -8   1   2  150.10    6.32
  -8  -1   2  144.83    5.89
  -8   1   2  137.37    5.24
  -8  -1   2  145.88    6.81
  -8  -1   2  151.69    6.29
  -8  -1   2  158.52    6.63
  -8  -1   2  147.32    6.84
   8  -1  -2  154.42    6.59
  -8   1   2  147.00    7.16
  -7   1   2  120.65    5.83
  -7  -1   2  136.49    5.31
  -7   1   2  123.09    5.22
  -7   1   2  110.33    4.17
  -7  -1   2  116.65    4.81
  -7  -1   2  124.47    5.15
  -7  -1   2  127.71    5.64
  -7  -1   2  119.87    5.43
  -7   1   2  126.03    5.81
   7  -1  -2  119.92    5.40
  -7  -1   2  109.35    5.43
  -7   1   2  105.15    4.26
  -6  -1   2   69.06    3.17
  -6   1   2   66.63    2.69
  -6  -1   2   71.04    3.72
  -6   1   2   68.55    3.97
  -6   1   2   60.77    2.58
  -6   1   2   74.10    3.97
  -6  -1   2   74.57    3.57
  -6  -1   2   70.71    3.66
   6  -1  -2   76.05    3.80
  -6  -1   2   70.12    3.35
  -6   1   2   71.62    3.57
  -6  -1   2   73.30    3.80
  -5   1   2  153.54    5.23
  -5   1   2  170.71    6.22
  -5  -1   2  156.94    5.74
  -5   1   2  154.89    6.42
  -5  -1   2  160.49    6.17
  -5  -1   2  155.11    6.12
  -5  -1   2  160.75    6.37
  -5   1   2  142.99    5.17
  -5  -1   2  156.71    5.82
  -5  -1   2  159.90    6.10
   5  -1  -2  155.83    6.25
  -4   1   2 1066.16   34.99
  -4   1   2 1144.20   35.88
  -4   1   2 1126.23   35.95
  -4  -1   2 1115.95   35.46
   4   1  -2 1127.28   35.73
  -4  -1   2 1115.42   35.87
  -4   1   2 1098.42   34.98
  -4  -1   2 1135.02   36.07
   4  -1  -2 1102.36   35.90
  -4  -1   2 1139.13   35.52
  -4  -1   2 1157.54   35.70
  -3   1   2  356.15   12.27
   3   1  -2  346.53   11.97
  -3  -1   2  382.25   12.04
  -3  -1   2  359.36   11.96
  -3  -1   2  365.28   12.50
   3  -1  -2  354.20   12.24
   3   1  -2  350.65   11.94
   3  -1  -2  355.70   11.59
  -3   1   2  371.07   12.26
  -3   1   2  358.30   11.67
   2  -1  -2   41.90    2.35
   2   1  -2   41.77    2.46
  -2   1   2   38.48    1.94
  -2  -1   2   37.27    1.94
  -2   1   2   39.76    2.24
  -2  -1   2   37.13    2.04
   2  -1  -2   44.10    2.17
  -2   1   2   35.18    2.17
  -2  -1   2   37.73    2.54
   2  -1  -2   46.86    2.03
  -1   1   2  945.06   29.45
  -1  -1   2  901.32   29.45
   1   1  -2  913.15   29.42
   1  -1  -2  899.21   29.37
  -1  -1   2  948.48   29.67
  -1   1   2  938.67   29.39
  -1   1   2  840.62   29.43
   1   1  -2  932.97   29.67
  -1  -1   2  927.24   29.29
   1  -1  -2  938.72   29.47
   0   1  -2 2926.82   93.84
   0  -1  -2 3032.77   93.93
   0   1   2 3053.64   93.92
   0  -1   2 2985.61   93.72
   0   1   2 2974.68   93.70
   0  -1   2 2969.17   93.84
   0   1  -2 2752.96   93.68
   0  -1  -2 3038.10   93.61
   0  -1  -2 3011.40   93.72
   0   1  -2 3047.15   93.84
  -1   1  -2 1111.04   34.26
  -1  -1  -2 1078.81   34.17
  -1   1  -2 1064.44   34.02
  -1  -1  -2 1081.05   34.37
   1   1   2 1054.05   34.37
   1  -1   2 1078.12   34.19
   1   1   2 1047.73   33.75
   1   1   2 1047.63   33.65
   1  -1   2 1046.01   33.90
  -1   1  -2 1046.62   34.19
  -2   1  -2  178.12    6.11
  -2   1  -2  190.69    6.76
   2  -1   2  195.40    6.75
  -2   1  -2  177.50    6.65
  -2  -1  -2  171.00    6.45
   2  -1   2  192.81    6.01
  -2  -1  -2  177.97    6.77
   2  -1   2  167.56    6.55
   3  -1   2   86.99    3.43
   3  -1   2   85.30    4.15
  -3  -1  -2   84.73    4.11
   3  -1   2   77.32    4.26
   3   1   2   79.69    4.19
  -3  -1  -2   92.07    4.46
  -3   1  -2   92.35    3.58
  -3   1  -2   85.60    4.33
  -3   1  -2   93.15    4.30
  -4   1  -2  156.51    6.47
   4   1   2  147.52    6.57
   4   1   2  160.31    6.58
   4  -1   2  153.14    5.44
  -4  -1  -2  143.30    6.45
  -4   1  -2  160.46    6.79
   4  -1   2  154.70    6.70
   4  -1   2  157.54    6.50
  -4   1  -2  148.26    5.58
  -4  -1  -2  161.34    6.73
   5  -1   2  114.65    4.26
  -5   1  -2  112.53    5.66
   5   1   2  115.66    5.61
  -5   1  -2  104.00    4.36
  -5  -1  -2  127.16    5.77
  -5   1  -2  112.11    5.41
   5   1   2  117.33    5.58
  -5  -1  -2  117.16    5.63
   5  -1   2  119.10    5.45
   6  -1   2  117.11    4.68
  -6  -1  -2  143.75    6.64
  -6   1  -2  147.90    6.24
  -6   1  -2  132.82    6.65
   6  -1   2  143.26    6.25
   6   1   2  136.59    6.34
  -6  -1  -2  146.05    6.57
  -6   1  -2  118.23    4.83
   6   1   2  147.33    6.65
   7  -1   2   81.08    4.74
  -7   1  -2   81.33    5.39
  -7  -1  -2   71.24    5.08
  -7   1  -2   81.25    4.88
   7   1   2   82.59    4.95
  -7  -1  -2   93.49    5.40
  -8  -1  -2    0.27    2.86
   8   1   2    1.11    2.40
   8  -1   2    1.97    2.35
  -8   1  -2   -0.58    2.98
   9  -1   2   23.61    3.27
  -9   1  -2   22.61    4.18
   9   1   2   25.31    3.59
  -9  -1  -2   25.28    4.08
  10   1   2   45.65    4.41
 -10  -1  -2   45.44    5.35
 -10   1  -2   40.37    5.28
 -12  -2   2   12.16    3.99
 -12   2   2   16.32    4.69
 -11  -2   2    5.49    3.26
 -11   2   2   12.54    4.11
 -10  -2   2   39.26    3.98
 -10   2   2   31.13    4.34
  10  -2  -2   39.06    3.66
  -9  -2   2   87.16    5.25
  -9  -2   2   73.42    4.38
  -9  -2   2   96.61    4.56
  -9   2   2   91.84    5.90
  -9  -2   2   93.91    5.24
  -9   2   2   95.52    4.87
   9  -2  -2   96.55    5.11
  -8   2   2   28.99    2.63
  -8  -2   2   25.32    2.77
  -8  -2   2   31.49    2.52
  -8   2   2   29.23    3.45
   8  -2  -2   37.65    3.07
  -8  -2   2   29.18    2.81
  -8  -2   2   32.76    2.83
  -8  -2   2   32.79    2.58
  -8  -2   2   31.28    2.82
  -7   2   2  110.21    5.71
  -7  -2   2  105.07    5.12
  -7  -2   2  107.41    5.14
   7  -2  -2  109.32    5.28
  -7   2   2  108.35    5.03
  -7  -2   2  108.24    5.06
  -7   2   2   99.42    5.52
  -7  -2   2  104.66    4.79
  -7  -2   2  118.47    5.31
  -7  -2   2  117.56    5.11
   6  -2  -2  849.71   27.39
  -6   2   2  836.50   27.18
  -6  -2   2  785.92   26.87
  -6  -2   2  815.30   27.09
  -6  -2   2  814.40   27.07
  -6  -2   2  827.04   27.09
  -6   2   2  805.15   27.60
  -6  -2   2  837.40   27.30
  -6   2   2  785.71   27.53
  -6  -2   2  851.52   27.21
   5  -2  -2  696.62   22.68
  -5  -2   2  679.72   22.29
  -5   2   2  664.91   22.47
  -5  -2   2  654.59   22.68
  -5   2   2  676.71   22.80
   5  -2  -2  678.60   22.93
  -5  -2   2  684.19   22.26
  -5  -2   2  646.06   22.35
  -5  -2   2  670.88   22.23
  -5  -2   2  695.64   22.51
  -4   2   2   13.32    1.52
   4  -2  -2   14.51    1.79
  -4  -2   2   13.35    1.34
  -4   2   2   11.09    1.85
  -4  -2   2   13.50    1.91
   4   2  -2   14.22    1.50
  -4  -2   2   14.30    1.39
  -4  -2   2   13.02    1.62
   4   2  -2   16.07    1.88
  -3   2   2  539.84   18.21
  -3   2   2  559.38   18.23
   3   2  -2  570.61   17.80
   3  -2  -2  549.79   17.51
   3  -2  -2  546.44   18.25
  -3  -2   2  555.24   18.07
   3  -2  -2  504.49   18.21
  -3  -2   2  559.60   18.47
  -3  -2   2  546.97   17.75
  -3   2   2  537.61   17.50
   2  -2  -2  515.69   17.38
  -2   2   2  536.99   17.39
   2   2  -2  511.75   16.90
  -2   2   2  528.12   17.32
  -2  -2   2  526.47   16.93
  -2  -2   2  517.68   17.30
   2  -2  -2  538.06   17.05
  -2   2   2  525.40   17.04
   2  -2  -2  531.88   17.33
  -2  -2   2  556.90   17.65
   2   2  -2  485.61   17.56
  -1  -2   2   14.21    1.52
   1  -2  -2   15.52    1.39
  -1   2   2   17.75    1.54
   1  -2  -2   16.53    1.56
   1   2  -2   13.97    1.55
  -1  -2   2   16.25    1.33
  -1  -2   2   18.16    1.80
   1   2  -2   15.42    1.21
   1   2  -2   15.69    1.74
   0   2   2  683.72   23.33
   0   2  -2  743.03   23.63
   0  -2   2  708.38   23.63
   0   2  -2  748.38   23.77
   0  -2  -2  736.95   23.38
   0   2   2  737.14   23.76
   0  -2   2  727.29   23.47
   0  -2  -2  744.06   23.50
   0  -2  -2  713.67   23.71
  -1  -2  -2   96.71    3.49
  -1  -2  -2   91.88    3.81
   1  -2   2   86.79    3.76
  -1  -2  -2   89.15    4.23
   1  -2   2   88.02    3.96
   1   2   2   89.81    4.15
   1   2   2   87.45    3.36
  -1   2  -2   87.80    3.87
  -1   2  -2   88.30    3.91
   2  -2   2 1484.75   45.88
  -2   2  -2 1480.08   45.54
   2   2   2 1389.54   44.81
  -2   2  -2 1358.61   45.84
   2  -2   2 1522.09   45.40
  -2  -2  -2 1297.69   44.85
  -2  -2  -2 1504.03   46.05
  -2  -2  -2 1537.40   45.75
   2   2   2 1367.10   45.99
   2   2   2 1469.19   45.72
   2  -2   2 1509.98   45.86
  -2   2  -2 1533.62   45.77
  -3   2  -2 1313.52   42.88
   3   2   2 1355.19   42.60
  -3   2  -2 1259.64   42.15
   3  -2   2 1306.00   41.98
  -3  -2  -2 1315.26   42.58
  -3  -2  -2 1316.50   42.88
   3  -2   2 1378.59   42.74
   3  -2   2 1285.57   42.78
  -3   2  -2 1359.88   42.54
  -4   2  -2    8.12    1.38
   4   2   2    7.70    2.03
  -4   2  -2   10.03    1.82
   4  -2   2    8.30    1.28
  -4   2  -2   12.13    2.15
   4  -2   2   13.88    2.05
  -4  -2  -2   10.62    2.21
   4  -2   2    8.23    2.11
   4   2   2    9.21    2.02
  -4  -2  -2    9.32    1.89
   5   2   2   64.63    4.03
   5  -2   2   60.89    2.93
  -5   2  -2   62.74    4.22
  -5  -2  -2   58.02    3.81
  -5  -2  -2   61.54    4.16
   5  -2   2   66.47    3.81
   5   2   2   66.40    4.07
   5  -2   2   66.62    4.13
  -5   2  -2   62.85    3.71
  -5   2  -2   61.48    3.10
   6   2   2   42.62    3.63
   6   2   2   35.77    3.33
  -6   2  -2   41.84    3.74
  -6  -2  -2   40.79    3.47
   6  -2   2   40.21    2.34
  -6   2  -2   35.49    2.42
  -6  -2  -2   42.47    3.76
   6  -2   2   37.60    3.10
  -6   2  -2   41.70    3.21
   7  -2   2    3.56    2.02
  -7   2  -2    1.88    2.87
   7  -2   2    3.48    1.37
  -7  -2  -2    7.84    2.94
  -7  -2  -2    4.62    2.49
   7   2   2    9.93    2.61
  -8   2  -2   86.78    6.05
  -8  -2  -2   71.35    5.37
   8   2   2   74.28    5.14
   8  -2   2   77.40    4.75
  -9   2  -2    0.34    3.52
  -9  -2  -2    9.42    3.48
   9  -2   2    7.14    2.53
   9   2   2    7.75    3.00
 -10  -2  -2   26.29    4.69
  10   2   2   33.79    4.16
 -10   2  -2   34.60    5.15
 -11  -2  -2   25.78    5.74
 -12   3   2   14.01    4.52
 -11  -3   2    2.89    3.12
 -11   3   2    2.06    3.77
  10  -3  -2   28.00    3.41
 -10   3   2   25.62    4.10
 -10  -3   2   22.45    3.34
  -9  -3   2   15.98    2.63
  -9   3   2   15.22    2.59
  -9  -3   2   17.34    2.33
  -9   3   2   19.77    3.61
   9  -3  -2   18.41    2.87
  -9  -3   2   20.09    2.81
   8  -3  -2   27.52    3.06
  -8   3   2   29.06    2.73
  -8   3   2   24.91    3.40
  -8  -3   2   26.96    2.99
  -8  -3   2   27.46    2.64
  -8  -3   2   27.40    2.71
  -8  -3   2   29.29    2.56
  -8  -3   2   31.34    2.83
  -7  -3   2  133.42    5.92
  -7   3   2  130.53    6.03
   7  -3  -2  144.36    6.39
  -7  -3   2  131.99    5.90
  -7   3   2  131.60    6.62
  -7  -3   2  140.89    6.10
  -7  -3   2  149.20    6.08
  -7  -3   2  143.47    6.33
  -7   3   2  139.87    6.74
  -6  -3   2   41.12    2.65
  -6  -3   2   49.89    2.79
  -6   3   2   40.66    2.94
  -6  -3   2   47.34    2.96
  -6   3   2   41.99    3.32
  -6  -3   2   45.84    3.10
   6  -3  -2   45.44    3.19
  -6  -3   2   40.66    2.96
  -6   3   2   51.27    3.40
  -6  -3   2   51.50    3.00
  -5  -3   2   58.12    2.80
   5   3  -2   53.99    3.29
  -5   3   2   57.64    3.15
   5  -3  -2   54.66    3.56
  -5   3   2   54.34    3.54
   5  -3  -2   51.79    3.28
  -5  -3   2   57.89    3.29
  -5  -3   2   54.69    3.22
  -5  -3   2   54.90    3.04
  -5  -3   2   53.94    2.75
  -4   3   2  978.37   31.60
  -4   3   2  963.30   31.72
  -4  -3   2  998.20   30.96
   4  -3  -2  962.27   31.83
  -4  -3   2  977.88   31.52
   4   3  -2  961.37   31.78
  -4  -3   2  962.69   31.62
   4   3  -2  927.71   31.03
  -4  -3   2  975.16   31.72
  -3   3   2 1089.59   34.81
   3  -3  -2 1061.83   34.83
  -3  -3   2 1054.12   34.74
  -3  -3   2 1072.97   34.08
   3   3  -2 1080.07   34.11
  -3  -3   2 1066.77   34.83
   3  -3  -2 1068.19   34.83
   3  -3  -2 1082.23   34.10
  -3  -3   2 1052.98   34.91
  -3   3   2 1082.89   34.07
   2  -3  -2  575.50   18.78
  -2   3   2  579.40   18.79
   2   3  -2  547.84   18.09
   2   3  -2  555.53   18.72
  -2  -3   2  578.65   18.78
  -2   3   2  582.93   18.44
  -2  -3   2  577.30   18.13
   2  -3  -2  572.97   18.44
   2  -3  -2  586.28   18.73
  -2  -3   2  587.26   19.01
   1  -3  -2  101.44    4.23
   1   3  -2   99.36    4.54
  -1   3   2   95.89    4.16
  -1  -3   2  107.53    3.86
   1   3  -2  101.08    3.81
   1  -3  -2   98.21    4.25
  -1  -3   2  107.38    4.51
  -1  -3   2  104.06    4.33
   1  -3  -2  100.57    4.11
   1   3  -2  103.64    4.29
   0  -3  -2  311.22   10.84
   0  -3  -2  318.43   10.82
   0   3  -2  307.07   10.80
   0  -3   2  325.08   10.85
   0   3   2  325.46   10.80
   0   3   2  328.40   11.25
   0   3  -2  307.21   11.26
   0   3   2  329.41   10.86
   0   3  -2  318.13   11.05
  -1   3  -2  350.38   11.98
  -1  -3  -2  344.32   11.34
   1  -3   2  338.77   11.75
   1   3   2  322.86   11.30
  -1  -3  -2  346.63   12.14
  -1   3  -2  348.87   11.78
  -1   3  -2  323.08   11.74
   1  -3   2  327.50   11.74
  -1  -3  -2  348.49   11.62
   1   3   2  355.67   11.68
   1   3   2  351.95   12.12
  -2  -3  -2 1190.20   38.98
  -2  -3  -2 1248.14   39.59
  -2   3  -2 1228.35   39.69
   2   3   2 1255.00   38.93
   2   3   2 1224.94   40.13
   2  -3   2 1230.30   39.52
   2  -3   2 1202.61   39.82
   2   3   2 1227.03   39.58
  -2   3  -2 1247.34   39.74
   2  -3   2 1266.23   39.82
  -2  -3  -2 1213.07   40.10
   3   3   2   80.86    2.73
   3  -3   2   85.09    4.24
   3  -3   2   86.13    3.73
   3   3   2   91.92    4.02
   3  -3   2   84.69    4.00
  -3  -3  -2   83.41    4.39
  -3   3  -2   85.43    3.89
  -3   3  -2   83.55    3.81
  -3  -3  -2   93.70    3.95
  -4   3  -2   66.28    4.16
   4  -3   2   71.63    3.40
  -4  -3  -2   64.06    3.76
  -4   3  -2   68.53    3.56
  -4  -3  -2   77.31    4.40
   4  -3   2   66.17    4.12
   4   3   2   70.79    4.25
   4  -3   2   77.75    3.99
   4   3   2   68.23    3.90
  -4   3  -2   73.89    3.75
  -5   3  -2  100.71    4.71
   5  -3   2  102.21    4.57
  -5   3  -2  106.83    5.69
  -5  -3  -2   95.05    5.57
   5   3   2  110.78    5.62
   5   3   2  107.31    5.31
   5  -3   2  110.11    5.68
  -5  -3  -2  105.47    5.28
  -5   3  -2  119.18    5.13
   5  -3   2  108.23    5.19
  -6  -3  -2   18.87    3.02
   6   3   2   13.93    2.74
  -6   3  -2   16.35    2.87
   6   3   2   19.91    2.89
   6  -3   2   19.44    2.01
  -6   3  -2   23.18    2.54
  -6   3  -2   15.35    2.06
   6  -3   2   21.39    2.51
  -6  -3  -2   16.50    2.58
   7  -3   2   15.97    2.53
   7  -3   2   11.85    1.86
  -7   3  -2   16.60    3.35
  -7  -3  -2   14.95    2.86
   7   3   2   13.89    2.88
   8   3   2   89.92    5.83
  -8   3  -2   94.62    6.57
   8  -3   2  102.76    5.39
  -8  -3  -2   96.73    6.08
  -9   3  -2   45.82    5.21
   9   3   2   38.74    4.28
  -9  -3  -2   41.75    4.65
  10   3   2    5.70    3.43
 -10  -3  -2    2.87    3.96
 -10   3  -2    6.59    4.15
 -11   4   2    6.45    3.97
 -10   4   2   -0.20    2.81
 -10   4   2    1.91    3.77
  -9  -4   2    8.16    2.40
   9  -4  -2    0.42    2.73
  -9   4   2    7.69    3.27
  -9   4   2    6.55    2.47
  -9  -4   2    5.62    2.17
   8  -4  -2   73.15    4.71
  -8   4   2   79.92    5.41
  -8  -4   2   85.07    4.43
  -8   4   2   75.67    4.51
  -8  -4   2   79.44    4.33
  -8  -4   2   75.85    4.21
  -8  -4   2   80.73    4.95
  -7  -4   2   29.67    2.96
  -7  -4   2   26.10    2.33
  -7  -4   2   24.44    2.29
   7  -4  -2   26.67    2.86
  -7   4   2   26.43    2.63
  -7   4   2   26.45    3.29
  -7   4   2   28.65    3.11
  -7  -4   2   24.37    2.42
  -7  -4   2   25.73    2.51
  -6  -4   2   45.43    2.64
   6  -4  -2   45.54    3.32
  -6  -4   2   46.97    2.66
  -6   4   2   42.12    3.11
  -6  -4   2   42.28    3.23
  -6  -4   2   48.08    3.15
  -6  -4   2   46.13    3.17
   6   4  -2   51.08    3.32
  -6   4   2   45.70    3.60
  -6   4   2   49.34    3.55
   5  -4  -2   79.67    4.24
  -5   4   2   80.15    4.12
  -5  -4   2   76.71    4.07
  -5  -4   2   88.35    4.20
   5   4  -2   84.69    4.33
  -5  -4   2   78.75    3.42
  -5  -4   2   82.72    4.30
  -5  -4   2   81.47    3.43
  -4  -4   2  214.86    7.36
  -4   4   2  217.49    8.31
  -4  -4   2  217.07    8.32
   4   4  -2  218.36    8.52
  -4  -4   2  220.76    7.39
  -4  -4   2  213.11    8.44
   4  -4  -2  207.08    8.45
  -4  -4   2  216.40    8.33
   3  -4  -2  410.05   13.75
  -3   4   2  407.51   13.68
   3   4  -2  374.49   12.63
  -3  -4   2  390.81   13.67
   3  -4  -2  395.26   12.98
   3  -4  -2  400.12   13.66
  -3  -4   2  400.27   13.74
   3   4  -2  391.96   13.95
  -3  -4   2  382.59   12.61
  -3  -4   2  396.36   13.75
  -3   4   2  408.82   12.97
   2  -4  -2  116.98    4.76
  -2   4   2  120.02    4.81
   2  -4  -2  114.52    4.88
   2   4  -2  111.41    3.96
  -2  -4   2  112.17    3.99
  -2   4   2  112.11    4.51
  -2   4   2  111.55    4.83
  -2  -4   2  115.37    5.04
   2  -4  -2  124.13    4.66
  -2  -4   2  118.32    4.93
   1   4  -2   66.31    3.65
  -1  -4   2   69.62    2.88
  -1   4   2   72.06    3.28
   1   4  -2   73.57    3.54
  -1  -4   2   72.12    3.62
   1  -4  -2   70.79    3.46
   1  -4  -2   73.50    3.29
   1   4  -2   70.75    2.86
  -1  -4   2   69.31    3.44
  -1   4   2   66.14    3.35
   1  -4  -2   74.47    3.55
   0   4   2   15.57    1.61
   0  -4   2   17.83    1.60
   0   4   2   15.71    1.49
   0   4   2   16.05    1.80
   0  -4  -2   13.54    1.38
   0   4  -2   16.63    1.48
   0   4  -2   16.55    1.80
   0  -4  -2   15.87    1.66
   0  -4   2   16.84    1.98
   0   4  -2   15.96    1.95
   1  -4   2  656.17   21.49
  -1   4  -2  655.54   21.68
  -1  -4  -2  633.10   21.03
   1   4   2  643.69   20.98
  -1   4  -2  627.58   21.34
  -1   4  -2  656.04   21.40
  -1  -4  -2  650.30   21.11
   1   4   2  665.16   21.20
   1   4   2  644.16   21.74
   1  -4   2  628.92   21.29
  -1  -4  -2  621.08   21.74
   2  -4   2 1017.74   33.90
  -2  -4  -2 1038.29   33.18
  -2   4  -2 1056.80   34.03
   2   4   2 1021.92   33.16
   2  -4   2 1037.89   33.79
  -2   4  -2 1062.78   33.78
   2   4   2 1050.81   33.63
  -2  -4  -2 1043.39   34.35
  -2  -4  -2 1047.22   33.60
  -2   4  -2 1020.17   33.97
   2   4   2 1021.17   34.33
   2  -4   2 1058.98   33.95
   3  -4   2  975.61   31.93
  -3   4  -2  902.44   31.93
   3   4   2  967.55   31.49
   3  -4   2  980.83   31.52
   3   4   2  949.88   30.68
  -3   4  -2 1008.29   31.54
  -3  -4  -2  918.69   30.67
   3  -4   2 1019.62   31.83
  -3   4  -2  996.31   31.76
  -3  -4  -2 1004.58   32.32
  -3  -4  -2  998.52   31.52
   4  -4   2  388.00    9.74
  -4  -4  -2  384.57   10.06
  -4   4  -2  406.17    9.97
   4  -4   2  403.91   10.34
  -4  -4  -2  370.72   10.97
   4   4   2  386.57   10.07
  -4   4  -2  367.52   10.01
   4  -4   2  366.58   10.61
  -5  -4  -2  107.63    5.10
   5  -4   2  100.56    5.48
   5   4   2   97.17    5.04
  -5   4  -2   94.14    4.82
   5  -4   2  101.62    4.66
  -5   4  -2  103.13    4.81
  -5  -4  -2   94.27    5.62
   5  -4   2   99.84    5.03
   5   4   2   99.28    5.55
  -6   4  -2    2.12    1.84
   6   4   2    3.23    2.38
   6  -4   2    1.89    1.72
  -6  -4  -2    2.45    2.20
   6   4   2   -1.17    2.31
  -6   4  -2    2.11    1.84
   6  -4   2    1.66    2.02
  -6  -4  -2    2.87    2.80
  -6   4  -2    4.32    2.78
   7   4   2   -1.17    2.75
   7   4   2    4.04    2.61
  -7  -4  -2    0.22    2.48
   7  -4   2    1.54    2.12
  -7   4  -2    2.02    3.06
  -7   4  -2    0.47    2.01
   7  -4   2    1.76    1.77
  -8   4  -2    6.78    3.68
   8  -4   2    6.10    2.30
   8   4   2    1.08    2.77
  -8  -4  -2    7.13    3.02
   9   4   2   38.24    4.37
  -9   4  -2   37.99    5.19
  -9  -4  -2   32.11    4.21
  10   4   2    6.45    3.64
 -11   5   2    0.37    4.22
 -10  -5   2   20.45    3.15
 -10   5   2   21.27    4.30
 -10   5   2   27.20    3.84
  -9   5   2   79.80    5.81
  -9  -5   2   62.83    4.53
  -9   5   2   72.66    4.91
   8  -5  -2  112.14    5.97
  -8  -5   2  111.02    5.27
  -8  -5   2  100.41    5.71
  -8   5   2  107.09    5.75
  -8  -5   2  103.06    6.13
  -8  -5   2  127.91    5.61
  -8   5   2  109.87    6.49
   7  -5  -2   51.78    3.77
  -7  -5   2   53.02    3.40
  -7  -5   2   59.32    4.14
  -7   5   2   47.23    3.69
  -7  -5   2   55.40    3.11
  -7  -5   2   53.97    3.04
  -7  -5   2   49.57    3.67
   7   5  -2   49.36    3.55
   6  -5  -2   44.94    3.43
  -6  -5   2   47.12    3.19
  -6  -5   2   44.82    2.50
  -6   5   2   46.15    3.32
  -6  -5   2   44.02    3.31
   6   5  -2   48.32    3.37
  -6  -5   2   42.47    2.43
  -6  -5   2   43.49    3.55
   5  -5  -2   84.47    4.17
  -5   5   2   76.80    4.16
  -5  -5   2   73.08    2.81
  -5  -5   2   76.09    4.01
  -5   5   2   74.25    3.89
  -5  -5   2   80.09    2.77
  -5  -5   2   76.19    3.85
   5   5  -2   80.35    4.13
  -5  -5   2   72.24    4.12
   4  -5  -2  111.98    4.14
  -4  -5   2  101.12    3.88
   4  -5  -2  119.71    5.45
  -4   5   2  123.52    5.35
  -4  -5   2  109.69    5.18
  -4  -5   2  113.63    5.41
   4  -5  -2  124.75    4.35
  -4   5   2  115.87    5.18
  -4  -5   2  115.07    3.94
   4   5  -2  118.50    5.48
  -4  -5   2  120.98    5.26
  -3  -5   2   78.18    4.04
   3  -5  -2   75.35    4.05
  -3   5   2   80.49    4.01
  -3  -5   2   80.21    4.12
  -3   5   2   81.69    3.98
   3  -5  -2   77.51    3.95
   3  -5  -2   84.15    3.54
  -3  -5   2   72.99    4.12
  -3   5   2   79.27    3.45
   3   5  -2   75.28    4.21
   2  -5  -2   13.12    1.56
   2   5  -2    7.13    0.66
  -2   5   2   10.35    1.73
   2  -5  -2   11.96    1.86
  -2  -5   2   13.94    1.86
  -2  -5   2   13.30    2.08
  -2  -5   2   12.20    0.76
  -2  -5   2   12.22    1.95
  -2   5   2   12.16    1.65
   2  -5  -2   11.28    1.71
  -2   5   2   13.31    1.54
  -1  -5   2  273.22    9.40
   1  -5  -2  291.18   10.22
   1   5  -2  285.83   10.28
  -1   5   2  285.45    9.89
  -1  -5   2  275.43   10.33
   1   5  -2  282.28    9.42
   1  -5  -2  290.57    9.93
  -1  -5   2  254.68   10.14
   1  -5  -2  298.58   10.30
  -1   5   2  284.89   10.17
   1   5  -2  280.89   10.60
   0   5   2  377.56   13.07
   0  -5   2  360.10   12.36
   0  -5  -2  371.73   12.73
   0  -5  -2  378.69   12.51
   0   5   2  381.46   12.70
   0   5  -2  356.82   12.40
   0  -5   2  346.94   12.99
   0   5  -2  372.24   13.28
   0   5  -2  363.12   12.84
   0  -5  -2  349.71   13.06
   0   5   2  360.38   12.43
  -1   5  -2  191.27    7.41
   1  -5   2  179.57    7.21
  -1  -5  -2  194.43    7.18
  -1  -5  -2  195.22    7.05
  -1   5  -2  189.59    7.33
   1  -5   2  197.70    7.52
   1   5   2  193.35    7.15
  -1   5  -2  189.34    7.72
   1   5   2  182.45    7.67
   1   5   2  197.66    7.07
  -2  -5  -2  426.90   14.57
  -2   5  -2  438.90   15.44
   2  -5   2  432.16   15.19
  -2   5  -2  445.52   15.31
   2   5   2  436.12   14.76
   2   5   2  423.61   14.56
  -2   5  -2  426.32   15.05
   2  -5   2  445.09   15.22
   2   5   2  428.15   15.60
  -2  -5  -2  451.25   15.77
   2  -5   2  431.34   15.14
  -2  -5  -2  441.58   14.72
  -3  -5  -2   56.70    3.06
   3  -5   2   54.90    3.54
  -3   5  -2   49.73    3.45
  -3   5  -2   48.54    3.41
  -3  -5  -2   52.27    2.55
   3   5   2   52.95    3.09
   3  -5   2   57.05    3.48
   3   5   2   54.77    2.66
   3  -5   2   56.62    3.37
  -3   5  -2   49.92    3.14
  -3  -5  -2   58.28    3.98
   3   5   2   47.30    3.63
   4  -5   2   30.73    2.94
  -4  -5  -2   19.54    1.41
  -4   5  -2   24.26    2.63
   4  -5   2   25.32    2.57
   4  -5   2   23.09    2.50
  -4   5  -2   28.70    2.92
  -4  -5  -2   19.84    3.07
  -4   5  -2   29.71    2.49
   4   5   2   22.13    2.37
  -4  -5  -2   23.63    2.28
   4   5   2   21.37    1.51
  -5   5  -2   32.87    3.49
   5   5   2   26.35    3.14
   5  -5   2   26.92    2.69
   5  -5   2   26.58    3.26
  -5  -5  -2   24.89    2.66
  -5   5  -2   26.39    2.84
   5   5   2   25.66    2.78
  -5  -5  -2   26.63    3.44
  -5   5  -2   32.10    2.65
   5  -5   2   31.27    2.91
  -6  -5  -2   34.08    3.23
   6  -5   2   40.32    3.11
   6  -5   2   40.77    3.36
  -6   5  -2   39.60    3.33
   6   5   2   34.44    3.34
   6   5   2   40.47    4.00
   7   5   2   63.13    4.63
   7  -5   2   77.08    4.54
   7  -5   2   67.31    4.12
  -7   5  -2   61.27    4.37
  -7  -5  -2   76.04    4.72
   7   5   2   71.29    5.31
   8  -5   2   26.55    2.99
  -8  -5  -2   20.81    3.50
   8   5   2   19.60    3.61
  -9   5  -2   -0.37    4.07
   9   5   2    1.25    3.25
  10   5   2    1.66    3.55
 -11   6   2    8.97    4.56
 -10  -6   2    6.42    2.72
 -10   6   2    7.72    3.76
 -10   6   2   12.86    4.04
  -9  -6   2   39.69    3.92
  -9   6   2   46.66    4.45
  -8  -6   2    2.02    2.36
  -8   6   2    6.82    3.01
  -7  -6   2  125.01    5.23
  -7  -6   2  135.58    5.96
   7   6  -2  126.59    6.28
  -7  -6   2  130.30    6.54
  -7   6   2  125.53    6.42
  -6   6   2  401.56   14.75
   6  -6  -2  407.97   14.52
  -6  -6   2  376.12   12.91
  -6   6   2  402.51   14.43
  -6  -6   2  405.18   14.63
  -6  -6   2  405.04   14.01
  -6  -6   2  378.45   14.64
  -6  -6   2  368.28   12.83
   6   6  -2  382.71   14.38
  -6   6   2  419.04   14.74
  -5  -6   2   20.51    1.19
  -5  -6   2   25.52    1.30
  -5   6   2   28.78    2.85
   5  -6  -2   26.69    1.61
  -5  -6   2   31.42    2.77
   5  -6  -2   32.00    3.05
  -5  -6   2   28.96    2.83
  -5   6   2   28.86    2.97
  -5  -6   2   27.95    2.92
   5  -6  -2   28.00    1.48
  -5   6   2   32.43    3.02
   5   6  -2   31.30    3.00
   4  -6  -2   78.90    3.40
  -4   6   2   83.88    4.43
  -4  -6   2   75.25    4.38
   4  -6  -2   85.31    4.52
   4   6  -2   79.53    4.65
   4  -6  -2   82.88    3.64
  -4  -6   2   85.04    4.43
  -4   6   2   89.98    4.49
  -4  -6   2   88.75    4.82
   3   6  -2  181.25    7.92
  -3  -6   2  179.10    7.57
  -3   6   2  188.77    7.45
  -3   6   2  188.32    7.66
  -3  -6   2  194.88    7.78
   3  -6  -2  186.42    7.11
   3  -6  -2  192.37    7.56
  -3  -6   2  178.11    7.82
  -3   6   2  185.93    7.06
   3  -6  -2  186.42    7.75
  -2  -6   2   48.80    3.18
   2  -6  -2   48.95    3.25
  -2   6   2   46.27    2.88
  -2  -6   2   44.51    3.29
   2  -6  -2   55.29    2.98
  -2   6   2   48.12    2.89
   2  -6  -2   48.52    3.07
  -2  -6   2   48.43    3.39
   1   6  -2   34.77    3.04
   1  -6  -2   30.64    2.53
  -1   6   2   35.44    2.28
  -1   6   2   31.50    2.52
  -1  -6   2   32.97    2.94
  -1  -6   2   33.08    1.77
  -1   6   2   29.87    2.55
   1  -6  -2   34.49    2.70
   1  -6  -2   34.26    2.28
   1   6  -2   33.49    1.75
   0  -6   2   69.69    3.75
   0  -6  -2   73.45    3.72
   0   6  -2   74.07    4.15
   0   6   2   65.35    3.63
   0   6  -2   66.55    3.18
   0  -6   2   64.77    4.06
   0  -6  -2   75.10    4.11
   0   6  -2   65.25    3.74
   0   6   2   68.01    3.22
   0  -6  -2   71.75    3.30
   0  -6   2   66.89    3.17
   0   6   2   66.76    3.83
  -1   6  -2  304.55   10.68
   1   6   2  284.03   10.62
  -1  -6  -2  298.21   10.35
  -1   6  -2  285.01   11.25
   1   6   2  302.10   10.38
   1  -6   2  301.79   10.97
   1   6   2  296.21   11.30
  -1  -6  -2  299.60   10.63
  -1   6  -2  299.85   10.88
   1  -6   2  292.38   10.56
  -2  -6  -2  266.92    9.28
  -2   6  -2  262.15   10.27
  -2  -6  -2  255.38    9.36
   2  -6   2  257.15    9.86
  -2   6  -2  266.09    9.90
   2  -6   2  266.74   10.07
  -2   6  -2  267.57    9.76
   2   6   2  260.31    9.32
   2  -6   2  260.83    9.73
   2   6   2  247.40    9.34
   2   6   2  244.28   10.20
  -2  -6  -2  265.01   10.54
   3  -6   2    5.08    2.23
  -3   6  -2    3.45    1.74
   3  -6   2    4.92    2.07
   3   6   2    5.29    1.65
   3   6   2    5.25    2.06
   3  -6   2    2.49    1.74
  -3  -6  -2    2.98    1.41
  -3   6  -2    3.36    1.94
  -3  -6  -2    2.38    1.30
  -3   6  -2    4.29    2.07
  -3  -6  -2    3.19    2.44
   3   6   2    4.28    1.39
   4   6   2  169.89    6.74
  -4   6  -2  165.65    7.60
  -4  -6  -2  159.83    6.04
  -4   6  -2  154.37    7.32
   4  -6   2  172.53    7.16
   4   6   2  152.28    6.17
  -4  -6  -2  169.97    6.68
  -4  -6  -2  167.45    7.96
   4  -6   2  162.90    7.34
  -4   6  -2  172.80    6.85
   4  -6   2  178.31    7.21
  -5   6  -2  142.54    6.86
   5  -6   2  125.07    5.77
   5   6   2  125.11    5.57
  -5  -6  -2  129.56    5.53
   5   6   2  120.00    6.45
  -5   6  -2  116.67    6.02
   5  -6   2  123.49    5.90
  -5   6  -2  138.34    5.61
  -6  -6  -2   13.48    2.51
   6   6   2   11.96    2.64
  -6   6  -2   15.97    3.47
  -6   6  -2   10.77    2.69
   6  -6   2   14.38    2.52
   6  -6   2   13.28    2.68
   6   6   2   11.74    3.06
  -7   6  -2    5.59    3.41
  -7  -6  -2    4.65    2.62
   7  -6   2    6.72    2.47
  -7   6  -2    5.57    2.73
   7   6   2    6.77    3.11
   7  -6   2    6.37    2.36
   7   6   2   10.80    2.74
   8   6   2    9.16    3.57
   9   6   2   12.83    3.97
  10   6   2   10.38    4.23
 -10  -7   2    2.45    2.97
 -10   7   2    4.44    4.47
  -9  -7   2    4.17    2.91
  -9   7   2    8.25    3.86
  -8   7   2    4.72    3.46
  -8   7   2    6.86    3.33
  -8  -7   2   -1.25    2.58
   8   7  -2    2.53    2.36
  -7   7   2    7.84    3.05
   7   7  -2    5.37    2.47
  -7  -7   2    8.74    2.69
  -7   7   2    6.24    3.05
  -6   7   2   70.72    4.60
   6   7  -2   68.21    4.44
  -6   7   2   63.47    4.42
  -6  -7   2   67.57    4.02
  -6  -7   2   67.02    4.37
   5  -7  -2   87.53    3.71
   5  -7  -2   96.47    5.23
  -5   7   2   92.40    5.24
  -5  -7   2   82.74    4.82
  -5  -7   2   90.26    5.22
  -5   7   2  103.11    5.20
   5   7  -2   95.01    5.33
   5  -7  -2   90.30    3.88
  -5  -7   2   90.38    5.31
  -5   7   2   93.72    5.18
   4  -7  -2  147.64    6.59
   4  -7  -2  135.31    6.53
  -4   7   2  138.42    6.54
  -4  -7   2  136.42    6.43
   4  -7  -2  136.21    5.39
  -4  -7   2  135.52    6.55
   4   7  -2  133.01    6.67
  -4   7   2  145.15    6.34
  -4  -7   2  136.69    6.72
   4  -7  -2  139.70    5.64
  -3   7   2  202.96    7.70
   3  -7  -2  202.82    8.22
   3  -7  -2  192.00    8.01
  -3   7   2  206.21    7.92
  -3   7   2  198.54    8.23
  -3  -7   2  187.86    8.19
  -3  -7   2  192.29    8.39
   3  -7  -2  195.07    7.67
   3   7  -2  183.86    8.43
  -3  -7   2  197.54    8.35
   2  -7  -2   31.50    2.47
   2  -7  -2   35.03    3.00
   2  -7  -2   29.68    2.66
  -2  -7   2   31.88    3.07
  -2   7   2   38.25    2.62
  -2  -7   2   32.28    2.85
  -2   7   2   40.20    2.81
   1  -7  -2   46.94    3.37
   1   7  -2   45.70    2.16
   1   7  -2   51.63    2.28
  -1   7   2   47.70    2.77
   1  -7  -2   48.28    2.81
  -1   7   2   48.41    3.25
  -1   7   2   42.20    3.39
  -1  -7   2   41.76    3.54
   1  -7  -2   51.71    3.30
  -1  -7   2   45.30    3.41
   1   7  -2   35.93    3.21
   0  -7  -2  106.27    4.83
   0   7   2   93.82    4.81
   0   7  -2  103.67    4.21
   0  -7   2   90.66    5.11
   0  -7   2   99.98    5.04
   0   7  -2   99.58    5.28
   0  -7  -2  100.74    5.18
   0  -7   2   92.55    4.78
   0   7   2   95.25    5.02
   0  -7  -2   95.67    4.24
   0   7   2   95.79    4.22
   0  -7   2   94.33    4.08
   1  -7   2  230.25    9.10
  -1   7  -2  235.86    9.11
  -1   7  -2  222.38    8.67
  -1  -7  -2  243.53    8.89
  -1   7  -2  235.05    9.60
  -1  -7  -2  231.28    8.37
  -1  -7  -2  233.49    9.64
   1   7   2  225.09    8.37
   1   7   2  236.96    9.49
   1   7   2  228.76    8.87
   1  -7   2  225.83    8.58
   2   7   2  161.27    7.07
  -2  -7  -2  183.37    7.12
  -2  -7  -2  175.88    6.74
   2   7   2  179.34    6.84
  -2   7  -2  189.11    8.11
  -2   7  -2  175.81    7.36
   2  -7   2  187.61    7.57
   2  -7   2  186.68    7.85
   2   7   2  171.22    7.94
  -2   7  -2  184.81    7.50
   2  -7   2  180.89    7.26
  -3  -7  -2   39.00    2.49
  -3  -7  -2   39.29    2.60
  -3   7  -2   44.50    3.51
   3   7   2   38.02    2.64
   3  -7   2   46.00    3.70
   3   7   2   35.59    2.71
  -3   7  -2   49.43    3.19
   3  -7   2   40.27    3.19
  -3   7  -2   32.31    3.43
   3   7   2   35.95    3.54
  -3  -7  -2   46.55    4.02
   3  -7   2   37.18    3.09
   4   7   2   37.24    2.69
   4   7   2   33.10    3.47
  -4   7  -2   33.90    3.52
  -4   7  -2   36.77    3.00
   4  -7   2   31.43    3.28
   4   7   2   28.12    2.37
  -4   7  -2   33.16    3.42
  -4  -7  -2   31.19    2.48
   4  -7   2   31.63    3.04
   4  -7   2   35.85    3.42
   5  -7   2   45.02    3.59
   5   7   2   49.88    3.26
  -5   7  -2   41.41    3.98
  -5   7  -2   43.79    4.10
   5  -7   2   48.13    3.78
  -5  -7  -2   47.49    3.14
   5   7   2   35.89    2.55
   6   7   2   13.34    3.42
   6   7   2   17.06    2.68
  -6   7  -2   12.75    3.12
  -6   7  -2   24.88    3.91
   6  -7   2   19.74    2.92
  -7   7  -2    2.69    2.96
   7  -7   2    2.94    2.35
   7   7   2    4.14    3.17
  -7   7  -2    0.64    3.12
  -8   7  -2    6.79    4.04
   8   7   2    8.19    3.69
   9   7   2   36.01    5.23
 -10   8   2   10.27    4.66
 -10  -8   2   13.40    3.82
 -10   8   2   14.71    4.90
  -9   8   2   22.48    4.68
  -9   8   2   15.05    4.20
  -9  -8   2    9.46    3.24
  -8  -8   2   29.87    4.07
  -8   8   2   48.08    4.84
  -8   8   2   40.13    4.73
   8   8  -2   41.68    3.99
  -7  -8   2   16.96    3.23
  -7   8   2   13.79    3.40
  -7   8   2    8.62    3.54
   7   8  -2   18.02    3.16
   6  -8  -2    7.02    1.24
  -6   8   2    9.70    2.94
  -6   8   2   11.45    3.28
  -6  -8   2    8.63    2.78
  -6  -8   2    4.94    2.63
   6   8  -2    6.28    2.68
   6  -8  -2    4.08    1.10
  -5   8   2   76.11    5.06
  -5  -8   2   56.41    4.34
   5   8  -2   79.12    5.06
   5  -8  -2   68.35    3.49
  -5   8   2   65.25    4.39
   5  -8  -2   61.22    3.21
  -5  -8   2   73.31    4.79
  -5   8   2   72.29    4.65
  -4   8   2  118.43    6.13
  -4  -8   2  106.03    5.77
   4  -8  -2  109.50    4.85
  -4  -8   2  106.04    6.06
   4   8  -2  106.83    6.10
   4  -8  -2  117.12    5.17
  -4   8   2  120.59    5.67
  -4   8   2  127.30    5.89
   3  -8  -2  125.09    5.73
  -3   8   2  103.87    5.94
   3  -8  -2  122.97    5.96
  -3  -8   2  109.02    5.99
  -3  -8   2  116.26    6.23
  -3   8   2  120.32    5.52
   3  -8  -2  121.34    5.56
  -3   8   2  124.22    5.52
   3   8  -2  114.84    6.25
  -3  -8   2  109.37    5.88
   2  -8  -2   34.53    3.06
  -2  -8   2   21.20    3.08
  -2   8   2   29.32    2.52
   2   8  -2   27.75    3.22
   2  -8  -2   28.00    2.51
   2  -8  -2   28.97    2.85
  -2   8   2   32.28    2.85
   1   8  -2    7.31    1.04
  -1  -8   2   10.36    2.27
   1  -8  -2    8.16    2.22
  -1   8   2    7.59    2.53
   1  -8  -2    7.12    1.59
   1   8  -2    5.29    0.97
  -1   8   2    8.23    1.69
   1  -8  -2    6.51    2.35
  -1   8   2   10.63    2.23
  -1  -8   2   11.56    3.00
  -1  -8   2    5.16    2.41
   0   8  -2   41.17    2.48
   0  -8  -2   39.99    2.53
   0  -8  -2   35.80    3.06
   0  -8   2   37.39    3.14
   0  -8   2   41.15    3.78
   0   8   2   38.73    3.39
   0   8  -2   43.16    3.72
   0   8   2   41.72    3.44
   0   8  -2   36.37    2.37
   0  -8   2   37.12    3.36
   0   8   2   40.89    2.58
   0  -8  -2   50.77    3.73
   1  -8   2  112.53    5.56
  -1   8  -2  113.14    5.13
   1   8   2  110.97    4.71
  -1   8  -2  118.55    6.12
  -1  -8  -2  110.72    4.66
   1   8   2  102.64    5.42
  -1  -8  -2  118.26    6.13
  -1   8  -2  109.27    5.00
  -1  -8  -2  107.19    5.28
   1   8   2  116.16    6.00
   1  -8   2  112.25    5.73
   2  -8   2   57.03    4.23
   2   8   2   53.78    2.99
  -2  -8  -2   51.46    3.39
  -2   8  -2   51.28    3.56
   2   8   2   50.96    3.66
  -2   8  -2   53.67    4.18
  -2  -8  -2   57.70    2.94
   2   8   2   50.93    4.09
   2  -8   2   61.83    3.97
   2  -8   2   50.34    3.66
  -3   8  -2    4.72    2.21
  -3   8  -2    5.62    2.38
  -3   8  -2    5.82    2.62
   3  -8   2    6.09    2.08
  -3  -8  -2    6.08    1.47
  -3  -8  -2    4.13    1.82
   3   8   2    5.35    1.67
   3   8   2    4.08    1.89
   3   8   2    0.26    2.31
  -4   8  -2   46.07    4.21
   4   8   2   47.37    2.95
  -4   8  -2   48.42    4.10
  -4   8  -2   44.55    3.44
   4  -8   2   46.15    3.66
   4   8   2   35.19    4.09
   4   8   2   38.43    3.06
   5   8   2   69.21    3.74
  -5   8  -2   65.09    5.12
  -5   8  -2   63.02    4.90
   5   8   2   51.28    3.46
   5  -8   2   71.85    4.49
  -6   8  -2   54.81    4.99
   6  -8   2   44.67    3.84
  -6   8  -2   42.82    4.54
   6   8   2   42.54    4.90
  -7   8  -2   14.84    3.63
  -7   8  -2   12.29    4.09
   7   8   2   21.80    4.13
  -8   8  -2   15.11    4.49
   8   8   2   16.56    4.24
 -10  -9   2    7.47    3.83
 -10   9   2   14.77    5.36
  -9   9   2   13.76    4.96
  -9   9   2   26.01    4.74
  -9  -9   2   20.31    4.30
  -8  -9   2   41.36    4.68
  -8   9   2   33.18    5.15
  -8   9   2   50.16    5.35
   8   9  -2   46.56    4.38
  -7   9   2   47.43    5.08
  -7   9   2   47.00    4.65
  -7  -9   2   30.90    4.30
   7   9  -2   39.15    4.20
  -6   9   2   18.12    3.25
  -6  -9   2   17.16    3.27
   6   9  -2   10.94    3.08
   6  -9  -2   17.01    1.72
  -6   9   2   14.55    3.97
  -5   9   2    1.95    3.06
   5  -9  -2    3.92    1.84
  -5  -9   2    8.19    3.25
  -5  -9   2    3.36    2.50
   5   9  -2    3.76    2.66
   5  -9  -2    4.89    1.68
  -5   9   2    5.55    2.54
   4  -9  -2   46.03    3.02
   4   9  -2   55.02    4.53
  -4   9   2   40.04    4.35
  -4  -9   2   41.28    4.21
   4  -9  -2   58.80    3.57
  -4   9   2   52.32    3.80
  -4  -9   2   43.35    3.88
  -4   9   2   41.52    3.69
  -3   9   2  223.79    8.56
  -3  -9   2  194.13    8.99
  -3   9   2  178.93    9.11
   3   9  -2  207.04    9.48
   3  -9  -2  222.12    8.36
   3  -9  -2  225.10    8.72
  -3  -9   2  203.70    9.14
   2  -9  -2  309.70   11.85
  -2   9   2  334.03   11.71
  -2   9   2  314.95   12.27
   2   9  -2  311.85   12.91
   2  -9  -2  325.51   12.32
  -1   9   2  226.94    7.84
   1  -9  -2  217.96    8.68
   1  -9  -2  220.11    8.90
  -1   9   2  204.91    8.80
  -1  -9   2  205.76    8.69
   1  -9  -2  222.57    7.91
   1   9  -2  187.77    6.81
  -1  -9   2  216.25    9.01
  -1   9   2  226.19    8.87
   1   9  -2  170.59    6.71
   0   9  -2  358.86   14.28
   0  -9  -2  367.76   13.60
   0   9   2  343.61   13.62
   0   9  -2  334.97   12.39
   0  -9  -2  378.16   14.16
   0  -9  -2  365.66   12.67
   0   9  -2  366.02   12.42
   0   9   2  373.04   12.67
   0   9   2  369.76   14.00
   0  -9   2  371.17   13.92
   0  -9   2  373.69   13.80
   1  -9   2   75.68    4.56
  -1  -9  -2   71.19    4.34
  -1   9  -2   62.40    3.79
   1   9   2   70.01    4.56
  -1   9  -2   75.31    3.93
   1   9   2   72.98    4.83
  -1   9  -2   65.82    4.87
   1  -9   2   74.41    4.70
   1   9   2   75.03    3.61
  -1  -9  -2   72.48    3.52
  -2   9  -2   20.73    2.81
  -2   9  -2   12.97    2.41
  -2  -9  -2   20.14    2.50
   2   9   2   20.40    2.05
  -2  -9  -2   17.28    1.80
  -2   9  -2   13.66    3.13
   2   9   2   21.39    2.83
   2  -9   2   19.73    2.74
   2   9   2   16.30    3.06
   2  -9   2   18.40    2.91
   3  -9   2   10.05    2.55
   3   9   2    9.62    2.94
  -3   9  -2   13.92    2.81
  -3   9  -2    5.84    2.45
   3   9   2    5.18    2.32
   3   9   2    9.11    1.80
  -3   9  -2   12.05    3.17
   3  -9   2   13.55    2.77
   4   9   2   38.23    3.30
   4  -9   2   40.37    3.71
   4   9   2   43.64    2.80
  -4   9  -2   38.10    4.45
  -4   9  -2   38.93    3.97
   4   9   2   46.26    4.61
   4  -9   2   46.64    3.69
   5  -9   2   46.78    3.86
  -5   9  -2   42.11    4.46
  -5   9  -2   32.49    4.15
   5   9   2   29.83    3.02
   5  -9   2   39.59    3.51
   6   9   2   34.22    4.76
  -6   9  -2   34.60    4.55
   6  -9   2   32.80    3.54
  -6   9  -2   33.43    4.47
  -7   9  -2   21.58    4.53
  -7   9  -2   17.28    4.14
   7   9   2   21.21    4.42
  -8   9  -2   28.43    5.38
   8   9   2   25.45    4.83
  -9 -10   2   20.73    4.48
  -9  10   2   28.98    5.16
  -9  10   2   20.88    5.56
  -8 -10   2   10.78    3.87
  -8  10   2   22.35    4.60
   8  10  -2   16.17    3.55
  -8  10   2   10.30    4.70
  -7  10   2   24.28    4.23
  -7 -10   2   21.89    3.96
  -7  10   2   17.24    4.72
   7  10  -2   23.52    3.89
  -6  10   2   15.81    3.47
  -6 -10   2   17.01    3.55
  -6  10   2   20.48    4.35
   6  10  -2   12.38    3.38
   6 -10  -2   16.46    1.96
  -5  10   2   50.02    4.46
  -5 -10   2   57.89    4.88
  -5  10   2   56.56    5.42
   5  10  -2   54.11    4.92
   5 -10  -2   52.26    3.38
   5 -10  -2   63.98    3.91
  -4  10   2  215.14    8.99
  -4  10   2  193.48    9.74
   4 -10  -2  217.61    8.63
  -4 -10   2  194.47    9.50
   4 -10  -2  195.93    8.16
  -4  10   2  221.51    8.90
   4  10  -2  190.82    9.63
   3 -10  -2  209.35    8.85
  -3  10   2  244.36    9.19
  -3  10   2  223.43    9.14
   3  10  -2  213.09   10.24
   3 -10  -2  222.96    9.33
  -2  10   2   96.67    4.63
  -2  10   2   78.18    5.57
   2 -10  -2   93.23    5.28
  -2 -10   2   84.69    5.31
   2  10  -2   76.98    5.54
  -2  10   2   78.71    5.15
  -1  10   2   71.31    3.69
   1 -10  -2   68.65    3.78
   1  10  -2   50.11    2.42
  -1  10   2   56.27    4.85
   1 -10  -2   76.97    4.95
  -1  10   2   74.08    4.88
  -1 -10   2   68.45    4.67
   0  10   2   46.09    4.16
   0  10  -2   51.73    4.59
   0  10  -2   46.41    2.75
   0  10   2   54.91    3.08
   0  10   2   45.06    4.23
   0  10  -2   43.28    2.73
   0 -10   2   45.80    3.90
   0 -10  -2   53.75    3.15
   1  10   2   46.55    4.26
  -1  10  -2   39.54    3.06
   1  10   2   41.46    3.99
  -1  10  -2   39.47    4.43
  -1  10  -2   46.28    3.07
   1 -10   2   40.61    3.75
   1  10   2   48.96    2.87
   2  10   2  106.50    5.85
  -2 -10  -2  110.43    5.68
  -2  10  -2   96.53    5.37
  -2  10  -2  113.37    6.89
   2  10   2  111.80    4.66
  -2  10  -2  111.97    5.53
   2 -10   2  104.16    5.83
   2  10   2  105.13    6.61
  -3  10  -2   23.68    3.22
   3  10   2   16.31    2.92
  -3  10  -2   25.34    3.35
  -3  10  -2   25.18    4.04
   3  10   2   18.41    3.64
   3 -10   2   24.73    3.25
   4  10   2    8.43    2.49
   4 -10   2    4.91    2.69
  -4  10  -2    4.14    2.92
  -4  10  -2    4.38    3.25
   4  10   2    2.63    3.13
   4 -10   2   11.40    2.86
   5 -10   2   45.91    4.04
   5  10   2   40.75    3.66
  -5  10  -2   40.21    4.51
   5  10   2   46.60    5.22
  -5  10  -2   38.91    4.82
  -6  10  -2   29.37    4.63
  -6  10  -2   30.20    4.49
  -7  10  -2    5.27    4.19
  -7  10  -2    7.15    4.16
   7  10   2   13.41    4.34
  -8  11   2    3.39    4.88
  -8  11   2   -1.73    4.19
  -8 -11   2    0.35    3.75
  -7 -11   2    7.81    3.61
  -7  11   2    8.47    4.94
  -7  11   2   11.18    3.90
   7  11  -2   11.47    3.92
   6  11  -2   29.90    4.28
  -6  11   2   35.29    4.55
  -6  11   2   25.62    5.46
  -6 -11   2   28.99    4.29
   5 -11  -2   37.08    3.08
  -5  11   2   43.41    4.32
  -5  11   2   35.09    5.24
   5  11  -2   39.53    4.65
  -5 -11   2   34.46    4.33
  -4  11   2  116.85    6.30
   4  11  -2  106.09    7.13
  -4 -11   2  106.54    6.97
   4 -11  -2  112.39    6.06
  -4  11   2  118.34    7.59
   4 -11  -2  117.00    5.69
  -3  11   2   23.33    3.08
  -3  11   2   25.48    2.99
   3 -11  -2   23.98    2.91
   3  11  -2   15.60    3.72
   3 -11  -2   26.37    3.64
   2  11  -2   42.02    4.86
  -2  11   2   66.10    3.92
   2 -11  -2   55.84    4.10
  -2  11   2   45.75    5.05
  -2 -11   2   53.29    4.72
  -2  11   2   55.62    3.75
  -1  11   2   40.27    4.65
  -1 -11   2   39.48    4.18
   1  11  -2   43.20    4.80
  -1  11   2   49.10    4.39
  -1  11   2   50.58    3.26
   0  11   2   18.02    3.65
   0 -11   2   14.57    2.98
   0  11   2   20.06    2.21
   0  11  -2   14.12    1.84
   0  11   2   18.29    3.48
   1  11   2    9.31    3.24
   1  11   2    6.47    3.17
  -1  11  -2    2.61    3.32
  -1  11  -2    5.61    1.97
   1 -11   2    9.53    2.76
   2  11   2   22.12    3.50
   2 -11   2   22.03    3.38
  -2  11  -2   18.74    2.91
  -2  11  -2   16.30    4.08
   2  11   2   23.54    3.95
   3 -11   2    7.64    2.95
   3  11   2   10.65    3.00
  -3  11  -2   16.60    4.30
  -3  11  -2    8.36    2.86
   3  11   2   14.88    3.83
  -4  11  -2   11.48    4.05
  -4  11  -2   16.83    3.46
   4  11   2   19.81    3.36
   4 -11   2   16.78    3.29
   4  11   2   19.01    4.18
   5 -11   2   13.65    3.28
  -5  11  -2   12.31    3.95
  -5  11  -2   13.55    4.31
   5  11   2   19.09    4.39
  -6  11  -2   12.42    4.48
  -6  11  -2   13.31    4.14
  -7  11  -2   11.58    4.67
  -7  11  -2    6.78    4.84
  -8  12   2    3.93    4.37
  -7  12   2    8.31    4.00
   7  12  -2    8.00    4.08
  -6 -12   2    9.90    3.78
  -6  12   2   13.45    3.85
  -6  12   2    7.22    5.11
   6  12  -2   10.34    4.10
  -5  12   2   13.25    4.96
  -5  12   2   20.87    3.91
   5  12  -2   13.41    4.00
  -5 -12   2   23.66    4.26
  -4  12   2   16.14    3.28
   4 -12  -2   14.63    2.90
  -4  12   2   16.07    4.94
   4  12  -2   12.65    4.05
  -3  12   2   20.18    3.05
  -3 -12   2   16.35    3.66
   3 -12  -2   17.08    2.97
   3  12  -2   12.96    3.96
  -2  12   2   19.30    2.80
   2 -12  -2   26.16    3.36
  -2  12   2   13.49    4.15
   2  12  -2   16.55    3.97
  -2 -12   2   16.27    3.68
   1  12  -2    3.87    3.52
  -1  12   2    8.44    2.15
  -1 -12   2   14.51    3.43
  -1  12   2    5.00    3.81
   0  12   2   24.68    4.07
   0 -12   2   24.21    3.65
   0  12   2   23.99    4.21
   1  12   2    4.39    3.16
   1 -12   2    0.53    2.86
  -1  12  -2    1.45    3.52
   1  12   2   -0.32    3.27
  -2  12  -2   16.25    2.90
  -2  12  -2   26.17    4.50
   2 -12   2   13.73    3.30
   2  12   2   13.45    3.53
   2  12   2   17.95    4.09
   3 -12   2   15.01    3.41
  -3  12  -2   17.98    4.30
  -3  12  -2   14.84    3.31
   3  12   2   22.80    4.38
   3  12   2   13.55    3.58
  -4  12  -2   14.97    4.48
  -4  12  -2    3.84    3.18
   4  12   2    6.75    3.26
   4 -12   2    8.97    3.26
   4  12   2    7.55    3.90
  -5  12  -2    4.72    4.05
  -5  12  -2    4.41    3.58
  -6  12  -2   17.23    4.50
  -7  13   2   19.44    4.85
  -6  13   2    3.52    3.81
   6  13  -2    5.06    4.25
  -5  13   2    8.86    3.49
  -5 -13   2   12.43    4.09
  -5  13   2   10.98    5.26
   5  13  -2    7.33    4.37
   4 -13  -2    0.85    2.71
  -4  13   2    6.42    3.08
   4  13  -2   -2.31    3.92
  -3  13   2    7.58    2.98
  -3 -13   2   11.76    3.58
  -3  13   2   10.98    4.64
   3 -13  -2   11.22    3.08
   3  13  -2    5.81    4.17
  -2 -13   2    1.29    3.23
   2 -13  -2    8.82    3.01
   2  13  -2    4.24    3.85
  -2  13   2   -2.02    3.82
   1 -13  -2    8.95    3.18
  -1 -13   2    2.18    3.18
  -1  13   2   13.91    4.15
   1  13  -2   -2.31    3.99
   0  13   2   -4.41    4.01
   0 -13   2    2.71    3.21
   1 -13   2    4.09    3.19
   1  13   2   -1.54    3.68
  -1  13  -2    4.40    4.28
   1  13   2    1.40    3.62
   2  13   2    3.65    3.44
   2 -13   2    2.87    3.13
  -2  13  -2    8.11    4.21
   2  13   2    3.31    3.69
   3  13   2    7.19    3.70
   3  13   2    5.42    4.09
  -3  13  -2    4.12    3.99
   3 -13   2    5.87    3.36
   6  14  -2    5.92    4.88
   5  14  -2   13.13    4.88
   4  14  -2    7.17    4.63
   3 -14  -2    4.87    3.14
   3  14  -2    1.69    4.35
  -2  14   2    4.89    4.55
   2 -14  -2    6.34    3.25
  -2 -14   2    5.94    3.81
   2  14  -2   11.00    4.41
   1 -14  -2    7.37    3.45
  -1 -14   2    3.70    3.71
   1  14  -2   -2.12    4.36
  -1  14   2    0.36    4.02
   0  14  -2    1.72    3.77
   0 -14  -2    1.89    3.42
   0  14   2    0.35    4.00
   0 -14   2    2.29    3.31
   1 -14   2    8.21    3.66
   1  14   2    4.82    4.04
   2 -14   2    4.98    3.47
   2  14   2   10.50    4.19
   3 -14   2    6.62    3.57
   3  14   2    2.00    4.08
   2 -15  -2    3.00    3.65
   1 -15  -2   -0.64    3.40
   1 -15   2    4.10    3.89
   2 -15   2    3.03    4.04
   2  15   2    1.13    4.23
 -13   0   3    2.48    4.46
 -12   0   3   -0.32    3.73
 -11   0   3    4.85    3.26
 -10   0   3    0.75    1.99
 -10   0   3    1.79    2.88
  -9   0   3   -1.44    1.93
  -9   0   3   -1.36    2.47
  -9   0   3    1.92    2.29
  -8   0   3    0.17    1.76
  -8   0   3   -0.39    2.06
  -8   0   3   -0.79    1.12
  -8   0   3    0.75    2.07
  -8   0   3   -1.10    1.37
  -8   0   3    2.80    2.09
  -7   0   3   -1.17    1.88
  -7   0   3   -0.81    1.68
  -7   0   3    2.29    1.89
  -7   0   3   -0.30    0.93
  -7   0   3   -1.13    1.20
  -7   0   3    2.59    1.96
  -6   0   3   -0.57    0.90
  -6   0   3    0.60    1.55
   6   0  -3    0.63    1.54
  -6   0   3    1.26    1.62
  -6   0   3   -0.59    1.06
  -6   0   3    0.85    1.89
  -5   0   3    0.71    1.45
  -5   0   3   -1.18    1.58
   5   0  -3    0.51    1.41
  -5   0   3    0.43    0.84
  -5   0   3   -1.25    1.97
  -4   0   3    0.13    1.29
  -4   0   3   -0.74    1.03
  -4   0   3   -0.10    1.47
   4   0  -3    0.07    1.04
  -4   0   3   -0.14    1.86
  -3   0   3    1.61    1.25
  -3   0   3   -0.16    1.06
  -3   0   3    0.61    1.34
   3   0  -3    0.80    1.17
  -3   0   3   -0.26    1.85
  -2   0   3   -0.08    1.30
  -2   0   3   -0.10    1.22
  -2   0   3    0.09    1.27
  -2   0   3   -1.07    1.77
  -1   0   3   -0.09    1.27
   1   0  -3    0.35    1.14
  -1   0   3   -0.61    1.19
   0   0   3    0.39    1.59
   0   0  -3    0.79    1.06
   0   0   3   -2.75    1.52
   0   0  -3   -0.69    1.70
   0   0   3    0.36    1.41
   0   0  -3    0.59    1.30
  -1   0  -3    1.20    1.32
  -1   0  -3   -1.03    1.80
   1   0   3   -1.49    1.24
   1   0   3    0.14    1.42
   1   0   3    1.02    1.67
  -1   0  -3   -1.08    1.21
  -2   0  -3    1.38    1.54
   2   0   3    2.13    1.84
  -2   0  -3   -0.14    1.73
  -2   0  -3   -0.08    1.10
   2   0   3    0.26    1.03
   3   0   3   -0.68    1.69
  -3   0  -3   -0.81    1.97
   3   0   3   -0.81    0.92
  -3   0  -3    1.79    1.67
  -3   0  -3    0.35    1.07
  -4   0  -3   -0.18    2.28
   4   0   3    0.76    1.93
  -4   0  -3   -1.13    1.86
  -4   0  -3    0.11    0.87
   5   0   3   -1.25    2.20
  -5   0  -3    0.59    2.30
   5   0   3    0.20    2.53
  -5   0  -3    0.22    2.20
   6   0   3   -1.35    2.29
  -6   0  -3   -1.29    2.52
  -6   0  -3   -0.98    2.50
  -7   0  -3   -0.23    2.99
  -7   0  -3    0.55    2.94
   7   0   3   -0.97    2.57
  -8   0  -3   -0.31    3.22
   8   0   3   -1.27    2.97
  -9   0  -3    0.69    3.50
   9   0   3   -2.93    3.39
 -13  -1   3   -3.06    4.73
 -12   1   3   28.83    4.87
 -12  -1   3   26.25    4.64
 -11   1   3   15.57    3.92
 -11  -1   3   12.67    3.55
 -10   1   3    3.43    2.23
 -10   1   3    8.60    3.26
 -10  -1   3    8.23    2.89
  -9  -1   3   24.44    2.64
  -9  -1   3   21.27    2.03
  -9   1   3   15.93    3.13
  -9   1   3   20.08    2.63
  -9  -1   3   15.78    2.85
  -9  -1   3   18.41    2.82
  -9  -1   3   16.05    2.77
  -8   1   3   87.57    4.96
  -8  -1   3   79.07    4.54
  -8  -1   3   78.23    3.72
  -8  -1   3   90.73    4.60
  -8   1   3   67.82    3.01
  -8  -1   3   82.96    4.59
  -8   1   3   77.77    4.82
  -8   1   3   89.13    4.57
  -8  -1   3   81.58    4.71
  -8  -1   3   86.81    4.11
   8  -1  -3   90.73    4.86
  -7  -1   3  174.63    7.02
  -7   1   3  165.17    6.90
  -7   1   3  159.23    5.62
  -7   1   3  161.43    7.03
  -7   1   3  160.23    7.06
  -7  -1   3  156.25    7.04
  -7   1   3  141.78    5.50
  -7  -1   3  160.58    6.27
  -7  -1   3  161.93    6.14
  -7  -1   3  160.45    6.84
   7  -1  -3  167.99    7.06
  -7  -1   3  171.52    6.85
  -6   1   3  163.89    6.70
  -6  -1   3  150.09    5.99
   6   1  -3  148.71    6.58
  -6  -1   3  155.80    6.09
  -6  -1   3  152.63    6.89
  -6  -1   3  156.48    6.51
  -6  -1   3  160.12    6.72
  -6   1   3  161.77    5.57
  -6   1   3  158.47    5.56
  -6   1   3  154.16    6.70
   6  -1  -3  159.61    6.79
  -5   1   3  313.99   10.86
  -5   1   3  307.18   10.79
  -5   1   3  301.94    9.82
   5  -1  -3  285.31    9.69
  -5  -1   3  281.79   10.75
   5   1  -3  278.65   10.51
  -5  -1   3  300.34   11.09
  -5  -1   3  297.22   10.48
  -5  -1   3  278.80   10.19
  -5  -1   3  288.97   10.18
   5  -1  -3  297.13   10.89
   4   1  -3  224.15    8.19
  -4   1   3  224.41    8.51
  -4  -1   3  221.01    8.04
  -4  -1   3  224.53    8.15
  -4   1   3  222.20    7.81
  -4  -1   3  220.05    8.52
  -4   1   3  231.15    8.45
  -4  -1   3  234.76    8.86
   4   1  -3  225.38    8.03
   4  -1  -3  224.66    7.73
  -3   1   3  326.71   11.26
  -3  -1   3  324.81   10.84
  -3   1   3  323.80   11.02
  -3  -1   3  316.89   11.48
  -3  -1   3  325.17   10.91
   3  -1  -3  311.98   10.68
  -3   1   3  279.83   10.66
   3   1  -3  316.36   10.81
   3  -1  -3  313.14   10.99
   3   1  -3  316.56   10.84
   3   1  -3  314.75   11.45
   3  -1  -3  311.29   11.22
  -2   1   3  359.44   12.45
  -2   1   3  348.20   12.30
  -2  -1   3  347.45   12.34
   2  -1  -3  360.23   12.30
  -2   1   3  364.82   12.31
  -2  -1   3  358.65   12.72
   2   1  -3  352.78   12.73
  -2  -1   3  365.16   12.22
   2  -1  -3  374.32   12.33
   2  -1  -3  360.79   12.52
   1  -1  -3  879.83   28.49
   1  -1  -3  888.29   28.61
  -1  -1   3  864.87   28.64
  -1  -1   3  877.44   28.44
  -1   1   3  896.57   28.70
   1   1  -3  879.77   28.60
   1   1  -3  899.29   28.83
  -1   1   3  840.83   28.47
   0   1   3  246.24    8.89
   0   1  -3  258.02    9.28
   0  -1   3  235.46    9.09
   0  -1  -3  262.41    9.15
   0   1   3  260.25    9.13
   0   1   3  246.97    9.42
   0  -1   3  252.74    9.37
   0  -1  -3  258.38    9.46
   0  -1   3  265.19    9.24
   0   1  -3  268.45    9.38
   0   1   3  246.91    9.19
   1  -1   3  304.21   10.18
  -1   1  -3  285.64   10.44
   1  -1   3  299.40   10.52
  -1   1  -3  295.10   10.31
  -1  -1  -3  293.28   10.42
   1   1   3  294.87   10.75
   1   1   3  297.18   10.01
  -1   1  -3  291.98   10.63
  -1  -1  -3  295.92   10.72
   1   1   3  259.33    9.84
   2   1   3  245.42    8.41
  -2   1  -3  251.47    9.49
   2  -1   3  243.15    9.42
  -2  -1  -3  247.28    9.33
   2   1   3  251.51    8.51
  -2   1  -3  238.79    9.40
   2  -1   3  218.97    9.38
  -2   1  -3  253.94    8.95
   2  -1   3  262.87    8.74
  -2  -1  -3  250.58    9.61
  -3   1  -3  253.20    8.55
   3  -1   3  263.74    9.48
   3  -1   3  269.09    9.52
   3  -1   3  264.30    8.28
  -3   1  -3  256.38    9.44
  -3  -1  -3  256.46    9.34
  -3   1  -3  263.86    9.46
   3   1   3  256.07    9.59
  -3  -1  -3  249.06    9.53
  -4   1  -3   94.25    4.02
   4  -1   3   92.19    5.13
   4   1   3   99.71    5.12
   4  -1   3   90.42    3.73
  -4   1  -3   90.40    5.07
  -4   1  -3   89.34    4.99
  -4  -1  -3   95.55    5.18
   4  -1   3   91.98    4.95
  -4  -1  -3   90.32    4.95
   4   1   3   97.97    5.18
   5   1   3    3.68    2.25
   5   1   3    4.07    2.56
   5  -1   3    3.49    0.97
  -5   1  -3    4.03    2.36
  -5  -1  -3    4.61    2.58
   5  -1   3    1.62    2.13
  -5   1  -3    6.49    2.30
  -5   1  -3    2.33    1.23
  -5  -1  -3    3.16    2.19
   6  -1   3   43.79    2.20
  -6   1  -3   60.31    4.57
  -6  -1  -3   59.33    4.46
  -6  -1  -3   59.42    4.38
   6  -1   3   59.81    4.18
   6   1   3   64.74    4.51
  -6   1  -3   67.64    4.39
   7   1   3   27.09    3.58
  -7   1  -3   22.63    3.80
   7  -1   3   28.52    3.46
  -7  -1  -3   29.93    3.82
  -8   1  -3   16.33    3.82
   8  -1   3   22.06    3.39
  -8  -1  -3   15.08    3.65
   8   1   3   13.61    3.32
  -9   1  -3   58.91    5.83
  -9  -1  -3   62.36    5.76
   9  -1   3   61.36    5.03
   9   1   3   53.85    5.10
 -10  -1  -3    7.40    4.31
 -12   2   3   19.63    4.71
 -12  -2   3   19.64    4.11
 -11   2   3    4.40    3.72
 -11  -2   3    5.25    3.14
  10  -2  -3   16.77    2.96
 -10   2   3   10.20    3.50
 -10   2   3    9.21    2.65
 -10  -2   3   13.49    2.91
  -9  -2   3   66.91    4.21
  -9   2   3   68.12    4.87
  -9  -2   3   63.86    4.01
  -9  -2   3   58.07    4.20
  -9   2   3   68.09    4.32
  -9  -2   3   50.33    3.43
   9  -2  -3   71.56    4.61
  -8   2   3  121.66    6.43
  -8  -2   3  135.88    6.14
  -8  -2   3  118.97    5.84
  -8   2   3  134.27    6.13
  -8  -2   3  118.76    5.43
  -8  -2   3  122.14    6.13
  -8  -2   3  122.96    5.68
   8  -2  -3  124.71    6.22
  -8  -2   3  132.27    5.97
  -7  -2   3  376.46   13.36
  -7   2   3  376.66   13.66
  -7   2   3  369.63   13.34
  -7  -2   3  358.75   13.51
  -7  -2   3  362.24   12.79
   7  -2  -3  371.62   13.53
  -7  -2   3  346.74   12.85
  -7  -2   3  371.32   13.09
  -7   2   3  360.51   13.62
  -7  -2   3  342.30   13.04
  -6   2   3   81.52    4.15
  -6  -2   3   73.33    3.62
   6   2  -3   64.28    3.75
  -6   2   3   76.09    4.30
  -6  -2   3   73.07    4.27
  -6  -2   3   74.57    4.04
  -6  -2   3   71.70    3.67
  -6  -2   3   82.55    3.81
   6  -2  -3   71.85    4.14
   5  -2  -3  494.68   16.67
  -5   2   3  499.73   16.55
  -5  -2   3  469.63   16.76
  -5  -2   3  474.83   16.11
  -5   2   3  443.92   15.28
   5   2  -3  490.04   16.14
  -5   2   3  492.58   16.56
   5  -2  -3  472.34   16.57
  -5  -2   3  477.33   16.10
  -5  -2   3  497.59   16.06
  -5  -2   3  492.75   16.62
   4   2  -3  722.67   23.14
  -4   2   3  720.71   23.63
   4   2  -3  695.86   23.27
   4  -2  -3  715.66   23.61
  -4  -2   3  705.71   23.05
  -4   2   3  689.65   22.77
  -4   2   3  698.17   23.55
  -4  -2   3  703.79   23.91
  -4  -2   3  715.68   23.32
   4  -2  -3  706.66   22.72
   3  -2  -3 1410.17   44.83
  -3  -2   3 1401.09   44.26
  -3   2   3 1423.67   44.78
   3   2  -3 1401.32   44.27
   3   2  -3 1323.84   44.49
  -3   2   3 1403.53   44.63
   3  -2  -3 1416.83   44.28
  -3  -2   3 1420.13   44.60
  -3   2   3 1337.88   44.25
  -3  -2   3 1436.07   45.12
   3  -2  -3 1397.65   44.70
   3   2  -3 1297.66   45.01
   2  -2  -3  564.16   19.06
  -2   2   3  511.13   18.89
   2   2  -3  565.46   18.61
   2  -2  -3  564.32   18.92
  -2  -2   3  592.60   19.41
  -2  -2   3  594.57   19.03
  -2   2   3  578.31   18.88
   2   2  -3  550.06   19.33
  -2  -2   3  589.26   18.69
   2  -2  -3  584.58   18.88
  -2   2   3  558.80   18.93
   1  -2  -3   50.45    2.61
   1   2  -3   42.06    2.71
  -1  -2   3   44.31    2.68
   1   2  -3   41.26    2.84
  -1  -2   3   44.65    2.54
  -1   2   3   40.02    2.63
   1   2  -3   44.14    2.43
   1  -2  -3   43.24    2.66
   0   2   3  771.74   25.09
   0  -2   3  760.60   25.34
   0  -2   3  742.17   25.56
   0   2  -3  773.64   25.53
   0   2  -3  805.59   25.72
   0  -2   3  772.62   25.46
   0  -2  -3  715.37   25.58
   0  -2  -3  784.88   25.40
   0   2   3  777.45   25.71
   0  -2  -3  810.92   25.24
   1   2   3   15.62    1.30
   1  -2   3   17.61    2.16
  -1  -2  -3   13.32    1.79
  -1   2  -3   12.70    2.02
   1  -2   3   17.43    1.88
   1   2   3   16.01    2.11
  -1  -2  -3   15.51    2.16
  -1   2  -3   16.61    1.83
   2   2   3  226.78    7.54
   2   2   3  222.34    8.54
  -2   2  -3  205.60    8.26
   2  -2   3  225.20    8.03
  -2   2  -3  230.98    8.68
   2  -2   3  224.22    8.70
  -2  -2  -3  207.48    8.77
   2   2   3  218.50    8.88
   2   2   3  218.28    7.71
   2  -2   3  228.23    8.73
  -2  -2  -3  219.11    8.51
  -3  -2  -3   58.48    3.85
   3  -2   3   59.00    3.70
   3   2   3   44.95    1.88
   3   2   3   53.90    3.45
   3  -2   3   57.82    2.86
  -3   2  -3   56.23    3.46
   3  -2   3   54.95    3.49
  -3   2  -3   64.08    3.60
  -3   2  -3   56.33    3.01
  -3  -2  -3   58.16    3.41
   4  -2   3  204.66    8.56
   4   2   3  203.25    8.32
   4  -2   3  189.00    7.20
  -4   2  -3  192.88    8.50
  -4   2  -3  202.28    8.19
  -4  -2  -3  197.38    8.28
  -4   2  -3  188.15    7.47
   4  -2   3  199.03    8.41
   4   2   3  217.67    8.73
  -4  -2  -3  205.56    8.61
   5   2   3   93.05    5.21
  -5  -2  -3   87.28    5.14
   5  -2   3   87.35    3.84
  -5   2  -3   95.35    5.53
  -5  -2  -3   99.38    5.51
  -5   2  -3   80.66    4.12
  -5   2  -3   90.22    4.99
   5  -2   3   94.33    5.28
   5   2   3  102.27    5.54
   6  -2   3   36.92    3.59
   6  -2   3   36.39    2.27
  -6  -2  -3   44.92    3.94
  -6   2  -3   39.18    3.59
  -6  -2  -3   37.99    4.19
  -6   2  -3   37.40    3.89
   6   2   3   31.59    3.57
  -7   2  -3    7.41    3.34
   7  -2   3   11.86    2.89
   7   2   3    8.94    2.89
  -7  -2  -3   14.45    3.07
  -8   2  -3    1.65    3.46
   8  -2   3    5.22    2.76
   8   2   3    3.90    2.84
  -8  -2  -3    4.12    3.26
   9   2   3   -0.88    3.30
  -9   2  -3    2.56    3.79
   9  -2   3    2.19    2.90
  -9  -2  -3   -3.26    3.52
  10   2   3    6.68    3.75
 -10  -2  -3    6.84    4.37
 -12   3   3   13.45    4.66
 -11   3   3   77.00    6.26
 -11  -3   3   75.33    5.39
 -10  -3   3   42.85    3.89
 -10   3   3   44.09    4.85
 -10   3   3   57.74    4.19
  -9  -3   3   53.23    3.81
  -9   3   3   59.51    4.83
  -9  -3   3   45.57    3.61
  -9   3   3   53.83    3.95
  -9  -3   3   42.71    3.36
  -9  -3   3   47.01    3.53
   9  -3  -3   59.04    4.26
   8  -3  -3  202.31    8.60
  -8   3   3  187.28    8.70
  -8  -3   3  211.98    8.42
  -8   3   3  205.29    8.40
  -8  -3   3  193.06    8.15
  -8  -3   3  185.50    7.97
  -8  -3   3  205.57    8.52
  -8  -3   3  182.92    7.87
  -8  -3   3  200.29    8.02
  -7  -3   3  122.68    5.50
  -7  -3   3  136.93    6.25
  -7   3   3  135.75    6.01
  -7   3   3  130.96    6.35
   7  -3  -3  129.99    6.20
  -7  -3   3  119.46    5.71
  -7  -3   3  114.65    5.57
  -7  -3   3  130.24    5.54
  -7   3   3  127.62    6.32
  -7  -3   3  124.93    6.00
   6  -3  -3  119.95    5.82
   6  -3  -3  117.19    5.98
  -6   3   3  120.40    5.65
  -6  -3   3  117.91    5.49
  -6  -3   3  129.89    5.99
  -6  -3   3  124.40    5.15
  -6  -3   3  123.80    5.45
  -6   3   3  134.52    6.03
  -6  -3   3  127.59    5.76
  -5   3   3   53.06    3.17
   5   3  -3   46.67    2.64
  -5  -3   3   47.78    2.98
  -5  -3   3   49.10    2.54
  -5  -3   3   48.64    3.46
   5   3  -3   51.54    3.37
   5  -3  -3   48.22    3.25
  -5   3   3   46.02    1.86
  -5   3   3   49.19    3.28
  -5  -3   3   42.30    2.87
   4  -3  -3  314.75   11.95
   4   3  -3  344.44   11.26
  -4   3   3  335.61   11.91
  -4  -3   3  323.85   11.16
   4  -3  -3  320.20   11.90
   4  -3  -3  336.53   11.04
   4   3  -3  311.82   12.15
  -4  -3   3  324.22   12.18
  -4  -3   3  315.79   11.68
  -4   3   3  333.31   11.00
  -4   3   3  331.86   11.90
   3  -3  -3 1430.42   45.91
  -3   3   3 1429.65   45.85
  -3  -3   3 1412.07   46.14
   3   3  -3 1451.28   45.18
  -3  -3   3 1388.76   45.71
  -3   3   3 1387.60   45.29
   3  -3  -3 1459.27   45.35
  -3  -3   3 1386.81   45.18
   3  -3  -3 1437.68   45.80
   2   3  -3  632.36   21.10
   2  -3  -3  647.89   21.68
   2   3  -3  669.87   22.19
   2   3  -3  618.24   21.58
  -2  -3   3  644.16   21.69
  -2  -3   3  663.33   21.99
   2  -3  -3  646.03   21.57
   2  -3  -3  637.86   21.47
  -2   3   3  677.63   21.54
  -2  -3   3  667.16   21.20
   1  -3  -3  142.47    5.69
  -1   3   3  149.00    5.62
   1  -3  -3  137.89    5.66
  -1  -3   3  144.03    5.49
   1   3  -3  140.83    5.42
  -1  -3   3  137.75    5.84
   1   3  -3  140.84    6.15
   1  -3  -3  141.33    5.86
  -1   3   3  148.87    5.94
   1   3  -3  136.10    5.82
  -1  -3   3  133.43    5.94
   0  -3  -3 1133.30   36.22
   0  -3  -3 1168.31   36.12
   0   3   3 1120.91   35.98
   0   3  -3 1106.20   36.20
   0  -3   3 1095.98   36.18
   0   3  -3 1129.84   36.40
   0   3   3 1086.10   36.15
   0   3   3 1126.70   36.63
   0   3  -3 1097.01   36.62
  -1  -3  -3  444.46   14.75
   1   3   3  437.38   14.62
   1  -3   3  423.95   15.22
  -1  -3  -3  454.97   15.64
   1   3   3  437.33   15.16
  -1   3  -3  441.31   15.26
  -1   3  -3  455.80   15.36
  -1   3  -3  439.41   15.40
   1  -3   3  439.82   15.13
   1   3   3  437.74   15.66
  -1  -3  -3  439.05   15.13
   2  -3   3  312.90   11.62
   2   3   3  317.91   10.53
   2   3   3  317.43   11.45
   2  -3   3  321.85   11.24
  -2  -3  -3  310.84   11.38
  -2   3  -3  299.43   11.43
  -2   3  -3  318.68   11.53
   2  -3   3  325.22   11.75
  -2  -3  -3  318.34   11.90
   2   3   3  317.39   11.99
  -2  -3  -3  311.33   10.68
   3   3   3    7.09    0.77
  -3  -3  -3    6.28    1.76
   3   3   3    5.72    2.02
   3  -3   3    6.89    2.26
   3  -3   3    8.48    1.93
  -3   3  -3    8.12    1.95
   3  -3   3    6.65    1.92
  -3  -3  -3    6.04    2.22
  -3   3  -3    5.03    1.65
   4  -3   3  213.35    9.12
   4  -3   3  211.23    8.09
  -4   3  -3  222.65    8.81
   4  -3   3  226.34    9.09
  -4  -3  -3  212.00    9.26
   4   3   3  214.37    8.89
  -4   3  -3  210.58    8.43
   4   3   3  221.48    9.38
  -4  -3  -3  230.92    8.98
   5   3   3  258.60   10.54
   5  -3   3  263.85    9.51
  -5   3  -3  278.27   11.19
  -5   3  -3  282.02   10.49
  -5  -3  -3  264.43   10.61
  -5  -3  -3  260.29   11.05
   5  -3   3  260.77   10.70
   5   3   3  264.95   11.00
  -5   3  -3  245.40    9.79
  -6  -3  -3   42.56    3.92
   6  -3   3   46.32    2.85
  -6   3  -3   40.83    4.30
  -6   3  -3   39.20    3.06
   6  -3   3   57.79    4.09
   6   3   3   45.47    4.18
  -6   3  -3   53.55    3.87
  -7   3  -3   77.59    5.94
  -7  -3  -3   76.15    5.34
   7  -3   3   75.38    5.08
   7   3   3   79.88    5.63
   8  -3   3   34.69    3.96
   8   3   3   41.34    4.52
  -8   3  -3   38.08    4.81
  -8  -3  -3   36.47    4.45
   9   3   3    6.75    3.49
  -9   3  -3    0.38    4.18
  -9  -3  -3    8.55    3.64
 -10  -3  -3   12.92    4.85
  10   3   3   14.17    4.12
 -12   4   3    1.14    4.31
 -11   4   3   23.14    4.55
 -10   4   3   40.79    4.03
 -10   4   3   49.85    5.25
  -9  -4   3   85.46    4.75
  -9   4   3   73.54    5.50
  -9  -4   3   68.70    4.33
  -9   4   3   71.66    4.75
  -9  -4   3   67.16    4.39
  -8   4   3   79.16    5.59
   8  -4  -3  107.72    5.64
  -8  -4   3   99.56    4.83
  -8  -4   3   87.99    4.89
  -8  -4   3   90.10    4.60
  -8   4   3  100.01    5.33
  -8  -4   3   91.82    5.16
  -8  -4   3   88.59    5.18
  -8  -4   3   96.64    5.13
   7  -4  -3   59.22    4.01
  -7  -4   3   50.26    3.13
  -7   4   3   60.67    3.83
  -7  -4   3   55.85    3.85
  -7  -4   3   50.86    3.04
  -7  -4   3   50.65    3.48
  -7  -4   3   44.00    3.53
  -7   4   3   50.06    3.94
  -7  -4   3   55.48    3.64
  -7   4   3   57.64    4.21
   6  -4  -3  194.30    8.05
  -6  -4   3  188.59    7.83
  -6  -4   3  182.70    7.05
   6  -4  -3  186.09    8.31
  -6   4   3  198.07    7.95
  -6   4   3  195.40    8.12
  -6  -4   3  198.69    8.14
  -6  -4   3  174.56    7.73
  -6  -4   3  187.53    7.04
   6   4  -3  194.79    8.24
   5   4  -3  698.51   21.65
  -5   4   3  682.91   22.50
  -5  -4   3  679.91   21.48
  -5  -4   3  654.95   22.36
  -5  -4   3  682.66   22.71
   5   4  -3  682.49   22.86
   5  -4  -3  689.12   22.73
  -5   4   3  618.58   20.97
  -5  -4   3  661.42   22.35
   4  -4  -3  462.04   15.75
  -4  -4   3  457.52   15.92
  -4   4   3  435.78   15.58
   4   4  -3  461.38   14.70
   4  -4  -3  434.28   15.62
  -4  -4   3  432.70   15.46
  -4  -4   3  447.57   15.60
   4  -4  -3  427.14   14.69
   4   4  -3  448.01   15.97
  -4   4   3  432.02   14.63
  -4  -4   3  455.07   14.67
   3  -4  -3   37.51    2.77
  -3   4   3   37.24    2.50
  -3  -4   3   37.85    3.02
   3   4  -3   32.96    1.92
   3  -4  -3   40.64    2.38
  -3   4   3   38.23    2.28
  -3  -4   3   38.55    1.99
  -3  -4   3   39.34    2.64
   3  -4  -3   38.50    2.67
   2  -4  -3  204.86    7.71
  -2   4   3  205.60    7.57
  -2  -4   3  194.61    7.69
   2   4  -3  196.47    7.72
   2  -4  -3  197.28    7.57
   2   4  -3  193.43    8.12
   2  -4  -3  197.62    7.53
  -2   4   3  197.38    7.47
  -2  -4   3  199.29    7.95
  -2  -4   3  187.92    6.99
   2   4  -3  200.22    6.99
   1  -4  -3  302.33   10.96
  -1  -4   3  298.44   11.14
  -1   4   3  305.38   10.87
  -1  -4   3  285.08   10.57
   1  -4  -3  312.71   10.92
  -1  -4   3  309.51   11.28
   1  -4  -3  325.44   11.17
   1   4  -3  309.60   10.57
   1   4  -3  307.70   11.52
  -1   4   3  304.11   11.12
   1   4  -3  319.87   11.11
  -1   4   3  301.03   10.83
   0  -4  -3  539.82   17.90
   0   4  -3  550.91   18.65
   0  -4  -3  542.29   18.01
   0   4   3  537.06   17.83
   0  -4   3  519.65   17.92
   0   4  -3  531.83   18.22
   0   4  -3  540.37   17.96
   0   4   3  524.13   17.94
   0   4   3  513.24   18.41
  -1  -4  -3 1088.69   34.40
   1  -4   3 1046.88   34.83
   1   4   3 1066.93   34.30
  -1   4  -3 1093.39   35.25
  -1   4  -3 1073.21   34.91
   1  -4   3 1072.61   34.89
  -1   4  -3 1110.95   34.97
   1   4   3 1036.02   34.69
  -1  -4  -3 1033.62   35.24
   1   4   3 1027.47   35.28
   1  -4   3 1045.88   35.06
  -1  -4  -3 1078.42   34.72
  -2  -4  -3  569.77   18.83
   2  -4   3  557.76   19.68
   2   4   3  566.91   18.68
  -2   4  -3  573.82   19.80
   2  -4   3  564.36   19.42
   2   4   3  569.26   19.45
  -2  -4  -3  566.64   20.08
   2   4   3  572.31   20.13
  -2   4  -3  584.82   19.60
  -2  -4  -3  578.33   19.45
  -2   4  -3  577.79   19.77
   2  -4   3  585.72   19.85
  -3   4  -3   17.36    2.31
   3  -4   3   16.81    2.39
  -3  -4  -3   18.17    2.13
   3   4   3   15.04    1.32
   3  -4   3   15.79    2.55
  -3   4  -3   16.09    2.27
   3  -4   3   18.00    2.46
  -3  -4  -3   14.72    2.71
   3   4   3   16.14    2.36
  -3   4  -3   20.73    2.75
  -3  -4  -3   17.35    1.42
  -4   4  -3   94.16    4.68
   4  -4   3   81.93    4.29
   4  -4   3   73.88    4.76
   4   4   3   90.40    4.81
  -4  -4  -3   81.72    4.56
   4  -4   3   94.14    4.97
  -4  -4  -3   84.34    5.19
  -4   4  -3   76.48    4.37
   5   4   3  212.48    8.89
   5  -4   3  210.58    8.12
  -5  -4  -3  202.67    8.80
  -5   4  -3  215.73    8.71
   5   4   3  220.68    9.60
   5  -4   3  223.32    9.15
  -5   4  -3  191.80    8.45
   6  -4   3   74.40    4.05
  -6   4  -3   69.53    4.34
  -6  -4  -3   70.91    4.83
   6  -4   3   80.03    4.95
   6   4   3   69.60    5.18
  -7   4  -3   55.81    5.33
  -7  -4  -3   50.81    4.51
   7   4   3   55.02    4.97
   7  -4   3   53.92    4.41
  -8  -4  -3   32.04    4.17
   8   4   3   38.58    4.69
  -8   4  -3   32.90    4.78
   8  -4   3   32.73    3.85
  -9  -4  -3   22.89    4.45
  -9   4  -3   23.70    5.14
   9   4   3   23.44    4.37
  10   4   3   20.91    4.61
 -11   5   3   18.82    4.45
 -10   5   3   28.45    3.85
 -10   5   3   28.35    4.52
 -10  -5   3   18.01    3.09
  -9   5   3   51.30    4.22
  -9   5   3   45.91    4.70
  -9  -5   3   40.36    3.79
  -8   5   3   63.65    4.98
  -8  -5   3   65.38    3.70
  -8   5   3   67.58    4.57
  -8  -5   3   72.80    4.45
  -8  -5   3   59.35    4.26
  -8  -5   3   61.82    4.46
  -8  -5   3   77.24    4.54
   7  -5  -3  374.91   14.06
  -7  -5   3  356.75   12.79
  -7  -5   3  370.73   12.74
  -7   5   3  370.19   13.87
  -7  -5   3  380.58   13.88
  -7  -5   3  357.21   13.76
   7   5  -3  388.53   14.15
  -7  -5   3  359.28   13.83
  -7   5   3  363.18   14.27
  -6  -5   3  189.70    6.96
   6  -5  -3  202.79    8.29
  -6   5   3  182.53    8.02
   6  -5  -3  180.79    8.37
  -6  -5   3  187.75    6.86
  -6  -5   3  182.54    8.05
  -6  -5   3  196.92    8.18
   6   5  -3  194.68    8.42
  -6  -5   3  194.00    8.17
  -5   5   3  197.28    8.09
  -5  -5   3  189.78    8.06
   5  -5  -3  182.73    6.75
  -5  -5   3  193.80    8.17
  -5  -5   3  197.67    6.82
   5  -5  -3  196.58    8.28
  -5  -5   3  192.40    8.10
  -5   5   3  194.19    6.65
   5   5  -3  207.43    8.51
   4  -5  -3  285.02   10.73
   4  -5  -3  269.15    9.75
  -4   5   3  287.95   10.71
  -4  -5   3  284.04   10.78
   4   5  -3  278.34    9.42
   4  -5  -3  275.89   10.64
  -4  -5   3  270.50   10.74
   4   5  -3  281.92   11.16
  -4  -5   3  275.83    9.39
  -4   5   3  291.56    9.76
  -4   5   3  301.57   10.72
  -4  -5   3  276.49   10.67
   3  -5  -3  119.46    5.24
   3  -5  -3  107.51    4.98
  -3  -5   3   96.62    4.96
  -3   5   3  109.48    5.01
  -3   5   3  105.10    4.92
  -3  -5   3  104.06    5.25
   3   5  -3  114.87    4.06
  -3  -5   3  102.54    4.02
  -3   5   3  100.03    4.53
   3  -5  -3  112.85    4.68
   2  -5  -3  113.99    5.07
  -2  -5   3  109.84    5.26
  -2   5   3  117.50    4.92
  -2  -5   3  105.69    4.18
  -2  -5   3   99.42    4.98
   2   5  -3  111.23    5.08
   2   5  -3  103.08    5.44
   2  -5  -3  113.15    4.93
  -2   5   3  110.50    4.80
   2  -5  -3  110.17    4.86
   2   5  -3  101.63    4.10
   1  -5  -3  133.12    5.54
  -1  -5   3  133.68    5.10
  -1   5   3  133.72    5.48
  -1  -5   3  129.60    5.88
  -1  -5   3  116.08    5.58
   1   5  -3  120.15    4.98
   1  -5  -3  132.73    5.77
   1   5  -3  123.21    6.09
  -1   5   3  134.16    5.71
   1  -5  -3  129.37    5.41
   1   5  -3  125.28    5.64
  -1   5   3  130.43    5.38
   0  -5   3    6.17    1.60
   0  -5  -3    3.37    1.47
   0  -5  -3    5.05    1.36
   0  -5  -3    4.82    2.02
   0   5   3    6.00    1.43
   0   5   3    4.64    1.56
   0   5  -3    4.14    1.68
   0   5   3    5.40    1.84
   0   5  -3    6.00    1.85
   0   5  -3    2.57    1.40
  -1  -5  -3  328.34   12.10
  -1  -5  -3  331.81   11.90
   1  -5   3  337.23   12.28
   1   5   3  356.05   11.92
   1  -5   3  348.97   12.53
  -1   5  -3  333.16   12.32
  -1   5  -3  336.82   12.44
   1  -5   3  357.24   12.71
   1   5   3  353.19   12.22
   1   5   3  355.00   12.95
  -1   5  -3  328.38   12.77
  -2  -5  -3  533.91   18.30
   2  -5   3  536.71   19.08
   2   5   3  552.12   18.27
  -2   5  -3  540.00   19.20
   2  -5   3  560.52   19.05
   2  -5   3  547.37   19.27
   2   5   3  553.52   18.84
  -2   5  -3  553.81   19.03
  -2   5  -3  559.38   19.43
   2   5   3  558.43   19.75
  -2  -5  -3  566.69   18.82
  -2  -5  -3  565.13   19.72
  -3  -5  -3  464.78   15.63
   3  -5   3  465.74   16.82
  -3   5  -3  485.86   17.00
   3   5   3  475.66   16.51
  -3   5  -3  477.17   17.09
   3  -5   3  472.02   16.50
   3   5   3  449.23   15.51
   3   5   3  493.00   17.48
  -3  -5  -3  481.81   17.42
   3  -5   3  482.80   16.99
  -3  -5  -3  471.34   16.46
  -3   5  -3  488.30   16.64
   4  -5   3   92.78    5.17
  -4   5  -3   75.09    4.54
   4   5   3   85.48    4.59
   4  -5   3   88.31    4.49
  -4   5  -3   80.85    5.05
   4   5   3   68.64    2.97
  -4  -5  -3   89.90    4.51
  -4   5  -3   91.55    4.57
   4  -5   3   93.34    4.99
  -5   5  -3    4.69    2.82
  -5  -5  -3    3.17    2.12
   5  -5   3    3.40    2.39
   5  -5   3    9.62    2.29
   5   5   3    4.99    2.48
  -5   5  -3    6.93    2.34
  -5   5  -3    8.24    2.38
   5   5   3    2.14    2.39
   6   5   3   71.67    4.88
   6  -5   3   72.39    4.23
  -6  -5  -3   73.37    4.86
   6  -5   3   77.26    5.01
  -6   5  -3   72.07    4.66
   6   5   3   76.11    5.57
  -7  -5  -3   23.68    3.60
   7  -5   3   28.23    3.39
   7   5   3   25.21    3.98
  -8  -5  -3   13.06    3.68
   8   5   3   22.51    4.11
   9   5   3   26.31    4.56
  10   5   3   12.41    4.43
 -11   6   3    4.55    4.27
 -10   6   3   -2.77    3.81
 -10   6   3   -1.79    3.36
 -10  -6   3    1.96    2.73
  -9   6   3   45.09    4.36
  -9   6   3   50.88    5.16
  -9  -6   3   49.23    4.15
  -8   6   3  145.70    7.04
  -8  -6   3  119.24    6.68
   8   6  -3  131.59    6.82
  -7   6   3   79.13    4.98
  -7  -6   3   78.26    4.94
  -7  -6   3   78.61    4.81
   7   6  -3   81.92    5.08
  -6  -6   3   23.88    1.56
  -6  -6   3   25.04    1.72
  -6   6   3   26.59    3.16
   6  -6  -3   20.24    3.02
   6  -6  -3   20.61    2.94
  -6   6   3   17.04    2.60
  -6  -6   3   22.82    2.80
  -6  -6   3   22.26    2.87
   6   6  -3   28.88    3.27
  -6  -6   3   19.70    3.00
  -5   6   3    3.56    1.92
  -5  -6   3    2.14    0.78
  -5   6   3    4.77    2.12
  -5  -6   3    2.60    0.69
  -5  -6   3    3.25    1.99
  -5  -6   3    4.33    2.17
   5  -6  -3    3.72    1.16
   5   6  -3    0.68    2.10
  -5  -6   3    7.37    2.44
  -5   6   3    3.85    1.14
   5  -6  -3    3.45    2.05
   4  -6  -3  149.94    6.53
   4  -6  -3  152.00    6.52
  -4   6   3  147.37    6.44
   4   6  -3  151.48    7.03
  -4  -6   3  135.61    4.83
  -4  -6   3  142.31    6.50
  -4   6   3  157.86    6.46
   4  -6  -3  146.59    5.68
  -4   6   3  162.20    5.77
  -4  -6   3  147.81    6.63
  -4  -6   3  149.38    6.59
   4   6  -3  130.47    4.82
   3  -6  -3  510.52   17.64
  -3  -6   3  497.24   17.64
   3  -6  -3  519.78   17.12
  -3   6   3  462.02   17.39
  -3  -6   3  497.04   16.11
   3  -6  -3  512.41   17.47
  -3   6   3  543.97   17.43
  -3  -6   3  491.03   17.69
   3   6  -3  486.24   16.08
  -3  -6   3  520.66   17.82
  -3   6   3  517.86   17.08
  -2  -6   3  266.30    8.88
  -2   6   3  275.49    9.75
  -2  -6   3  257.44   10.18
  -2  -6   3  252.90   10.05
   2  -6  -3  264.10    9.99
   2  -6  -3  261.37    9.82
   2   6  -3  239.28   10.47
  -2   6   3  261.08    9.77
   2   6  -3  272.41   10.08
   2   6  -3  249.93    8.83
   2  -6  -3  261.64    9.73
   1  -6  -3   80.33    4.29
  -1  -6   3   88.49    3.74
   1  -6  -3   87.47    4.59
  -1   6   3   86.76    4.28
  -1  -6   3   78.90    4.57
   1   6  -3   80.48    4.35
   1   6  -3   76.90    4.80
   1   6  -3   86.10    3.69
   1  -6  -3   80.11    4.09
  -1   6   3   81.23    4.40
  -1   6   3   88.08    4.12
   0  -6  -3  100.96    4.68
   0  -6   3  103.16    4.46
   0   6   3  103.07    4.65
   0   6  -3   99.00    4.96
   0  -6  -3  100.72    4.55
   0  -6   3  101.13    5.03
   0   6  -3   90.06    5.24
   0  -6  -3  100.51    5.26
   0   6   3   99.81    4.51
   0   6   3   99.34    5.07
   0   6  -3   90.20    4.35
   1  -6   3   34.54    2.94
  -1  -6  -3   29.80    2.47
   1  -6   3   33.52    2.64
   1   6   3   35.10    2.62
  -1  -6  -3   26.43    2.32
   1   6   3   34.75    2.54
   1  -6   3   36.19    3.36
  -1   6  -3   33.61    2.63
  -1   6  -3   30.26    2.85
  -1   6  -3   29.84    3.09
   1   6   3   30.13    3.02
  -2  -6  -3   86.21    4.20
  -2  -6  -3   81.90    3.92
   2  -6   3   90.33    4.61
   2   6   3   86.21    5.05
   2   6   3   82.92    4.00
  -2   6  -3   76.55    4.54
   2   6   3   85.46    4.26
   2  -6   3   91.24    4.94
  -2   6  -3   83.31    4.54
  -2  -6  -3   88.88    5.29
  -2   6  -3   83.34    4.96
   2  -6   3   85.03    4.73
  -3  -6  -3  176.58    7.01
   3  -6   3  190.50    8.14
  -3   6  -3  185.09    8.31
  -3   6  -3  197.61    8.00
  -3  -6  -3  188.21    7.65
   3   6   3  194.17    7.78
  -3   6  -3  197.88    8.41
   3  -6   3  187.67    8.05
   3   6   3  184.46    7.08
  -3  -6  -3  201.98    8.86
   3   6   3  187.62    8.64
   3  -6   3  202.70    8.32
   4   6   3   30.26    2.95
  -4   6  -3   35.21    3.60
   4   6   3   27.40    1.91
  -4   6  -3   35.55    3.12
   4  -6   3   31.96    3.28
  -4   6  -3   33.26    3.35
  -4  -6  -3   26.36    2.70
   4  -6   3   33.44    3.29
   5   6   3  162.08    7.11
   5  -6   3  149.66    6.90
  -5   6  -3  156.81    8.02
   5   6   3  133.59    7.72
   5  -6   3  152.06    7.43
  -5  -6  -3  155.26    7.02
  -5   6  -3  160.57    7.54
   6   6   3  104.55    5.79
  -6  -6  -3   94.80    5.56
   6  -6   3  109.98    5.51
  -6   6  -3   95.87    6.60
  -6   6  -3   92.46    5.74
   6  -6   3  113.67    6.15
   6   6   3  101.41    6.66
   7  -6   3   24.18    3.46
  -7   6  -3   24.49    4.42
   7   6   3   17.59    3.80
  -8   6  -3   -3.02    3.82
   8   6   3    6.60    3.80
   9   6   3    0.74    3.58
 -10   7   3   22.45    4.41
 -10  -7   3   17.60    3.51
  -9  -7   3   23.99    3.72
  -9   7   3   24.62    4.26
  -8   7   3   24.12    3.92
  -8  -7   3   21.98    3.26
  -8   7   3   24.86    3.76
   8   7  -3   19.04    3.30
  -7   7   3    9.74    3.23
  -7   7   3   11.12    2.93
  -7  -7   3   11.19    2.78
  -7  -7   3    9.29    2.74
   7   7  -3    6.57    2.78
  -6   7   3    0.87    2.48
  -6  -7   3    1.36    2.01
   6  -7  -3    1.32    0.69
  -6  -7   3    3.06    2.41
   6   7  -3    0.75    2.47
   5  -7  -3   37.28    3.41
  -5   7   3   32.62    3.36
  -5  -7   3   38.67    3.47
  -5  -7   3   35.21    3.37
   5  -7  -3   41.43    2.43
   5   7  -3   42.87    3.89
  -5   7   3   42.77    3.51
  -5  -7   3   36.89    3.61
   4  -7  -3   68.00    4.29
  -4   7   3   64.95    4.17
  -4  -7   3   55.60    4.09
  -4   7   3   61.81    4.02
   4   7  -3   61.81    4.60
  -4  -7   3   58.99    4.14
   4  -7  -3   57.37    3.38
   4  -7  -3   67.22    4.11
  -4  -7   3   56.84    4.25
  -4   7   3   65.50    3.45
   3  -7  -3   56.04    3.61
  -3  -7   3   51.10    3.42
  -3   7   3   63.37    3.42
  -3  -7   3   53.77    3.76
   3  -7  -3   51.55    3.24
   3   7  -3   47.87    3.84
   3  -7  -3   56.69    3.21
  -3   7   3   58.00    3.22
  -3  -7   3   52.04    3.75
   2  -7  -3   22.04    2.34
  -2   7   3   20.13    2.30
   2  -7  -3   20.21    2.54
  -2  -7   3   18.36    1.41
  -2  -7   3   20.23    2.46
  -2   7   3   19.97    2.50
  -2  -7   3   21.03    2.86
   2  -7  -3   19.81    2.61
   2   7  -3   18.05    1.35
  -2   7   3   21.49    2.47
  -1  -7   3  187.45    7.17
   1  -7  -3  204.31    8.12
   1   7  -3  195.21    8.27
  -1   7   3  202.36    8.12
  -1  -7   3  181.55    8.41
   1   7  -3  195.74    8.80
   1   7  -3  202.14    7.23
   1  -7  -3  208.00    8.46
  -1   7   3  199.11    8.25
   1  -7  -3  195.49    7.75
  -1   7   3  196.19    7.74
   0  -7   3  106.57    4.84
   0  -7  -3  117.07    5.28
   0  -7   3  108.15    5.55
   0   7   3  110.30    5.30
   0   7  -3  110.05    5.47
   0   7  -3  103.97    4.79
   0   7  -3  113.43    6.03
   0  -7  -3  113.10    5.86
   0   7   3  113.11    4.99
   0   7   3  115.11    5.69
   0  -7  -3  109.68    5.01
   1  -7   3    6.14    2.70
   1  -7   3    4.96    2.02
  -1   7  -3    6.91    2.02
   1   7   3    5.90    1.80
  -1  -7  -3    3.95    1.71
  -1  -7  -3    8.74    2.70
   1  -7   3    4.22    1.87
   1   7   3    1.48    2.08
  -1   7  -3    4.90    2.27
  -1  -7  -3    5.26    1.55
  -1   7  -3    5.32    1.82
   1   7   3    4.98    2.13
  -2  -7  -3   34.10    2.66
  -2  -7  -3   36.76    2.69
   2  -7   3   40.42    3.91
  -2   7  -3   35.65    3.18
   2   7   3   35.29    2.94
   2  -7   3   41.07    3.28
  -2   7  -3   36.99    3.18
  -2   7  -3   42.28    3.75
   2  -7   3   41.48    3.42
   2   7   3   32.98    3.44
   2   7   3   39.96    2.90
  -3  -7  -3   35.79    2.83
   3  -7   3   40.88    3.59
   3  -7   3   44.11    4.04
   3   7   3   35.03    3.01
  -3   7  -3   37.60    3.58
   3   7   3   35.21    2.85
  -3   7  -3   38.82    3.32
  -3   7  -3   43.57    4.02
   3  -7   3   40.02    3.53
   3   7   3   46.06    4.01
   4   7   3   36.27    3.22
   4   7   3   38.10    4.00
  -4   7  -3   37.94    3.84
  -4   7  -3   43.89    3.42
   4   7   3   28.77    2.36
   4  -7   3   38.68    3.63
  -4   7  -3   28.02    3.76
  -4  -7  -3   39.13    3.08
   5   7   3   24.45    3.11
  -5  -7  -3   28.53    2.89
  -5   7  -3   30.44    3.96
   5  -7   3   28.19    3.55
  -5   7  -3   21.79    3.62
  -6   7  -3   27.05    4.11
   6   7   3   23.74    4.11
   6  -7   3   26.34    3.52
  -6   7  -3   17.28    3.44
   7   7   3    3.48    3.43
   7  -7   3    6.04    2.97
  -7   7  -3    8.77    4.04
  -8   7  -3    9.70    4.29
   8   7   3   17.78    4.43
 -10   8   3    5.70    4.50
 -10   8   3    4.56    4.09
 -10  -8   3    7.43    3.86
  -9   8   3    4.27    3.87
  -9   8   3    8.31    4.08
  -9  -8   3    2.01    3.09
   9   8  -3    2.12    2.97
  -8  -8   3    6.34    2.98
  -8   8   3    3.11    3.59
  -8   8   3    6.18    3.76
   8   8  -3    3.85    3.00
  -7   8   3   42.18    4.37
  -7  -8   3   33.73    3.99
  -7   8   3   36.00    4.20
   7   8  -3   38.18    4.16
  -6   8   3   13.44    2.89
   6  -8  -3    8.44    1.23
  -6   8   3   12.49    3.09
  -6  -8   3   14.58    2.90
  -6  -8   3    8.42    2.77
   6  -8  -3   11.36    1.41
   6   8  -3   10.74    3.16
  -5   8   3   13.73    2.83
  -5  -8   3   19.73    3.23
  -5   8   3   13.57    3.09
   5  -8  -3   14.53    2.81
   5  -8  -3   13.88    1.97
   5  -8  -3   13.96    1.70
   5   8  -3   18.56    3.19
  -5  -8   3   17.45    2.89
   4  -8  -3    8.33    2.38
  -4  -8   3    8.92    2.45
  -4  -8   3   11.13    2.97
  -4   8   3    9.04    2.44
   4  -8  -3   11.38    2.09
   4   8  -3   10.16    2.81
  -4   8   3    9.81    2.02
  -4   8   3    7.27    2.59
   3  -8  -3   11.25    2.56
  -3   8   3   11.28    2.23
  -3  -8   3    6.11    2.22
  -3  -8   3    6.82    2.65
   3  -8  -3    7.70    2.02
   3  -8  -3    9.06    2.31
   3   8  -3    6.29    2.67
  -3   8   3    8.41    2.19
  -2   8   3   24.20    2.48
   2  -8  -3   20.64    2.33
   2  -8  -3   19.87    2.67
  -2   8   3   25.22    3.04
  -2  -8   3   19.26    3.13
   2  -8  -3   19.48    2.78
  -2   8   3   20.99    2.58
   2   8  -3   19.99    1.29
  -2  -8   3   19.60    1.31
  -1  -8   3  129.36    5.25
   1  -8  -3  141.97    6.44
  -1   8   3  131.50    6.47
   1   8  -3  134.19    5.29
  -1  -8   3  124.09    6.75
  -1  -8   3  129.95    6.52
   1   8  -3  131.52    7.05
   1  -8  -3  138.64    6.68
  -1   8   3  137.07    6.54
  -1  -8   3  143.29    6.81
  -1   8   3  145.56    5.99
   1  -8  -3  137.64    5.96
   0  -8   3  104.35    4.62
   0  -8  -3  114.87    5.35
   0   8   3   98.56    5.35
   0  -8   3   92.26    5.78
   0   8  -3   95.00    4.60
   0  -8  -3  111.36    5.93
   0   8  -3   98.41    5.94
   0   8   3  105.16    4.83
   0  -8  -3  109.06    4.86
   0   8   3   99.20    5.55
   0  -8   3   95.21    5.38
   1  -8   3   43.04    3.09
  -1  -8  -3   37.13    2.74
  -1  -8  -3   40.12    3.17
   1   8   3   40.42    3.46
  -1   8  -3   36.33    2.92
  -1   8  -3   42.68    3.47
   1  -8   3   34.52    3.34
   1   8   3   37.43    2.83
  -1   8  -3   29.26    3.52
   1   8   3   27.08    3.28
   2  -8   3    6.76    2.25
  -2  -8  -3    9.56    2.11
  -2  -8  -3    7.43    1.80
   2   8   3    7.41    2.41
   2  -8   3    7.67    2.50
  -2   8  -3    7.98    2.46
  -2   8  -3   13.04    2.92
  -2   8  -3    6.57    2.18
   2   8   3    7.37    2.04
   2   8   3    5.94    2.58
   3  -8   3   34.92    3.54
  -3   8  -3   44.48    4.42
  -3  -8  -3   39.84    3.03
   3   8   3   43.02    3.26
  -3   8  -3   44.44    3.83
   3   8   3   37.59    3.10
   3  -8   3   38.66    3.69
  -3   8  -3   44.08    3.67
   3   8   3   38.36    4.05
  -4   8  -3    2.28    2.72
   4  -8   3    3.44    2.54
   4   8   3    0.88    1.68
  -4   8  -3    0.55    2.84
   4   8   3    1.21    2.74
   4   8   3    1.67    2.25
  -5   8  -3   23.64    4.01
  -5   8  -3   26.26    3.91
   5  -8   3   25.94    3.50
   6  -8   3    6.02    3.04
  -6   8  -3    6.97    3.35
  -6   8  -3    3.24    3.46
   6   8   3    7.32    3.65
  -7   8  -3   10.83    4.12
   7   8   3   14.14    4.06
 -10  -9   3    3.89    3.88
 -10   9   3   -1.61    4.95
  -9   9   3    6.51    4.15
  -9   9   3   -2.16    4.42
  -9  -9   3    0.63    3.37
   9   9  -3    3.75    3.31
  -8   9   3    8.49    4.34
  -8   9   3    6.53    3.74
  -8  -9   3   12.68    3.58
   8   9  -3   15.40    3.63
  -7   9   3    5.52    3.23
  -7   9   3    5.85    3.83
  -7  -9   3    2.90    2.94
   7   9  -3    3.29    3.02
   6  -9  -3   26.55    2.03
  -6   9   3   32.21    3.93
  -6   9   3   26.65    4.11
  -6  -9   3   26.06    3.79
   6   9  -3   33.45    4.03
   5  -9  -3    8.59    2.12
   5  -9  -3    8.31    1.73
  -5  -9   3    9.79    2.87
   5   9  -3    9.93    3.14
  -5   9   3   13.54    3.41
  -4   9   3   15.96    3.59
  -4  -9   3   16.71    2.99
  -4   9   3   11.74    2.68
   4   9  -3   14.94    3.23
   4  -9  -3   22.03    2.70
   4  -9  -3   12.90    2.65
  -4   9   3   14.53    2.52
   3  -9  -3   10.43    2.34
  -3   9   3   13.66    2.46
  -3  -9   3    5.80    2.59
   3   9  -3   14.72    3.22
   3  -9  -3   12.85    2.63
  -3   9   3   10.44    2.56
  -2   9   3   55.47    3.59
  -2   9   3   48.18    4.26
   2  -9  -3   53.22    4.18
  -2   9   3   50.79    3.92
   2  -9  -3   44.88    3.35
   1   9  -3   35.73    2.41
   1   9  -3   37.63    2.33
  -1   9   3   48.90    3.22
   1  -9  -3   39.58    2.99
  -1   9   3   42.05    3.70
  -1   9   3   42.74    3.92
  -1  -9   3   38.05    3.68
   1   9  -3   38.17    4.12
   1  -9  -3   45.57    4.04
   0   9   3   27.35    3.61
   0  -9  -3   21.03    2.88
   0   9  -3   26.94    2.37
   0  -9   3   25.09    3.10
   0   9   3   24.30    2.48
   0   9  -3   24.06    3.49
   0  -9  -3   25.68    2.48
   0   9   3   27.96    3.44
   1   9   3    1.89    1.84
  -1  -9  -3   -1.05    2.18
  -1  -9  -3   -0.13    1.65
   1  -9   3   -2.52    2.35
   1   9   3   -1.63    2.70
  -1   9  -3    2.04    2.81
  -1   9  -3    0.15    1.80
   1   9   3    0.26    2.61
  -2  -9  -3   44.97    3.01
  -2   9  -3   42.75    3.61
   2   9   3   36.37    3.59
   2   9   3   47.95    3.25
   2  -9   3   34.68    3.70
  -2   9  -3   32.39    4.25
   2   9   3   37.51    4.11
   3  -9   3    8.57    2.59
   3   9   3   11.60    2.53
  -3   9  -3    9.44    3.34
   3   9   3   10.64    2.32
  -3   9  -3    8.98    2.88
   3   9   3   16.71    3.41
   4  -9   3   32.59    3.67
  -4   9  -3   28.95    4.06
   4   9   3   26.60    2.84
  -4   9  -3   32.61    4.06
   4   9   3   33.32    4.39
  -5   9  -3   -0.30    3.29
   5  -9   3    0.50    2.88
  -5   9  -3    6.04    3.50
  -6   9  -3   10.69    3.78
  -6   9  -3   -0.67    3.56
   6  -9   3    5.98    3.23
   6   9   3    5.61    3.82
  -7   9  -3    1.85    4.06
   7   9   3    5.98    4.00
  -9  10   3   14.65    5.00
  -9 -10   3   12.96    4.06
  -9  10   3    7.59    4.86
  -8  10   3    0.34    3.78
  -8 -10   3    5.27    3.59
  -8  10   3    5.36    4.74
   8  10  -3    1.60    3.68
  -7  10   3   11.95    3.71
  -7 -10   3   13.29    3.76
  -7  10   3    4.21    4.21
   7  10  -3   10.76    3.75
  -6  10   3    4.10    3.18
  -6 -10   3    8.19    3.21
  -6  10   3   10.62    4.35
   6 -10  -3   10.09    1.77
   6  10  -3    4.94    3.38
  -5 -10   3   36.58    4.33
   5 -10  -3   33.80    2.80
   5  10  -3   39.66    4.66
  -5  10   3   37.52    4.82
  -5  10   3   43.32    4.08
   4 -10  -3   28.37    2.88
  -4 -10   3   32.31    4.01
   4 -10  -3   36.73    3.39
   4  10  -3   20.97    3.81
   4 -10  -3   33.37    3.67
   3 -10  -3   31.34    3.31
  -3  10   3   35.69    3.27
  -3  10   3   28.16    4.30
   3 -10  -3   42.18    3.74
   3  10  -3   36.32    4.33
  -3  10   3   32.41    3.55
  -2  10   3   30.56    2.93
   2 -10  -3   28.08    3.69
  -2 -10   3   32.01    3.73
   2 -10  -3   31.98    3.03
  -2  10   3   16.50    4.08
  -2  10   3   29.44    3.36
  -1 -10   3   76.44    5.08
   1  10  -3   60.47    3.06
  -1  10   3   66.11    5.24
   1 -10  -3   75.76    4.14
   1  10  -3   59.69    5.34
   1  10  -3   62.13    3.09
  -1  10   3   75.43    5.10
  -1  10   3   79.54    4.22
   0 -10   3   33.26    3.60
   0  10   3   26.11    3.85
   0  10  -3   24.64    2.37
   0 -10  -3   25.08    2.56
   0  10   3   36.00    2.90
   0  10  -3   30.52    4.00
   0  10  -3   26.71    2.48
   0  10   3   23.73    3.58
   1  10   3   16.50    2.36
   1 -10   3   13.79    3.04
  -1  10  -3   15.93    3.68
  -1  10  -3   16.28    2.44
   1  10   3   10.74    3.25
   1  10   3   14.74    3.28
  -1  10  -3   16.14    2.62
  -2  10  -3    7.58    2.80
   2 -10   3    6.73    2.86
   2  10   3    5.11    2.71
  -2  10  -3    8.61    3.65
  -2  10  -3    7.09    2.48
   2  10   3    6.81    3.01
   3 -10   3   14.99    3.21
  -3  10  -3   17.16    3.12
   3  10   3   17.09    2.92
  -3  10  -3   16.51    4.06
   3  10   3   20.92    3.96
   4 -10   3   12.27    3.15
   4  10   3   10.92    2.68
  -4  10  -3    8.61    3.57
  -4  10  -3    6.14    3.34
   4  10   3   17.41    3.99
   5 -10   3    1.84    3.02
  -5  10  -3    0.35    3.68
  -5  10  -3   -3.96    3.41
   5  10   3   -2.27    3.89
  -6  10  -3    1.43    3.82
  -6  10  -3    3.76    3.88
  -7  10  -3    7.94    4.62
  -8  11   3    7.44    4.41
   8  11  -3    4.84    3.83
  -8 -11   3    4.28    3.68
  -8  11   3    6.91    5.07
  -7  11   3    3.19    3.90
   7  11  -3    3.90    3.74
  -7  11   3    1.31    4.91
  -7 -11   3    2.41    3.46
  -6  11   3   19.36    3.95
  -6 -11   3   14.55    3.85
  -6  11   3   18.27    5.06
   6  11  -3   10.34    3.82
  -5  11   3   61.57    5.98
   5 -11  -3   58.93    3.83
  -5 -11   3   67.10    5.66
   5  11  -3   59.84    5.73
  -5  11   3   62.06    5.03
   4 -11  -3   43.54    3.56
   4  11  -3   40.58    5.04
  -4 -11   3   46.87    4.73
  -4  11   3   48.39    4.26
  -3  11   3    6.60    2.60
  -3  11   3    6.40    4.35
   3  11  -3    6.29    3.42
   3 -11  -3    6.00    2.62
  -3  11   3    8.60    2.95
  -2  11   3   67.87    4.16
  -2 -11   3   59.64    5.02
   2  11  -3   65.09    5.79
  -2  11   3   45.91    5.16
  -2  11   3   56.26    4.73
  -1  11   3  107.39    6.74
  -1 -11   3  112.99    6.51
   1  11  -3   89.40    3.96
  -1  11   3  105.40    6.43
   0 -11   3   37.41    4.07
   0  11  -3   28.70    2.50
   0  11   3   32.14    4.35
   0  11  -3   42.41    4.80
   0  11   3   29.58    4.15
   1 -11   3   25.98    3.81
  -1  11  -3   27.91    4.53
   1  11   3   22.44    3.87
  -1  11  -3   27.67    2.94
   1  11   3   32.87    4.24
   2  11   3    3.70    2.99
   2 -11   3    2.41    2.73
  -2  11  -3    4.01    3.53
  -2  11  -3    1.94    2.50
   2  11   3    0.34    3.40
   3 -11   3    7.37    3.09
   3  11   3    6.84    3.02
  -3  11  -3    3.33    3.74
  -3  11  -3    6.05    2.99
   3  11   3    3.94    3.54
  -4  11  -3   26.46    4.93
  -4  11  -3   26.00    4.05
   4  11   3   29.77    4.74
   4 -11   3   16.88    3.64
   5 -11   3    9.05    3.47
  -5  11  -3    3.85    4.15
  -5  11  -3    5.59    3.68
   5  11   3    4.87    4.14
  -6  11  -3    2.36    4.24
  -6  11  -3    9.39    4.48
  -8  12   3    9.09    4.55
  -7  12   3   17.48    4.56
   7  12  -3   12.28    4.47
  -6  12   3    5.03    3.57
  -6 -12   3   -3.95    3.97
  -6  12   3    0.69    4.90
   6  12  -3    8.89    4.17
  -5  12   3   13.42    3.60
  -5  12   3    4.32    4.88
   5  12  -3    8.15    3.98
  -5 -12   3   10.70    3.82
   4 -12  -3   72.08    4.72
   4  12  -3   84.02    6.81
  -4  12   3   72.30    5.24
  -3  12   3   96.26    7.33
   3 -12  -3  109.23    5.93
  -3 -12   3   98.02    6.76
   3  12  -3   89.45    7.32
  -3  12   3  104.62    5.82
  -2  12   3   77.49    6.53
  -2 -12   3   80.08    6.19
   2  12  -3   90.03    7.02
  -2  12   3   83.21    5.96
  -1  12   3   25.80    4.75
  -1 -12   3   26.15    4.13
  -1  12   3   27.82    4.29
   0 -12   3    5.31    3.20
   0  12   3    2.50    3.71
   0  12  -3    1.16    3.60
   0  12   3    2.85    3.19
   1 -12   3   22.58    3.79
   1  12   3   28.63    4.42
  -1  12  -3   33.66    5.25
   1  12   3   20.50    4.16
   2  12   3   11.98    3.74
  -2  12  -3   14.42    4.44
  -2  12  -3   13.86    2.99
   2 -12   3   20.81    3.89
   2  12   3   16.81    4.31
  -3  12  -3   10.17    4.43
  -3  12  -3    8.23    3.34
   3  12   3   17.20    3.56
   3 -12   3   16.55    3.75
   3  12   3    7.24    4.03
   4 -12   3    4.90    3.31
  -4  12  -3    7.47    4.22
  -4  12  -3    6.86    3.48
  -5  12  -3    7.20    4.07
  -6  12  -3   36.16    5.46
   7  13  -3   26.53    5.31
  -7  13   3   21.24    4.90
   6  13  -3   26.79    5.25
  -6  13   3   18.56    4.53
  -5  13   3    7.06    3.58
   5  13  -3    4.63    4.25
   4 -13  -3   18.29    3.23
  -4  13   3   19.89    3.81
   4  13  -3   17.42    4.78
   3 -13  -3   63.53    4.84
  -3 -13   3   54.74    5.62
  -3  13   3   41.54    5.80
   3  13  -3   53.21    6.06
  -3  13   3   62.27    4.68
  -2  13   3   19.46    5.12
  -2 -13   3   17.08    4.08
   2  13  -3   14.66    4.65
  -1 -13   3    8.81    3.60
  -1  13   3    2.55    4.16
  -1  13   3    7.26    3.75
   0  13   3    2.83    3.98
   0 -13   3   14.66    3.86
   0  13  -3    8.52    4.61
   0  13   3    5.57    3.79
   1 -13   3   32.24    4.70
   1  13   3   38.19    4.78
  -1  13  -3   36.19    5.70
   1  13   3   44.21    5.34
   2 -13   3   42.25    4.97
   2  13   3   37.31    4.74
  -2  13  -3   40.05    6.06
   2  13   3   36.37    5.40
   3 -13   3    4.34    3.62
   3 -14  -3   16.99    3.71
   2 -14  -3    4.54    3.40
  -2 -14   3   -1.09    3.60
  -2  14   3   -0.73    4.46
  -1 -14   3   11.61    3.89
  -1  14   3    3.62    4.48
   0  14   3    8.61    4.41
   0 -14   3    5.19    3.99
   0  14   3   14.28    4.61
   1  14   3    6.38    4.17
   1 -14   3   11.66    4.06
   2 -14   3    4.32    3.71
   2  14   3    3.95    4.03
   2 -15  -3    2.75    3.50
 -13   0   4   11.98    4.69
 -12   0   4   33.92    4.57
 -11   0   4   49.23    4.83
 -10   0   4  131.21    7.26
 -10   0   4  150.39    7.18
  -9   0   4   49.87    3.78
  -9   0   4   43.97    4.08
  -9   0   4   38.70    3.74
  -8   0   4  237.22    9.65
   8   0  -4  215.19    9.73
  -8   0   4  230.72    8.35
  -8   0   4  227.47    9.51
  -8   0   4  229.45    9.94
  -8   0   4  231.01    8.39
  -7   0   4  497.12   17.04
  -7   0   4  464.00   15.80
  -7   0   4  485.34   16.77
  -7   0   4  463.13   17.33
  -7   0   4  457.86   15.70
   7   0  -4  457.50   16.89
  -6   0   4  317.05   11.59
   6   0  -4  304.54   10.39
  -6   0   4  292.56   10.53
   6   0  -4  291.02   11.22
  -6   0   4  302.44   11.19
  -6   0   4  279.28   11.63
  -5   0   4  232.34    9.15
   5   0  -4  227.96    8.78
  -5   0   4  231.87    8.79
   5   0  -4  228.88    8.31
  -5   0   4  234.51    9.52
  -5   0   4  228.44    8.43
   4   0  -4   58.81    3.14
  -4   0   4   58.62    3.31
  -4   0   4   66.36    3.23
  -4   0   4   60.44    3.99
  -4   0   4   58.44    3.49
  -3   0   4  979.71   31.56
  -3   0   4  977.47   31.65
   3   0  -4  975.75   31.50
  -3   0   4  942.58   32.16
  -3   0   4  944.71   31.85
   2   0  -4 3704.99  121.27
  -2   0   4 3886.16  121.44
  -2   0   4 3920.87  121.23
  -1   0   4 2475.54   78.69
  -1   0   4 2472.78   78.97
  -1   0   4 2491.42   78.90
   1   0  -4 2409.37   78.65
  -1   0   4 2523.18   78.76
   0   0   4   28.10    2.52
   0   0  -4   28.93    2.82
   0   0   4   25.81    2.52
   0   0   4   23.71    2.35
   0   0  -4   30.42    2.39
   0   0   4   29.14    2.16
  -1   0  -4  151.30    6.52
   1   0   4  141.32    6.49
   1   0   4  143.43    6.70
  -1   0  -4  165.96    6.93
   1   0   4  158.97    6.14
   2   0   4  296.86   11.84
   2   0   4  320.19   11.02
  -2   0  -4  331.77   12.13
  -2   0  -4  310.75   11.91
   3   0   4  355.75   11.86
   3   0   4  359.32   13.55
  -3   0  -4  352.32   13.37
  -3   0  -4  322.23   13.19
   3   0   4  352.88   11.99
  -4   0  -4  151.87    6.86
   4   0   4  135.90    4.74
  -4   0  -4  149.74    6.78
   4   0   4  149.01    6.91
  -5   0  -4  269.99    8.84
   5   0   4  299.33    9.30
  -5   0  -4  261.41    8.88
  -6   0  -4  132.72    7.45
   6   0   4  133.54    7.41
   7   0   4   34.79    4.28
  -7   0  -4   30.23    4.39
   8   0   4   30.99    4.43
  -8   0  -4   27.20    4.61
   9   0   4    2.83    3.46
  -9   0  -4    4.54    3.98
 -13   1   4   11.00    4.64
 -12   1   4   18.75    4.52
 -12  -1   4   17.96    3.89
 -11   1   4    4.70    3.45
 -11  -1   4    6.38    3.24
 -10   1   4   69.62    5.34
 -10  -1   4   73.30    5.10
 -10  -1   4   91.58    5.22
 -10   1   4   90.79    5.36
  -9  -1   4   48.90    3.94
  -9  -1   4   55.49    4.07
  -9   1   4   58.29    4.16
  -9  -1   4   50.08    3.14
  -9  -1   4   52.15    4.17
  -9   1   4   62.12    4.61
  -9   1   4   52.38    4.22
  -8  -1   4   43.19    3.50
  -8   1   4   45.68    3.55
   8  -1  -4   36.18    3.65
  -8  -1   4   37.45    2.61
  -8   1   4   34.82    2.07
  -8  -1   4   45.36    3.35
  -8   1   4   36.63    3.48
  -8  -1   4   41.31    2.73
  -8  -1   4   47.71    3.91
  -7  -1   4  334.88   12.35
  -7   1   4  343.81   12.31
  -7  -1   4  312.05   11.33
  -7   1   4  316.01   10.84
  -7  -1   4  334.61   11.92
  -7   1   4  334.44   12.18
  -7  -1   4  320.48   12.56
  -7   1   4  307.34   10.74
  -7  -1   4  295.12   11.20
   7  -1  -4  313.25   12.36
   7  -1  -4  325.91   12.40
   7   1  -4  318.84   12.13
   6  -1  -4  234.65    8.25
  -6  -1   4  226.16    8.76
   6   1  -4  232.90    9.19
  -6  -1   4  241.44    9.12
  -6   1   4  240.32    8.47
  -6   1   4  253.66    9.43
  -6  -1   4  234.05    9.79
  -6   1   4  253.34    9.62
   6  -1  -4  232.59    9.59
  -6  -1   4  232.38    9.47
  -5   1   4  471.93   16.39
   5   1  -4  468.09   15.94
  -5  -1   4  474.07   15.88
  -5   1   4  459.93   16.06
   5  -1  -4  453.68   15.34
  -5  -1   4  446.37   15.71
  -5   1   4  467.18   15.51
  -5  -1   4  463.75   16.69
   5   1  -4  455.99   15.65
  -5  -1   4  441.65   16.31
  -4   1   4  678.68   23.09
  -4  -1   4  692.13   22.62
  -4   1   4  666.08   22.46
  -4   1   4  668.28   22.75
   4   1  -4  689.28   22.59
  -4  -1   4  676.55   22.65
   4   1  -4  693.03   22.66
  -4  -1   4  668.46   23.40
   4  -1  -4  691.27   23.19
  -4  -1   4  670.80   23.10
   4  -1  -4  682.88   22.39
  -3   1   4   90.90    4.35
  -3   1   4   91.02    4.29
   3   1  -4   89.25    4.00
   3   1  -4   90.55    4.20
   3  -1  -4   86.80    4.14
   3  -1  -4   90.79    4.21
  -3  -1   4   86.20    4.16
  -3   1   4   81.20    4.04
  -3  -1   4   85.41    4.72
  -3  -1   4   92.76    4.12
   3  -1  -4   87.98    4.58
   2  -1  -4  333.00   11.85
  -2  -1   4  337.21   11.78
  -2  -1   4  334.52   12.00
  -2   1   4  327.68   11.98
   2   1  -4  321.30   12.26
   2  -1  -4  348.14   12.05
  -2   1   4  338.13   11.92
  -1   1   4  287.67   10.07
   1   1  -4  274.05   10.26
  -1  -1   4  280.64   10.36
  -1  -1   4  270.84   10.05
  -1   1   4  279.69   10.37
  -1  -1   4  267.08   10.31
  -1   1   4  276.63   10.13
   1   1  -4  259.83   10.34
  -1   1   4  279.18   10.31
   1  -1  -4  270.67   10.02
   0  -1  -4   33.74    2.83
   0  -1   4   30.58    2.61
   0   1  -4   27.21    2.40
   0   1  -4   27.27    2.63
   0   1   4   28.43    2.52
   0  -1   4   24.56    2.48
   0  -1   4   34.53    2.59
   0   1   4   27.48    2.55
   0   1   4   29.85    2.48
   0  -1  -4   28.96    2.29
   0   1   4   28.11    2.13
  -1   1  -4   77.92    4.17
  -1  -1  -4   83.96    4.67
   1  -1   4   87.55    4.50
   1  -1   4   81.05    3.99
   1   1   4   84.63    3.96
  -1  -1  -4   84.70    4.34
  -1   1  -4   85.22    4.57
  -1   1  -4   86.14    4.41
   1   1   4   79.22    4.58
   1   1   4   83.91    3.74
   2   1   4  529.30   18.14
  -2   1  -4  531.23   19.27
   2  -1   4  555.89   19.32
   2  -1   4  571.79   18.50
  -2   1  -4  565.78   19.40
  -2  -1  -4  569.50   19.57
   2  -1   4  506.17   19.35
  -2  -1  -4  571.54   19.32
  -2   1  -4  557.89   18.77
   2   1   4  566.10   18.32
   3   1   4  227.24    9.03
  -3  -1  -4  265.38   10.61
   3  -1   4  279.87   10.84
   3   1   4  261.33   10.53
   3  -1   4  276.96    9.46
   3   1   4  283.08    9.13
  -3   1  -4  276.10   10.80
  -3   1  -4  286.46   10.81
   3  -1   4  282.05   10.95
  -3  -1  -4  295.07   11.04
  -3   1  -4  272.53    9.82
   3   1   4  273.65   10.94
   4  -1   4   57.55    4.32
   4   1   4   67.02    4.46
   4   1   4   67.20    4.43
   4  -1   4   62.03    2.81
  -4   1  -4   53.91    4.09
  -4  -1  -4   64.84    4.22
  -4   1  -4   65.74    4.24
  -4  -1  -4   60.95    4.41
  -4   1  -4   56.93    3.04
   4  -1   4   71.38    4.37
   5  -1   4   41.83    2.29
  -5   1  -4   44.82    4.25
  -5  -1  -4   45.76    4.01
  -5   1  -4   50.90    4.29
   5  -1   4   45.23    4.12
   5   1   4   53.29    4.47
   6   1   4   94.41    6.02
  -6   1  -4   85.54    6.06
  -6  -1  -4   81.31    5.84
   6  -1   4   86.86    5.68
   7  -1   4   54.10    4.75
   7   1   4   46.88    4.69
  -7   1  -4   44.16    5.01
  -7  -1  -4   42.11    4.85
  -8   1  -4    2.83    3.74
   8  -1   4   10.36    3.54
   8   1   4    4.09    3.39
  -8  -1  -4    2.68    3.57
   9  -1   4    3.96    3.47
   9   1   4    4.89    3.67
  -9  -1  -4    2.20    3.90
 -12   2   4   18.96    4.57
 -12  -2   4   14.08    3.74
 -11   2   4   30.27    4.34
 -11   2   4   31.96    3.88
 -11  -2   4   27.73    3.67
 -10  -2   4   12.56    2.78
 -10   2   4    8.81    3.39
 -10  -2   4   11.69    2.78
 -10   2   4   12.42    2.84
  -9  -2   4  158.43    7.42
  -9  -2   4  174.13    7.89
  -9   2   4  188.89    8.00
  -9  -2   4  167.51    8.04
  -9  -2   4  164.46    7.46
  -9  -2   4  151.00    6.91
   9  -2  -4  177.07    8.18
  -9   2   4  159.70    8.01
  -8  -2   4   37.64    3.27
  -8   2   4   37.57    3.30
  -8  -2   4   32.45    2.91
  -8  -2   4   33.93    3.52
  -8  -2   4   32.21    2.60
  -8  -2   4   34.53    2.73
   8  -2  -4   22.82    3.37
  -8  -2   4   29.33    2.81
   8  -2  -4   36.77    3.58
   7   2  -4   37.35    3.07
  -7   2   4   35.67    3.05
   7  -2  -4   31.72    3.30
  -7  -2   4   37.49    2.61
  -7   2   4   29.64    1.67
  -7  -2   4   41.49    2.90
  -7  -2   4   36.05    3.58
  -7   2   4   45.28    3.50
  -7   2   4   35.17    1.66
  -7  -2   4   35.82    2.61
  -7  -2   4   35.48    3.16
  -6   2   4  111.60    5.39
   6  -2  -4  101.80    4.03
  -6  -2   4  108.93    4.88
  -6   2   4  110.45    5.36
  -6  -2   4  109.27    4.91
   6   2  -4  105.65    4.97
  -6   2   4  111.09    4.23
  -6  -2   4  114.20    5.86
  -6  -2   4  100.46    4.73
  -6  -2   4  110.29    5.46
   6  -2  -4  109.21    5.56
   5   2  -4   21.81    1.96
  -5  -2   4   20.35    2.35
  -5   2   4   18.03    2.20
  -5  -2   4   21.61    1.90
  -5  -2   4   18.53    2.77
  -5  -2   4   20.44    2.09
   5   2  -4   17.31    2.02
   5  -2  -4   16.94    1.57
  -5   2   4   18.37    2.30
  -5   2   4   18.69    1.66
   5  -2  -4   15.78    2.19
  -4  -2   4  223.98    8.44
  -4   2   4  225.08    8.93
  -4   2   4  234.72    8.38
  -4   2   4  237.86    8.84
   4   2  -4  229.86    8.66
  -4  -2   4  228.44    8.69
   4  -2  -4  235.94    8.38
  -4  -2   4  220.19    9.34
   4   2  -4  228.13    8.46
   4  -2  -4  229.19    8.82
   4  -2  -4  220.64    9.00
  -3  -2   4  444.73   15.29
  -3   2   4  432.18   15.36
  -3   2   4  444.28   15.26
   3   2  -4  432.04   14.87
   3  -2  -4  427.35   15.04
   3  -2  -4  430.60   15.22
  -3   2   4  438.64   15.11
  -3  -2   4  453.55   15.83
   3   2  -4  436.72   15.77
  -3  -2   4  447.43   14.97
   3   2  -4  444.93   15.22
   3  -2  -4  431.43   15.46
   2   2  -4   57.02    2.98
   2  -2  -4   57.15    3.24
  -2  -2   4   56.87    3.38
   2  -2  -4   59.65    3.44
  -2   2   4   57.74    3.27
  -2  -2   4   56.36    3.08
   2   2  -4   57.26    3.71
  -2   2   4   57.77    3.31
   2  -2  -4   54.55    3.34
  -1   2   4  188.84    7.17
   1  -2  -4  196.67    7.37
  -1  -2   4  170.20    7.15
  -1  -2   4  179.84    7.51
   1   2  -4  188.64    7.45
  -1  -2   4  173.67    7.54
  -1   2   4  180.14    7.50
   1   2  -4  187.83    7.68
   1  -2  -4  201.72    7.44
   1   2  -4  176.98    7.14
   0   2   4  264.65    9.25
   0   2  -4  264.27    9.81
   0  -2   4  245.92    9.58
   0  -2   4  261.13    9.67
   0  -2   4  253.37    9.89
   0   2   4  236.02    9.81
   0   2  -4  251.35    9.78
   0   2   4  261.43    9.54
   0  -2  -4  252.39    9.55
   1   2   4  249.38    8.93
   1  -2   4  244.09    9.35
   1  -2   4  249.44    9.72
  -1   2  -4  253.44    9.84
  -1  -2  -4  254.06   10.02
   1   2   4  243.57    9.97
  -1   2  -4  250.22    9.63
  -1  -2  -4  253.72    9.67
   1   2   4  264.97    9.28
   2   2   4  299.26    9.91
  -2  -2  -4  294.52   11.44
   2  -2   4  284.00   11.08
  -2   2  -4  285.18   10.75
   2   2   4  281.67   10.97
   2  -2   4  288.61   10.38
   2  -2   4  280.38   11.24
  -2  -2  -4  287.51   10.95
   2   2   4  281.52   10.08
   2   2   4  271.54   11.30
  -2   2  -4  290.16   11.12
   3   2   4   19.50    1.27
  -3  -2  -4   17.86    2.56
   3  -2   4   22.23    2.16
  -3  -2  -4   20.79    3.07
   3  -2   4   19.87    2.73
   3   2   4   18.72    1.40
  -3   2  -4   19.32    2.80
   3   2   4   21.58    2.87
   3  -2   4   17.23    2.67
  -3   2  -4   20.06    2.26
  -3   2  -4   18.15    2.70
   4   2   4   60.96    4.44
   4  -2   4   61.31    3.40
  -4   2  -4   61.72    4.43
  -4   2  -4   54.79    3.48
  -4  -2  -4   59.06    4.26
  -4  -2  -4   63.94    4.62
   4  -2   4   61.83    4.44
   4   2   4   62.37    4.58
  -4   2  -4   58.64    4.22
  -5  -2  -4    1.92    2.33
   5  -2   4    0.70    1.52
  -5   2  -4    1.09    2.63
   5  -2   4    2.45    2.49
   5   2   4    2.70    2.64
  -5   2  -4    2.65    2.71
  -6   2  -4   71.00    5.61
  -6  -2  -4   72.32    5.34
   6  -2   4   68.14    5.22
   6   2   4   80.60    5.60
  -7   2  -4   71.33    6.07
  -7  -2  -4   79.64    5.89
   7  -2   4   81.33    5.80
   7   2   4   84.70    6.07
  -8  -2  -4    5.90    3.65
   8  -2   4    7.22    3.43
   8   2   4   12.36    3.86
  -8   2  -4    9.43    4.12
  -9  -2  -4   14.77    4.56
   9   2   4    5.42    3.85
 -12   3   4   17.39    4.59
 -11   3   4   43.57    5.08
 -11   3   4   35.46    4.04
 -10  -3   4   28.20    3.40
 -10   3   4   21.23    3.93
 -10  -3   4   23.25    3.22
 -10   3   4   24.86    3.42
  -9  -3   4   51.12    4.04
  -9  -3   4   49.01    3.64
  -9   3   4   60.30    4.25
  -9  -3   4   44.93    3.40
  -9  -3   4   52.66    4.33
  -9  -3   4   54.60    3.77
  -9   3   4   58.59    4.58
  -8   3   4   46.60    3.65
  -8  -3   4   39.62    3.07
  -8  -3   4   43.49    3.12
  -8  -3   4   38.84    3.71
  -8  -3   4   36.82    3.10
  -8  -3   4   36.17    2.97
   8  -3  -4   38.00    3.77
  -8  -3   4   40.98    3.47
  -7   3   4  215.72    8.95
   7   3  -4  204.86    8.42
  -7  -3   4  210.59    8.48
  -7  -3   4  214.91    8.19
  -7  -3   4  220.05    9.31
  -7   3   4  223.69    9.09
  -7  -3   4  202.38    8.34
   7  -3  -4  196.86    9.11
  -7  -3   4  212.46    8.99
   7  -3  -4  216.24    9.10
  -6  -3   4    9.18    2.09
  -6   3   4   11.55    2.24
   6  -3  -4    7.24    2.31
  -6   3   4   10.23    2.11
  -6  -3   4    9.72    1.55
  -6  -3   4    9.05    1.88
   6  -3  -4   10.43    2.27
   6  -3  -4    8.92    0.93
   6   3  -4    9.56    1.70
  -6   3   4    7.86    0.99
  -6  -3   4    7.96    2.39
  -6  -3   4    7.51    1.78
   5   3  -4   98.63    4.23
  -5   3   4   86.95    4.69
  -5  -3   4   94.69    4.14
   5  -3  -4   90.77    4.75
  -5  -3   4   94.22    5.32
   5   3  -4   94.35    4.58
  -5  -3   4   95.31    4.57
   5  -3  -4   88.53    3.83
  -5   3   4   92.89    4.72
  -5   3   4   88.69    3.85
   5   3  -4   93.33    5.18
   4  -3  -4  141.07    6.24
  -4   3   4  139.36    6.10
   4   3  -4  141.33    5.97
  -4   3   4  131.53    5.96
  -4  -3   4  130.36    5.87
   4  -3  -4  136.07    5.50
  -4  -3   4  132.28    6.47
   4   3  -4  143.58    5.54
  -4   3   4  129.51    5.45
   4  -3  -4  137.61    6.02
  -4  -3   4  142.03    5.51
   3  -3  -4  527.84   18.27
  -3   3   4  474.33   17.92
   3   3  -4  538.02   17.59
  -3  -3   4  511.63   18.11
   3  -3  -4  537.18   17.91
  -3  -3   4  522.30   18.58
  -3   3   4  523.33   17.84
  -3  -3   4  532.56   17.65
   3   3  -4  541.23   18.73
   3  -3  -4  532.22   18.15
   2  -3  -4   53.56    3.32
  -2  -3   4   54.52    3.35
  -2   3   4   50.46    3.11
   2  -3  -4   56.88    3.22
   2   3  -4   50.98    3.29
  -2  -3   4   55.11    3.62
   2  -3  -4   52.19    3.38
  -2   3   4   59.92    3.38
   2   3  -4   51.17    3.60
  -2  -3   4   56.42    3.05
   2   3  -4   55.63    2.93
  -1   3   4   70.20    3.45
   1  -3  -4   63.35    3.55
  -1  -3   4   67.56    3.51
  -1  -3   4   68.04    3.85
   1   3  -4   62.88    3.91
   1  -3  -4   66.20    3.93
  -1   3   4   63.57    3.78
   1   3  -4   60.41    3.36
   1   3  -4   64.39    3.72
   1  -3  -4   65.57    3.56
   0   3   4  197.98    7.51
   0  -3   4  191.91    7.90
   0   3  -4  207.66    7.95
   0   3  -4  201.31    8.10
   0   3   4  188.90    7.86
   0   3  -4  202.66    8.27
   0   3   4  195.84    8.31
   0  -3   4  199.47    8.05
   0  -3  -4  208.48    7.95
   0  -3  -4  205.77    7.73
   1   3   4   85.84    3.75
   1   3   4   85.35    4.52
   1  -3   4   79.59    4.45
   1  -3   4   87.47    4.38
  -1   3  -4   93.52    4.66
  -1   3  -4   81.10    4.47
  -1  -3  -4   92.87    4.96
  -1   3  -4   81.30    4.57
   1   3   4   83.04    4.77
  -1  -3  -4   85.01    4.39
  -1  -3  -4   90.09    4.08
   2   3   4   35.74    2.06
   2  -3   4   30.22    3.23
   2   3   4   31.36    2.98
   2  -3   4   31.34    2.65
  -2   3  -4   35.41    3.16
  -2  -3  -4   36.76    3.41
  -2   3  -4   38.46    3.04
   2  -3   4   33.98    3.10
   2   3   4   38.06    3.39
  -2  -3  -4   39.41    2.98
   2   3   4   35.12    2.36
  -3  -3  -4   11.26    2.27
   3   3   4    7.44    0.97
   3  -3   4    7.70    2.49
   3  -3   4    9.31    2.45
   3   3   4    8.65    2.45
  -3  -3  -4   12.17    2.89
  -3   3  -4   12.67    2.21
   3   3   4    9.58    1.21
  -3   3  -4   10.53    2.35
   3  -3   4    7.65    2.06
  -4  -3  -4   23.75    3.02
   4   3   4   31.03    3.51
   4  -3   4   26.47    2.70
  -4   3  -4   30.31    3.26
   4  -3   4   32.08    3.34
  -4   3  -4   22.54    2.67
   4   3   4   29.11    3.51
   5  -3   4   62.99    3.47
  -5   3  -4   49.78    4.55
  -5   3  -4   62.80    4.41
  -5  -3  -4   51.42    4.42
  -5   3  -4   56.69    3.83
   5  -3   4   67.01    4.78
   5   3   4   61.33    4.82
   6  -3   4   14.68    3.22
  -6  -3  -4   14.18    3.26
  -6   3  -4   14.31    3.51
   6   3   4    6.34    3.23
  -7  -3  -4    1.16    3.14
   7  -3   4    3.58    3.00
  -7   3  -4    4.40    3.55
   7   3   4    1.60    3.45
  -8  -3  -4   13.83    4.02
   8  -3   4   21.58    4.00
  -8   3  -4   26.07    4.57
   8   3   4   23.68    4.48
  -9  -3  -4   15.87    4.69
   9   3   4   15.87    4.50
 -12   4   4   11.91    4.58
 -11   4   4   24.30    4.32
 -11   4   4   23.75    3.91
 -10   4   4   94.05    6.62
 -10   4   4  108.00    6.29
  -9  -4   4  110.24    5.61
  -9   4   4  121.56    6.40
  -9  -4   4  109.74    5.84
  -9   4   4  110.66    6.75
  -9  -4   4  116.08    6.17
  -8  -4   4    4.03    2.20
  -8  -4   4    4.77    1.83
  -8   4   4    0.89    2.14
   8  -4  -4    2.16    2.48
  -8  -4   4    7.05    1.88
  -8  -4   4    3.48    1.96
  -8  -4   4    6.61    2.66
  -8  -4   4    5.63    2.17
   7  -4  -4   62.43    4.47
   7  -4  -4   71.43    4.62
  -7   4   4   67.90    4.27
  -7  -4   4   59.49    3.33
  -7  -4   4   52.68    3.72
  -7  -4   4   59.73    4.47
  -7  -4   4   57.93    3.86
  -7  -4   4   64.44    4.32
   6  -4  -4   38.23    3.50
  -6   4   4   43.04    3.35
  -6  -4   4   37.59    2.44
  -6  -4   4   31.66    2.97
  -6   4   4   45.99    3.53
  -6  -4   4   37.77    3.57
   6  -4  -4   34.32    3.25
   6   4  -4   40.69    2.61
  -6   4   4   38.72    1.82
   6   4  -4   38.11    3.58
  -6  -4   4   34.96    2.99
   5  -4  -4  103.66    5.57
   5  -4  -4  105.65    4.41
   5   4  -4  119.26    4.70
  -5   4   4  105.58    5.37
   5  -4  -4  108.06    5.46
  -5  -4   4  107.04    5.21
  -5   4   4  110.79    4.43
  -5  -4   4   98.84    5.70
   5   4  -4  106.47    5.82
  -5  -4   4  107.85    5.24
  -5  -4   4  105.74    4.53
   4  -4  -4  140.19    6.49
  -4   4   4  152.61    6.44
   4  -4  -4  141.75    5.77
   4   4  -4  141.09    6.25
  -4  -4   4  140.03    6.29
   4   4  -4  141.02    5.54
  -4  -4   4  140.62    6.76
  -4   4   4  144.48    5.78
  -4  -4   4  145.93    5.60
   4  -4  -4  137.64    6.29
   3  -4  -4    6.10    1.96
  -3  -4   4    6.20    1.39
   3   4  -4    5.79    1.19
   3  -4  -4    4.63    1.76
  -3  -4   4    5.63    1.65
   3  -4  -4    3.83    1.64
  -3  -4   4    7.49    2.24
  -3   4   4    6.19    1.53
   3   4  -4    2.72    2.11
   2  -4  -4    7.09    1.93
  -2   4   4    7.50    1.63
   2  -4  -4    7.21    1.89
  -2  -4   4    6.50    1.78
   2   4  -4    5.66    1.84
   2   4  -4    7.47    1.41
   2  -4  -4    4.97    1.59
  -2   4   4    5.76    1.84
  -2   4   4    7.51    1.77
  -2  -4   4    5.35    2.11
   2   4  -4    8.16    2.26
  -2  -4   4    7.75    1.53
   1  -4  -4    2.71    1.63
   1   4  -4    1.49    1.74
   1  -4  -4    2.51    1.46
  -1   4   4    1.92    1.32
   1   4  -4    1.16    1.28
  -1   4   4    0.79    1.69
  -1  -4   4    0.17    1.56
   1  -4  -4    0.32    1.87
  -1  -4   4    2.30    1.52
  -1   4   4    0.50    1.72
   1   4  -4    3.58    1.84
   0  -4  -4  212.55    8.14
   0  -4  -4  222.06    8.40
   0   4   4  217.77    7.99
   0  -4   4  202.25    8.31
   0  -4   4  213.45    8.58
   0   4  -4  197.86    8.26
   0   4   4  208.61    8.28
   0   4  -4  202.92    8.47
   0   4   4  226.99    8.97
   0   4  -4  211.54    8.91
   1   4   4  192.84    6.99
   1  -4   4  178.42    7.68
   1  -4   4  184.66    7.61
  -1   4  -4  181.19    7.71
  -1   4  -4  187.03    7.71
  -1   4  -4  189.54    8.06
   1   4   4  192.54    8.29
   1   4   4  181.47    7.61
  -1  -4  -4  170.10    8.01
   1  -4   4  189.12    7.99
  -1  -4  -4  178.49    7.51
  -1  -4  -4  175.46    7.09
  -2  -4  -4    3.73    1.45
   2   4   4    4.37    1.16
   2  -4   4    3.47    2.17
  -2  -4  -4    5.61    1.83
   2  -4   4    3.17    2.02
   2  -4   4    7.81    2.27
  -2   4  -4    4.23    2.01
  -2  -4  -4    5.20    2.46
  -2   4  -4    4.95    2.08
   2   4   4    2.30    2.03
   2   4   4    4.52    2.14
  -2   4  -4    5.48    2.02
   3   4   4   27.83    1.81
   3   4   4   32.87    3.28
   3  -4   4   34.03    3.02
  -3   4  -4   30.52    3.26
   3  -4   4   28.56    3.22
  -3   4  -4   32.28    3.07
   3  -4   4   36.47    3.38
  -3   4  -4   27.28    3.04
  -3  -4  -4   30.35    2.96
  -3  -4  -4   31.77    3.58
   3   4   4   28.32    1.98
  -4  -4  -4    0.41    2.07
   4  -4   4    1.85    2.39
  -4   4  -4    1.37    2.31
   4   4   4    1.18    2.49
   4  -4   4    5.27    2.50
  -4   4  -4    4.72    2.21
   4   4   4    2.17    2.54
  -5  -4  -4    4.13    2.50
   5  -4   4    3.02    2.16
  -5   4  -4   -0.56    2.17
  -5   4  -4    0.83    2.53
   5  -4   4    2.26    2.74
   5   4   4    7.35    3.08
  -6  -4  -4    4.91    3.02
   6  -4   4    9.45    3.14
   6   4   4    2.83    3.16
   7  -4   4    4.91    3.01
  -7   4  -4    0.35    3.54
   7   4   4    7.67    3.49
  -8  -4  -4    9.93    3.91
   8  -4   4    9.24    3.50
  -8   4  -4   13.41    4.33
   8   4   4    8.82    4.03
   9   4   4   -0.37    3.82
 -11   5   4   -4.69    4.39
 -11   5   4    1.38    3.27
 -10   5   4   14.62    4.02
 -10   5   4   13.96    3.35
 -10  -5   4    6.47    2.57
  -9  -5   4    5.05    2.54
  -9   5   4    6.77    3.28
  -9   5   4    5.29    2.93
  -9  -5   4    3.44    2.38
  -8  -5   4   12.04    2.76
  -8  -5   4   13.07    2.16
  -8   5   4   18.89    3.11
  -8  -5   4   15.46    2.67
  -8  -5   4   17.62    3.15
  -8  -5   4   16.65    2.74
  -7  -5   4   14.43    1.90
   7  -5  -4   12.80    2.85
  -7   5   4   20.68    2.89
  -7  -5   4   14.46    2.60
  -7  -5   4   17.55    3.22
  -7  -5   4   17.53    2.68
   7   5  -4   18.61    3.22
  -6   5   4    9.46    2.30
  -6  -5   4    9.69    2.25
  -6  -5   4    8.83    2.67
   6   5  -4    9.70    1.57
  -6  -5   4    9.06    1.39
  -6   5   4    8.07    1.00
   6   5  -4    5.48    2.37
  -6  -5   4    6.03    2.27
   6  -5  -4    8.34    2.43
   5  -5  -4   13.88    1.65
   5   5  -4   12.83    1.50
   5  -5  -4   12.87    2.57
  -5   5   4   11.13    2.18
   5  -5  -4   10.68    2.23
  -5  -5   4   11.37    1.41
  -5  -5   4   11.88    2.13
  -5   5   4   15.71    1.62
  -5  -5   4    9.09    2.40
   5   5  -4   12.95    2.59
  -5  -5   4    8.51    2.24
   4  -5  -4    0.36    1.98
  -4  -5   4    0.98    1.22
   4   5  -4   -0.49    1.83
   4   5  -4    0.24    1.05
  -4   5   4    1.60    1.66
  -4   5   4    0.96    1.94
  -4  -5   4    1.07    1.65
   4  -5  -4    0.46    1.49
  -4  -5   4    0.20    2.21
  -4   5   4    1.02    1.41
   4  -5  -4   -0.70    1.73
   3  -5  -4  106.34    5.32
  -3   5   4  101.99    5.08
   3   5  -4  103.88    4.34
  -3  -5   4  109.14    5.35
  -3  -5   4   93.63    5.45
   3  -5  -4  111.84    5.00
   3   5  -4  106.88    5.80
  -3   5   4  107.22    4.91
   3  -5  -4  111.57    5.18
  -3  -5   4  103.94    4.40
   2  -5  -4   33.48    2.79
  -2   5   4   33.72    2.62
  -2  -5   4   35.61    3.25
  -2  -5   4   32.90    2.29
   2   5  -4   29.26    2.82
   2   5  -4   30.29    3.01
   2  -5  -4   26.26    2.57
  -2  -5   4   31.18    2.79
  -2   5   4   34.06    2.75
   2  -5  -4   35.39    2.87
   2   5  -4   28.47    2.11
  -2   5   4   33.07    2.75
   1  -5  -4  152.17    6.71
  -1   5   4  164.53    6.63
  -1  -5   4  161.24    6.44
   1  -5  -4  153.53    6.68
   1   5  -4  153.65    6.85
  -1  -5   4  150.09    6.96
   1  -5  -4  164.75    7.11
   1   5  -4  151.84    6.34
   1   5  -4  165.84    7.57
  -1   5   4  165.15    7.10
  -1   5   4  168.45    6.71
   0  -5  -4  122.43    5.52
   0  -5  -4  127.27    6.22
   0   5   4  127.21    5.44
   0  -5   4  117.83    5.55
   0  -5  -4  130.41    5.73
   0   5  -4  129.14    5.92
   0   5  -4  122.03    5.57
   0   5  -4  121.16    6.27
   0   5   4  128.03    6.24
   0  -5   4  125.37    5.99
   0   5   4  129.49    5.67
  -1  -5  -4  208.24    7.81
  -1  -5  -4  195.44    8.05
   1  -5   4  192.05    8.16
   1   5   4  200.70    7.58
   1  -5   4  203.17    8.36
  -1   5  -4  188.71    8.20
  -1   5  -4  199.65    8.26
   1   5   4  198.92    8.14
  -1   5  -4  198.97    8.72
   1  -5   4  206.76    8.60
   1   5   4  199.33    8.72
   2  -5   4   39.79    3.49
   2   5   4   38.14    2.47
   2  -5   4   40.03    3.57
   2   5   4   43.00    3.39
  -2   5  -4   46.59    3.57
  -2   5  -4   48.41    3.53
   2  -5   4   43.45    3.55
  -2   5  -4   40.95    3.54
  -2  -5  -4   44.89    3.92
   2   5   4   46.63    4.02
  -2  -5  -4   47.80    3.32
  -2  -5  -4   41.99    2.72
  -3   5  -4   10.47    2.42
   3   5   4    6.26    1.52
  -3  -5  -4    9.91    2.23
   3   5   4   10.60    2.61
   3  -5   4    9.59    2.91
   3  -5   4    8.38    2.52
   3  -5   4    7.01    2.78
  -3   5  -4    4.27    2.27
   3   5   4    7.42    2.73
  -3   5  -4   11.66    2.69
  -4  -5  -4   23.42    2.96
   4  -5   4   30.13    3.24
  -4   5  -4   29.71    3.31
   4   5   4   23.10    3.28
   4  -5   4   27.27    3.51
  -4   5  -4   21.29    3.10
  -4   5  -4   29.70    3.61
   5  -5   4   84.22    5.56
   5  -5   4   82.80    4.78
  -5   5  -4   85.22    6.03
  -5   5  -4   71.01    5.00
  -5  -5  -4   86.97    5.23
   5   5   4   88.43    6.10
  -6  -5  -4   24.35    3.53
   6  -5   4   26.20    3.94
  -6   5  -4   22.67    4.22
   6   5   4   18.66    3.78
  -7  -5  -4   26.26    4.12
   7  -5   4   33.61    4.17
   7   5   4   32.49    4.82
   8   5   4    0.37    4.00
 -11   6   4   -4.93    4.17
 -11   6   4    6.14    3.69
 -10   6   4   34.17    4.67
 -10   6   4   26.53    4.17
 -10  -6   4   24.63    3.59
  -9  -6   4    2.04    2.57
  -9   6   4    8.12    3.46
  -9   6   4    4.19    2.91
  -9  -6   4    5.05    2.79
  -8   6   4    5.70    2.69
  -8  -6   4    7.62    2.72
  -8  -6   4   12.71    3.11
   8   6  -4    8.48    3.06
   7  -6  -4   45.41    4.29
  -7   6   4   58.14    4.34
  -7  -6   4   49.95    4.12
  -7  -6   4   45.85    4.25
   7   6  -4   53.54    4.56
   6  -6  -4   13.38    2.86
  -6   6   4   18.40    2.81
  -6  -6   4   11.04    2.53
   6  -6  -4   13.16    1.37
  -6  -6   4   13.20    2.86
   6   6  -4   14.88    2.99
  -6  -6   4   15.29    2.88
  -6   6   4   12.70    1.33
   5  -6  -4   -0.42    2.29
  -5  -6   4   -0.07    1.03
  -5   6   4    1.45    1.94
   5   6  -4    0.65    1.04
  -5   6   4    2.06    2.00
   5  -6  -4    2.64    1.45
  -5  -6   4    0.21    2.39
   5  -6  -4    1.45    1.97
   5   6  -4    2.60    2.31
  -5   6   4   -0.10    1.39
  -5  -6   4    1.19    2.25
  -5  -6   4    0.41    1.92
   4  -6  -4   54.50    3.82
  -4   6   4   55.02    3.74
   4  -6  -4   49.76    3.60
  -4   6   4   49.20    3.55
  -4  -6   4   45.97    2.50
  -4  -6   4   51.94    3.73
   4   6  -4   48.56    4.20
   4  -6  -4   49.22    3.17
  -4  -6   4   50.79    4.00
   4   6  -4   52.60    2.52
  -4   6   4   47.43    3.04
  -4  -6   4   53.32    3.81
   3  -6  -4  119.47    5.99
  -3   6   4  131.10    5.89
   3   6  -4  125.06    4.84
  -3  -6   4  118.75    4.88
   3   6  -4  120.21    5.97
  -3  -6   4  123.93    6.25
  -3  -6   4  124.47    6.08
   3  -6  -4  122.29    5.68
   3  -6  -4  127.46    5.91
  -3   6   4  126.53    5.63
   2  -6  -4  184.01    7.88
  -2  -6   4  187.26    8.20
  -2   6   4  201.10    7.99
  -2  -6   4  186.53    7.17
   2   6  -4  187.20    8.10
  -2  -6   4  185.67    8.29
   2   6  -4  190.01    8.70
   2  -6  -4  200.71    8.10
   2  -6  -4  190.75    7.88
  -2   6   4  195.68    8.04
   2   6  -4  186.41    7.09
  -2   6   4  197.82    7.85
   1  -6  -4   77.07    4.33
  -1  -6   4   83.48    4.02
  -1   6   4   88.01    4.33
   1  -6  -4   74.46    4.21
   1   6  -4   78.54    4.57
   1   6  -4   78.80    3.87
  -1   6   4   74.92    4.50
  -1   6   4   79.94    4.23
   1   6  -4   75.05    4.96
   1  -6  -4   79.71    4.66
   0  -6  -4   29.16    2.62
   0  -6   4   30.01    2.68
   0   6   4   25.87    2.42
   0  -6  -4   26.98    2.63
   0   6  -4   27.24    2.84
   0   6  -4   30.05    2.55
   0  -6   4   25.82    2.80
   0  -6   4   26.78    3.06
   0  -6  -4   35.59    3.37
   0   6   4   29.12    2.71
   0   6  -4   29.20    3.19
   0   6   4   22.41    2.94
  -1  -6  -4  188.29    7.47
   1  -6   4  193.27    7.87
  -1  -6  -4  192.24    7.74
  -1   6  -4  182.11    8.49
   1   6   4  191.68    7.38
   1  -6   4  189.62    8.19
  -1   6  -4  192.72    8.08
  -1   6  -4  173.34    7.74
   1  -6   4  177.90    8.17
   1   6   4  183.73    7.74
   1   6   4  177.12    8.36
  -2  -6  -4  268.86    9.61
   2  -6   4  250.01   10.26
   2  -6   4  248.09   10.27
   2   6   4  272.39   10.16
  -2   6  -4  255.34   10.41
  -2   6  -4  270.11   10.41
   2  -6   4  260.02   10.70
  -2   6  -4  241.53   10.75
   2   6   4  238.70   10.84
  -2  -6  -4  253.97   10.00
   3  -6   4    8.42    2.76
   3  -6   4   13.55    3.25
  -3   6  -4   16.24    2.69
   3   6   4   13.10    2.05
  -3  -6  -4    9.85    2.21
   3   6   4   13.64    2.73
  -3   6  -4   13.14    2.95
  -3   6  -4   10.85    2.76
   3   6   4    8.66    2.96
   4   6   4   16.79    1.49
   4   6   4   25.70    3.22
  -4  -6  -4   23.73    2.91
  -4   6  -4   24.86    3.11
   4  -6   4   22.74    3.35
   4  -6   4   23.89    3.44
  -4   6  -4   20.91    3.31
  -4   6  -4   23.47    3.54
  -5  -6  -4   19.18    3.03
   5  -6   4   15.10    3.05
   5  -6   4   23.56    3.61
  -5   6  -4   14.11    3.34
  -5   6  -4   25.97    4.02
   5   6   4   24.47    3.90
   6  -6   4   60.89    5.04
  -6  -6  -4   55.92    4.74
   6   6   4   58.48    5.46
  -6   6  -4   51.65    5.48
  -7   6  -4   18.44    4.51
   7  -6   4   20.34    4.03
   7   6   4   18.89    4.31
   8   6   4    4.62    4.09
 -11   7   4   -4.04    4.22
 -10   7   4   16.47    4.15
 -10  -7   4   21.44    3.73
  -9   7   4    5.56    3.38
  -9  -7   4    8.51    3.11
  -8   7   4   55.06    4.75
  -8  -7   4   49.18    4.51
   8   7  -4   53.97    4.97
  -8   7   4   59.32    5.20
  -7   7   4  285.81   11.76
   7  -7  -4  266.07   11.99
  -7  -7   4  272.25   11.78
   7   7  -4  285.66   12.13
  -6   7   4  213.12    9.43
  -6  -7   4  225.25    9.61
   6  -7  -4  201.92    7.70
   6   7  -4  211.96    9.93
   6  -7  -4  231.26    9.78
   5   7  -4   57.14    2.54
  -5   7   4   64.17    4.45
  -5  -7   4   59.87    4.39
  -5  -7   4   64.11    4.71
  -5   7   4   61.55    4.24
   5  -7  -4   65.45    3.48
   5  -7  -4   58.57    4.28
   5   7  -4   70.75    5.09
  -5   7   4   70.70    3.56
   4  -7  -4   10.76    2.27
  -4   7   4    8.07    2.34
   4   7  -4    6.21    1.00
  -4  -7   4    5.95    2.57
  -4  -7   4    6.57    1.11
   4  -7  -4    6.16    1.96
   4   7  -4    3.06    2.68
  -4   7   4    9.62    2.04
  -4  -7   4    6.81    2.33
  -3   7   4    7.79    2.26
   3  -7  -4    7.26    2.33
   3   7  -4    9.26    1.23
  -3   7   4    8.15    2.21
  -3  -7   4    8.60    2.33
  -3  -7   4    9.23    1.40
  -3  -7   4   10.16    2.79
   3  -7  -4    8.10    2.13
   3  -7  -4   10.51    2.22
  -3   7   4    7.69    2.11
  -3  -7   4    6.31    2.52
   2  -7  -4   31.68    3.16
  -2  -7   4   34.79    2.41
  -2   7   4   43.63    3.31
   2   7  -4   31.76    3.20
  -2  -7   4   34.24    3.25
   2   7  -4   33.00    3.69
  -2  -7   4   35.03    3.61
   2  -7  -4   38.14    3.37
   2  -7  -4   36.41    3.02
  -2   7   4   31.39    3.09
   2   7  -4   38.80    2.31
  -2   7   4   38.42    3.11
   1  -7  -4   24.73    2.64
  -1  -7   4   23.89    2.30
   1  -7  -4   21.23    2.72
  -1   7   4   27.74    2.75
   1   7  -4   24.86    3.01
   1   7  -4   28.73    2.25
   1  -7  -4   24.30    3.22
  -1   7   4   27.34    2.72
   1   7  -4   28.67    3.40
  -1   7   4   20.31    2.77
   0  -7  -4  127.72    6.02
   0  -7   4  139.15    6.03
   0   7   4  139.55    6.14
   0  -7   4  125.96    6.65
   0   7  -4  130.68    6.48
   0  -7  -4  133.84    6.08
   0  -7   4  135.12    6.70
   0   7  -4  132.10    5.93
   0  -7  -4  132.67    6.89
   0   7   4  130.44    6.07
   0   7   4  129.33    6.73
   0   7  -4  134.52    7.11
  -1  -7  -4  172.86    7.08
   1  -7   4  173.46    7.31
  -1   7  -4  158.67    8.14
   1   7   4  164.28    7.00
  -1  -7  -4  160.99    7.05
   1  -7   4  161.17    7.79
  -1   7  -4  165.28    7.25
   1  -7   4  165.56    7.80
   1   7   4  181.53    7.37
  -1   7  -4  170.77    7.66
   1   7   4  168.56    8.08
   2  -7   4  134.43    6.49
  -2  -7  -4  134.62    6.10
   2   7   4  132.76    5.88
   2   7   4  130.83    6.20
  -2   7  -4  129.64    6.51
  -2   7  -4  133.40    6.54
   2  -7   4  130.51    6.83
  -2   7  -4  120.62    7.04
   2   7   4  124.71    7.00
   3   7   4   99.98    5.26
   3   7   4   80.54    4.31
  -3   7  -4   99.22    5.71
  -3   7  -4   84.00    5.75
   3  -7   4   89.00    5.62
   3   7   4   84.78    5.87
  -3  -7  -4   85.80    4.80
   4  -7   4   31.59    3.89
   4   7   4   21.15    1.96
   4   7   4   26.69    3.44
  -4   7  -4   26.53    3.79
  -4   7  -4   31.75    3.92
  -4  -7  -4   34.05    3.32
   4   7   4   30.46    4.16
  -5  -7  -4   25.18    3.31
   5  -7   4   25.57    3.80
  -5   7  -4   21.75    3.78
  -5   7  -4   21.19    4.01
   6  -7   4    8.92    3.38
  -6   7  -4   -3.08    4.01
   6   7   4    5.05    3.63
  -7   7  -4    6.44    4.18
   7   7   4    6.13    3.91
 -11   8   4   23.63    5.49
 -10   8   4   19.22    4.71
 -10  -8   4   10.25    3.76
 -10   8   4   17.98    4.44
  -9   8   4   24.34    4.51
  -9  -8   4   32.74    4.29
  -9   8   4   25.29    4.34
   9   8  -4   30.87    4.29
  -8   8   4   41.90    4.62
  -8  -8   4   39.78    4.27
   8   8  -4   48.68    4.75
  -8   8   4   50.20    4.99
  -7   8   4  105.82    6.55
  -7  -8   4  100.63    6.27
   7   8  -4  105.12    6.71
  -6   8   4   31.98    3.76
   6  -8  -4   27.27    3.70
   6  -8  -4   22.53    1.91
  -6  -8   4   28.77    3.65
   6  -8  -4   23.36    2.14
   6   8  -4   26.69    4.01
  -5   8   4   32.62    3.80
  -5  -8   4   33.52    3.79
   5  -8  -4   38.27    2.91
   5  -8  -4   38.16    3.69
  -5   8   4   33.66    2.86
   5   8  -4   42.21    4.47
   4  -8  -4  217.59    8.77
  -4   8   4  222.93    9.23
  -4  -8   4  201.66    9.48
   4  -8  -4  225.17    9.37
   4   8  -4  221.15   10.34
  -4   8   4  221.21    8.91
  -3   8   4   73.36    4.52
   3  -8  -4   82.63    4.64
  -3   8   4   77.19    4.83
   3   8  -4   65.87    2.96
  -3  -8   4   66.83    4.68
   3  -8  -4   77.07    4.58
  -3   8   4   81.45    4.56
   2  -8  -4   59.20    4.19
  -2   8   4   70.37    4.42
   2   8  -4   52.96    4.80
   2  -8  -4   60.61    4.46
  -2   8   4   55.78    4.12
   2   8  -4   59.07    3.04
   2  -8  -4   64.20    4.03
  -2   8   4   58.85    3.91
   1  -8  -4  383.82   14.30
  -1  -8   4  375.72   13.37
  -1   8   4  395.63   14.37
  -1  -8   4  356.46   14.57
   1  -8  -4  389.58   14.74
   1   8  -4  380.52   15.44
   1   8  -4  374.88   13.36
   1  -8  -4  395.32   14.09
  -1   8   4  366.02   14.54
  -1   8   4  413.87   14.09
   0  -8  -4  108.78    5.55
   0  -8   4  100.00    5.16
   0   8   4   99.75    5.54
   0  -8   4  109.35    6.02
   0   8  -4  109.26    5.19
   0   8  -4  110.81    6.72
   0  -8  -4  111.74    5.40
   0   8   4  112.23    5.40
   0   8   4  109.35    6.11
  -1  -8  -4   45.36    3.39
   1  -8   4   48.82    3.68
   1   8   4   47.16    3.77
  -1  -8  -4   48.34    3.46
  -1   8  -4   44.12    3.53
   1  -8   4   49.19    4.12
   1   8   4   53.50    3.65
  -1   8  -4   55.29    4.87
   1   8   4   47.65    4.20
   2  -8   4   78.13    5.05
  -2  -8  -4   89.16    4.74
   2   8   4   83.72    4.82
   2   8   4   84.79    4.87
  -2   8  -4   84.41    5.15
   2  -8   4   93.48    5.62
  -2   8  -4   73.31    5.67
   2   8   4   90.64    5.90
  -3  -8  -4   19.57    2.64
   3  -8   4   15.67    3.33
   3   8   4   13.79    2.50
   3   8   4   11.37    2.76
  -3   8  -4   15.46    3.56
  -3   8  -4   10.72    3.01
   3   8   4    8.41    3.23
   4   8   4   90.27    5.21
  -4   8  -4   76.07    5.75
   4   8   4   67.40    3.85
  -4   8  -4   91.01    6.32
   4  -8   4   82.75    5.75
   4   8   4   83.87    6.21
   5  -8   4   29.32    4.14
  -5   8  -4   29.51    4.40
  -5   8  -4   30.89    4.52
   6  -8   4   -3.18    3.59
  -6   8  -4    6.32    3.94
   6   8   4    6.49    3.86
  -7   8  -4   19.39    4.97
 -10   9   4    8.12    4.86
 -10  -9   4    5.26    3.77
  -9   9   4   33.76    5.05
  -9   9   4   24.40    4.98
  -9  -9   4   22.99    4.29
   9   9  -4   24.76    4.47
  -8  -9   4   26.87    4.21
  -8   9   4   35.82    4.81
  -8   9   4   25.51    4.65
   8   9  -4   25.28    4.37
  -7   9   4    8.34    3.55
  -7   9   4    3.36    3.24
  -7  -9   4    5.95    3.08
   7   9  -4    5.37    3.26
   6  -9  -4   60.98    4.91
  -6   9   4   54.42    5.09
   6  -9  -4   49.85    2.88
  -6  -9   4   57.45    4.87
   6   9  -4   47.69    5.13
  -5   9   4    0.26    3.06
  -5  -9   4    4.71    2.75
   5  -9  -4    4.30    2.72
   5  -9  -4    0.90    2.02
   5   9  -4    5.32    3.32
  -4  -9   4  361.04   14.96
   4   9  -4  356.38   15.56
   4  -9  -4  397.88   14.67
   4  -9  -4  377.41   14.03
  -4   9   4  383.55   14.15
  -3   9   4  438.28   12.76
  -3   9   4  400.19   13.23
   3  -9  -4  420.02   12.83
  -3  -9   4  396.09   13.44
   3  -9  -4  416.53   12.87
  -3   9   4  408.31   12.84
   2  -9  -4   86.24    4.86
  -2   9   4   86.84    5.42
   2   9  -4   79.08    5.99
   2  -9  -4   90.68    5.53
  -2   9   4   78.23    5.14
   2   9  -4   78.19    3.60
  -2   9   4   90.76    4.89
  -1   9   4   23.28    3.46
  -1  -9   4   23.75    3.46
   1   9  -4   28.49    2.41
  -1   9   4   33.61    3.15
   1   9  -4   33.37    4.16
   1  -9  -4   27.37    2.89
  -1   9   4   29.69    3.59
   0  -9  -4   43.52    3.73
   0   9   4   39.23    4.02
   0  -9   4   41.36    4.05
   0   9   4   43.72    3.37
   0   9  -4   37.73    3.09
   0  -9  -4   40.76    3.33
   0   9  -4   39.70    4.61
   0   9   4   40.10    4.09
   1   9   4   23.05    2.83
   1   9   4   14.74    3.37
   1  -9   4   11.74    2.89
  -1   9  -4   10.17    3.59
  -1  -9  -4   19.93    2.50
   1   9   4   15.51    3.23
  -1   9  -4   14.83    2.61
   2  -9   4   61.78    4.79
   2   9   4   50.29    4.10
   2   9   4   52.82    3.89
  -2   9  -4   47.68    4.14
  -2   9  -4   53.98    5.23
   2   9   4   42.11    4.55
   3   9   4   38.60    3.51
   3  -9   4   45.84    4.38
  -3   9  -4   40.77    5.05
  -3   9  -4   35.63    4.04
   3   9   4   42.29    4.78
   4  -9   4   18.95    3.69
  -4   9  -4   15.73    4.02
  -4   9  -4   30.24    4.26
   4   9   4   17.13    4.15
   5  -9   4   10.63    3.53
  -5   9  -4   17.64    4.23
  -5   9  -4   13.55    4.00
  -6   9  -4   35.93    5.35
   6   9   4   37.31    5.54
  -9  10   4    8.11    4.78
  -9  10   4    7.60    5.02
  -9 -10   4    3.47    3.69
   9  10  -4    8.58    3.99
  -8  10   4   17.79    4.49
  -8  10   4   15.10    4.59
  -8 -10   4   10.42    3.89
   8  10  -4   14.78    4.21
  -7  10   4    6.37    3.63
  -7  10   4    2.51    4.26
  -7 -10   4    6.49    3.55
   7  10  -4    3.26    3.44
  -6  10   4   -1.49    4.02
  -6 -10   4    1.88    3.10
   6  10  -4    5.08    3.59
   5 -10  -4   10.08    3.26
  -5  10   4   17.37    4.19
  -5 -10   4   11.82    3.41
   5  10  -4   16.60    3.94
   4 -10  -4    5.25    2.83
  -4 -10   4    2.34    2.95
   4 -10  -4   -0.20    2.61
   4  10  -4    0.72    3.36
  -4  10   4    1.04    2.53
  -3  10   4   96.72    6.43
   3 -10  -4   89.00    5.42
   3  10  -4   79.43    6.62
   3 -10  -4   97.92    5.78
  -3  10   4   97.09    5.72
  -2 -10   4   83.58    5.66
  -2  10   4   83.63    5.95
   2 -10  -4   88.12    5.02
  -2  10   4   96.41    5.75
  -2  10   4   90.20    5.00
   2  10  -4   71.22    3.34
   1  10  -4   12.72    1.85
  -1  10   4   15.22    2.73
  -1  10   4   10.16    3.76
  -1 -10   4    7.23    2.95
   1  10  -4    7.78    3.57
   1 -10  -4   10.80    2.44
  -1  10   4   15.44    3.44
   0  10  -4   43.78    3.26
   0  10   4   36.45    4.41
   0 -10   4   36.18    4.18
   0  10   4   47.30    3.59
   0  10  -4   40.13    4.96
   0  10   4   35.09    4.26
  -1  10  -4   15.36    2.70
   1  10   4   18.42    2.91
   1  10   4   11.65    3.59
   1 -10   4   14.86    3.39
  -1  10  -4    6.87    3.69
   1  10   4   11.20    3.64
   2  10   4   11.93    3.20
   2 -10   4    8.35    3.10
  -2  10  -4    4.02    3.75
   2  10   4   13.35    3.57
  -2  10  -4    7.15    2.67
   3 -10   4   26.72    4.09
   3  10   4   20.31    3.23
  -3  10  -4   26.39    4.76
  -3  10  -4   25.88    3.74
   3  10   4   23.59    4.32
   4 -10   4    2.69    3.21
  -4  10  -4    4.11    3.87
  -4  10  -4   -0.29    3.25
   4  10   4    0.76    3.71
   5 -10   4    7.76    3.71
  -5  10  -4    3.43    4.00
  -5  10  -4    1.31    3.61
   5  10   4    4.07    4.11
  -6  10  -4   26.29    5.04
   9  11  -4    6.11    4.22
  -8  11   4    8.41    4.53
  -8 -11   4    9.82    4.10
   8  11  -4   15.09    4.64
  -7  11   4    9.27    4.09
  -7  11   4    6.78    4.79
  -7 -11   4    9.55    3.87
   7  11  -4   11.32    4.27
  -6  11   4   28.04    4.34
  -6  11   4   25.64    5.29
  -6 -11   4   19.09    4.20
   6  11  -4   30.98    5.01
   5 -11  -4   12.16    2.43
   5 -11  -4   16.59    3.65
  -5 -11   4   16.15    3.87
   5  11  -4   21.53    4.50
   4 -11  -4    1.01    2.91
  -4  11   4    6.77    4.03
  -4 -11   4    1.59    3.10
   4  11  -4    6.63    3.92
   3 -11  -4    2.74    2.68
  -3  11   4    0.28    4.16
   3  11  -4    1.55    3.49
  -3  11   4    0.25    2.90
  -2 -11   4    5.76    3.03
  -2  11   4    1.62    3.86
  -2  11   4    6.59    2.71
  -2  11   4    6.06    2.97
  -1  11   4    0.52    3.75
  -1 -11   4   10.26    3.41
   1  11  -4   10.06    4.01
  -1  11   4    7.74    3.36
   0  11  -4   21.00    2.54
   0  11   4   27.56    4.51
   0 -11   4   27.68    4.04
   0  11  -4   22.75    4.65
   0  11   4   23.18    3.89
  -1  11  -4   11.07    2.70
   1 -11   4   17.37    3.60
   1  11   4   14.99    3.71
  -1  11  -4   13.86    4.54
   1  11   4    8.48    3.61
   2  11   4   12.88    3.42
   2 -11   4   18.64    4.00
  -2  11  -4   20.80    4.69
   2  11   4   22.34    4.43
  -2  11  -4    9.67    2.96
   3 -11   4   15.96    3.89
  -3  11  -4   12.21    4.50
  -3  11  -4    9.24    3.43
   3  11   4   20.36    4.49
   4 -11   4    0.31    3.45
  -4  11  -4    1.65    4.48
  -4  11  -4   -1.18    3.51
   4  11   4    1.23    3.94
  -5  11  -4   10.43    5.05
  -5  11  -4   10.32    4.04
  -8  12   4    7.18    4.73
   8  12  -4    2.89    4.66
  -7  12   4    7.53    4.08
   7  12  -4    3.36    4.21
  -6  12   4   14.59    4.17
  -6  12   4   10.87    5.45
   6  12  -4   11.40    4.74
  -6 -12   4   11.10    4.17
  -5  12   4   11.27    3.58
  -5 -12   4    7.49    3.85
   5  12  -4   10.15    4.52
  -4  12   4    8.71    4.82
   4  12  -4    2.11    3.95
  -3 -12   4   -0.67    3.36
  -3  12   4    3.73    4.47
   3  12  -4    1.26    4.11
  -2  12   4    8.36    4.46
  -2 -12   4    2.95    3.28
  -2  12   4    2.09    3.32
  -1  12   4    3.71    4.25
  -1 -12   4   10.43    3.59
   1  12  -4   14.31    4.48
  -1  12   4   13.73    3.91
   0  12   4   28.18    4.68
   0 -12   4   23.34    4.20
   0  12  -4   31.61    5.29
   0  12   4   23.90    4.50
   1 -12   4    1.29    3.15
   1  12   4    5.38    3.65
  -1  12  -4   -5.18    4.60
   1  12   4    1.46    3.82
   2  12   4   20.26    3.99
   2 -12   4   22.50    4.25
  -2  12  -4   24.37    5.22
   2  12   4   18.64    4.48
   3 -12   4   13.01    4.06
  -3  12  -4    6.20    4.79
   4 -12   4    0.32    3.88
  -4  12  -4    1.19    3.50
  -5  12  -4    0.34    4.17
  -7  13   4    0.35    4.35
   7  13  -4    8.56    4.98
  -6  13   4    7.31    4.20
   6  13  -4    7.27    4.77
  -5  13   4    4.60    3.63
   5  13  -4   -0.46    4.35
  -4  13   4    2.33    3.11
  -4  13   4   10.24    5.33
   4  13  -4    5.48    4.65
  -3 -13   4    4.00    3.86
  -3  13   4    7.81    5.20
   3  13  -4   -1.81    4.33
  -2 -13   4    9.95    3.90
  -2  13   4    6.90    4.91
   2  13  -4   10.43    4.78
  -1  13   4   28.25    5.25
  -1 -13   4   16.85    4.15
   1  13  -4   17.32    4.87
  -1  13   4   25.12    4.65
   0 -13   4    7.31    3.70
   0  13   4    1.87    4.46
   0  13  -4    7.40    4.93
   0  13   4    2.18    3.99
   1 -13   4    1.72    3.74
   1  13   4    9.72    4.21
   1  13   4    6.95    4.08
   2 -13   4   -1.03    3.72
   3 -13   4    9.25    4.22
   3 -14  -4    6.30    3.35
  -1  14   4    5.67    4.79
   0  14   4   27.14    5.63
   1  14   4    8.87    4.36
 -13   0   5   -0.33    4.14
 -12   0   5    0.61    3.37
 -11   0   5   -1.90    3.15
 -11   0   5    0.27    2.86
 -10   0   5   -1.94    2.69
 -10   0   5   -4.15    2.86
  -9   0   5    0.25    2.48
   9   0  -5   -1.52    2.80
  -8   0   5    0.94    2.43
   8   0  -5   -0.67    2.36
  -8   0   5   -0.49    1.52
  -8   0   5   -0.39    2.34
  -8   0   5    0.79    3.02
  -7   0   5    2.01    2.08
   7   0  -5    0.62    1.43
   7   0  -5   -0.39    1.95
  -7   0   5    1.57    2.20
  -7   0   5    0.25    1.48
  -7   0   5    1.99    2.61
  -6   0   5   -0.84    1.90
  -6   0   5   -0.32    1.73
   6   0  -5    0.67    1.37
  -6   0   5   -1.33    1.47
   6   0  -5   -0.17    1.71
  -6   0   5   -1.41    2.42
  -5   0   5   -0.30    1.78
  -5   0   5   -1.17    1.74
   5   0  -5   -0.47    1.53
   5   0  -5    0.48    1.54
  -5   0   5   -0.43    1.53
  -5   0   5    3.31    2.50
  -4   0   5    1.46    1.51
   4   0  -5   -1.06    1.68
  -4   0   5   -1.52    1.64
  -4   0   5    0.85    1.73
   4   0  -5   -0.29    1.51
  -4   0   5   -0.62    2.40
  -3   0   5    0.14    1.71
   3   0  -5   -1.15    1.86
  -3   0   5   -0.64    1.58
  -2   0   5   -0.16    1.51
  -2   0   5    1.86    1.70
   2   0  -5   -0.32    1.89
  -2   0   5   -1.03    1.58
  -2   0   5    0.18    2.00
  -1   0   5   -0.47    1.50
  -1   0   5    2.03    1.83
   1   0  -5   -0.16    1.63
  -1   0   5   -0.57    1.69
  -1   0   5   -0.51    2.05
   0   0   5   -0.44    1.46
   0   0  -5    0.17    1.69
   0   0  -5    3.96    2.03
   0   0   5    1.02    1.93
   0   0   5    1.25    1.88
   0   0   5   -0.17    1.94
   1   0   5    1.64    1.46
  -1   0  -5    0.37    1.71
  -1   0  -5   -0.21    2.21
   1   0   5    0.22    2.00
   1   0   5    0.14    1.67
   1   0   5    1.25    1.99
   2   0   5    1.72    1.47
  -2   0  -5    0.42    2.08
  -2   0  -5   -1.57    2.55
   2   0   5    1.79    2.37
   2   0   5   -0.36    1.55
   3   0   5    1.49    1.44
  -3   0  -5    2.39    2.42
  -3   0  -5    1.45    2.66
   3   0   5   -1.24    1.36
   3   0   5    0.26    2.37
  -4   0  -5    1.56    2.57
   4   0   5   -2.03    1.26
   4   0   5   -0.14    1.45
   4   0   5    2.24    2.81
  -5   0  -5   -2.02    3.03
   5   0   5   -0.31    0.71
   5   0   5   -2.71    3.37
  -6   0  -5   -3.18    3.23
   6   0   5   -4.83    3.32
  -7   0  -5   -0.70    3.70
   7   0   5    4.77    3.72
  -8   0  -5    1.52    3.95
   8   0   5    3.91    4.09
   9   0   5    0.73    4.09
 -13   1   5   11.04    4.56
 -12   1   5   -1.27    3.80
 -12  -1   5    1.16    3.31
 -11  -1   5   23.78    3.72
 -11   1   5   22.68    3.93
 -11  -1   5   25.66    3.61
 -11   1   5   26.91    3.93
 -10  -1   5   47.89    4.31
 -10   1   5   41.32    4.24
 -10   1   5   35.11    4.01
 -10  -1   5   45.40    3.92
  -9  -1   5  363.29   14.13
  -9   1   5  386.59   14.21
   9  -1  -5  341.87   14.25
   9   1  -5  319.08   13.89
  -8  -1   5  386.15   14.59
  -8   1   5  395.41   14.48
  -8  -1   5  381.23   13.92
  -8  -1   5  386.01   13.41
  -8   1   5  371.71   12.83
  -8  -1   5  359.84   14.74
  -8   1   5  373.52   14.97
   8  -1  -5  347.43   14.32
  -8  -1   5  342.25   13.01
   8   1  -5  373.68   14.23
  -7  -1   5   19.19    2.82
  -7   1   5   21.55    2.79
   7  -1  -5   25.97    1.94
  -7  -1   5   27.58    2.78
  -7  -1   5   24.90    2.44
   7   1  -5   21.62    2.67
   7  -1  -5   22.47    2.83
  -7   1   5   26.25    3.01
  -7   1   5   23.01    2.17
  -7  -1   5   24.18    3.41
  -7   1   5   23.29    3.49
  -6   1   5   79.68    4.61
   6   1  -5   74.42    4.21
   6  -1  -5   71.49    4.38
  -6  -1   5   78.26    4.21
  -6   1   5   85.26    4.47
   6   1  -5   79.05    3.97
   6  -1  -5   79.64    3.71
  -6  -1   5   67.19    3.94
  -6   1   5   77.97    3.88
  -6  -1   5   74.00    5.01
  -6   1   5   77.25    5.09
  -6  -1   5   72.28    4.59
  -5   1   5   84.35    4.68
   5  -1  -5   82.41    4.01
  -5  -1   5   81.48    4.22
  -5   1   5   76.10    4.30
   5   1  -5   87.74    4.20
  -5  -1   5   84.69    4.28
  -5   1   5   80.13    4.05
  -5  -1   5   79.47    5.12
   5   1  -5   77.19    4.18
  -5   1   5   75.81    5.00
  -5  -1   5   74.29    4.57
  -4  -1   5   12.72    2.20
  -4   1   5   10.70    1.95
  -4  -1   5   13.00    1.96
   4  -1  -5   13.14    2.01
   4   1  -5   10.75    1.96
  -4  -1   5   10.47    1.91
  -4   1   5   11.01    1.87
   4   1  -5   13.32    1.81
  -4   1   5   13.03    2.14
  -4  -1   5    7.90    2.43
  -4   1   5   10.32    2.56
   3   1  -5  315.27   11.49
   3  -1  -5  298.41   11.51
   3   1  -5  324.26   11.73
   3  -1  -5  335.60   11.72
  -3  -1   5  327.43   11.82
  -3   1   5  327.58   11.74
  -3  -1   5  327.01   11.58
  -3   1   5  312.02   11.59
  -3  -1   5  277.29   11.71
  -2   1   5  396.49   14.24
   2  -1  -5  407.92   14.20
   2  -1  -5  401.99   14.34
  -2  -1   5  373.61   14.33
  -2   1   5  397.93   14.40
  -2  -1   5  396.14   14.10
  -2  -1   5  380.87   14.56
  -2   1   5  389.97   14.14
  -2   1   5  395.31   14.58
   2   1  -5  404.34   14.70
  -1   1   5  661.19   22.69
   1   1  -5  657.28   22.98
  -1  -1   5  646.50   22.76
  -1  -1   5  641.62   23.08
  -1   1   5  671.48   22.81
  -1   1   5  661.75   23.12
  -1  -1   5  700.72   23.13
  -1   1   5  697.82   23.04
   1   1  -5  695.07   23.23
   1  -1  -5  672.97   22.82
   0  -1   5  371.63   13.86
   0   1   5  362.81   13.81
   0   1  -5  380.98   14.10
   0  -1  -5  403.92   14.32
   0  -1   5  393.10   13.83
   0  -1   5  362.13   14.13
   0   1   5  365.44   14.18
   0   1   5  385.21   13.72
   0   1  -5  374.23   13.97
   0  -1  -5  378.26   13.88
   0   1   5  385.32   13.46
   1   1   5  124.83    5.37
   1  -1   5  121.98    6.14
  -1   1  -5  120.94    6.25
   1  -1   5  131.37    5.76
  -1  -1  -5  133.96    6.51
   1   1   5  142.46    5.75
   1   1   5  118.91    6.24
  -1   1  -5  116.27    6.02
  -1  -1  -5  118.32    6.00
  -1   1  -5  129.41    5.98
   2   1   5  148.04    5.93
   2  -1   5  138.09    7.08
   2  -1   5  156.69    6.27
  -2   1  -5  149.62    7.22
  -2  -1  -5  157.71    7.47
   2   1   5  147.98    6.08
  -2   1  -5  140.54    7.05
   2  -1   5  132.54    7.13
  -2  -1  -5  146.54    7.01
  -2   1  -5  155.36    6.64
   3   1   5  167.31    6.44
   3  -1   5  173.06    6.76
   3   1   5  171.37    6.46
  -3   1  -5  176.15    8.19
   3  -1   5  165.26    8.25
  -3   1  -5  175.57    8.15
   3   1   5  169.16    8.36
  -3   1  -5  174.59    7.23
  -3  -1  -5  178.10    8.13
  -4   1  -5   13.26    3.07
  -4  -1  -5   16.19    3.17
   4   1   5    6.58    1.05
   4   1   5   13.43    1.30
   4  -1   5   12.02    2.07
   4  -1   5   11.29    3.00
   4   1   5   15.45    3.24
  -5   1  -5   21.16    3.68
   5  -1   5   12.48    1.68
  -5  -1  -5   21.04    3.65
   5  -1   5   16.61    3.64
   5   1   5   19.70    3.78
  -6   1  -5    8.10    3.56
  -6  -1  -5    9.34    3.39
   6  -1   5    2.54    3.04
   6   1   5    2.96    3.30
  -7   1  -5   44.82    5.35
  -7  -1  -5   34.87    4.95
   7  -1   5   52.45    5.32
   7   1   5   39.91    5.07
  -8  -1  -5   11.94    4.63
   8  -1   5   14.64    4.25
   8   1   5   12.75    4.23
   9   1   5    7.16    4.34
 -12   2   5   25.35    4.54
 -11   2   5   47.82    4.93
 -11  -2   5   45.03    4.25
 -11   2   5   56.99    4.98
 -10   2   5   21.18    3.61
 -10  -2   5   25.42    3.63
 -10  -2   5   29.91    3.34
 -10   2   5   29.79    3.80
  -9  -2   5   35.52    3.81
  -9   2   5   27.62    3.51
  -9  -2   5   25.30    2.71
  -9  -2   5   25.53    3.01
  -8  -2   5  202.26    8.97
  -8   2   5  193.05    8.79
  -8  -2   5  204.53    8.25
  -8  -2   5  196.40    8.06
  -8  -2   5  202.59    9.34
   8  -2  -5  183.36    8.92
  -8  -2   5  189.26    7.82
   8   2  -5  197.70    8.60
  -7   2   5  108.92    5.66
  -7  -2   5   89.57    4.95
  -7  -2   5  103.53    4.99
   7  -2  -5  102.48    4.11
  -7   2   5  107.28    5.58
   7   2  -5   98.88    5.17
  -7   2   5  105.79    4.38
  -7  -2   5  101.48    6.23
  -7  -2   5   91.01    4.72
   7  -2  -5  109.22    5.97
  -7  -2   5  101.99    5.59
  -6   2   5   78.51    4.58
   6   2  -5   65.85    3.92
  -6  -2   5   70.82    3.87
  -6   2   5   64.90    4.17
   6   2  -5   65.52    3.86
   6  -2  -5   69.30    3.39
  -6  -2   5   74.10    4.10
  -6   2   5   68.76    3.53
  -6  -2   5   67.39    4.89
  -6  -2   5   71.48    4.49
  -5  -2   5  243.90    9.23
  -5   2   5  237.94    9.75
  -5   2   5  247.15    9.64
   5  -2  -5  242.68    9.00
  -5  -2   5  241.30    9.54
  -5   2   5  239.71    9.12
  -5  -2   5  232.47   10.17
   5   2  -5  259.32    9.42
   5   2  -5  254.97    9.31
   5  -2  -5  234.69    9.60
  -5  -2   5  233.97    9.90
   5  -2  -5  238.69    9.93
  -4   2   5  385.55   13.98
  -4   2   5  381.94   13.74
   4   2  -5  382.45   13.40
   4   2  -5  390.71   13.67
  -4  -2   5  368.56   13.73
   4  -2  -5  383.14   13.45
  -4   2   5  378.50   13.52
  -4  -2   5  368.30   14.36
   4  -2  -5  370.55   13.73
  -4  -2   5  354.63   13.37
   4   2  -5  397.94   14.52
   4  -2  -5  374.73   14.12
   3   2  -5   45.40    2.96
   3  -2  -5   53.90    3.32
   3   2  -5   50.34    3.37
  -3  -2   5   48.69    3.39
   3  -2  -5   47.74    3.30
  -3   2   5   54.11    3.39
  -3  -2   5   45.84    3.89
  -3  -2   5   48.91    3.14
   3   2  -5   41.79    3.60
  -3   2   5   54.05    3.40
   3  -2  -5   48.61    3.52
  -2   2   5   75.62    4.08
   2  -2  -5   73.85    4.03
  -2  -2   5   71.39    4.21
   2  -2  -5   82.33    4.45
  -2   2   5   77.54    4.25
   2   2  -5   73.60    4.57
  -2   2   5   69.87    4.05
  -2  -2   5   76.15    4.06
  -2   2   5   71.88    4.42
   2   2  -5   67.64    3.82
  -1   2   5  406.00   14.55
   1  -2  -5  410.00   14.74
  -1  -2   5  408.15   14.69
   1   2  -5  416.62   14.88
  -1  -2   5  410.34   15.11
   1  -2  -5  418.58   15.03
  -1  -2   5  421.78   15.03
  -1   2   5  420.23   15.12
  -1   2   5  392.43   14.66
   1   2  -5  404.02   15.19
  -1   2   5  426.76   14.99
   1   2  -5  398.19   14.63
   0   2   5  140.54    5.89
   0  -2   5  131.73    6.27
   0   2  -5  145.66    6.56
   0  -2   5  135.60    6.31
   0  -2   5  132.85    6.52
   0   2   5  133.94    6.65
   0   2  -5  137.11    6.50
   0   2   5  136.28    6.16
   0  -2  -5  144.23    6.36
   1   2   5    0.58    1.32
  -1  -2  -5    2.23    1.87
  -1   2  -5    0.20    2.39
  -1  -2  -5    1.72    2.38
   1  -2   5    1.66    1.85
   1  -2   5    1.84    2.28
   1   2   5    0.69    2.05
   1   2   5    1.66    1.74
  -1   2  -5    0.37    2.02
   2   2   5   29.18    2.16
   2  -2   5   36.08    2.76
  -2   2  -5   36.68    3.60
  -2  -2  -5   38.67    3.78
   2  -2   5   38.12    3.64
   2   2   5   30.89    2.50
   2  -2   5   30.12    3.41
   2   2   5   30.36    3.51
  -2  -2  -5   28.14    3.10
  -2   2  -5   33.40    3.08
   2   2   5   31.81    3.36
   3   2   5  155.68    5.79
   3  -2   5  164.79    6.57
  -3   2  -5  156.80    7.59
  -3   2  -5  146.45    7.63
   3   2   5  163.56    6.00
   3  -2   5  149.99    7.73
  -3  -2  -5  144.92    7.41
  -3   2  -5  164.33    7.05
   4  -2   5   82.70    3.95
  -4   2  -5   84.34    5.34
  -4  -2  -5   86.45    5.14
   4  -2   5   91.68    5.53
   4   2   5   95.08    5.76
  -4   2  -5   84.19    4.31
  -5   2  -5   19.19    3.69
  -5  -2  -5   20.68    3.56
   5  -2   5   17.96    3.58
   5   2   5   17.38    3.64
  -6  -2  -5   41.46    4.84
   6  -2   5   44.23    4.83
   6   2   5   41.89    4.83
  -6   2  -5   41.36    4.84
  -7  -2  -5   27.63    4.64
   7  -2   5   35.00    4.85
   7   2   5   38.85    4.94
  -7   2  -5   29.74    4.85
  -8  -2  -5   11.76    4.59
   8  -2   5   21.56    4.61
   8   2   5   20.60    4.73
 -12   3   5   47.04    5.56
 -11   3   5   12.62    3.77
 -11   3   5   10.01    3.43
 -10  -3   5   37.26    3.53
 -10  -3   5   43.22    4.18
 -10   3   5   40.03    4.44
 -10   3   5   42.68    4.25
  -9  -3   5   19.32    3.23
  -9  -3   5   17.64    2.51
  -9   3   5   20.30    3.24
  -9  -3   5   13.47    2.51
  -8  -3   5    3.19    2.44
   8   3  -5    4.71    2.19
  -8   3   5    5.54    2.60
  -8  -3   5    2.53    1.95
  -8  -3   5    3.26    2.00
  -8  -3   5    2.37    2.97
  -8  -3   5    2.93    1.78
  -7   3   5  101.41    5.54
  -7  -3   5   94.34    4.70
   7  -3  -5   97.42    3.78
   7   3  -5   91.20    4.82
  -7  -3   5   94.25    5.95
  -7   3   5   98.17    3.99
  -7  -3   5   94.02    5.06
   7  -3  -5   88.15    5.49
  -7  -3   5   90.48    4.76
  -7  -3   5   94.64    5.62
   7  -3  -5  100.73    5.81
  -6  -3   5   57.12    3.30
  -6   3   5   57.43    3.93
   6   3  -5   57.06    3.40
   6  -3  -5   53.27    3.85
  -6   3   5   59.07    3.99
   6   3  -5   59.35    3.73
   6  -3  -5   55.10    2.92
  -6  -3   5   51.62    3.65
  -6  -3   5   54.22    4.38
  -6   3   5   54.48    3.01
  -6  -3   5   52.24    4.05
  -5   3   5  149.66    6.63
   5   3  -5  139.97    6.28
   5  -3  -5  143.25    5.85
  -5   3   5  148.81    6.50
  -5  -3   5  135.72    6.30
  -5  -3   5  138.62    7.06
  -5   3   5  131.87    5.80
   5   3  -5  132.30    5.83
  -5  -3   5  133.88    5.88
   5  -3  -5  144.56    6.51
   5  -3  -5  136.25    6.65
  -4   3   5  681.57   25.23
  -4   3   5  747.11   25.25
   4   3  -5  783.20   25.25
   4   3  -5  745.25   24.74
  -4  -3   5  722.45   25.31
   4  -3  -5  754.99   24.92
  -4  -3   5  746.56   25.93
  -4   3   5  738.58   24.90
   4  -3  -5  756.51   25.36
  -4  -3   5  745.68   24.77
   4   3  -5  768.05   26.12
   4  -3  -5  739.48   25.51
   3   3  -5  388.29   13.62
  -3  -3   5  380.84   13.65
  -3  -3   5  386.27   14.24
   3  -3  -5  388.80   14.06
   3  -3  -5  424.51   14.08
  -3  -3   5  388.39   14.64
  -3   3   5  386.26   13.98
   3   3  -5  389.57   14.72
  -3   3   5  351.05   13.83
   3  -3  -5  376.80   14.20
  -2   3   5   97.84    4.57
   2  -3  -5   84.53    4.47
  -2  -3   5   81.93    4.41
   2   3  -5   74.67    4.50
  -2  -3   5   85.24    4.72
   2  -3  -5   83.61    4.73
  -2   3   5   89.05    4.77
   2   3  -5  100.81    5.23
   2   3  -5   83.07    4.27
   2  -3  -5   82.93    4.58
  -1   3   5  168.19    7.05
   1  -3  -5  172.59    7.35
  -1  -3   5  173.22    7.29
   1   3  -5  171.91    7.51
  -1  -3   5  183.52    7.76
  -1  -3   5  181.49    7.70
   1  -3  -5  180.55    7.73
  -1   3   5  175.93    7.66
   1   3  -5  168.28    7.74
   1   3  -5  153.95    7.12
   1  -3  -5  187.45    7.44
   0   3   5   29.13    2.33
   0   3   5   30.53    2.86
   0  -3   5   29.60    2.96
   0  -3   5   30.75    2.98
   0   3  -5   28.01    2.95
   0   3  -5   27.32    2.69
   0   3   5   26.05    2.92
   0   3  -5   29.51    3.08
   0   3   5   26.61    2.71
   0  -3  -5   27.59    2.70
  -1   3  -5    8.23    2.23
   1   3   5   12.20    1.68
  -1   3  -5   12.24    2.44
  -1  -3  -5    9.61    2.15
   1  -3   5   11.44    2.47
   1  -3   5    7.16    2.12
  -1  -3  -5    8.72    2.68
   1   3   5    6.70    2.40
  -1   3  -5   12.31    2.50
   1   3   5    8.77    2.03
   1   3   5   10.68    2.45
  -2   3  -5   20.00    2.87
   2   3   5   21.46    1.90
   2  -3   5   24.74    3.33
   2   3   5   32.40    3.21
  -2  -3  -5   25.88    2.84
  -2   3  -5   34.26    3.43
   2  -3   5   27.62    3.27
   2  -3   5   23.49    2.68
  -2   3  -5   25.94    3.00
   2   3   5   24.43    2.38
  -2  -3  -5   32.64    3.69
   2   3   5   25.83    3.28
   3   3   5   66.31    3.01
  -3   3  -5   66.34    4.70
   3  -3   5   70.12    4.10
   3   3   5   69.97    3.25
   3  -3   5   73.96    5.06
  -3   3  -5   68.45    4.41
  -3  -3  -5   70.18    4.62
   4  -3   5  121.70    5.67
   4  -3   5  136.13    7.12
  -4  -3  -5  110.84    6.52
  -4   3  -5  109.74    5.94
   4   3   5  126.60    7.19
  -5   3  -5   54.85    5.02
  -5  -3  -5   57.32    4.76
   5  -3   5   58.13    5.00
   5   3   5   46.80    5.08
  -6   3  -5   52.73    5.46
  -6  -3  -5   55.48    5.05
   6   3   5   47.13    5.34
  -7  -3  -5   15.22    4.07
   7  -3   5   25.20    4.36
   7   3   5   11.45    4.13
  -7   3  -5   10.15    4.17
  -8  -3  -5    4.33    4.18
   8  -3   5   11.45    4.19
   8   3   5    9.26    4.28
 -12   4   5   20.57    4.85
 -11   4   5    9.01    3.85
 -11   4   5   16.02    3.86
 -10  -4   5   28.55    3.71
 -10   4   5   22.34    4.01
 -10   4   5   36.05    4.14
  -9  -4   5   29.38    3.62
  -9  -4   5   26.88    2.75
  -9   4   5   22.38    3.47
  -9  -4   5   23.60    3.08
  -8   4   5   84.68    5.36
   8   4  -5   85.85    4.79
  -8  -4   5   88.30    5.10
  -8  -4   5   80.65    4.81
   8  -4  -5   79.17    5.58
  -8  -4   5   83.05    5.53
  -7  -4   5  444.09   14.99
  -7   4   5  469.87   16.30
   7  -4  -5  402.26   13.93
  -7  -4   5  440.97   15.79
  -7  -4   5  433.68   16.50
   7  -4  -5  431.41   16.30
   7   4  -5  437.65   15.26
  -7  -4   5  412.35   15.45
  -7  -4   5  446.68   16.37
  -6   4   5  179.90    7.89
   6   4  -5  169.67    6.95
   6  -4  -5  159.82    7.72
   6  -4  -5  172.30    6.50
  -6   4   5  157.24    7.55
  -6  -4   5  176.19    8.38
  -6   4   5  175.76    6.64
   6   4  -5  178.53    8.46
  -6  -4   5  164.48    7.55
  -6  -4   5  175.97    6.89
   5  -4  -5   95.19    5.33
   5  -4  -5   80.52    4.81
  -5   4   5  104.22    5.23
   5  -4  -5   86.81    4.31
  -5   4   5   87.87    4.85
   5   4  -5   84.27    4.82
  -5  -4   5   93.44    5.02
  -5  -4   5   89.15    5.52
  -5   4   5   86.54    4.27
   5   4  -5   84.44    4.19
  -5  -4   5  100.29    4.39
   4  -4  -5   62.33    4.14
   4   4  -5   64.59    4.06
   4   4  -5   64.74    3.47
  -4  -4   5   62.32    4.09
   4  -4  -5   66.28    3.80
  -4  -4   5   70.84    4.63
  -4  -4   5   65.93    3.59
  -4   4   5   74.34    3.95
   4   4  -5   62.17    4.59
   4  -4  -5   68.96    4.10
  -3   4   5   45.79    3.30
   3   4  -5   40.46    2.77
  -3  -4   5   48.83    3.90
  -3  -4   5   40.07    3.33
  -3  -4   5   37.22    2.87
   3  -4  -5   43.13    3.23
   3  -4  -5   41.24    3.21
  -3   4   5   43.06    3.19
   3   4  -5   49.11    3.88
   3  -4  -5   45.69    3.46
  -2   4   5  159.93    6.81
   2  -4  -5  152.94    6.82
  -2  -4   5  155.56    6.55
   2   4  -5  162.56    7.02
   2  -4  -5  163.39    7.04
  -2   4   5  159.76    7.07
   2   4  -5  153.42    7.44
  -2   4   5  154.15    6.82
  -2  -4   5  148.18    7.06
   2   4  -5  147.96    6.49
   2  -4  -5  161.24    6.95
  -1   4   5  106.98    4.92
   1  -4  -5  102.02    5.15
  -1  -4   5   94.78    4.96
   1   4  -5   91.44    5.17
  -1  -4   5  105.03    5.52
  -1  -4   5   97.59    5.41
   1  -4  -5  105.53    5.58
   1   4  -5  102.01    5.65
  -1   4   5  104.27    5.50
  -1   4   5  100.52    5.15
   1   4  -5   98.54    4.91
   1  -4  -5   99.95    4.98
   0  -4  -5   61.27    3.91
   0   4   5   67.29    3.57
   0  -4   5   63.22    4.13
   0  -4   5   61.46    4.17
   0   4  -5   62.65    4.19
   0   4   5   63.13    4.09
   0  -4  -5   60.49    4.39
   0   4  -5   57.46    3.81
   0   4  -5   58.78    4.34
   0   4   5   68.72    4.42
   0  -4  -5   65.21    3.80
   1   4   5  104.75    5.51
   1   4   5  107.14    4.68
   1  -4   5   99.29    5.50
   1  -4   5  108.87    5.45
  -1   4  -5  108.23    5.66
   1  -4   5  105.64    5.87
  -1   4  -5  104.45    5.60
  -1   4  -5   97.32    5.71
   1   4   5  103.07    5.96
  -1  -4  -5   99.28    5.34
   2  -4   5  170.73    8.09
   2   4   5  176.67    6.65
   2   4   5  164.99    7.80
   2  -4   5  174.29    7.52
  -2   4  -5  172.69    8.06
  -2   4  -5  180.17    8.13
   2  -4   5  179.84    8.31
  -2   4  -5  163.78    7.85
   2   4   5  164.86    8.40
   2   4   5  174.24    7.00
  -2  -4  -5  169.53    7.74
   3   4   5   36.40    2.17
   3  -4   5   37.37    3.54
  -3   4  -5   45.89    4.14
   3  -4   5   36.35    3.87
   3   4   5   39.85    2.49
  -3  -4  -5   44.83    3.72
  -3   4  -5   29.11    3.39
  -4  -4  -5   22.41    3.28
   4  -4   5   22.46    3.18
   4  -4   5   16.18    3.44
   4   4   5   19.25    3.84
  -4   4  -5   15.64    3.03
  -4   4  -5   25.11    3.90
  -5  -4  -5    3.69    2.93
   5  -4   5   15.01    3.55
   5   4   5    8.10    3.39
  -6  -4  -5    2.02    3.17
   6  -4   5    2.80    3.32
   6   4   5    1.81    3.43
  -7  -4  -5   37.16    4.73
   7  -4   5   32.43    4.69
   7   4   5   39.44    5.14
  -7   4  -5   22.25    4.91
  -8  -4  -5   20.05    4.81
   8   4   5   21.13    4.93
 -11   5   5   26.51    4.64
 -11   5   5   29.84    4.49
 -10   5   5   37.76    4.71
 -10   5   5   42.41    4.53
 -10  -5   5   34.89    3.89
 -10  -5   5   46.54    4.42
  -9  -5   5   15.14    3.31
  -9   5   5   10.41    3.13
   9  -5  -5    7.38    3.33
  -9  -5   5   15.58    3.07
   8  -5  -5   76.43    5.35
  -8   5   5   58.54    4.77
  -8  -5   5   56.75    4.48
  -8  -5   5   66.01    5.09
  -7   5   5  182.58    8.35
  -7  -5   5  170.30    8.06
   7  -5  -5  166.98    8.32
   7   5  -5  180.49    8.89
   7   5  -5  186.68    7.32
  -7  -5   5  164.93    7.79
  -6   5   5  191.47    8.30
   6  -5  -5  178.02    8.23
  -6  -5   5  175.40    7.98
   6  -5  -5  177.46    6.81
  -6  -5   5  181.07    8.57
  -6   5   5  170.79    6.84
   6   5  -5  167.38    8.60
  -6  -5   5  187.91    7.06
  -6  -5   5  173.78    7.92
   5  -5  -5   21.59    3.03
  -5   5   5   21.48    2.78
  -5  -5   5   17.10    2.03
   5   5  -5   16.58    1.91
   5   5  -5   17.70    2.71
  -5  -5   5   22.08    2.70
   5  -5  -5   16.87    2.17
  -5  -5   5   17.29    3.08
  -5   5   5   19.02    2.16
   5  -5  -5   18.52    2.63
  -4   5   5   -0.55    2.04
   4   5  -5    1.90    1.34
  -4  -5   5    0.69    1.53
   4  -5  -5    2.89    2.30
   4   5  -5    0.73    1.98
   4  -5  -5    0.20    1.80
  -4  -5   5    0.83    1.93
   4  -5  -5    0.29    1.73
  -4  -5   5    0.46    2.46
  -4   5   5   -0.92    1.73
   3  -5  -5   88.47    4.94
   3   5  -5   85.48    4.13
  -3   5   5   83.53    4.73
  -3  -5   5   89.27    4.27
  -3  -5   5   84.08    4.92
  -3  -5   5   89.04    5.36
   3  -5  -5   93.13    4.81
   3  -5  -5   89.54    4.84
   3   5  -5   82.85    5.42
  -3   5   5   81.59    4.64
  -3   5   5   86.49    4.79
   2  -5  -5   60.11    4.17
  -2   5   5   67.76    3.99
  -2  -5   5   66.33    3.83
   2   5  -5   69.30    4.31
   2  -5  -5   70.42    4.17
  -2  -5   5   66.12    4.36
   2  -5  -5   75.84    4.55
   2   5  -5   74.25    4.91
  -2   5   5   57.27    4.09
  -2   5   5   73.25    4.20
   2   5  -5   66.40    3.64
   1  -5  -5  164.22    6.96
  -1   5   5  159.80    6.78
  -1  -5   5  155.82    6.81
   1  -5  -5  156.55    7.01
   1   5  -5  160.26    7.29
  -1  -5   5  156.35    7.41
  -1  -5   5  146.15    7.38
   1  -5  -5  161.02    7.44
   1   5  -5  160.70    7.74
  -1   5   5  166.61    7.54
  -1   5   5  156.42    6.95
   1   5  -5  154.96    6.77
   0  -5  -5  219.30    9.06
   0   5   5  239.50    8.75
   0  -5   5  210.79    8.96
   0  -5   5  215.87    9.25
   0   5  -5  234.42    9.37
   0   5   5  234.00    9.18
   0  -5  -5  221.93    9.63
   0   5  -5  204.41    8.90
   0   5  -5  219.22    9.82
   0   5   5  202.65    9.52
   0  -5  -5  229.51    8.87
  -1  -5  -5  145.98    7.19
   1  -5   5  164.52    7.50
   1   5   5  169.58    6.65
   1  -5   5  156.52    7.37
  -1   5  -5  177.87    7.70
   1   5   5  157.86    7.34
   1  -5   5  158.01    7.83
  -1   5  -5  173.60    7.59
  -1   5  -5  152.68    7.83
   1   5   5  156.90    7.94
  -1  -5  -5  175.84    7.02
   2   5   5  114.05    5.00
   2  -5   5  120.51    6.12
   2   5   5  121.02    6.20
  -2   5  -5  111.22    6.24
   2  -5   5  129.83    6.75
  -2   5  -5  120.48    6.62
   2   5   5  116.10    6.74
  -2  -5  -5  120.83    6.12
   3   5   5   14.18    1.80
   3  -5   5    9.76    3.25
  -3  -5  -5   11.18    2.58
   3  -5   5   11.19    3.16
  -3   5  -5    7.99    2.84
   3   5   5   14.34    3.25
   3   5   5   12.19    1.84
  -3   5  -5    7.98    2.95
  -4  -5  -5    3.34    2.61
   4   5   5    3.06    0.73
   4  -5   5    3.52    3.18
  -4   5  -5    6.69    2.97
   4  -5   5    1.48    2.96
  -4   5  -5    5.84    3.24
   5  -5   5   42.24    4.79
  -5  -5  -5   42.94    4.31
   5   5   5   40.02    4.94
  -5   5  -5   38.57    4.69
  -6  -5  -5   10.79    3.56
   6  -5   5    7.57    3.58
   6   5   5   10.79    3.93
  -6   5  -5   13.28    4.14
  -7  -5  -5   17.97    4.12
   7  -5   5   23.02    4.31
   7   5   5   11.01    4.28
 -12   6   5   -4.66    4.89
 -11   6   5   24.47    4.97
 -11   6   5   29.92    4.69
 -10   6   5   41.39    4.69
 -10  -6   5   36.46    4.23
  -9   6   5   58.76    4.98
  -9  -6   5   44.53    4.33
  -9  -6   5   52.11    4.73
   8  -6  -5   68.53    5.55
  -8   6   5   70.51    5.27
  -8  -6   5   59.31    4.79
   8   6  -5   70.63    5.58
   7  -6  -5    6.98    2.82
  -7   6   5    8.67    2.75
   7   6  -5   12.19    1.91
  -7  -6   5    9.27    2.58
   7   6  -5   10.30    3.22
  -6   6   5   92.75    5.46
   6   6  -5   92.81    4.15
  -6  -6   5   81.97    5.26
   6  -6  -5   91.20    5.50
   6  -6  -5   89.35    4.17
   6   6  -5   90.43    6.05
  -6   6   5   81.44    4.16
   5  -6  -5   21.25    2.84
  -5   6   5   18.72    2.87
  -5  -6   5   20.56    2.85
   5  -6  -5   20.45    2.36
   5   6  -5   19.33    1.90
  -5   6   5   19.21    2.30
   5   6  -5   25.17    3.61
   4  -6  -5   78.82    4.79
  -4  -6   5   60.89    4.43
  -4   6   5   72.50    4.37
  -4  -6   5   65.44    3.56
   4   6  -5   72.06    3.52
   4  -6  -5   71.81    4.17
  -4   6   5   65.24    4.05
   4  -6  -5   72.57    4.47
   3  -6  -5  314.80   12.36
   3   6  -5  318.40   11.36
  -3   6   5  313.51   12.23
   3  -6  -5  320.30   12.16
  -3  -6   5  321.02   11.40
   3   6  -5  310.72   12.36
  -3  -6   5  308.18   12.77
  -3  -6   5  320.02   12.59
   3   6  -5  331.83   13.36
  -3   6   5  307.56   12.10
   3  -6  -5  319.17   12.30
  -3   6   5  325.96   12.21
   2  -6  -5  300.03   11.24
  -2   6   5  287.70   10.97
  -2  -6   5  280.29   10.44
   2   6  -5  260.02   11.08
  -2  -6   5  265.41   11.28
   2  -6  -5  278.57   11.04
   2  -6  -5  298.10   11.35
   2   6  -5  283.96   11.98
  -2   6   5  272.83   11.17
  -2   6   5  308.45   11.14
   2   6  -5  273.63   10.34
   1  -6  -5  122.83    6.01
  -1   6   5  138.96    6.05
  -1  -6   5  123.57    5.84
   1  -6  -5  121.28    6.03
  -1  -6   5  121.58    6.43
   1   6  -5  117.34    6.28
   1   6  -5  109.14    6.73
   1  -6  -5  124.70    6.54
   1   6  -5  121.15    5.68
  -1   6   5  127.50    6.08
  -1   6   5  136.92    6.70
   0  -6  -5  187.62    7.80
   0  -6   5  179.32    7.82
   0   6   5  184.04    7.62
   0  -6  -5  178.38    7.90
   0  -6   5  186.09    8.35
   0  -6   5  182.26    8.46
   0   6   5  177.51    7.96
   0   6  -5  190.29    7.87
   0   6  -5  176.68    8.79
   0  -6  -5  185.23    8.65
   0   6   5  185.90    8.62
  -1  -6  -5  217.52    8.88
   1  -6   5  192.03    8.86
   1   6   5  209.72    8.20
   1  -6   5  211.96    9.20
   1   6   5  198.00    8.84
   1  -6   5  205.18    9.42
  -1   6  -5  207.10    8.97
  -1   6  -5  215.93    9.84
   1   6   5  215.28    9.72
  -1  -6  -5  204.41    8.41
   2   6   5  141.38    5.98
   2   6   5  144.29    7.00
  -2   6  -5  135.86    7.12
   2  -6   5  157.53    7.77
  -2   6  -5  137.60    7.57
   2   6   5  150.29    7.83
  -2  -6  -5  136.59    6.79
   3   6   5   52.43    3.22
  -3   6  -5   53.66    4.62
   3  -6   5   64.31    5.11
  -3   6  -5   54.92    4.71
   3   6   5   61.80    5.31
   3   6   5   53.08    3.34
  -3  -6  -5   53.86    4.19
  -4  -6  -5   -2.59    2.67
   4  -6   5   -0.60    3.29
  -4   6  -5   -1.65    3.14
  -4   6  -5    3.57    2.96
  -5  -6  -5   15.77    3.41
   5  -6   5   18.35    3.92
   5   6   5   14.57    4.11
  -5   6  -5   18.92    4.04
  -6  -6  -5   25.39    3.97
   6  -6   5   25.35    4.49
   6   6   5   19.76    4.30
  -6   6  -5   25.73    4.64
   7  -6   5   28.46    4.76
   7   6   5   18.78    4.81
 -11   7   5    6.66    4.15
 -10   7   5   24.32    4.28
 -10  -7   5   13.71    3.66
  -9   7   5   15.88    3.73
  -9  -7   5    9.45    3.22
  -8   7   5    0.28    2.88
  -8  -7   5   -1.08    2.79
   8   7  -5   -1.34    3.06
   8  -7  -5   -2.54    3.23
  -7   7   5   38.89    4.13
   7  -7  -5   33.67    4.16
  -7  -7   5   33.44    3.92
   7   7  -5   35.83    4.39
  -6   7   5   16.44    3.03
  -6  -7   5   16.77    3.03
   6  -7  -5   17.46    2.17
   6   7  -5   18.60    1.76
   6  -7  -5   18.01    3.09
   6   7  -5   18.79    3.80
   5  -7  -5   28.68    3.30
  -5   7   5   28.81    3.34
  -5  -7   5   31.17    3.60
   5  -7  -5   27.44    2.76
  -5   7   5   26.54    2.71
   5   7  -5   27.38    4.06
   5   7  -5   28.36    2.03
  -4  -7   5    6.36    2.50
   4  -7  -5    9.19    2.43
   4   7  -5    6.11    1.47
   4  -7  -5    3.71    2.28
  -4   7   5    6.26    2.14
   3   7  -5  263.95    9.52
  -3   7   5  265.58   10.69
  -3  -7   5  240.82   10.89
   3  -7  -5  268.95   10.58
   3   7  -5  270.04   11.73
  -3   7   5  255.17   10.45
   3  -7  -5  254.66   10.61
  -3   7   5  268.53   10.55
   2  -7  -5  375.45   14.12
  -2  -7   5  354.97   13.18
  -2   7   5  372.18   13.97
  -2  -7   5  351.68   14.39
   2   7  -5  371.58   15.23
   2  -7  -5  383.85   14.29
   2  -7  -5  384.89   14.06
  -2   7   5  368.22   14.21
  -2   7   5  372.75   13.90
   2   7  -5  372.64   13.17
   1  -7  -5   74.23    4.66
  -1  -7   5   77.39    4.33
  -1   7   5   77.80    4.59
   1  -7  -5   76.30    4.61
   1   7  -5   76.06    5.59
   1  -7  -5   73.60    5.16
   1   7  -5   74.85    4.21
  -1   7   5   74.55    4.61
  -1   7   5   72.30    5.00
   0  -7  -5  110.17    5.57
   0  -7   5  102.42    5.40
   0   7   5  105.60    5.33
   0  -7  -5  105.57    5.51
   0  -7   5  101.66    6.13
   0   7   5  109.99    5.67
   0   7  -5  100.41    6.50
   0   7  -5  108.34    5.44
   0   7   5  100.02    6.17
  -1  -7  -5   33.57    3.32
   1   7   5   34.35    3.11
   1  -7   5   33.01    3.57
   1   7   5   35.08    3.48
   1  -7   5   35.09    3.91
  -1   7  -5   35.41    3.46
  -1   7  -5   32.87    4.19
   1   7   5   32.89    4.01
  -2  -7  -5  139.75    6.79
   2   7   5  132.69    6.17
   2   7   5  159.29    7.16
  -2   7  -5  135.45    7.15
   2  -7   5  140.46    7.63
  -2   7  -5  132.76    7.70
   2   7   5  145.19    7.94
  -3  -7  -5   74.06    4.82
   3   7   5   68.50    3.95
  -3   7  -5   72.16    5.34
   3  -7   5   69.29    5.43
  -3   7  -5   67.65    5.51
   3   7   5   72.64    5.84
   4  -7   5   14.36    3.72
  -4  -7  -5   19.36    3.24
  -4   7  -5   15.43    3.57
   4   7   5   18.25    4.25
  -4   7  -5   11.27    3.65
   5  -7   5   -0.64    3.43
  -5   7  -5    0.34    3.48
   6  -7   5   10.06    3.92
   6   7   5    9.63    4.27
  -6   7  -5    5.64    4.21
 -10   8   5    1.94    4.24
 -10   8   5    3.67    4.06
 -10  -8   5    3.42    3.58
  -9   8   5    4.68    3.88
  -9   8   5    1.57    3.43
  -9  -8   5    2.74    3.16
   9   8  -5    0.36    3.52
   8  -8  -5    9.69    3.71
  -8   8   5    8.68    3.54
  -8  -8   5    5.61    3.28
   8   8  -5   15.71    4.14
  -7   8   5    3.69    2.95
  -7  -8   5    1.72    2.84
   7   8  -5    0.35    3.40
   7  -8  -5    3.04    3.09
  -6   8   5   73.50    5.30
  -6  -8   5   65.92    5.29
   6  -8  -5   70.91    3.94
   6   8  -5   62.31    5.56
   6  -8  -5   77.45    5.37
   5   8  -5   38.19    2.09
   5  -8  -5   38.71    3.85
  -5  -8   5   37.97    4.05
   5  -8  -5   43.64    3.37
  -5   8   5   47.88    3.49
   5   8  -5   40.94    4.72
   4  -8  -5   19.70    3.11
  -4   8   5   14.43    3.01
  -4  -8   5   19.79    3.27
   4  -8  -5   16.45    2.83
  -4   8   5   20.70    2.74
   4   8  -5   17.29    1.67
   3   8  -5   30.41    2.32
  -3   8   5   28.00    3.38
  -3  -8   5   24.99    3.49
   3  -8  -5   35.51    3.67
   3   8  -5   32.66    4.30
  -3   8   5   29.17    3.33
   3  -8  -5   38.52    3.55
  -2   8   5  106.41    5.77
   2   8  -5  104.15    6.99
   2  -8  -5  108.50    6.09
  -2   8   5   89.97    5.75
   2  -8  -5  103.61    5.72
  -2   8   5  110.23    5.78
   2   8  -5  106.47    4.87
   1  -8  -5  156.59    7.42
  -1   8   5  165.69    7.43
  -1  -8   5  153.61    7.93
   1   8  -5  159.05    8.65
   1  -8  -5  159.04    7.36
   1   8  -5  149.65    6.73
  -1   8   5  165.71    7.39
  -1   8   5  153.59    7.86
   0  -8  -5    7.05    2.49
   0   8   5   13.64    2.82
   0   8  -5    7.29    2.29
   0   8   5   11.16    2.66
   0  -8   5    9.40    3.04
   0  -8  -5    9.51    2.47
   0   8  -5   12.25    3.55
   0   8   5    8.99    3.16
   1   8   5   32.63    3.51
  -1   8  -5   27.72    3.27
  -1  -8  -5   30.96    3.31
   1   8   5   31.86    3.25
   1  -8   5   33.23    3.97
  -1   8  -5   23.51    4.07
   1   8   5   22.20    3.63
  -2   8  -5   12.25    3.16
  -2  -8  -5   10.66    2.65
   2   8   5   10.91    2.85
   2  -8   5   19.11    3.58
  -2   8  -5   12.58    3.67
   2   8   5   13.12    3.46
   3   8   5    5.54    2.45
   3  -8   5    7.44    3.48
  -3   8  -5    8.01    3.57
   3   8   5    4.91    3.26
  -3  -8  -5    5.58    2.66
  -3   8  -5    6.91    3.19
   4  -8   5    0.63    3.47
  -4   8  -5    4.36    3.51
   4   8   5    6.34    3.69
  -4   8  -5    9.63    3.71
   5  -8   5   10.11    3.81
  -5   8  -5   11.12    4.16
   6  -8   5    0.66    3.74
  -6   8  -5    1.15    4.12
 -10  -9   5    1.35    3.82
  -9   9   5    1.14    4.22
  -9   9   5    7.05    3.96
  -9  -9   5    3.63    3.55
   9   9  -5    9.06    4.19
  -8   9   5    7.32    3.85
  -8  -9   5    9.98    3.70
   8   9  -5   12.15    4.24
  -7   9   5   19.38    3.94
   7  -9  -5    8.64    3.52
   7   9  -5   18.02    4.14
  -7  -9   5   16.28    3.69
   6  -9  -5   17.38    3.60
  -6   9   5   19.24    3.77
  -6  -9   5    6.69    3.14
   6   9  -5   15.62    3.98
  -5  -9   5    4.42    2.92
   5  -9  -5    8.21    2.60
   5  -9  -5    6.83    3.03
   5   9  -5    3.34    3.61
   4  -9  -5    8.03    2.76
   4   9  -5    4.87    0.99
  -4   9   5    2.33    3.04
  -4  -9   5    9.54    3.00
   4  -9  -5    5.86    2.66
   4   9  -5   10.99    3.66
  -4   9   5    8.03    2.63
   3   9  -5    5.99    1.46
  -3   9   5    5.62    2.90
  -3  -9   5    4.88    2.99
   3  -9  -5    5.88    2.91
  -3   9   5    6.94    2.62
   3  -9  -5    5.45    2.53
  -2   9   5   86.69    5.62
   2   9  -5   95.87    6.86
  -2   9   5   84.36    5.71
   2   9  -5   95.02    4.41
   2  -9  -5   88.52    5.35
   1  -9  -5    2.27    2.33
   1   9  -5    1.48    1.94
  -1   9   5    1.30    2.85
  -1  -9   5    0.29    2.91
   1   9  -5    1.44    3.53
  -1   9   5    3.55    3.04
   0   9   5   20.97    3.11
   0   9  -5   17.10    2.70
   0   9   5   19.43    3.61
   0  -9   5   17.95    3.63
   0   9  -5   17.31    3.95
   0   9   5   23.44    3.80
   0  -9  -5   18.18    2.88
  -1   9  -5   28.73    3.31
   1   9   5   27.42    3.87
   1  -9   5   26.83    3.98
  -1  -9  -5   27.67    3.21
  -1   9  -5   31.85    4.63
   1   9   5   22.40    4.04
  -2   9  -5   10.47    3.07
   2   9   5   12.13    3.34
   2  -9   5   11.70    3.44
  -2   9  -5    6.96    3.81
   2   9   5    7.22    3.57
   3  -9   5    0.96    3.38
  -3   9  -5   -1.83    3.71
   3   9   5    1.10    3.61
  -3   9  -5    2.23    3.14
   4  -9   5    1.63    3.57
  -4   9  -5    3.72    3.97
   4   9   5    1.18    3.81
  -4   9  -5   -7.94    3.82
   5  -9   5    0.33    3.52
  -5   9  -5    0.35    3.98
  -9  10   5    0.40    4.49
  -9 -10   5    5.01    4.04
   9  10  -5    6.84    4.48
  -8  10   5    3.67    4.05
  -8  10   5    1.02    4.04
  -8 -10   5    3.50    3.63
   8  10  -5    0.40    4.11
   7 -10  -5    8.38    3.60
  -7  10   5    3.57    4.04
  -7 -10   5    5.44    3.54
   7  10  -5    8.79    4.21
   6 -10  -5   58.20    5.14
  -6 -10   5   47.59    5.19
  -6  10   5   48.27    5.38
   6  10  -5   54.76    5.96
  -5 -10   5   29.50    4.29
   5 -10  -5   30.17    3.99
   5  10  -5   29.48    5.01
  -4  10   5   11.82    3.66
  -4 -10   5    7.23    3.38
   4 -10  -5   12.23    3.08
   4 -10  -5    5.96    3.01
   4  10  -5    6.33    3.97
   3 -10  -5   30.21    3.60
  -3  10   5   25.20    4.06
  -2  10   5    3.56    3.33
  -2 -10   5    8.69    3.23
   2  10  -5    3.02    1.66
   2 -10  -5    8.06    2.75
   2  10  -5    5.88    3.89
  -2  10   5    7.96    3.18
   1  10  -5    6.98    2.01
  -1  10   5    9.88    3.67
  -1 -10   5    6.15    3.31
   1 -10  -5   12.40    2.87
   1  10  -5   13.77    3.98
  -1  10   5    3.54    3.13
   0  10  -5    2.99    2.26
   0  10   5    8.75    3.53
   0 -10   5    8.72    3.34
   0  10  -5   11.46    4.05
   0  10   5   10.16    3.49
  -1  10  -5   12.74    2.91
   1  10   5   13.82    3.81
   1 -10   5   12.84    3.88
  -1  10  -5   16.68    4.40
   1  10   5   18.07    4.06
  -2  10  -5   14.02    3.28
   2  10   5   13.47    3.56
   2 -10   5   12.66    3.77
  -2  10  -5   19.55    4.63
   2  10   5   13.87    3.94
  -3  10  -5   33.24    4.45
   3 -10   5   37.27    4.99
  -3  10  -5   29.01    5.13
   3  10   5   38.59    5.50
   4 -10   5   10.56    4.06
  -4  10  -5    4.05    4.23
  -4  10  -5    5.47    3.97
   5 -10   5    0.68    4.05
  -5  10  -5    4.30    4.00
   9  11  -5   12.79    4.93
  -8  11   5    8.41    4.66
   8  11  -5    4.26    4.55
  -7  11   5    0.71    4.00
  -7  11   5    0.35    4.75
  -7 -11   5    4.05    3.75
   7  11  -5   -1.71    4.64
  -6 -11   5   17.53    4.21
   6  11  -5   20.59    4.83
   6 -11  -5   15.07    3.93
  -5  11   5   30.13    5.06
  -5 -11   5   32.30    4.48
   5 -11  -5   31.31    4.33
   5  11  -5   31.69    5.28
  -4  11   5   10.43    4.32
  -4 -11   5   13.61    4.10
   4  11  -5   11.11    4.55
   4 -11  -5    7.16    3.11
   3 -11  -5   52.49    4.47
  -3  11   5   34.75    5.02
  -3  11   5   46.90    4.65
   2  11  -5   32.37    5.49
  -2 -11   5   26.79    4.32
  -2  11   5   22.89    4.04
  -1  11   5   13.85    4.28
  -1 -11   5   12.56    3.73
   1  11  -5   12.42    4.52
  -1  11   5   14.11    3.91
   0  11   5    2.26    3.99
   0 -11   5    2.67    3.27
   0  11  -5    1.28    3.95
   0  11   5   -0.68    3.25
  -1  11  -5    3.22    2.79
   1  11   5    6.66    4.01
   1 -11   5    4.09    3.49
  -1  11  -5    5.20    4.25
   1  11   5    5.84    3.81
  -2  11  -5   12.59    3.29
   2 -11   5    9.23    3.88
  -2  11  -5    7.84    4.36
   2  11   5   12.84    4.22
  -3  11  -5   22.15    4.09
   3 -11   5   23.93    4.55
  -3  11  -5   14.08    5.24
   4 -11   5   11.04    4.30
  -4  11  -5    0.44    5.12
  -4  11  -5    8.68    4.06
   8  12  -5   13.17    5.00
  -7  12   5    4.34    4.21
   7  12  -5   10.94    4.97
   6  12  -5   -0.46    4.66
  -5  12   5    6.53    5.04
  -5 -12   5    7.86    4.08
   5  12  -5   -4.14    4.44
  -4  12   5   -0.33    4.76
   4  12  -5    1.84    4.40
  -3  12   5   22.01    5.13
  -3 -12   5   13.77    4.14
  -2  12   5   13.90    5.12
  -2 -12   5   15.83    4.10
   2  12  -5    8.29    4.51
  -2  12   5   15.55    4.07
  -1  12   5   11.91    4.81
  -1 -12   5    7.43    3.74
   1  12  -5    4.59    4.25
  -1  12   5    7.64    4.10
   0  12   5   14.32    4.69
   0 -12   5    8.15    3.91
   0  12  -5    6.47    4.56
   0  12   5   13.67    4.43
   1  12   5    5.84    4.14
   1 -12   5    7.90    4.17
  -1  12  -5    6.58    4.93
   1  12   5    6.29    4.11
   2 -12   5   32.49    5.08
   3 -12   5   11.99    4.59
  -6  13   5   13.57    4.57
  -3  13   5    1.73    5.22
  -2  13   5   18.54    5.57
  -1  13   5   11.16    5.18
  -1  13   5    7.74    4.40
   0  13   5    9.85    4.76
   0 -13   5   13.97    4.45
   0  13   5   11.77    4.61
   0  14   5   13.30    5.20
 -13   0   6   -1.30    4.48
 -12   0   6   19.43    3.94
 -11   0   6  130.93    7.35
 -11   0   6  101.88    6.65
 -10   0   6   63.15    5.07
  10   0  -6   47.96    4.88
  -9   0   6   88.02    5.76
   9   0  -6   77.72    5.44
  -8   0   6  197.24    9.09
   8   0  -6  196.74    7.66
   8   0  -6  190.88    8.75
  -8   0   6  190.17    8.01
  -7   0   6  624.08   22.41
   7   0  -6  601.38   21.92
  -7   0   6  605.39   21.75
   7   0  -6  653.85   21.18
  -7   0   6  616.47   21.46
  -6   0   6  545.82   19.90
  -6   0   6  545.04   19.31
   6   0  -6  567.13   18.99
  -6   0   6  528.24   19.20
  -6   0   6  537.78   20.41
   6   0  -6  556.99   19.46
  -5   0   6  752.39   26.43
   5   0  -6  774.77   25.83
  -5   0   6  747.07   25.98
   5   0  -6  783.26   26.07
  -5   0   6  757.36   26.94
  -5   0   6  754.25   25.91
   4   0  -6  305.60   12.01
   4   0  -6  340.75   12.20
  -4   0   6  326.37   12.27
  -4   0   6  313.52   12.04
   3   0  -6  419.48   14.64
  -3   0   6  406.53   14.75
  -3   0   6  395.88   15.05
  -3   0   6  393.40   14.41
  -3   0   6  363.73   14.54
   2   0  -6  144.08    6.82
  -2   0   6  130.19    6.72
  -2   0   6  141.57    6.56
  -2   0   6  148.74    7.01
  -2   0   6  138.43    6.56
  -1   0   6  112.32    5.79
  -1   0   6  104.81    5.97
  -1   0   6  122.83    6.09
   1   0  -6  109.24    5.71
  -1   0   6  119.70    5.71
   0   0   6   21.46    2.58
   0   0  -6   18.26    2.69
   0   0  -6   21.69    3.22
   0   0   6   18.58    2.93
   0   0   6   16.41    2.70
   0   0   6   19.13    2.83
   1   0   6    7.62    1.99
  -1   0  -6    5.18    2.30
   1   0   6    3.73    2.50
   1   0   6    6.00    2.21
   2   0   6   63.45    3.79
  -2   0  -6   52.24    4.41
   2   0   6   65.36    3.74
   3   0   6   66.60    3.60
  -3   0  -6   61.96    5.03
   3   0   6   63.10    5.20
   3   0   6   64.15    3.61
   4   0   6   53.72    3.08
  -4   0  -6   62.21    5.13
   4   0   6   56.98    5.21
  -5   0  -6   58.29    5.34
   5   0   6   52.94    5.37
  -6   0  -6   36.07    4.91
   6   0   6   20.11    4.61
   7   0   6   38.02    5.50
   8   0   6   26.07    5.41
 -12   1   6   19.95    4.16
 -12  -1   6   18.82    3.89
 -12   1   6   19.52    4.15
 -11   1   6   27.00    4.02
 -11  -1   6   24.60    3.50
 -11  -1   6   29.30    4.24
 -11   1   6   28.79    4.24
 -10  -1   6   49.33    4.79
  10  -1  -6   37.89    4.62
  10   1  -6   46.92    4.58
  -9  -1   6    2.26    2.94
  -9   1   6    4.11    2.75
   9  -1  -6    8.39    2.91
   9   1  -6    5.03    2.80
  -8  -1   6   58.60    4.62
  -8   1   6   53.36    4.32
   8  -1  -6   55.50    3.16
   8   1  -6   62.68    4.42
  -8  -1   6   49.64    3.68
   8  -1  -6   52.31    4.38
  -8   1   6   53.84    3.44
  -7  -1   6  211.08    9.78
  -7   1   6  232.80    9.94
   7   1  -6  229.21    9.37
  -7  -1   6  217.10    9.19
   7  -1  -6  227.64    9.62
   7   1  -6  229.87    8.90
   7  -1  -6  232.61    8.57
  -7  -1   6  208.79    9.04
  -7   1   6  221.31    8.85
  -6   1   6  191.43    8.77
  -6  -1   6  192.41    8.21
  -6   1   6  202.02    8.50
   6   1  -6  195.25    8.07
   6  -1  -6  208.41    7.96
  -6  -1   6  204.73    8.36
  -6   1   6  192.67    8.06
  -6  -1   6  176.49    9.10
  -6   1   6  184.11    9.30
   6   1  -6  205.54    8.36
   6  -1  -6  187.49    8.41
  -6  -1   6  198.15    8.85
   5   1  -6    9.05    2.11
  -5  -1   6   11.26    2.43
  -5   1   6   10.42    2.42
   5   1  -6   12.44    2.29
   5  -1  -6    9.76    2.06
  -5  -1   6    7.99    2.22
  -5  -1   6    9.00    2.24
  -5   1   6   10.90    2.28
  -5   1   6    8.97    2.26
  -5  -1   6   12.65    3.07
  -5   1   6    9.90    2.87
  -4  -1   6   88.49    4.97
   4   1  -6   89.10    4.74
   4   1  -6   94.31    4.98
   4  -1  -6   99.49    4.97
  -4   1   6   92.83    5.01
  -4  -1   6   92.10    4.82
  -4   1   6   85.74    4.85
  -4  -1   6   85.10    5.14
  -3   1   6  189.84    8.38
   3   1  -6  208.66    8.27
   3  -1  -6  174.42    8.06
   3   1  -6  205.30    8.47
   3  -1  -6  209.48    8.50
  -3  -1   6  205.14    8.58
  -3   1   6  202.97    8.55
  -3  -1   6  199.84    8.86
  -3  -1   6  191.30    8.19
  -3   1   6  194.35    8.80
  -3   1   6  191.23    8.25
  -2   1   6  500.00   17.31
   2   1  -6  450.42   17.01
   2  -1  -6  481.45   17.26
   2  -1  -6  491.04   17.46
  -2  -1   6  460.94   17.50
  -2  -1   6  504.83   17.31
  -2   1   6  470.20   17.52
  -2  -1   6  493.79   17.68
  -2   1   6  470.89   17.16
  -2   1   6  482.96   17.58
  -2  -1   6  489.10   17.49
  -1   1   6  346.86   12.61
  -1  -1   6  320.16   12.66
   1   1  -6  328.13   12.97
  -1   1   6  337.80   12.88
  -1  -1   6  328.12   13.13
  -1  -1   6  343.71   13.05
  -1   1   6  323.34   13.07
  -1   1   6  351.10   12.98
  -1  -1   6  334.55   12.88
   1  -1  -6  334.51   12.79
   0   1   6    0.33    1.69
   0  -1  -6    2.94    2.09
   0   1  -6    4.50    2.61
   0  -1  -6   -0.47    2.50
   0  -1   6   -1.26    2.28
   0   1   6    1.74    2.30
   0  -1   6   -0.19    2.13
   0   1   6   -2.40    2.36
   0  -1   6   -1.20    2.35
   0   1   6    1.81    2.41
   1   1   6   26.96    2.50
  -1   1  -6   22.56    3.20
  -1  -1  -6   25.03    3.06
   1   1   6   23.78    3.30
   1  -1   6   21.59    2.72
   1   1   6   23.76    2.74
   2   1   6   96.24    4.53
   2  -1   6   92.98    4.77
   2   1   6  100.34    4.72
   2  -1   6   88.72    5.85
  -2   1  -6   74.62    5.51
  -2  -1  -6   90.22    5.67
   3   1   6   48.92    2.95
   3  -1   6   51.02    3.33
   3   1   6   52.68    3.08
  -3   1  -6   54.80    4.61
   3  -1   6   51.25    4.84
   3   1   6   62.91    5.06
  -3  -1  -6   46.42    4.41
   3  -1   6   49.33    3.46
   4   1   6   20.00    1.67
   4  -1   6   23.08    2.40
  -4   1  -6   27.34    4.07
  -4  -1  -6   29.68    4.00
   4  -1   6   33.07    4.43
   4   1   6   37.01    4.43
  -5   1  -6   20.80    4.21
  -5  -1  -6   20.50    3.98
   5  -1   6   18.35    4.14
   5   1   6   18.16    4.15
  -6   1  -6   13.18    4.14
  -6  -1  -6   11.29    3.94
   6  -1   6   13.25    4.28
   6   1   6   12.51    4.29
   7  -1   6   22.00    4.66
   7   1   6   10.38    4.38
   8  -1   6   33.28    5.62
 -12   2   6    4.52    3.57
 -12   2   6    6.20    3.65
 -11   2   6   -0.30    3.10
 -11  -2   6   -0.62    3.44
 -11  -2   6   -0.73    2.69
 -11   2   6    3.41    3.44
  10  -2  -6   36.62    4.39
 -10   2   6   44.15    4.44
 -10  -2   6   31.80    4.27
  -9  -2   6   10.88    3.11
  -9   2   6   15.73    3.35
   9  -2  -6   12.43    3.17
  -9  -2   6   14.34    2.59
   9   2  -6   10.98    2.84
  -8  -2   6  281.64   11.79
  -8   2   6  285.46   11.66
  -8  -2   6  268.43   10.80
   8  -2  -6  274.44    9.68
  -8  -2   6  271.68   10.88
   8  -2  -6  278.56   11.59
   8   2  -6  265.33   11.02
  -8  -2   6  249.94   10.28
  -7   2   6  663.66   22.54
  -7  -2   6  628.84   21.63
   7   2  -6  616.10   21.81
   7   2  -6  638.76   21.63
   7  -2  -6  633.59   20.95
  -7  -2   6  617.73   21.86
  -7   2   6  598.51   21.12
  -7  -2   6  609.58   22.49
  -6   2   6   20.17    2.78
  -6  -2   6   24.00    3.23
  -6   2   6   18.71    2.80
   6  -2  -6   23.71    2.46
   6   2  -6   24.84    2.74
   6   2  -6   23.48    2.52
  -6  -2   6   29.21    2.99
  -6   2   6   20.12    2.41
  -6  -2   6   19.65    2.55
  -6  -2   6   20.28    3.69
  -5   2   6   41.43    3.46
  -5   2   6   36.33    3.30
   5   2  -6   42.46    3.34
   5  -2  -6   37.03    3.01
  -5  -2   6   36.74    3.29
  -5   2   6   37.94    3.06
   5   2  -6   46.25    3.22
  -5  -2   6   36.18    3.12
  -5  -2   6   35.36    3.96
  -5   2   6   35.80    3.92
  -5  -2   6   33.35    3.44
   4   2  -6   56.62    3.58
   4   2  -6   58.36    3.91
   4  -2  -6   56.67    3.90
  -4  -2   6   56.40    3.96
   4  -2  -6   54.84    3.75
  -4   2   6   55.46    3.81
  -4  -2   6   60.62    4.58
  -4  -2   6   55.45    3.68
  -4   2   6   53.46    3.85
  -4  -2   6   56.14    4.20
  -3   2   6   41.43    3.34
   3   2  -6   40.46    3.18
   3  -2  -6   42.98    3.38
   3   2  -6   51.37    3.59
   3  -2  -6   44.61    3.53
  -3  -2   6   42.57    3.52
  -3  -2   6   48.57    3.52
  -3   2   6   44.07    3.52
  -3   2   6   38.50    3.35
  -3   2   6   43.56    3.97
   3   2  -6   45.66    3.94
  -2   2   6  121.74    5.79
   2  -2  -6  112.37    5.84
  -2  -2   6  115.92    5.77
   2  -2  -6  121.88    6.10
  -2  -2   6  122.63    6.28
  -2  -2   6  126.72    6.36
  -2   2   6  108.47    5.95
  -2   2   6  113.72    5.76
  -2   2   6  122.98    6.23
   2   2  -6  114.01    6.26
   2   2  -6  106.39    5.57
  -1   2   6   13.11    2.81
  -1   2   6   16.23    2.20
   1   2  -6   11.05    2.29
   1   2  -6   11.23    2.65
   1  -2  -6   16.83    3.00
  -1  -2   6   10.84    2.44
  -1   2   6   13.61    2.68
  -1  -2   6   14.25    2.78
   1  -2  -6   13.52    2.40
  -1   2   6   11.47    2.64
   1   2  -6   12.44    2.69
  -1  -2   6   14.12    2.55
   0   2   6   67.96    3.96
   0  -2   6   74.36    4.71
   0   2  -6   65.99    4.64
   0  -2   6   71.88    4.50
   0  -2   6   66.56    4.72
   0   2   6   64.10    4.64
   0   2   6   71.82    4.34
   0   2  -6   62.12    4.36
   0   2  -6   67.48    4.63
   0  -2  -6   70.96    4.45
   1   2   6  255.81    9.82
   1  -2   6  254.82   10.33
   1   2   6  252.19   11.21
   1   2   6  277.41   10.27
  -1   2  -6  260.76   10.76
  -1  -2  -6  263.59   10.79
   2   2   6   74.29    3.71
   2  -2   6   66.63    4.12
   2   2   6   74.02    4.07
   2  -2   6   69.24    5.28
   2   2   6   65.59    5.18
  -2  -2  -6   78.30    5.10
  -2   2  -6   67.04    4.63
   3   2   6   37.27    2.38
  -3  -2  -6   33.95    3.83
   3  -2   6   35.60    3.12
   3   2   6   37.82    2.58
   3  -2   6   34.00    4.17
  -3   2  -6   40.07    3.61
  -4   2  -6   13.39    3.54
  -4  -2  -6   10.29    3.23
   4  -2   6   17.17    3.87
   4   2   6    9.54    3.58
  -5   2  -6    5.78    3.51
  -5  -2  -6    9.33    3.46
   5  -2   6   10.00    3.71
   5   2   6    8.74    3.98
  -6   2  -6   15.61    3.95
  -6  -2  -6    8.50    3.79
   6  -2   6    9.85    4.23
   6   2   6   15.44    4.34
  -7  -2  -6    2.23    4.03
   7  -2   6   -0.76    4.18
   7   2   6    6.91    4.33
   8  -2   6    2.76    4.35
 -12   3   6    3.07    4.01
 -12   3   6    0.33    3.64
 -11  -3   6   27.16    4.14
 -11   3   6   28.67    4.52
 -11   3   6   26.68    4.20
 -10  -3   6   29.54    3.99
 -10  -3   6   22.71    3.11
  10  -3  -6   15.22    4.07
 -10   3   6   24.88    3.87
   9   3  -6   32.42    3.60
  -9  -3   6   36.34    4.18
  -9   3   6   35.84    4.04
  -9  -3   6   28.56    3.37
  -8   3   6  174.91    8.48
  -8  -3   6  176.49    7.55
   8  -3  -6  169.32    6.31
  -8  -3   6  175.03    7.95
   8   3  -6  171.66    7.73
  -8  -3   6  162.81    7.43
  -8  -3   6  172.46    8.57
  -7  -3   6   25.71    3.35
  -7   3   6   27.29    3.40
   7   3  -6   29.82    3.18
   7  -3  -6   26.97    2.26
  -7  -3   6   27.32    3.14
  -7   3   6   26.89    2.52
  -7  -3   6   27.07    2.77
   7   3  -6   26.67    2.74
  -6   3   6  103.73    5.84
   6   3  -6  109.46    5.54
  -6  -3   6  110.59    5.72
   6  -3  -6  114.34    5.06
  -6   3   6   98.22    4.95
   6   3  -6  109.46    5.25
  -6  -3   6  104.29    5.20
  -6  -3   6   90.12    5.92
   6  -3  -6  103.83    5.76
  -5   3   6  147.07    7.11
  -5   3   6  150.83    7.08
   5   3  -6  154.22    6.95
  -5  -3   6  143.51    7.08
   5  -3  -6  155.51    6.68
   5   3  -6  154.88    6.67
  -5  -3   6  144.12    7.74
  -5   3   6  148.86    6.66
   5  -3  -6  143.59    7.00
  -5  -3   6  154.53    6.65
   5   3  -6  151.57    7.78
   5  -3  -6  150.77    7.44
   4   3  -6  133.42    6.12
   4   3  -6  150.65    6.72
  -4  -3   6  141.34    6.78
   4  -3  -6  142.34    6.50
  -4  -3   6  140.10    7.34
   4  -3  -6  136.51    6.63
  -4   3   6  135.00    6.40
  -4  -3   6  137.91    6.24
   4   3  -6  141.11    7.37
  -4   3   6  128.57    6.43
   4  -3  -6  141.53    6.98
  -3   3   6   44.31    3.35
   3   3  -6   33.86    3.03
   3  -3  -6   36.50    3.17
   3   3  -6   35.28    3.39
  -3  -3   6   37.27    3.41
   3  -3  -6   38.34    3.44
  -3  -3   6   35.12    3.12
  -3   3   6   36.95    3.20
  -3   3   6   34.57    3.23
   3   3  -6   33.91    3.68
   3  -3  -6   34.15    3.31
  -2   3   6   17.12    2.44
   2  -3  -6   19.55    2.63
  -2  -3   6   18.33    2.79
   2  -3  -6   25.21    3.05
   2   3  -6   19.58    2.49
  -2   3   6   17.56    2.76
  -2  -3   6   21.30    3.22
   2   3  -6   19.85    2.97
  -2   3   6   20.21    3.12
  -2  -3   6   18.96    2.74
  -1   3   6   22.66    2.50
   1   3  -6   17.72    2.68
   1   3  -6   23.14    3.09
  -1  -3   6   21.24    3.03
   1  -3  -6   21.38    3.23
  -1   3   6   25.78    3.08
  -1  -3   6   22.95    3.18
  -1  -3   6   19.95    2.84
   1   3  -6   22.72    3.14
   1  -3  -6   24.43    2.85
  -1   3   6   22.25    3.02
   0   3   6  167.27    6.84
   0  -3   6  143.39    7.33
   0  -3   6  158.32    7.40
   0   3   6  153.07    7.43
   0   3   6  164.70    7.96
   0   3  -6  155.58    7.42
   0   3  -6  159.72    7.78
   0   3   6  151.76    7.16
   0  -3  -6  158.77    7.37
   1   3   6  198.36    7.69
   1  -3   6  186.06    8.26
  -1   3  -6  184.03    8.62
   1   3   6  190.21    9.20
   1   3   6  201.63    8.14
  -1   3  -6  194.02    8.83
  -1  -3  -6  190.31    8.57
   2   3   6   26.43    2.23
  -2   3  -6   29.58    3.58
  -2  -3  -6   19.09    3.10
   2  -3   6   28.83    3.10
   2  -3   6   23.88    3.63
   2   3   6   23.77    3.69
   2   3   6   25.99    2.67
  -2   3  -6   30.53    3.45
   3   3   6   -1.79    1.31
  -3  -3  -6    2.36    2.79
   3  -3   6    1.11    2.42
   3  -3   6   -1.55    3.19
   3   3   6   -0.41    1.50
  -3   3  -6   -0.45    2.45
   4  -3   6   55.40    5.25
   4   3   6   64.33    5.74
  -4  -3  -6   56.92    5.01
  -5  -3  -6    4.30    3.34
   5  -3   6    6.20    3.65
   5   3   6    5.59    3.77
  -6   3  -6   20.87    4.52
  -6  -3  -6   15.66    4.04
   6  -3   6    4.71    3.93
   6   3   6    5.92    4.00
  -7  -3  -6   12.26    4.32
   7  -3   6    7.57    4.28
   7   3   6   -0.42    4.18
 -12   4   6    2.04    4.01
 -11  -4   6   11.55    3.64
 -11   4   6    8.70    3.88
 -11   4   6    8.41    3.78
 -10  -4   6    3.99    3.35
 -10   4   6    4.92    3.30
  -9  -4   6    0.59    3.00
  -9   4   6    0.87    2.82
  -9  -4   6    3.00    2.57
   9   4  -6    1.90    2.49
  -8  -4   6    2.02    2.93
  -8   4   6    3.55    2.58
   8  -4  -6    2.25    0.93
  -8  -4   6    1.36    2.39
   8  -4  -6   -1.39    2.93
   8   4  -6   -2.05    2.25
  -7  -4   6    4.23    2.78
   7   4  -6    4.94    2.03
   7  -4  -6    8.67    2.76
  -7   4   6    6.18    2.60
   7  -4  -6    6.54    1.68
  -7  -4   6    5.37    2.51
  -7  -4   6    5.70    2.05
  -6   4   6    1.70    2.31
   6   4  -6    0.97    2.20
  -6  -4   6    3.59    2.06
   6   4  -6    2.20    1.76
  -6  -4   6    5.78    2.39
   6  -4  -6    1.46    1.83
  -6   4   6    2.43    1.74
   6  -4  -6    3.28    2.25
   5   4  -6   52.74    3.84
  -5  -4   6   43.08    3.76
   5  -4  -6   48.11    3.47
   5   4  -6   53.32    3.34
  -5   4   6   50.35    3.53
  -5  -4   6   45.41    3.34
   5   4  -6   46.54    4.51
   5  -4  -6   39.96    3.74
   4  -4  -6   26.13    3.16
  -4  -4   6   25.48    2.76
   4  -4  -6   24.35    2.95
  -4   4   6   21.60    2.91
   4   4  -6   30.33    2.61
  -4  -4   6   31.04    3.24
   4   4  -6   26.17    3.06
   4  -4  -6   30.52    3.01
  -4   4   6   30.52    2.96
  -4  -4   6   31.76    3.73
   4   4  -6   26.58    3.61
  -3  -4   6   17.83    2.51
   3  -4  -6   16.32    2.71
  -3   4   6   19.65    2.56
  -3  -4   6   12.37    2.56
   3  -4  -6   13.57    2.63
   3  -4  -6   15.85    2.53
  -3   4   6   13.19    2.53
   3   4  -6   12.72    2.94
   3   4  -6   12.55    2.25
  -2   4   6   77.22    4.34
   2  -4  -6   72.06    4.47
  -2  -4   6   65.88    4.31
   2   4  -6   69.23    4.62
  -2  -4   6   76.23    5.05
  -2  -4   6   69.60    4.70
   2  -4  -6   84.58    4.90
  -2   4   6   70.96    4.72
   2   4  -6   72.18    5.12
  -2   4   6   64.78    4.38
   2   4  -6   68.65    4.21
   2  -4  -6   70.98    4.54
  -1   4   6  172.59    7.38
   1  -4  -6  163.96    7.75
  -1  -4   6  177.94    7.75
  -1  -4   6  172.41    8.11
  -1  -4   6  169.32    8.20
   1  -4  -6  174.18    8.15
  -1   4   6  168.72    7.81
  -1   4   6  180.87    8.30
   1   4  -6  180.68    8.48
   1   4  -6  168.05    7.56
   1  -4  -6  172.64    7.68
   0   4   6   11.54    2.10
   0   4  -6   15.54    2.62
   0  -4   6   11.30    2.87
   0  -4   6    9.49    2.84
   0   4   6   14.14    3.10
   0  -4  -6   12.47    2.62
   0   4  -6    4.75    2.68
   0   4   6   17.24    2.84
   1   4   6  198.54    7.85
   1  -4   6  204.42    8.69
   1  -4   6  199.44    9.42
  -1   4  -6  187.62    8.86
   1   4   6  211.59    9.61
  -1   4  -6  184.40    9.13
   1   4   6  217.33    8.55
  -1  -4  -6  193.83    8.83
   2   4   6   65.69    3.54
   2  -4   6   75.61    4.63
  -2   4  -6   64.11    4.96
   2  -4   6   70.37    5.47
  -2   4  -6   62.67    4.93
   2   4   6   70.85    4.08
   2   4   6   66.47    5.40
  -2  -4  -6   79.17    5.06
  -3   4  -6    7.31    3.23
   3   4   6    8.42    1.49
  -3  -4  -6    3.11    2.60
   3  -4   6    6.37    3.00
   3  -4   6    5.42    3.25
  -3   4  -6    7.23    2.90
  -4   4  -6   23.51    4.30
  -4  -4  -6   18.55    3.67
   4  -4   6   24.55    4.23
   4   4   6   29.46    4.55
  -5  -4  -6    5.77    3.44
   5  -4   6   12.18    3.96
   5   4   6    3.82    3.90
  -6  -4  -6    1.64    3.60
   6  -4   6    2.18    3.88
   6   4   6    6.91    4.12
  -7  -4  -6    6.74    4.41
   7  -4   6   10.16    4.51
 -12   5   6    4.96    4.06
 -11   5   6   -1.07    3.62
 -11   5   6    7.37    3.76
 -10  -5   6   20.12    4.01
 -10   5   6   27.15    4.16
  10  -5  -6   20.42    4.24
  -9  -5   6   15.47    3.76
  -9   5   6   15.51    3.75
  -9  -5   6   19.21    3.30
   9  -5  -6   18.61    3.93
  -8  -5   6   16.72    3.73
   8   5  -6   19.85    2.61
  -8   5   6   16.94    3.36
  -8  -5   6   17.81    3.20
   8  -5  -6   15.73    3.46
  -7   5   6   45.07    4.11
   7   5  -6   43.58    3.19
   7  -5  -6   33.46    3.93
  -7  -5   6   37.60    3.94
   7  -5  -6   39.61    2.66
   7   5  -6   42.57    4.65
  -6   5   6    1.26    2.20
  -6  -5   6    0.24    2.33
   6  -5  -6    4.11    1.98
   6   5  -6    3.54    1.80
  -6   5   6    1.45    1.86
   6   5  -6    5.85    3.00
   6  -5  -6    6.22    2.53
   5  -5  -6   30.78    2.96
  -5  -5   6   27.75    3.20
  -5  -5   6   30.66    2.75
   5   5  -6   27.11    2.56
   5  -5  -6   30.01    3.42
  -5   5   6   26.36    2.86
  -4   5   6   71.40    4.60
   4   5  -6   67.67    3.84
  -4  -5   6   70.29    4.69
  -4  -5   6   61.50    3.94
   4  -5  -6   67.99    4.37
  -4   5   6   68.21    4.36
   4   5  -6   60.82    5.13
   4  -5  -6   80.90    4.79
   3   5  -6  112.98    5.27
  -3   5   6  112.36    5.74
  -3  -5   6   99.35    5.23
  -3  -5   6  100.67    5.93
   3  -5  -6  104.48    5.77
   3  -5  -6  110.31    5.90
  -3   5   6  101.07    5.74
   3   5  -6  108.11    6.55
   3  -5  -6  101.98    5.81
  -2   5   6  171.55    7.48
  -2  -5   6  157.86    7.26
   2  -5  -6  164.43    7.59
  -2  -5   6  160.40    7.93
   2  -5  -6  179.36    8.00
   2   5  -6  151.72    8.22
  -2   5   6  168.01    7.96
  -2   5   6  170.49    7.68
   2   5  -6  163.81    7.20
   2  -5  -6  165.60    7.59
  -1   5   6  357.86   13.03
   1  -5  -6  359.05   13.43
  -1  -5   6  330.16   13.09
  -1  -5   6  305.40   13.60
   1   5  -6  340.59   14.14
  -1   5   6  345.23   13.87
   1   5  -6  352.36   13.16
   1  -5  -6  360.62   13.24
   0  -5  -6   35.38    3.50
   0   5   6   37.36    2.98
   0  -5   6   31.19    3.60
   0   5  -6   37.92    4.06
   0   5  -6   30.57    3.41
   0   5   6   35.56    4.01
   0  -5  -6   37.53    3.40
  -1  -5  -6  119.54    6.35
   1   5   6  119.87    5.41
   1  -5   6  113.03    6.82
  -1   5  -6  115.80    6.35
  -1   5  -6  110.90    6.72
   1   5   6  116.30    6.99
   1   5   6  115.36    5.89
  -2   5  -6   -0.54    2.75
   2   5   6    3.33    1.69
   2  -5   6    3.95    2.95
  -2  -5  -6    1.93    2.53
   2   5   6   -0.98    2.91
  -2   5  -6    0.84    2.88
   2   5   6    3.51    2.27
  -3   5  -6   12.41    3.38
   3   5   6   12.47    1.84
  -3  -5  -6   15.05    3.24
   3  -5   6   15.17    3.63
   3   5   6   15.67    3.93
  -3   5  -6   13.56    3.46
  -4   5  -6    6.23    3.47
  -4  -5  -6   10.81    3.33
   4  -5   6   10.51    3.70
  -5   5  -6   -2.53    3.87
  -5  -5  -6    3.88    3.32
   5  -5   6    1.06    3.78
   5   5   6    5.95    3.86
  -6  -5  -6   12.68    3.93
   6  -5   6    3.64    3.83
   6   5   6    2.93    4.12
   7  -5   6    1.87    4.37
 -11   6   6   21.65    4.55
 -10  -6   6   16.98    4.00
 -10   6   6   13.19    3.77
 -10  -6   6   12.01    3.57
  -9  -6   6    7.20    3.41
   9  -6  -6    7.86    3.69
  -9   6   6    2.17    3.41
  -9  -6   6    3.83    3.10
   8  -6  -6    3.69    3.19
   8   6  -6    4.71    2.07
  -8   6   6    9.37    2.99
  -8  -6   6    8.88    3.03
   8   6  -6    5.68    3.60
  -7   6   6   71.10    5.29
   7   6  -6   76.06    4.16
  -7  -6   6   63.76    5.08
   7  -6  -6   84.66    3.92
   7  -6  -6   80.24    5.59
   7   6  -6   72.02    5.89
  -6   6   6  119.33    6.79
   6  -6  -6  118.23    6.80
  -6  -6   6  120.12    6.87
   6  -6  -6  124.65    5.72
   6   6  -6  125.65    7.71
   6   6  -6  133.35    5.70
   5   6  -6    3.00    1.67
  -5  -6   6    2.06    2.46
   5  -6  -6   -0.17    2.30
   5  -6  -6    1.72    2.26
  -5   6   6    3.53    2.12
  -4   6   6   57.04    4.22
   4   6  -6   42.43    3.16
  -4  -6   6   49.85    4.18
   4  -6  -6   54.23    3.95
   4   6  -6   53.38    4.88
  -4   6   6   49.24    3.77
   4  -6  -6   50.30    4.08
   3   6  -6   66.99    3.96
  -3   6   6   68.84    4.57
  -3  -6   6   67.69    4.15
  -3  -6   6   65.94    4.88
   3  -6  -6   63.52    4.57
   3  -6  -6   72.19    4.70
   3   6  -6   67.03    5.43
  -3   6   6   72.46    4.71
  -2   6   6  139.45    6.45
  -2  -6   6  131.35    6.18
   2  -6  -6  132.37    6.62
  -2  -6   6  127.05    6.99
   2  -6  -6  131.25    6.86
   2   6  -6  127.26    7.37
  -2   6   6  111.30    6.57
   2   6  -6  122.39    5.98
   2  -6  -6  126.24    6.49
  -1   6   6  231.24    9.20
  -1  -6   6  223.42    9.25
   1  -6  -6  216.72    9.48
   1   6  -6  203.41   10.29
  -1   6   6  220.66   10.04
   1   6  -6  216.99    9.12
   1  -6  -6  216.14    9.33
   0  -6   6   67.49    4.82
   0   6   6   76.28    4.42
   0  -6  -6   76.66    4.93
   0  -6   6   70.32    5.35
   0   6  -6   70.54    5.70
   0   6  -6   74.02    4.75
   0   6   6   82.84    5.69
   0  -6  -6   75.02    4.71
  -1   6  -6   18.52    3.24
   1   6   6   22.22    2.54
   1  -6   6   21.91    3.86
   1   6   6   24.37    3.92
  -1   6  -6   28.27    3.93
  -1  -6  -6   23.32    3.18
  -2   6  -6    7.30    3.06
   2   6   6    5.72    1.93
   2  -6   6    9.71    3.48
  -2  -6  -6    5.06    2.67
  -2   6  -6    6.43    3.43
   2   6   6    5.08    3.36
  -3   6  -6   14.12    3.64
   3  -6   6   11.91    3.71
  -3  -6  -6   14.58    3.21
  -3   6  -6   10.64    3.41
   3   6   6   17.06    4.16
  -4   6  -6   16.38    4.12
  -4  -6  -6   16.18    3.54
   4  -6   6   16.46    4.15
  -5   6  -6    2.95    3.96
  -5  -6  -6    4.14    3.35
   5  -6   6    6.45    4.20
   5   6   6    6.53    4.35
   6  -6   6    1.10    4.02
 -11   7   6   35.01    5.20
 -10  -7   6   11.58    3.91
 -10   7   6   15.63    4.17
 -10  -7   6    9.69    3.74
  -9   7   6   24.81    4.21
  -9  -7   6   19.56    3.96
   9  -7  -6   24.04    4.43
   8  -7  -6    0.98    3.30
  -8   7   6    0.93    3.28
  -8  -7   6    1.75    3.09
   8   7  -6    9.41    3.73
  -7   7   6   25.08    3.85
  -7  -7   6   20.91    3.81
   7   7  -6   29.42    2.52
   7  -7  -6   26.42    3.79
   7   7  -6   26.04    4.54
   6   7  -6   72.40    3.72
  -6   7   6   56.00    4.96
   6  -7  -6   63.52    5.10
  -6  -7   6   63.37    5.09
   6  -7  -6   72.40    4.15
   6   7  -6   66.49    5.92
   5  -7  -6   35.07    3.30
  -5  -7   6   28.16    3.78
   5   7  -6   30.38    2.51
  -5   7   6   36.32    3.31
   5  -7  -6   31.73    3.70
  -4   7   6   15.24    2.96
   4   7  -6   12.36    2.01
  -4  -7   6   10.75    2.98
   4  -7  -6   11.26    2.93
   4  -7  -6    9.75    2.82
  -4   7   6   11.84    2.68
   4   7  -6   14.39    3.61
   3  -7  -6   15.92    3.01
  -3   7   6   18.68    2.90
  -3  -7   6   17.23    3.04
   3  -7  -6   15.74    3.14
  -3   7   6    9.42    2.70
   3   7  -6   11.14    3.52
   3   7  -6   12.49    2.14
  -2   7   6   48.49    3.87
   2  -7  -6   43.35    3.93
  -2  -7   6   35.98    4.14
  -2   7   6   40.62    4.08
   2   7  -6   46.82    4.93
   2   7  -6   40.26    3.30
   1  -7  -6  262.53   10.49
  -1   7   6  242.48   10.13
   1  -7  -6  243.41   10.44
   1   7  -6  242.06   11.64
  -1   7   6  233.75   11.02
   1   7  -6  258.89   10.10
   0   7   6  108.19    5.43
   0  -7  -6   89.94    5.66
   0  -7   6  108.45    6.55
   0   7  -6   94.45    6.76
   0   7  -6  104.37    5.64
   0   7   6   89.61    6.40
  -1  -7  -6    3.05    2.51
  -1   7  -6    2.15    2.56
   1   7   6    4.99    2.32
   1  -7   6    4.11    3.17
  -1   7  -6    2.37    3.20
   1   7   6    0.33    3.22
  -2   7  -6   28.17    3.87
   2   7   6   27.51    3.00
   2  -7   6   29.56    4.28
  -2   7  -6   20.27    4.05
   2   7   6   18.35    4.16
  -2  -7  -6   29.12    3.63
  -3   7  -6    7.33    3.47
   3  -7   6    6.79    3.64
  -3   7  -6   12.78    3.76
  -3  -7  -6    7.63    3.04
   3   7   6   10.90    3.96
  -4   7  -6   13.94    3.98
   4  -7   6   11.36    3.93
  -4  -7  -6   12.69    3.58
   4   7   6    7.19    4.38
  -5   7  -6   -1.88    3.98
   5  -7   6   11.70    4.23
   6  -7   6    3.73    4.22
 -10   8   6    6.01    4.09
 -10  -8   6    0.66    3.64
  -9   8   6   12.12    3.93
  -9  -8   6    7.06    3.72
   9  -8  -6   13.53    4.23
   9   8  -6   11.11    4.23
  -8   8   6   30.14    4.33
  -8  -8   6   42.52    4.86
   8  -8  -6   44.59    5.03
   8   8  -6   34.99    5.22
  -7   8   6   29.73    4.22
  -7  -8   6   28.45    4.05
   7  -8  -6   31.46    4.29
   7   8  -6   27.96    4.85
   6   8  -6   26.03    2.13
   6  -8  -6   21.46    3.54
  -6  -8   6   30.40    4.05
   6   8  -6   20.07    4.42
   5  -8  -6   38.81    4.11
  -5   8   6   33.61    4.19
  -5  -8   6   35.95    4.30
   5  -8  -6   39.32    3.62
   5   8  -6   40.91    2.69
  -4   8   6   53.63    4.66
   4   8  -6   55.62    3.25
  -4  -8   6   41.63    4.51
   4  -8  -6   57.94    4.49
  -4   8   6   51.01    4.22
   4   8  -6   46.06    5.19
   4  -8  -6   56.18    4.65
  -3   8   6   19.70    3.28
   3  -8  -6   21.53    3.24
  -3  -8   6   22.87    3.53
  -3   8   6   21.56    3.26
   3   8  -6   19.10    2.38
   2  -8  -6   15.01    3.01
  -2   8   6   14.29    3.00
   2   8  -6   13.78    2.39
   2   8  -6   17.18    4.04
  -2   8   6    6.80    2.90
  -1   8   6   13.44    2.82
   1   8  -6   15.74    2.69
  -1  -8   6   25.48    3.87
   1   8  -6   19.99    4.13
   1  -8  -6   17.03    3.04
  -1   8   6   16.26    3.49
   0   8   6   42.05    3.75
   0  -8  -6   39.46    3.85
   0  -8   6   32.64    4.35
   0   8  -6   36.46    3.71
   0   8  -6   43.43    5.11
   0   8   6   40.59    4.60
  -1   8  -6   21.94    3.24
  -1  -8  -6   18.55    3.30
   1   8   6   23.13    3.24
   1  -8   6   21.92    3.95
  -1   8  -6   15.26    4.27
   1   8   6   13.76    3.96
  -2   8  -6   38.43    4.54
  -2  -8  -6   44.23    4.24
   2   8   6   40.53    3.95
   2  -8   6   48.31    4.98
  -2   8  -6   41.75    5.41
   2   8   6   40.03    5.05
  -3   8  -6   67.43    5.81
   3  -8   6   71.64    6.13
  -3   8  -6   65.89    6.39
   3   8   6   64.78    6.39
  -4   8  -6   29.34    4.77
   4  -8   6   37.42    5.26
   4   8   6   44.53    5.63
  -5   8  -6    1.91    4.10
   5  -8   6    4.90    4.12
 -10  -9   6   13.14    4.66
  -9   9   6   12.01    4.23
  -9  -9   6    7.66    3.87
   9   9  -6   15.17    4.88
  -8   9   6   28.19    4.71
   8  -9  -6   32.84    4.81
  -8  -9   6   33.82    4.71
   8   9  -6   33.31    5.42
   7  -9  -6   24.24    4.30
  -7   9   6   28.81    4.38
  -7  -9   6   21.64    4.39
   7   9  -6   24.03    4.74
  -6  -9   6   16.14    3.81
   6  -9  -6   10.95    3.57
   6   9  -6   10.64    4.11
  -5   9   6   63.97    5.39
   5  -9  -6   66.31    5.18
  -5  -9   6   53.14    5.15
   5   9  -6   63.95    6.17
  -4   9   6   37.21    4.33
   4   9  -6   38.75    2.66
  -4  -9   6   39.14    4.50
  -4   9   6   30.24    3.81
   4  -9  -6   32.56    4.00
   3   9  -6    4.68    1.87
  -3   9   6    5.16    2.91
  -3  -9   6    6.35    3.05
   3  -9  -6    7.39    2.89
   3   9  -6    5.25    3.76
  -3   9   6    2.09    2.94
  -2   9   6   11.44    3.32
   2  -9  -6   13.73    3.03
   2   9  -6   15.10    2.38
   2   9  -6   15.24    4.12
  -2   9   6   16.26    3.59
   1  -9  -6   27.02    3.50
  -1   9   6   28.77    3.85
   1   9  -6   26.39    3.09
  -1  -9   6   34.75    4.35
   1   9  -6   32.27    4.99
  -1   9   6   28.57    4.25
   0   9  -6   21.98    3.08
   0   9   6   18.54    3.55
   0  -9   6   29.37    4.34
   0  -9  -6   13.63    3.23
   0   9  -6   16.64    4.56
   0   9   6   24.77    4.25
  -1   9  -6    4.12    2.76
   1   9   6    3.54    3.43
  -1  -9  -6    6.67    2.94
   1  -9   6    6.85    3.56
  -1   9  -6    3.67    4.02
   1   9   6   10.06    3.77
  -2   9  -6   32.78    4.40
   2  -9   6   30.27    4.79
  -2   9  -6   36.73    5.36
   2   9   6   25.99    4.99
  -3   9  -6   91.54    6.44
   3  -9   6   75.00    6.66
   3   9   6   90.08    7.29
  -4   9  -6   27.25    4.79
   4  -9   6   22.34    4.78
   5  -9   6    1.15    4.30
  10  10  -6   20.12    5.45
   9  10  -6    8.89    4.82
   8 -10  -6   17.08    4.62
  -8 -10   6   17.63    4.42
   8  10  -6   12.04    4.90
  -7  10   6   19.03    4.59
  -7 -10   6   20.51    4.53
   7 -10  -6   20.67    4.38
   7  10  -6   18.94    5.10
  -6 -10   6   39.57    4.94
   6 -10  -6   44.17    4.94
   6  10  -6   30.59    5.32
  -5  10   6   45.08    5.15
   5 -10  -6   40.00    4.48
  -5 -10   6   44.44    5.08
   5  10  -6   48.87    5.79
   4 -10  -6   27.17    3.95
  -4  10   6   17.94    3.98
  -4 -10   6   23.85    4.27
  -3  10   6   12.83    3.84
   3  10  -6    6.05    4.25
   3 -10  -6   14.85    3.39
  -3  10   6    9.81    3.31
  -2  10   6   23.74    4.20
  -2 -10   6   28.77    4.59
   2 -10  -6   32.24    3.85
   2  10  -6   21.73    5.06
  -2  10   6   22.11    4.06
   1 -10  -6   19.66    3.44
  -1  10   6   15.73    4.03
   1  10  -6   10.93    2.67
  -1 -10   6   28.30    4.36
   1  10  -6   17.96    4.69
  -1  10   6   19.89    4.08
   0  10  -6    6.24    2.77
   0  10   6    7.73    3.78
   0 -10   6    4.96    3.50
   0  10  -6    7.52    4.35
   0  10   6    7.01    3.86
  -1  10  -6   18.94    3.41
   1  10   6   25.23    4.20
   1 -10   6   20.87    4.36
  -1  10  -6   17.12    4.78
   1  10   6   15.01    4.33
   2 -10   6   76.76    6.76
  -2  10  -6   72.92    5.90
   2  10   6   76.09    6.80
  -2  10  -6   64.91    6.99
  -3  10  -6   20.14    4.30
   3 -10   6   22.00    4.82
  -3  10  -6   15.28    5.10
  -4  10  -6    5.64    4.43
   4 -10   6    5.74    4.03
   8  11  -6   16.87    5.21
   7 -11  -6    9.88    4.17
   7  11  -6   20.52    5.27
   6 -11  -6   34.05    4.80
  -6  11   6   17.03    4.95
  -6 -11   6   29.30    4.90
   6  11  -6   31.66    5.59
  -5  11   6   18.91    4.65
  -5 -11   6   12.05    3.98
   5 -11  -6   14.85    3.85
   5  11  -6   19.09    5.11
   4 -11  -6    1.45    3.30
  -4  11   6    1.27    4.11
  -4 -11   6    5.57    3.98
  -3  11   6   18.16    4.49
   3  11  -6   11.65    4.91
  -2  11   6   23.28    4.59
  -2 -11   6   20.87    4.63
   2  11  -6   15.48    4.76
  -2  11   6   17.55    4.14
  -1  11   6   18.59    4.69
  -1 -11   6   18.10    4.27
   1  11  -6   25.61    5.61
  -1  11   6   16.70    4.35
   0  11   6    7.65    4.57
   0 -11   6    6.75    3.97
   0  11  -6   12.76    4.76
   0  11   6   10.42    4.27
   1 -11   6   11.71    4.23
  -1  11  -6    7.06    4.74
   1  11   6   14.30    4.72
   2 -11   6    3.84    4.29
  -3  11  -6    3.48    3.87
   3 -11   6    2.78    4.35
  -4  12   6   -4.78    4.77
  -3  12   6   14.04    5.13
  -2  12   6    4.00    4.75
  -2 -12   6    5.04    3.91
  -2  12   6   -2.81    4.09
  -1  12   6    1.78    5.02
  -1 -12   6   12.96    4.41
  -1  12   6    1.12    4.12
   0  12   6   18.76    5.17
   0  12   6   11.88    4.80
  -2  13   6   -6.41    5.74
  -1  13   6    8.02    5.32
 -12   0   7   -3.78    3.47
 -12   0   7    8.67    4.00
 -11   0   7   -0.66    3.37
  11   0  -7   -3.32    3.51
 -10   0   7   -0.96    3.35
  10   0  -7    0.91    3.09
  -9   0   7   -1.52    3.05
   9   0  -7   -2.41    2.84
   8   0  -7   -0.74    2.28
  -8   0   7    0.30    2.95
   8   0  -7   -0.31    2.09
  -8   0   7    0.98    2.20
  -7   0   7    2.55    2.64
   7   0  -7   -0.84    2.07
  -7   0   7   -2.05    2.35
   7   0  -7    1.37    2.31
  -6   0   7    1.88    2.40
   6   0  -7   -0.65    2.02
   6   0  -7    0.36    2.29
  -6   0   7    1.50    2.33
  -5   0   7   -1.54    2.26
   5   0  -7    0.19    2.31
  -5   0   7   -1.13    2.26
   5   0  -7    0.43    2.10
  -4   0   7   -0.20    2.50
   4   0  -7   -0.62    1.90
   4   0  -7    0.41    2.37
  -4   0   7   -3.08    2.44
  -3   0   7   -1.65    2.20
  -3   0   7   -1.84    2.34
   3   0  -7   -0.87    2.38
  -3   0   7    2.00    2.41
  -3   0   7   -1.56    2.68
  -2   0   7   -0.23    2.15
  -2   0   7    1.85    2.45
  -2   0   7    1.73    2.73
  -1   0   7   -0.65    2.12
  -1   0   7    0.28    2.58
  -1   0   7   -2.10    2.70
   0   0   7   -0.61    2.05
   0   0  -7   -1.99    2.38
   0   0   7    0.29    2.75
   0   0   7    0.65    2.59
   1   0   7    1.31    1.98
  -1   0  -7   -2.64    2.70
   1   0   7   -2.18    3.06
   1   0   7   -2.12    2.56
   2   0   7   -0.17    2.01
  -2   0  -7   -0.57    2.91
   2   0   7    0.50    2.16
   3   0   7   -0.15    1.81
  -3   0  -7    3.40    2.93
   3   0   7   -0.35    3.29
  -4   0  -7   -2.67    3.36
   4   0   7    4.15    3.76
  -5   0  -7   -1.81    3.55
   5   0   7   -2.41    4.03
   6   0   7   -2.97    4.20
 -12   1   7   31.51    4.44
 -12  -1   7   31.10    4.11
 -12  -1   7   38.35    4.98
 -12   1   7   31.58    4.80
 -11  -1   7   -0.33    3.56
 -11   1   7   -0.67    3.35
  11   1  -7    0.96    3.55
  11  -1  -7    0.35    3.43
 -10  -1   7    2.90    3.15
 -10   1   7    3.49    3.13
  10  -1  -7   -1.89    3.30
  10   1  -7    2.91    3.00
  -9  -1   7   19.87    3.72
  -9   1   7   24.18    3.78
   9  -1  -7   18.39    3.35
   9   1  -7   17.24    3.33
   8   1  -7   22.92    3.22
   8  -1  -7   24.76    3.32
  -8  -1   7   21.22    3.69
  -8   1   7   23.09    3.59
   8   1  -7   19.61    2.78
   8  -1  -7   24.16    2.58
  -8  -1   7   18.02    2.97
  -7  -1   7  125.73    7.18
  -7   1   7  140.52    7.44
   7   1  -7  124.19    6.34
   7  -1  -7  131.42    6.17
  -7  -1   7  137.12    6.85
  -7   1   7  144.81    6.68
   7   1  -7  127.25    6.69
   7  -1  -7  145.63    7.17
  -6   1   7  262.98   11.23
   6   1  -7  280.12   10.60
   6  -1  -7  271.96   10.42
  -6  -1   7  256.89   10.81
  -6   1   7  258.10   10.60
   6   1  -7  252.22   10.58
   6  -1  -7  259.99   10.85
  -6  -1   7  251.27   11.12
   5   1  -7   54.05    3.99
   5  -1  -7   53.24    3.80
   5   1  -7   45.94    3.61
  -5  -1   7   42.47    3.82
  -5   1   7   51.02    4.02
  -5  -1   7   49.68    3.91
  -5  -1   7   46.52    4.11
  -4   1   7   36.99    3.60
   4   1  -7   35.41    3.34
   4   1  -7   35.39    3.59
   4  -1  -7   39.72    3.64
  -4  -1   7   38.59    3.60
  -4   1   7   37.00    3.52
  -4  -1   7   36.71    3.47
  -3   1   7   37.49    3.59
   3   1  -7   43.79    3.63
   3   1  -7   49.17    3.98
   3  -1  -7   45.67    3.91
  -3  -1   7   41.65    3.89
  -3  -1   7   40.81    3.74
  -3   1   7   40.14    3.78
  -3  -1   7   47.17    4.54
  -3   1   7   45.17    4.20
  -3  -1   7   38.60    3.69
  -2  -1   7   15.58    2.90
  -2   1   7   20.93    2.85
  -2  -1   7   11.21    2.82
  -2   1   7   17.82    3.07
  -2  -1   7   22.84    3.40
   2   1  -7   20.56    2.81
  -2   1   7   19.30    3.27
   2  -1  -7   15.29    2.79
  -1   1   7   51.02    3.93
  -1  -1   7   59.91    4.55
  -1  -1   7   65.66    4.80
  -1   1   7   53.45    4.56
  -1   1   7   63.59    4.53
  -1  -1   7   58.04    4.36
   1  -1  -7   57.66    4.37
   0  -1   7    0.67    2.24
   0   1   7    2.32    1.98
   0  -1  -7   -0.25    2.29
   0  -1   7   -1.78    2.59
   0   1   7   -1.18    2.67
   0  -1   7    3.25    2.64
   0   1   7    2.79    2.65
   1   1   7   72.33    4.27
   1  -1   7   67.82    4.61
   1   1   7   69.71    4.54
   1   1   7   64.80    5.29
  -1  -1  -7   70.35    5.10
   1  -1   7   66.01    4.50
   2   1   7   55.21    3.57
   2  -1   7   47.59    3.80
   2   1   7   59.50    3.85
   2  -1   7   55.94    5.34
  -2   1  -7   47.99    4.70
  -2  -1  -7   61.26    4.95
   2  -1   7   52.95    3.90
   3  -1   7    1.87    2.07
   3   1   7    4.51    1.72
  -3   1  -7    3.74    3.13
  -3  -1  -7    4.91    3.13
   3  -1   7    5.98    3.60
   3   1   7   -0.36    3.47
  -4   1  -7    6.77    3.75
  -4  -1  -7    7.28    3.44
   4  -1   7    7.50    3.87
   4   1   7    5.74    3.85
  -5   1  -7    5.90    3.91
  -5  -1  -7    7.49    3.90
   5  -1   7    6.37    4.18
   5   1   7    2.84    4.12
   6  -1   7    5.46    4.32
   6   1   7   12.86    4.75
 -12   2   7    7.10    3.83
 -12  -2   7   12.56    4.30
 -12   2   7   11.69    4.30
 -11  -2   7   -1.02    3.78
 -11   2   7    1.69    3.53
  11  -2  -7    0.72    3.74
 -10  -2   7   28.70    4.32
 -10   2   7   24.25    4.03
  10  -2  -7   25.48    4.15
  10   2  -7   31.17    4.08
  -9  -2   7   15.48    3.58
  -9   2   7   16.07    3.42
   9  -2  -7    8.16    3.34
   9   2  -7    9.91    3.00
   8   2  -7   19.40    3.03
  -8  -2   7   18.06    3.59
   8  -2  -7   12.36    3.08
  -8   2   7   15.51    3.34
   8   2  -7   14.98    2.87
   8  -2  -7   18.80    2.28
  -8  -2   7   11.81    2.96
  -7   2   7   43.02    4.17
   7   2  -7   49.44    3.84
   7  -2  -7   46.51    3.41
  -7  -2   7   41.71    3.98
  -7   2   7   45.99    3.58
   7   2  -7   47.13    3.77
  -7  -2   7   46.86    4.45
  -6   2   7   36.24    3.67
   6   2  -7   41.13    3.50
   6  -2  -7   44.58    3.48
  -6  -2   7   39.64    3.71
  -6   2   7   38.72    3.45
   6   2  -7   36.51    3.27
  -6  -2   7   35.44    3.50
  -6  -2   7   45.06    4.20
   5   2  -7  235.23    9.63
   5  -2  -7  233.49    9.41
   5   2  -7  224.77    9.35
  -5  -2   7  214.12    9.72
  -5   2   7  226.50    9.58
  -5  -2   7  218.63    9.33
  -5  -2   7  215.42   10.09
  -4   2   7  395.18   14.98
   4   2  -7  381.54   14.51
   4   2  -7  400.73   14.81
   4  -2  -7  372.14   14.74
   4  -2  -7  413.98   14.87
  -4  -2   7  384.59   15.11
  -4   2   7  389.16   14.91
  -4  -2   7  391.23   14.60
   3   2  -7    3.06    2.12
  -3  -2   7    2.09    2.47
  -3  -2   7    0.41    2.38
  -3   2   7    5.71    2.28
   3  -2  -7    0.67    2.11
   3  -2  -7    0.22    2.63
  -3  -2   7    1.81    2.41
  -3   2   7   -1.73    2.38
  -3   2   7    2.61    3.00
  -2   2   7   60.60    4.26
   2  -2  -7   60.98    4.41
  -2  -2   7   66.59    4.83
  -2  -2   7   58.84    4.88
  -2   2   7   60.86    4.63
  -2   2   7   59.73    4.79
   2   2  -7   64.32    4.89
   2   2  -7   60.88    4.31
  -1   2   7   86.93    4.81
   1  -2  -7   69.72    4.95
  -1  -2   7   79.71    5.20
  -1  -2   7   72.48    5.27
  -1   2   7   76.06    5.32
  -1   2   7   73.37    5.02
   1   2  -7   81.73    5.48
   1   2  -7   64.77    4.75
   0   2   7   40.39    3.39
   0   2  -7   38.44    3.92
   0  -2   7   41.37    3.95
   0  -2   7   43.72    4.29
   0   2   7   45.13    4.38
   0   2   7   43.27    3.92
   0   2  -7   44.90    4.22
   0  -2  -7   45.84    4.13
   1   2   7    3.74    2.02
  -1  -2  -7    7.19    2.86
   1  -2   7    7.47    2.70
   1   2   7    3.83    3.09
   1   2   7    5.43    2.52
  -1   2  -7    1.79    2.62
   2   2   7   67.32    3.91
   2  -2   7   74.42    4.61
   2   2   7   71.49    4.34
   2  -2   7   68.62    5.70
   2   2   7   69.12    5.81
  -2  -2  -7   70.95    5.34
  -2   2  -7   75.75    5.18
  -3  -2  -7   13.41    3.45
   3  -2   7    9.56    3.78
  -4   2  -7   -2.76    3.60
  -4  -2  -7   -0.98    3.27
   4  -2   7   -1.86    3.65
   4   2   7   -1.94    3.71
  -5   2  -7    3.41    3.93
  -5  -2  -7    7.04    3.77
   5  -2   7    1.58    3.96
   5   2   7   -2.07    4.00
   6  -2   7    3.34    4.53
 -12   3   7   16.29    4.51
 -11  -3   7   76.67    6.53
 -11   3   7   81.01    6.43
  11  -3  -7   74.57    6.46
  10   3  -7   51.15    4.60
 -10   3   7   54.57    5.23
 -10  -3   7   49.61    4.98
  10  -3  -7   49.22    5.06
  -9  -3   7   13.77    3.73
  -9   3   7   22.14    3.71
  -9  -3   7   12.45    3.09
   9  -3  -7   11.52    3.27
   9   3  -7   18.96    3.21
  -8   3   7   48.69    4.67
   8   3  -7   56.48    4.21
   8  -3  -7   51.12    3.24
  -8  -3   7   54.38    4.45
  -8  -3   7   48.68    4.80
  -7   3   7  209.76    9.10
   7  -3  -7  195.92    7.75
  -7  -3   7  188.33    8.77
  -7   3   7  155.92    7.65
  -7  -3   7  184.64    8.14
   7   3  -7  195.70    8.32
  -7  -3   7  166.30    8.90
  -6   3   7  392.32   15.30
   6  -3  -7  383.56   14.36
  -6  -3   7  377.39   15.08
  -6   3   7  364.00   14.40
   6   3  -7  401.42   14.64
  -6  -3   7  397.12   14.59
   6  -3  -7  406.75   15.29
  -6  -3   7  412.41   15.92
   5   3  -7  289.43   11.62
   5  -3  -7  338.99   12.02
  -5  -3   7  299.67   12.34
  -5   3   7  283.16   11.77
  -5  -3   7  300.64   11.76
   5  -3  -7  297.83   12.19
  -5  -3   7  311.73   12.79
  -4  -3   7   22.36    3.02
  -4   3   7   19.74    2.94
   4   3  -7   18.27    2.72
   4  -3  -7   21.63    3.02
  -4  -3   7   23.46    3.27
  -4   3   7   16.68    2.98
   4  -3  -7   18.43    2.80
   4   3  -7   22.60    3.70
  -3   3   7   48.61    3.83
   3   3  -7   53.90    3.89
   3  -3  -7   49.32    4.05
  -3  -3   7   50.70    4.04
   3  -3  -7   56.15    4.36
  -3  -3   7   46.59    4.27
  -3   3   7   49.28    4.20
  -3   3   7   50.05    4.62
   3   3  -7   55.04    4.70
  -2   3   7  136.20    6.53
   2  -3  -7  132.24    6.83
  -2  -3   7  127.44    6.72
  -2  -3   7  128.10    7.07
  -2   3   7  131.58    7.06
  -2   3   7  135.89    7.19
   2   3  -7  136.19    7.39
   2   3  -7  121.26    6.52
  -1   3   7  221.26    9.39
   1  -3  -7  238.02   10.11
  -1  -3   7  230.86   10.44
  -1   3   7  235.38   10.47
  -1   3   7  250.90   10.20
   1   3  -7  212.28   10.32
   1   3  -7  226.67    9.91
   0  -3  -7  404.69   15.79
   0   3   7  420.64   14.93
   0  -3   7  405.95   15.60
   0   3   7  395.96   16.26
   0   3   7  431.27   15.55
   0   3  -7  428.63   16.26
   0   3  -7  373.79   15.59
   1   3   7    5.73    1.95
  -1   3  -7    2.41    2.91
  -1  -3  -7    7.44    3.05
   1  -3   7    8.11    2.86
   1   3   7   10.49    3.34
   1   3   7    1.95    2.51
  -1   3  -7    4.98    3.04
   2   3   7  145.09    6.17
   2  -3   7  143.37    6.89
   2  -3   7  128.98    8.07
  -2   3  -7  152.62    7.98
   2   3   7  134.96    8.26
  -2   3  -7  141.15    7.74
  -2  -3  -7  143.34    7.92
   3  -3   7  129.77    8.11
  -3  -3  -7  125.80    7.49
  -4  -3  -7   11.05    3.73
   4  -3   7   16.59    4.41
   4   3   7   16.27    4.49
  -5  -3  -7    6.30    3.84
   5  -3   7    5.54    4.23
   5   3   7    5.05    4.26
   6  -3   7    0.41    4.44
 -12   4   7   13.95    4.71
 -11  -4   7   58.78    5.69
 -11   4   7   58.11    5.73
  11  -4  -7   52.33    5.88
 -10  -4   7   36.72    4.66
 -10   4   7   44.97    4.94
  10   4  -7   29.77    4.02
  -9  -4   7   19.51    4.06
  -9   4   7   24.51    3.95
  -9  -4   7   19.45    3.51
   9   4  -7   20.29    3.31
  -8  -4   7   37.48    4.56
  -8   4   7   37.74    4.22
   8   4  -7   46.27    3.72
   8  -4  -7   42.02    4.50
  -8  -4   7   46.41    4.39
  -7   4   7  175.63    8.56
   7  -4  -7  170.27    8.60
   7  -4  -7  161.04    7.07
  -7  -4   7  156.16    8.18
   7   4  -7  171.69    7.65
  -7  -4   7  167.43    8.95
  -6   4   7  226.02   10.45
   6  -4  -7  255.50    9.87
  -6  -4   7  235.70   10.57
  -6   4   7  237.29    9.77
  -6  -4   7  225.80    9.68
   6   4  -7  251.24    9.82
   6  -4  -7  252.20   10.67
  -5  -4   7   21.74    2.96
   5  -4  -7   17.06    3.11
  -5  -4   7   28.23    3.51
   5  -4  -7   24.40    3.13
   5   4  -7   21.23    2.67
  -5   4   7   26.76    3.19
   5   4  -7   25.01    3.72
  -4  -4   7    7.92    2.68
  -4   4   7    2.86    2.33
   4   4  -7    5.78    2.14
  -4  -4   7    5.38    2.84
   4  -4  -7    8.32    2.55
  -4   4   7    2.55    2.33
   4   4  -7   10.28    3.20
   4  -4  -7    4.89    2.32
   3   4  -7  162.63    7.57
  -3   4   7  173.78    7.91
   3  -4  -7  156.79    7.91
  -3  -4   7  165.09    7.74
  -3  -4   7  163.45    8.22
   3  -4  -7  191.40    8.37
  -3   4   7  174.99    8.24
   3   4  -7  178.73    8.91
  -2   4   7  264.74   10.33
   2  -4  -7  241.99   10.49
  -2  -4   7  243.54   10.34
  -2  -4   7  240.48   10.98
  -2   4   7  231.79   10.79
   2   4  -7  237.79   11.29
  -2   4   7  262.27   10.95
   2   4  -7  244.91   10.26
  -1   4   7  217.07    9.13
   1  -4  -7  220.37    9.82
  -1  -4   7  218.64   10.31
  -1   4   7  222.28   10.27
   1   4  -7  215.79   10.37
  -1   4   7  237.53   10.01
   1   4  -7  217.83    9.64
   0  -4  -7  251.97   10.84
   0   4   7  239.51    9.79
   0   4   7  250.74   11.47
   0   4  -7  247.80   11.16
   0   4   7  266.07   10.61
   0   4  -7  239.05   10.68
   1   4   7   30.41    2.73
  -1   4  -7   25.26    3.61
   1  -4   7   36.19    4.57
  -1  -4  -7   28.16    3.69
   1   4   7   30.04    4.35
   1   4   7   31.96    3.42
  -1   4  -7   27.06    3.94
  -2   4  -7    6.78    2.96
   2   4   7    4.40    1.84
  -2  -4  -7    6.77    3.02
   2  -4   7    4.21    3.31
   2   4   7    8.64    3.65
  -2   4  -7   10.91    3.42
  -3   4  -7   50.26    5.11
   3  -4   7   48.93    5.32
  -3  -4  -7   46.79    4.92
  -4   4  -7   27.67    4.86
  -4  -4  -7   21.50    4.24
   4  -4   7   26.44    4.86
   4   4   7   30.96    5.13
  -5  -4  -7   12.69    4.17
   5  -4   7   14.70    4.57
   5   4   7   19.34    4.96
   6  -4   7   23.19    5.11
 -11  -5   7   27.15    4.72
 -11   5   7   22.17    4.74
 -10   5   7   61.42    5.64
 -10  -5   7   62.80    5.73
  -9  -5   7   29.63    4.36
   9   5  -7   27.10    3.39
  -9   5   7   31.11    4.31
  -9  -5   7   26.23    3.90
   9  -5  -7   26.71    4.23
  -8   5   7   60.87    5.13
   8   5  -7   65.88    4.34
   8  -5  -7   64.65    5.29
  -8  -5   7   51.09    4.78
  -8  -5   7   66.63    5.59
   7   5  -7  203.14    8.27
  -7   5   7  177.21    9.10
   7  -5  -7  185.25    9.35
   7  -5  -7  192.50    7.82
  -7  -5   7  187.56    9.19
   7   5  -7  181.57    9.88
   6   5  -7    6.54    2.21
  -6  -5   7    6.64    2.89
   6  -5  -7    6.85    2.44
   6  -5  -7    7.08    2.82
  -6   5   7    4.14    2.49
  -5   5   7    5.72    2.72
   5  -5  -7    8.83    2.73
  -5  -5   7    2.52    2.90
   5  -5  -7    3.17    2.49
   5   5  -7    6.36    2.21
  -5   5   7    4.27    2.52
   5   5  -7   11.05    3.55
  -4   5   7  172.68    7.92
   4   5  -7  155.60    7.12
  -4  -5   7  151.47    7.24
  -4  -5   7  145.92    7.92
   4  -5  -7  167.83    7.79
   4  -5  -7  158.48    7.87
  -4   5   7  153.54    7.67
   4   5  -7  149.92    8.68
   3   5  -7   81.77    4.75
  -3   5   7   75.32    4.98
  -3  -5   7   69.65    4.76
   3  -5  -7   73.46    5.14
  -3  -5   7   79.97    5.57
  -3   5   7   73.75    5.19
   3   5  -7   81.01    6.08
  -2   5   7   70.97    4.56
  -2  -5   7   67.36    4.70
   2  -5  -7   62.33    4.70
  -2  -5   7   64.20    5.07
  -2   5   7   63.77    5.07
   2   5  -7   64.25    5.44
   2   5  -7   63.33    4.40
  -1   5   7   55.44    3.94
   1  -5  -7   56.53    4.51
  -1  -5   7   53.91    4.84
  -1   5   7   49.25    4.90
   1   5  -7   48.83    4.84
   1   5  -7   48.08    4.12
  -1   5   7   55.18    4.65
   0  -5  -7   37.73    4.07
   0   5   7   45.30    3.51
   0   5  -7   53.11    4.25
   0   5   7   42.39    4.09
   0   5   7   40.15    4.64
   0   5  -7   38.58    4.61
  -1  -5  -7  123.49    6.83
   1   5   7  128.14    5.77
   1  -5   7  111.15    7.26
  -1   5  -7  114.57    6.84
  -1   5  -7  109.25    7.18
   1   5   7  109.20    7.34
   1   5   7  121.44    6.36
   2   5   7   63.02    3.67
  -2   5  -7   60.74    5.28
   2  -5   7   52.97    5.43
  -2   5  -7   56.14    5.22
   2   5   7   60.85    5.84
  -2  -5  -7   58.10    5.01
  -3   5  -7    1.00    3.51
  -3  -5  -7    1.20    3.10
   3  -5   7    0.37    3.75
   3   5   7    2.76    3.71
  -4   5  -7   18.76    4.47
  -4  -5  -7   19.21    4.27
   4  -5   7   22.86    4.63
  -5  -5  -7   17.06    4.56
   5  -5   7   22.92    4.95
   6  -5   7    6.61    4.71
 -11  -6   7   12.06    4.40
 -10  -6   7   28.33    4.93
 -10   6   7   31.15    4.65
  10  -6  -7   27.59    4.77
  -9  -6   7   12.01    4.21
   9  -6  -7    1.74    3.44
   9   6  -7    8.35    2.49
  -9   6   7    6.98    3.42
  -9  -6   7    5.40    3.41
  -8   6   7    5.37    3.39
  -8  -6   7    5.92    3.23
   8  -6  -7    8.39    3.33
   8   6  -7    8.39    2.48
   7   6  -7   42.81    3.44
   7  -6  -7   40.55    4.44
  -7   6   7   40.63    4.36
  -7  -6   7   41.70    4.40
   7   6  -7   31.14    4.85
   6  -6  -7   40.96    3.52
  -6  -6   7   38.71    4.41
   6   6  -7   38.05    3.24
   6  -6  -7   37.75    4.20
  -5   6   7   90.05    5.82
  -5  -6   7   88.18    6.05
   5   6  -7   95.13    4.97
   5  -6  -7   94.39    5.47
  -5   6   7   95.14    5.56
   5   6  -7   82.25    6.67
   5  -6  -7   89.28    5.86
  -4   6   7   85.74    5.40
   4   6  -7   78.74    4.67
  -4  -6   7   79.63    5.70
   4  -6  -7   80.35    5.25
  -4   6   7   84.39    5.45
   4  -6  -7   75.90    5.39
   4   6  -7   74.12    6.14
  -3   6   7   15.53    2.88
  -3  -6   7   13.65    3.29
  -3   6   7   13.67    3.21
   3   6  -7    8.31    3.66
   3   6  -7   12.66    2.58
   3  -6  -7   13.01    2.92
  -2   6   7    8.41    2.55
   2  -6  -7    4.33    2.75
  -2  -6   7   11.78    3.28
   2   6  -7    7.35    2.39
  -2  -6   7    4.86    2.77
  -2   6   7    3.50    2.97
   2   6  -7    8.50    3.49
  -1   6   7    6.52    2.46
   1  -6  -7    5.57    2.74
   1   6  -7    5.37    2.62
  -1   6   7    6.92    3.15
   1   6  -7    2.10    3.51
   0  -6  -7   19.19    3.46
   0   6   7   17.82    2.75
   0   6  -7   25.63    3.38
   0  -6   7   14.93    3.78
   0   6   7   17.48    3.93
   0   6  -7   21.13    4.06
   0   6   7   20.49    3.38
  -1   6  -7   10.59    3.09
   1   6   7    8.38    2.36
   1  -6   7   16.99    4.03
   1   6   7    8.25    3.83
  -1   6  -7   11.30    3.87
  -1  -6  -7   15.15    3.28
  -2   6  -7    2.41    3.02
   2  -6   7   -0.36    3.54
   2   6   7   -2.29    4.01
  -2  -6  -7   -3.09    3.29
  -2   6  -7   -2.37    3.67
  -3   6  -7    1.71    3.67
   3  -6   7   -4.59    4.26
  -3  -6  -7    8.27    3.42
   3   6   7   -3.66    3.91
  -4   6  -7   46.43    5.65
   4  -6   7   48.26    5.90
  -4  -6  -7   47.79    5.21
  -5  -6  -7   10.07    4.55
   5  -6   7   18.81    4.99
 -10  -7   7   19.31    4.66
 -10   7   7   17.93    4.20
 -10  -7   7   14.18    4.24
  -9  -7   7    9.38    4.43
  -9   7   7    0.35    3.95
   9  -7  -7    5.61    3.83
  -9  -7   7    4.55    3.55
  -8   7   7   -1.31    3.16
  -8  -7   7    0.64    3.34
   8  -7  -7    0.34    3.15
   8   7  -7   -0.41    4.01
   7   7  -7   15.94    2.36
   7  -7  -7    8.88    3.56
  -7   7   7   17.13    3.72
  -7  -7   7   13.84    3.74
   7   7  -7   13.19    4.53
   6  -7  -7   56.61    5.08
  -6  -7   7   50.53    5.00
   6   7  -7   66.73    3.89
  -5   7   7   30.31    3.89
   5   7  -7   29.54    2.94
  -5  -7   7   24.96    3.89
   5  -7  -7   25.36    3.41
   5  -7  -7   30.92    3.94
  -5   7   7   27.03    3.58
   5   7  -7   32.47    5.00
   4   7  -7    8.15    2.24
  -4   7   7    7.69    2.88
   4  -7  -7    3.55    2.79
  -4  -7   7    5.07    3.14
  -4   7   7    5.29    2.83
   4   7  -7    3.89    3.56
   3  -7  -7    5.35    2.76
  -3   7   7    5.47    2.79
  -3  -7   7    3.85    3.02
  -3   7   7    7.18    3.12
   3   7  -7    7.69    3.71
   3   7  -7    5.92    2.24
  -2   7   7    8.85    2.77
  -2  -7   7   14.36    3.40
   2   7  -7    7.66    2.42
   2  -7  -7    6.87    2.97
  -2   7   7    5.42    3.20
   2   7  -7    5.71    3.82
  -1   7   7    1.08    2.40
   1  -7  -7   -1.83    2.87
   1   7  -7    3.34    2.39
  -1   7   7    1.30    3.24
   1   7  -7    0.38    3.59
   0  -7  -7   14.78    3.24
   0   7   7   12.63    2.82
   0   7  -7   11.09    3.10
   0  -7   7    7.71    3.66
   0   7   7    6.99    3.56
   0   7  -7   10.14    4.12
  -1  -7  -7    6.02    3.08
  -1   7  -7   -2.18    3.07
   1   7   7    4.31    2.45
   1  -7   7    9.80    3.73
   1   7   7    5.98    3.65
  -1   7  -7    8.92    3.86
  -2  -7  -7    6.79    3.19
  -2   7  -7    6.70    3.53
   2  -7   7   10.86    3.99
   2   7   7    8.72    4.08
  -2   7  -7   11.41    4.28
  -3   7  -7   21.04    4.31
   3  -7   7   17.20    4.64
   3   7   7   10.07    4.53
  -3  -7  -7   12.11    3.81
  -4   7  -7    9.25    4.51
   4  -7   7    8.90    4.63
   5  -7   7    6.60    4.57
 -10  -8   7    7.95    4.74
 -10  -8   7    4.28    4.20
  -9   8   7    3.97    3.84
  -9  -8   7    7.71    3.81
   9  -8  -7   10.89    4.29
   9   8  -7   16.30    4.94
  -8   8   7   15.22    4.36
  -8  -8   7   17.57    4.17
   8  -8  -7   14.62    4.02
   8   8  -7   18.88    4.86
   7  -8  -7    5.30    3.46
  -7  -8   7   11.84    3.76
   7   8  -7    7.84    4.28
   6  -8  -7    5.97    3.13
  -6   8   7   10.01    3.35
  -6  -8   7    3.66    3.58
   6   8  -7    5.55    4.34
  -5   8   7    8.60    3.17
  -5  -8   7    5.00    3.27
   5  -8  -7    7.70    3.33
   5   8  -7    4.88    2.00
   4   8  -7   12.43    2.39
  -4   8   7    8.43    3.26
   4  -8  -7   10.85    3.28
  -4  -8   7   10.08    3.50
  -4   8   7    8.85    3.17
   4   8  -7    6.22    4.17
   3  -8  -7    4.41    2.90
  -3   8   7    8.39    3.06
  -3  -8   7    6.47    3.28
  -3   8   7    1.43    3.26
   3   8  -7    1.65    3.99
   3   8  -7    7.94    2.40
   2  -8  -7    1.37    2.82
  -2   8   7    2.19    2.65
   2   8  -7    4.37    2.51
  -2   8   7    3.12    3.22
   2   8  -7   -1.64    3.93
  -1   8   7    4.49    2.56
   1   8  -7    5.08    2.64
  -1  -8   7    8.08    3.51
   1  -8  -7    2.69    2.83
   1   8  -7    6.93    3.98
  -1   8   7    6.07    3.52
   0   8  -7    4.18    2.82
   0   8   7   -0.62    2.72
   0  -8  -7    2.15    2.99
   0  -8   7    3.63    3.56
   0   8  -7   10.94    4.28
   0   8   7    1.45    3.36
  -1  -8  -7   -1.36    3.13
  -1   8  -7    0.82    3.14
   1   8   7    2.62    2.86
   1  -8   7   -0.38    3.70
  -1   8  -7    5.25    4.13
   1   8   7    2.70    4.02
  -2  -8  -7   42.41    4.78
  -2   8  -7   36.75    4.79
   2  -8   7   55.48    5.75
  -2   8  -7   45.30    5.87
   2   8   7   47.75    5.87
  -3   8  -7   28.53    4.92
   3  -8   7   26.03    4.97
   4  -8   7    7.86    4.68
  -9  -9   7    1.12    4.16
   9   9  -7    4.63    4.67
   8  -9  -7   -0.38    3.89
  -8   9   7    2.50    3.62
  -8  -9   7    4.82    4.07
   8   9  -7    0.93    4.48
  -7  -9   7    1.82    3.74
   7  -9  -7    7.63    3.80
   7   9  -7   -2.76    4.57
   6  -9  -7    0.33    3.29
  -6   9   7   -1.62    3.75
  -6  -9   7    1.07    3.43
   6   9  -7    3.61    4.28
  -5   9   7   -1.54    3.41
  -5  -9   7    5.32    3.54
   5  -9  -7    4.65    3.22
  -4   9   7    8.17    3.39
  -4  -9   7    4.26    3.44
   4  -9  -7   10.10    3.49
   4   9  -7    7.54    4.40
   3   9  -7   17.39    2.73
  -3   9   7   18.65    3.57
   3  -9  -7   13.46    3.57
  -3  -9   7   14.05    3.90
   3   9  -7    3.98    4.26
  -3   9   7   14.36    3.67
   2  -9  -7    3.62    2.95
  -2   9   7    3.08    3.05
   2   9  -7    3.50    2.33
   2   9  -7    7.94    4.29
  -2   9   7    7.77    3.64
  -1   9   7   15.10    3.49
   1   9  -7    9.65    2.92
  -1  -9   7   12.93    4.01
   1   9  -7    9.23    4.44
  -1   9   7   11.57    4.15
   1  -9  -7   20.43    3.54
   0   9  -7    1.23    2.90
   0   9   7   -0.67    3.26
   0  -9   7    7.20    3.84
   0  -9  -7    1.10    2.88
   0   9  -7   -4.83    4.13
   0   9   7    5.27    3.77
  -1   9  -7    8.76    3.44
   1  -9   7    7.91    4.01
  -1   9  -7    5.70    4.38
   1   9   7    6.80    4.28
  -2   9  -7    0.61    3.48
   2  -9   7    7.22    4.34
  -2   9  -7   -3.06    4.58
  -3   9  -7    3.80    3.91
   3  -9   7    5.33    4.36
  -7 -10   7    8.99    4.27
   7  10  -7    8.68    4.80
   7 -10  -7    9.10    4.21
  -6  10   7   17.01    4.30
   6 -10  -7   21.13    4.23
  -6 -10   7   18.79    4.52
   6  10  -7   11.96    5.16
   5 -10  -7   25.50    4.46
  -5  10   7   23.71    4.58
  -5 -10   7   38.88    5.15
  -4  10   7    8.01    3.81
  -4 -10   7   12.08    4.06
   4  10  -7    9.01    4.56
   4 -10  -7    7.67    3.44
  -3  10   7    2.33    3.48
   3 -10  -7    0.88    3.22
   3  10  -7   -6.15    5.00
  -3  10   7    1.87    3.42
  -2  10   7    5.78    3.70
   2 -10  -7    6.58    3.40
  -2 -10   7    3.47    3.88
   2  10  -7    5.68    4.50
  -2  10   7   10.78    3.88
  -1  10   7   -3.11    3.84
  -1 -10   7   -0.78    3.68
   1  10  -7    3.32    4.52
  -1  10   7    3.98    3.76
   0  10  -7    9.02    3.22
   0  10   7    6.78    3.91
   0 -10   7   14.65    4.22
   0  10  -7    9.90    4.82
   0  10   7    7.41    4.22
  -1  10  -7    6.82    3.36
   1 -10   7    9.83    4.33
  -1  10  -7    0.94    4.75
  -2  10  -7    2.14    3.56
  -3  10  -7   -0.69    4.23
   6 -11  -7   44.26    5.59
   5 -11  -7    4.68    3.64
  -5  11   7   17.64    4.90
   4 -11  -7    8.60    3.87
  -4  11   7   10.84    4.67
  -3  11   7    0.94    4.34
  -2  11   7    6.54    4.49
  -2  11   7    2.13    3.91
  -1  11   7    4.21    4.49
  -1  11   7    4.19    4.12
  -2  12   7    1.27    5.21
  -1  12   7   10.83    5.45
 -12   0   8   75.08    6.56
  12   0  -8   52.63    6.21
 -11   0   8   19.23    4.18
  11   0  -8   16.51    4.28
 -10   0   8  100.39    6.90
  10   0  -8   97.48    6.61
  -9   0   8   21.46    3.87
   9   0  -8   22.69    3.74
  -8   0   8   31.34    4.37
   8   0  -8   38.11    3.52
  -8   0   8   38.46    3.97
   8   0  -8   30.45    3.71
  -7   0   8   85.41    6.02
   7   0  -8   94.70    5.45
  -7   0   8   94.20    5.79
   7   0  -8   92.28    5.74
  -6   0   8  191.78    9.30
  -6   0   8  184.14    8.82
   6   0  -8  180.48    8.63
   5   0  -8  166.15    8.23
  -5   0   8  175.73    8.49
  -4   0   8   40.03    4.08
   4   0  -8   33.48    3.61
  -4   0   8   32.31    3.91
   3   0  -8   83.22    5.62
  -3   0   8   98.70    6.26
  -3   0   8  102.49    6.04
  -2   0   8   79.45    5.76
  -2   0   8   82.85    5.43
  -1   0   8   34.95    3.69
  -1   0   8   29.65    4.10
   0   0   8  175.40    8.20
   0   0   8  155.50    8.74
   0   0  -8  154.22    8.28
   0   0   8  151.76    7.54
   1   0   8   87.17    5.38
   1   0   8   91.40    5.61
   1   0   8   92.62    6.77
  -1   0  -8   97.73    6.51
   2   0   8   20.35    2.89
  -2   0  -8   18.27    4.03
   3   0   8  142.79    9.26
  -3   0  -8  157.10    8.84
  -4   0  -8   61.54    6.05
   4   0   8   67.39    6.63
  12  -1  -8   14.68    4.72
 -12  -1   8   17.78    4.75
 -12   1   8   17.34    4.81
 -11  -1   8   39.07    5.03
 -11   1   8   45.11    5.16
  11  -1  -8   40.88    5.18
  11   1  -8   44.12    5.01
 -10  -1   8   67.91    5.89
 -10   1   8   73.90    5.95
  10  -1  -8   59.74    5.41
  10   1  -8   57.16    5.21
  -9  -1   8   35.03    4.63
  -9   1   8   35.12    4.40
   9   1  -8   41.30    4.24
   9  -1  -8   40.77    4.34
  -8  -1   8   32.50    4.18
  -8   1   8   37.40    4.37
   8  -1  -8   29.67    3.20
  -8  -1   8   33.87    3.89
   8   1  -8   29.41    3.68
   8  -1  -8   29.24    3.76
  -7  -1   8   32.98    4.09
  -7   1   8   35.83    4.01
   7  -1  -8   29.49    3.36
   7  -1  -8   26.15    3.64
  -7  -1   8   27.74    3.76
  -7   1   8   30.58    3.71
   7   1  -8   34.15    3.75
   6  -1  -8   61.44    4.47
  -6  -1   8   61.52    4.77
  -6   1   8   53.47    4.55
   6   1  -8   60.79    4.59
   6  -1  -8   52.54    4.48
  -6  -1   8   53.26    4.82
  -5   1   8  163.53    8.42
   5   1  -8  172.15    8.04
   5  -1  -8  154.46    8.00
  -5  -1   8  170.84    8.51
  -5   1   8  172.29    8.40
  -4   1   8   97.52    6.05
   4   1  -8   91.85    5.62
  -4  -1   8   96.81    6.05
  -4   1   8   97.14    6.17
  -4  -1   8   90.89    6.09
   3   1  -8    6.92    2.70
  -3  -1   8    8.43    3.00
  -3   1   8    8.25    2.82
  -3  -1   8   13.28    3.10
  -3   1   8    3.23    2.86
   2  -1  -8   28.04    3.56
   2   1  -8   35.81    3.89
  -2  -1   8   33.47    3.84
  -2   1   8   27.09    3.45
  -2  -1   8   26.10    3.89
  -2   1   8   27.31    3.87
  -1   1   8   57.01    4.49
   1  -1  -8   58.10    4.84
  -1  -1   8   56.93    5.04
  -1   1   8   62.75    5.15
   1   1  -8   50.95    4.62
  -1  -1   8   51.13    4.42
   0   1   8   77.73    4.94
   0   1   8   76.60    5.30
   0  -1   8   63.38    5.77
   0   1   8   80.73    5.98
   0  -1  -8   74.38    5.55
   0  -1   8   76.76    5.26
   1   1   8  121.77    6.16
   1  -1   8  122.46    6.55
   1   1   8  108.33    7.46
  -1  -1  -8  121.08    7.25
   1  -1   8  123.02    6.55
   2   1   8   30.33    3.07
  -2   1  -8   28.74    4.35
  -2  -1  -8   37.49    4.69
   2  -1   8   33.54    4.95
   2  -1   8   33.09    3.50
  -3   1  -8   13.13    4.06
  -3  -1  -8   12.85    4.15
   3  -1   8   11.67    4.22
   3   1   8   15.54    4.79
  -4  -1  -8   11.99    4.25
   4  -1   8   14.45    4.71
   4   1   8   19.92    4.99
 -12  -2   8    0.76    4.18
 -11  -2   8   60.46    6.02
  11   2  -8   60.47    5.59
 -11   2   8   67.05    6.03
  11  -2  -8   65.48    6.18
 -10   2   8   63.36    5.64
 -10  -2   8   47.47    5.31
  10  -2  -8   53.87    5.32
  10   2  -8   52.71    5.08
  -9  -2   8   17.09    4.00
  -9   2   8   20.80    3.82
   9   2  -8   18.98    3.37
   9  -2  -8   14.53    3.64
  -8  -2   8   22.45    3.92
  -8   2   8   18.42    3.53
  -8  -2   8   18.40    3.64
   8   2  -8   16.94    3.14
   8  -2  -8   19.65    3.46
  -7  -2   8   24.03    3.97
  -7   2   8   18.24    3.38
   7   2  -8   20.68    3.19
   7  -2  -8   23.14    3.09
   7  -2  -8   21.18    3.58
  -7  -2   8   22.24    3.62
  -7   2   8   19.39    3.32
   6   2  -8    8.88    2.68
  -6  -2   8    6.34    2.80
   6  -2  -8    3.17    2.67
  -6  -2   8    4.27    2.87
  -6   2   8    0.73    2.59
  -5   2   8    2.53    2.71
   5   2  -8    0.69    2.30
  -5  -2   8   -2.89    3.00
  -5   2   8    0.26    2.75
  -4  -2   8   20.27    3.54
  -4   2   8   14.56    3.22
   4   2  -8    9.99    2.70
   4  -2  -8   12.65    3.04
  -4  -2   8   14.13    3.22
  -4   2   8   14.98    3.34
  -3   2   8   63.03    4.70
   3   2  -8   59.73    4.64
   3  -2  -8   61.44    4.89
  -3  -2   8   63.55    5.11
  -3   2   8   70.02    5.32
  -3  -2   8   57.71    5.00
   2   2  -8   72.25    5.24
  -2   2   8   93.42    5.36
   2  -2  -8   72.77    5.37
  -2  -2   8   72.04    5.79
  -2   2   8   77.53    5.83
  -2  -2   8   93.64    6.06
  -1   2   8  129.44    6.63
   1  -2  -8  126.85    7.17
  -1  -2   8  128.05    7.62
  -1   2   8  119.42    7.43
   1   2  -8  117.84    7.07
  -1  -2   8  138.83    7.32
   0   2   8   38.67    3.61
   0   2   8   53.19    4.46
   0  -2   8   42.74    4.82
   0   2   8   43.03    4.88
   0   2  -8   44.23    4.56
   0  -2   8   46.50    4.47
   0  -2  -8   47.98    4.67
   1   2   8   55.53    3.98
   1   2   8   59.90    5.69
  -1   2  -8   55.42    5.12
  -1  -2  -8   54.57    5.02
   1  -2   8   47.89    4.51
   2  -2   8   30.31    3.85
  -2  -2  -8   42.50    4.89
   2  -2   8   40.86    5.19
   2   2   8   39.12    5.30
  -3  -2  -8    4.15    3.47
   3  -2   8    8.89    4.11
   3   2   8    2.49    4.05
  -4  -2  -8    6.99    4.07
   4  -2   8    5.53    4.31
   4   2   8    5.26    4.37
 -12  -3   8   20.44    5.10
 -11  -3   8    0.38    4.35
 -11   3   8   -1.83    3.74
  11   3  -8    1.53    3.22
  11  -3  -8    4.19    3.91
 -10  -3   8   26.15    4.63
 -10   3   8   27.31    4.47
  10  -3  -8   28.26    4.43
  10   3  -8   27.28    4.10
  -9  -3   8   10.99    3.57
  -9   3   8    3.99    3.26
   9   3  -8    5.15    2.97
   9  -3  -8    5.46    3.28
  -9  -3   8    8.37    3.49
  -8  -3   8    3.09    3.42
  -8   3   8    2.85    2.95
  -8  -3   8    7.60    3.31
   8   3  -8    4.35    2.66
  -7   3   8   66.39    5.24
   7  -3  -8   75.29    4.70
  -7  -3   8   71.48    5.46
   7   3  -8   67.33    4.80
  -7  -3   8   62.07    5.56
  -6  -3   8   42.23    4.67
   6  -3  -8   37.22    3.70
   6   3  -8   44.69    3.90
  -6  -3   8   43.69    4.42
  -6   3   8   33.46    3.89
   6  -3  -8   45.41    4.30
   5  -3  -8   15.54    3.36
  -5   3   8   13.28    3.14
   5   3  -8   16.98    2.77
  -5  -3   8   18.23    3.48
  -5   3   8   15.86    3.21
  -4  -3   8   30.30    4.15
  -4   3   8   33.00    3.81
   4   3  -8   31.76    3.46
  -4  -3   8   30.56    4.00
   4  -3  -8   25.34    3.52
  -4   3   8   30.77    3.92
  -3   3   8   81.83    5.15
   3   3  -8   61.76    4.83
   3  -3  -8   66.29    5.03
  -3  -3   8   73.15    5.58
  -3   3   8   70.87    5.43
   2  -3  -8   24.91    3.52
  -2   3   8   15.67    2.90
  -2  -3   8   32.49    4.21
  -2   3   8   15.01    3.66
   2   3  -8   17.46    3.20
   2   3  -8   28.29    4.14
  -1   3   8   32.83    3.34
  -1  -3   8   29.88    4.21
  -1   3   8   29.61    4.24
   1   3  -8   34.39    3.88
   1   3  -8   29.14    4.19
   1  -3  -8   30.18    3.84
   0   3   8    9.28    2.53
   0   3  -8    8.00    3.08
   0   3   8    4.96    3.58
   0  -3  -8    4.09    2.83
   0   3   8    8.55    3.12
   0   3  -8    5.73    3.44
   1   3   8   40.97    3.33
  -1   3  -8   31.84    4.39
   1  -3   8   35.04    4.87
   1   3   8   40.17    5.03
  -1  -3  -8   46.47    4.69
  -1   3  -8   46.80    4.84
  -2   3  -8   23.38    4.36
  -2  -3  -8   24.33    4.19
   2  -3   8   18.71    4.49
   2   3   8   15.94    4.39
  -3   3  -8   11.20    3.91
  -3  -3  -8   17.30    4.01
   3  -3   8   13.11    4.46
   4  -3   8   13.23    4.39
 -11  -4   8    8.94    4.20
 -11   4   8    6.77    4.07
  11   4  -8   10.79    3.87
 -10  -4   8    3.75    3.74
  10   4  -8    4.55    3.22
 -10   4   8    8.89    3.89
  -9  -4   8   -2.93    3.93
  -9   4   8    2.03    3.19
   9   4  -8    3.45    2.77
  -9  -4   8    3.56    3.26
   8  -4  -8   -1.26    3.03
  -8  -4   8    0.36    3.33
  -8   4   8   -2.91    3.34
  -8  -4   8    0.30    3.10
   8   4  -8   -0.93    2.49
  -7  -4   8   10.21    3.46
  -7   4   8    8.92    3.11
   7   4  -8    8.20    2.79
  -7  -4   8   10.79    3.35
   7  -4  -8   13.17    3.27
   6  -4  -8   65.77    4.67
  -6  -4   8   59.80    5.30
   6   4  -8   65.11    4.55
  -6   4   8   59.57    4.62
   6  -4  -8   58.27    5.01
  -6  -4   8   67.05    5.74
  -5   4   8  125.48    7.12
   5   4  -8  116.87    6.53
  -5  -4   8  141.81    7.62
  -5   4   8  135.19    7.09
   5  -4  -8  128.60    7.21
  -4   4   8  104.87    6.26
   4   4  -8  103.86    5.89
  -4  -4   8  101.87    6.69
   4  -4  -8  102.93    6.31
  -4   4   8  103.50    6.40
   4   4  -8   96.84    7.05
  -3   4   8   66.39    4.78
   3   4  -8   49.53    4.40
   3  -4  -8   71.87    5.27
  -3  -4   8   60.75    5.34
  -3   4   8   64.36    5.30
   3   4  -8   66.54    5.69
  -2   4   8    3.27    2.55
   2  -4  -8    1.66    2.63
  -2  -4   8    7.36    3.44
   2   4  -8    7.17    2.80
  -2   4   8    5.45    3.33
   2   4  -8    6.41    3.62
   1  -4  -8    5.74    3.03
  -1   4   8    5.17    2.38
   1   4  -8    1.06    2.51
  -1  -4   8    0.35    3.39
  -1   4   8    2.39    3.38
   1   4  -8    2.43    3.30
   0   4   8    4.29    2.37
   0   4  -8    1.71    2.87
   0   4   8    2.90    3.43
   0   4   8    2.96    3.18
   0  -4  -8    1.77    2.94
   0   4  -8    1.70    3.42
   1   4   8    8.27    2.40
  -1   4  -8    1.55    3.06
   1  -4   8    3.82    3.95
   1   4   8    3.07    3.72
  -1  -4  -8    5.52    3.02
  -1   4  -8   -0.66    3.62
  -2   4  -8   11.42    3.83
   2  -4   8   -1.59    4.12
  -2  -4  -8    7.74    3.60
   2   4   8   11.79    4.33
  -3   4  -8   11.67    3.94
  -3  -4  -8    1.71    3.48
   3  -4   8    7.88    4.27
   4  -4   8    5.62    4.43
 -11  -5   8    2.36    4.30
 -10  -5   8   14.24    4.46
 -10   5   8    7.67    3.67
  -9  -5   8   17.83    4.19
  -9   5   8   16.01    3.93
   9   5  -8   13.51    3.12
   9  -5  -8   14.33    3.95
  -9  -5   8   16.20    4.25
  -8  -5   8    4.48    3.62
   8  -5  -8    7.59    3.35
  -8   5   8    2.98    3.21
  -8  -5   8    7.61    3.62
   8   5  -8    5.10    2.65
  -7  -5   8    8.47    3.68
   7   5  -8    9.39    2.79
  -7  -5   8    8.22    3.54
   7  -5  -8   13.69    3.51
   6   5  -8   20.22    3.06
  -6   5   8   19.55    3.52
   6  -5  -8   22.12    3.67
   6  -5  -8   28.56    3.62
  -6  -5   8   20.92    3.93
   6   5  -8   29.04    4.58
  -5   5   8   70.86    5.21
   5   5  -8   60.40    4.52
  -5  -5   8   73.06    5.66
  -5   5   8   60.83    4.99
   5  -5  -8   61.48    5.19
   5   5  -8   77.12    6.32
  -4   5   8   52.49    4.65
   4   5  -8   52.20    4.31
  -4  -5   8   56.53    5.21
   4  -5  -8   55.24    4.89
  -4   5   8   57.68    5.04
   4   5  -8   53.03    5.47
   3   5  -8   61.01    4.58
  -3   5   8   54.01    4.64
   3  -5  -8   68.84    5.20
  -3  -5   8   62.17    5.60
  -3   5   8   59.33    5.19
   3   5  -8   60.51    5.96
  -2   5   8   27.23    3.44
   2  -5  -8   24.04    3.73
  -2  -5   8   22.77    4.09
   2   5  -8   20.55    3.37
  -2   5   8   18.67    3.84
   2   5  -8   22.16    4.42
   1  -5  -8   24.70    3.68
  -1   5   8   27.93    3.33
   1   5  -8   19.10    3.60
  -1  -5   8   37.40    4.64
  -1   5   8   17.82    4.04
   1   5  -8   29.12    4.59
   0  -5  -8   34.09    4.14
   0   5   8   27.32    3.18
   0   5  -8   24.73    3.84
   0   5   8   22.68    4.45
   0   5  -8   26.74    4.39
   1   5   8    7.07    2.41
  -1   5  -8   10.28    3.47
   1  -5   8   16.37    4.14
   1   5   8   11.04    3.93
  -1  -5  -8    6.49    3.38
  -1   5  -8   13.09    4.06
  -2   5  -8    3.72    3.55
   2  -5   8   14.37    4.41
  -2  -5  -8    8.71    3.52
   2   5   8    9.17    4.27
  -3   5  -8    1.84    3.80
   3  -5   8    0.42    4.26
  -3  -5  -8   -0.34    3.51
 -10  -6   8   20.34    4.87
  -9  -6   8    0.40    3.92
  -9   6   8   -2.13    3.80
  -9  -6   8    3.02    3.60
   9  -6  -8    2.56    3.38
  -8  -6   8    1.17    4.01
   8   6  -8    1.88    2.58
   8  -6  -8   -0.69    3.36
  -8   6   8   -1.70    3.29
  -8  -6   8    3.02    3.70
  -7  -6   8    8.39    3.82
   7   6  -8    8.74    2.58
   7  -6  -8    7.86    3.51
   6   6  -8   28.07    3.24
  -6   6   8   22.90    3.86
  -6  -6   8   25.12    4.14
   6  -6  -8   28.70    4.19
   6   6  -8   18.73    4.52
  -5   6   8   52.60    4.91
   5   6  -8   58.59    4.22
  -5  -6   8   58.50    5.31
  -5   6   8   50.01    4.68
   5  -6  -8   52.11    5.06
   5   6  -8   50.94    5.86
   4  -6  -8   35.63    4.14
   4   6  -8   32.20    3.50
  -4   6   8   38.09    4.06
  -4  -6   8   35.07    4.59
  -4   6   8   30.80    4.29
   4   6  -8   33.72    4.98
  -3   6   8    7.59    2.97
  -3  -6   8   10.79    3.55
   3  -6  -8    9.10    3.15
  -3   6   8    7.50    3.35
   3   6  -8    9.79    2.86
   3   6  -8    6.06    3.89
  -2   6   8   30.10    3.60
   2  -6  -8   35.19    4.13
  -2  -6   8   27.41    4.55
   2   6  -8   26.16    3.54
  -2   6   8   24.50    4.30
   2   6  -8   28.46    4.85
  -1   6   8   44.59    3.93
   1  -6  -8   43.72    4.57
  -1   6   8   32.74    4.87
   1   6  -8   39.82    4.25
   1   6  -8   43.09    5.26
   0  -6  -8   22.32    3.88
   0   6   8   23.53    3.19
   0   6  -8   21.57    3.80
   0  -6   8   24.79    4.54
   0   6   8   16.84    4.39
   0   6  -8   27.12    4.64
  -1  -6  -8    5.93    3.45
  -1   6  -8    4.05    3.24
   1  -6   8    4.77    3.69
   1   6   8    7.70    4.32
  -1   6  -8    6.39    4.05
  -2   6  -8   -3.40    3.95
   2  -6   8   -3.33    4.33
   2   6   8   -1.28    4.21
  -2  -6  -8    3.56    3.48
   3  -6   8    5.61    4.53
  -3  -6  -8    8.46    3.97
 -10  -7   8   22.80    5.38
  -9  -7   8   33.52    5.46
  -9  -7   8   26.64    4.72
  -8   7   8   32.22    4.72
   8  -7  -8   36.74    4.83
  -8  -7   8   28.47    4.60
   8   7  -8   33.91    5.57
   7  -7  -8   25.60    4.23
  -7  -7   8   22.20    4.37
   7   7  -8   26.18    5.37
  -6   7   8   34.39    4.43
  -6  -7   8   39.39    4.97
   6   7  -8   43.04    3.69
   6  -7  -8   36.15    4.49
  -5   7   8   50.51    4.68
   5   7  -8   45.36    3.98
   5  -7  -8   45.55    4.76
  -5  -7   8   45.40    5.26
   5   7  -8   43.23    5.71
   4   7  -8   -1.67    2.54
  -4   7   8   -1.43    2.82
   4  -7  -8    2.44    3.12
  -4  -7   8    6.42    3.60
  -4   7   8   -1.46    3.34
   4   7  -8    1.73    3.96
   3  -7  -8   46.27    4.73
   3   7  -8   48.33    4.11
  -3   7   8   49.93    4.52
  -3  -7   8   38.42    4.91
  -3   7   8   31.60    4.43
   3   7  -8   39.93    5.66
  -2   7   8   55.01    4.65
   2  -7  -8   65.00    5.30
  -2  -7   8   64.62    5.96
   2   7  -8   59.63    6.29
  -2   7   8   47.54    5.53
   2   7  -8   65.37    4.82
  -1   7   8   29.21    3.70
   1  -7  -8   28.08    4.12
   1   7  -8   32.24    3.92
  -1   7   8   28.72    4.77
   1   7  -8   31.04    5.06
   0  -7  -8   24.84    4.15
   0   7   8   21.66    3.20
   0   7  -8   24.63    3.97
   0  -7   8   23.82    4.70
   0   7   8   29.88    5.00
   0   7  -8   25.35    4.91
  -1  -7  -8   18.47    3.96
  -1   7  -8   12.79    3.84
   1  -7   8    9.01    4.46
   1   7   8   10.03    4.47
  -1   7  -8   17.30    4.85
  -2  -7  -8    2.93    3.70
  -2   7  -8    4.10    3.76
   2  -7   8   -0.85    4.40
  -3  -7  -8   31.77    5.63
  -9  -8   8   32.76    5.37
  -8  -8   8   17.60    4.62
   8  -8  -8   21.01    4.74
   8   8  -8   16.81    5.15
   7  -8  -8   21.08    4.29
  -7   8   8   10.84    4.18
  -7  -8   8   16.71    4.40
   7   8  -8   23.86    5.31
   6  -8  -8   49.51    5.22
  -6   8   8   49.94    5.26
  -6  -8   8   52.52    5.73
  -5   8   8   45.57    4.89
  -5  -8   8   44.67    5.35
   5  -8  -8   44.02    4.86
   5   8  -8   49.09    6.20
  -4   8   8   46.45    4.95
   4   8  -8   33.07    3.54
   4  -8  -8   36.11    4.55
  -4  -8   8   53.81    5.40
  -4   8   8   37.62    4.56
   4   8  -8   29.20    5.44
   3  -8  -8   28.79    4.30
  -3   8   8   33.88    4.24
  -3  -8   8   24.74    4.62
  -3   8   8   29.92    4.63
   3   8  -8   36.08    5.48
   3   8  -8   33.97    3.68
  -2   8   8   23.26    3.77
   2   8  -8   30.71    3.69
  -2   8   8   23.06    4.60
   2   8  -8   18.74    4.96
   2  -8  -8   22.35    4.02
  -1   8   8   23.69    3.73
   1   8  -8   17.94    3.57
  -1  -8   8   33.42    5.07
   1  -8  -8   28.12    4.30
  -1   8   8   35.02    5.07
   1   8  -8   25.23    5.42
   0   8   8   12.20    3.29
   0  -8  -8   11.98    3.74
   0   8  -8   12.69    3.55
   0  -8   8   16.15    4.66
   0   8   8    6.50    4.13
   0   8  -8   15.35    4.76
  -1  -8  -8    1.56    3.37
  -1   8  -8    2.81    3.42
   1  -8   8   14.74    4.62
  -1   8  -8   13.89    4.96
  -2   8  -8    9.93    4.28
   7  -9  -8   12.22    4.28
  -7  -9   8    1.18    3.89
   6  -9  -8   64.69    5.95
  -6   9   8   59.30    5.77
  -6  -9   8   54.73    6.07
   5  -9  -8  107.12    7.27
  -5   9   8   96.95    7.12
  -5  -9   8  110.50    7.84
   5   9  -8  106.45    8.69
  -4   9   8   34.43    4.63
   4  -9  -8   31.80    4.61
  -4  -9   8   26.69    5.10
   4   9  -8   38.22    5.96
  -3   9   8    6.98    3.41
   3  -9  -8    4.14    3.42
  -3  -9   8    0.80    3.77
  -3   9   8    5.73    3.81
   3   9  -8    1.44    4.68
   2  -9  -8    3.47    3.48
  -2   9   8    0.27    3.20
   2   9  -8    5.55    2.95
  -2   9   8   -2.92    4.17
   2   9  -8   -2.39    4.40
  -1   9   8   11.59    3.44
   1   9  -8    8.93    3.30
  -1  -9   8   17.93    4.80
   1   9  -8   17.57    5.23
   1  -9  -8    8.52    3.72
  -1   9   8   11.36    4.61
   0   9  -8    5.04    3.38
   0  -9  -8    2.50    3.75
   0   9  -8    5.19    4.87
  -1   9  -8   24.31    4.45
  -1   9  -8    4.21    5.49
  -2   9  -8   13.69    4.33
   6 -10  -8    3.67    4.15
  -5  10   8   35.82    5.27
   5 -10  -8   33.72    5.09
  -4  10   8   14.54    4.33
   4 -10  -8   17.24    4.37
  -3  10   8    1.83    3.70
   3 -10  -8    3.60    3.73
   2 -10  -8   10.89    3.84
  -2  10   8   10.34    3.91
  -2  10   8    3.77    4.14
  -1  10   8   16.11    4.34
  -3  11   8    9.06    4.52
  -2  11   8    3.06    4.63
  11   0  -9   -1.42    3.64
 -10   0   9   -0.76    3.71
  10   0  -9    1.32    3.59
  -9   0   9   -3.30    3.61
   9   0  -9    2.17    3.23
  -8   0   9    3.24    3.41
   8   0  -9    0.30    2.77
  -7   0   9    0.70    3.64
   7   0  -9    1.14    2.75
  -7   0   9    3.27    3.07
   6   0  -9   -2.58    2.83
  -6   0   9    0.31    3.29
  -5   0   9    5.26    3.13
   5   0  -9    0.28    2.75
  -5   0   9   -1.95    3.47
  -4   0   9   -2.85    3.23
   4   0  -9   -0.56    2.88
  -4   0   9    0.33    3.18
  -3   0   9    0.91    2.99
   3   0  -9    0.29    2.84
  -3   0   9    3.82    3.31
  -2   0   9    1.75    2.82
  -2   0   9    2.16    3.07
  -1   0   9    3.59    3.15
  -1   0   9    3.39    3.53
   0   0   9   -3.36    2.84
   0   0  -9   -1.32    3.52
   0   0   9    2.35    3.61
   1   0   9   -2.37    2.65
  -1   0  -9    1.40    3.49
   1   0   9   -3.28    4.31
  -2   0  -9    2.98    3.72
  11  -1  -9   19.36    4.58
  11   1  -9    8.58    3.83
 -10  -1   9   67.01    6.15
 -10   1   9   60.12    6.03
  10   1  -9   61.29    5.57
  10  -1  -9   62.21    5.70
  -9  -1   9   69.74    6.23
  -9   1   9   87.74    6.54
   9   1  -9   64.06    5.47
   9  -1  -9   79.96    6.00
  -8  -1   9   26.47    4.49
  -8   1   9   21.44    4.16
   8   1  -9   32.91    4.08
  -8  -1   9   23.17    4.11
   8  -1  -9   29.12    4.07
  -7  -1   9    2.13    3.36
   7   1  -9    3.32    2.99
   7  -1  -9    2.35    2.84
  -7  -1   9    0.31    3.39
  -7   1   9    0.57    3.05
   6  -1  -9   13.77    3.47
  -6   1   9    8.59    3.50
  -6  -1   9    9.22    3.52
  -6   1   9    6.01    3.46
   6   1  -9    7.52    3.01
  -5  -1   9    8.67    3.26
  -5   1   9    6.76    3.25
   5   1  -9    4.92    2.80
  -5  -1   9   10.20    3.62
  -5   1   9    6.59    3.32
   5  -1  -9    4.33    3.05
  -4   1   9   54.23    5.03
   4   1  -9   64.23    5.05
  -4  -1   9   53.51    5.45
  -4   1   9   52.88    5.12
  -4  -1   9   66.23    5.35
   3   1  -9   22.75    3.70
  -3  -1   9   31.49    3.95
  -3   1   9   30.90    4.03
  -3  -1   9   32.66    4.48
  -3   1   9   31.32    4.53
   2  -1  -9   10.11    3.35
  -2  -1   9   14.24    3.61
  -2   1   9   11.98    3.29
  -2  -1   9   12.39    3.71
  -2   1   9    8.23    3.54
   2   1  -9    7.14    3.33
  -1  -1   9    2.89    2.94
  -1   1   9    6.35    2.94
  -1  -1   9    4.54    3.76
  -1   1   9    1.87    3.61
   1   1  -9    2.79    3.32
   1  -1  -9    3.48    3.17
   0   1   9   51.59    4.34
   0  -1   9   46.79    5.62
   0   1   9   43.54    5.29
   0  -1  -9   43.88    5.02
   0  -1   9   46.95    4.64
   1  -1   9   20.72    3.54
   1   1   9   24.41    3.40
  -1  -1  -9   22.40    4.30
   1   1   9   29.69    5.10
   2  -1   9   85.79    7.26
  -2  -1  -9   85.69    6.92
  12   2  -9   16.73    4.72
  11   2  -9   10.60    4.00
 -10  -2   9   26.35    4.97
 -10   2   9   20.18    4.57
  10   2  -9   29.97    4.36
  10  -2  -9   17.56    4.14
  -9  -2   9   70.12    6.30
  -9   2   9   82.65    6.42
   9   2  -9   79.86    5.90
   9  -2  -9   70.36    5.95
  -8  -2   9   25.23    4.44
  -8   2   9   20.13    4.13
   8   2  -9   18.33    3.59
  -8  -2   9   17.50    3.87
   8  -2  -9   20.90    3.92
  -7  -2   9   17.72    4.23
   7   2  -9   25.00    3.55
   7  -2  -9   15.56    3.69
  -7  -2   9   21.38    4.13
  -6   2   9   91.79    6.35
  -6  -2   9   94.88    6.56
   6   2  -9   92.30    5.89
  -6   2   9   84.94    6.10
  -5   2   9   65.26    5.33
   5   2  -9   68.05    5.11
  -5  -2   9   63.22    5.65
  -5   2   9   72.46    5.61
  -5  -2   9   74.32    5.95
  -4  -2   9   -1.69    3.23
  -4   2   9   -1.20    3.01
   4   2  -9   -2.71    3.05
   4  -2  -9   -3.26    2.94
  -4  -2   9    0.35    3.27
  -4   2   9   -0.65    3.31
   3   2  -9    1.13    2.93
  -3  -2   9    4.29    3.38
  -3   2   9    6.29    2.96
   3  -2  -9    6.30    3.23
  -3  -2   9    0.72    3.40
  -3   2   9    5.45    3.49
  -2  -2   9   36.30    4.39
   2  -2  -9   29.56    4.19
  -2   2   9   35.41    4.02
  -2  -2   9   32.31    4.70
  -2   2   9   26.07    4.38
   2   2  -9   24.67    3.90
  -1   2   9   59.33    4.78
   1  -2  -9   58.91    5.35
  -1  -2   9   60.33    5.88
  -1   2   9   55.80    5.72
   1   2  -9   54.60    5.17
  -1  -2   9   63.31    5.23
   0  -2  -9   46.20    5.06
   0   2   9   48.34    4.22
   0   2  -9   44.03    5.03
   0  -2   9   48.32    5.60
   0   2   9   49.44    5.71
   0  -2   9   51.17    4.89
   1   2   9   59.78    6.17
  -1   2  -9   63.60    6.01
  -1  -2  -9   59.56    5.73
   1  -2   9   52.98    5.02
  -2  -2  -9   14.38    4.39
   2  -2   9   27.40    4.95
  11   3  -9   24.86    4.38
 -10  -3   9    7.26    4.17
 -10   3   9   11.25    4.32
  10   3  -9    9.87    3.63
  10  -3  -9   12.40    4.23
   9   3  -9    9.05    3.32
  -9  -3   9    2.74    3.75
   9  -3  -9   14.17    3.71
  -9   3   9   12.90    3.96
  -8  -3   9   20.97    4.27
  -8   3   9   13.18    3.77
  -8  -3   9   12.57    3.94
   8   3  -9   21.83    3.61
  -7  -3   9   11.20    3.78
   7   3  -9    8.37    2.88
  -7  -3   9   11.45    3.79
  -6   3   9   31.74    4.42
  -6  -3   9   31.25    4.60
  -6   3   9   39.66    4.43
   6   3  -9   41.06    4.03
  -5   3   9   47.22    4.72
  -5  -3   9   45.16    5.13
   5   3  -9   46.67    4.33
  -5  -3   9   50.29    5.26
   5  -3  -9   47.28    4.79
  -5   3   9   41.09    4.72
  -4   3   9   42.69    4.35
   4   3  -9   39.89    4.22
   4  -3  -9   46.63    4.56
  -4  -3   9   36.47    4.74
  -4   3   9   45.32    4.87
  -4  -3   9   47.61    5.08
   3   3  -9   10.33    3.33
  -3  -3   9   15.50    3.84
  -3   3   9   17.47    3.33
   3  -3  -9   14.03    3.49
  -3  -3   9   17.43    4.04
  -3   3   9   12.70    3.69
  -2  -3   9   35.47    4.76
   2  -3  -9   34.63    4.38
  -2   3   9   35.46    3.97
  -2  -3   9   40.38    4.98
  -2   3   9   40.50    4.99
   2   3  -9   36.91    4.32
   1  -3  -9   24.66    4.30
  -1  -3   9   32.99    4.63
  -1   3   9   33.53    3.72
  -1  -3   9   29.06    4.77
   1   3  -9   37.16    4.59
  -1   3   9   30.96    4.83
   0  -3   9   14.57    3.83
   0   3   9   15.65    2.99
   0   3  -9   14.40    3.85
   0   3   9   14.52    4.46
   0  -3  -9   20.10    4.14
   1  -3   9    8.75    3.61
  -1   3  -9    6.31    3.91
   1  -3   9   18.60    4.86
   1   3   9   10.61    4.49
  -1  -3  -9    2.09    3.44
 -10  -4   9   85.48    7.31
  10   4  -9   87.83    6.20
   9   4  -9   19.99    3.80
  -9  -4   9   27.30    4.73
  -9   4   9   22.70    4.16
  -9  -4   9   23.47    4.60
  -8  -4   9    7.11    4.06
  -8   4   9    9.81    3.61
  -8  -4   9    5.10    3.74
   8   4  -9    2.61    2.89
  -7  -4   9    5.06    3.89
   7   4  -9    6.86    2.85
   7  -4  -9    5.59    3.34
  -7  -4   9    8.96    3.74
  -6  -4   9    5.75    3.76
  -6   4   9    4.17    3.05
   6  -4  -9   -0.32    3.20
  -6  -4   9    4.92    3.77
  -6   4   9    1.12    3.05
   6   4  -9   -0.26    2.65
   5  -4  -9   14.98    3.76
  -5   4   9   14.17    3.41
   5   4  -9   13.78    3.29
  -5  -4   9   18.03    4.09
  -5   4   9   16.74    3.97
  -4   4   9   61.19    4.95
   4   4  -9   53.39    4.69
   4  -4  -9   48.33    4.94
  -4  -4   9   51.25    5.49
  -4   4   9   50.58    5.20
  -4  -4   9   51.00    5.52
   3   4  -9   11.83    3.39
  -3   4   9   17.07    3.29
   3  -4  -9   10.02    3.60
  -3  -4   9   12.96    4.12
  -3   4   9   19.14    4.10
   2   4  -9   39.39    4.49
  -2   4   9   44.62    4.19
   2  -4  -9   37.15    4.54
  -2  -4   9   39.94    5.17
  -2   4   9   33.14    4.85
   2   4  -9   45.92    5.35
  -1   4   9   45.09    4.07
   1  -4  -9   37.83    4.77
  -1  -4   9   38.82    5.19
   1   4  -9   35.37    4.50
  -1   4   9   40.88    5.32
   1   4  -9   39.81    5.37
   0   4   9   11.51    2.90
   0   4  -9    6.90    3.70
   0   4   9   11.92    4.58
   0   4  -9   14.16    4.42
   0  -4  -9   13.19    3.79
  -1   4  -9    0.70    3.42
   1  -4   9    0.86    4.28
   1   4   9    0.43    4.28
  -1  -4  -9    1.75    3.51
  -9  -5   9   14.14    4.45
   9   5  -9   17.03    3.49
  -9   5   9   15.63    4.27
   9  -5  -9   14.93    4.22
  -9  -5   9    7.07    4.25
  -8  -5   9   48.44    5.68
  -8  -5   9   36.94    5.11
   8  -5  -9   47.69    5.23
   8   5  -9   41.35    4.30
  -7  -5   9   17.26    4.43
  -7   5   9   15.66    4.02
   7   5  -9   14.55    3.40
  -7  -5   9   12.50    3.87
   7  -5  -9   14.65    3.82
  -6  -5   9    6.41    3.95
  -6   5   9    7.52    3.44
   6  -5  -9    7.96    3.57
  -6  -5   9    6.14    3.81
   6   5  -9   10.25    3.09
   5  -5  -9   34.29    4.44
  -5   5   9   41.12    4.64
   5   5  -9   35.97    3.98
  -5  -5   9   30.02    4.65
  -5   5   9   37.90    4.55
   5   5  -9   30.60    5.26
   4   5  -9   13.43    3.25
  -4   5   9   10.35    3.32
  -4  -5   9    6.85    4.10
  -4   5   9   10.23    3.85
   4  -5  -9   18.28    3.96
   4   5  -9    5.98    3.92
  -3   5   9   34.64    3.97
   3  -5  -9   27.67    4.11
  -3  -5   9   19.99    4.61
  -3   5   9   37.81    4.98
   3   5  -9   33.20    5.15
   3   5  -9   25.76    3.84
  -2   5   9   40.88    4.15
   2  -5  -9   42.87    4.74
  -2  -5   9   33.78    5.04
  -2   5   9   42.75    5.34
   2   5  -9   38.69    4.38
   2   5  -9   38.53    5.36
   1  -5  -9   26.77    4.41
  -1   5   9   32.85    3.77
  -1  -5   9   17.54    4.87
   1   5  -9   25.56    4.23
  -1   5   9   26.98    4.92
   1   5  -9   24.72    4.70
   0  -5  -9   32.14    4.73
   0   5   9   29.69    3.63
   0   5  -9   33.09    4.48
   0  -5   9   34.02    5.18
   0   5   9   20.96    4.91
   0   5  -9   29.70    5.27
  -1   5  -9   10.16    4.05
   1  -5   9   12.93    4.79
  -1  -5  -9    3.53    3.85
  -9  -6   9   19.37    4.69
  -8  -6   9   55.40    6.31
   8  -6  -9   56.97    5.81
  -8  -6   9   51.45    5.95
  -7  -6   9   34.20    5.37
  -7   6   9   37.40    4.83
  -7  -6   9   34.01    5.22
   7  -6  -9   31.21    4.66
   7   6  -9   35.95    4.06
  -6   6   9   39.96    4.81
   6  -6  -9   33.35    4.65
   6   6  -9   47.55    4.38
  -6  -6   9   32.29    5.02
   6   6  -9   33.44    5.48
  -5   6   9   54.66    5.24
   5  -6  -9   48.94    5.10
   5   6  -9   47.35    4.54
  -5  -6   9   42.67    5.40
   5   6  -9   42.08    5.93
  -4   6   9   83.39    6.18
   4   6  -9   87.52    5.80
  -4  -6   9   98.67    7.19
   4  -6  -9   83.84    6.31
  -4   6   9   87.04    6.59
   4   6  -9   83.91    7.34
   3   6  -9   53.74    4.85
  -3   6   9   54.67    5.00
   3  -6  -9   62.04    5.58
  -3  -6   9   57.24    5.98
  -3   6   9   52.70    5.74
   3   6  -9   58.62    6.22
  -2   6   9   23.11    3.67
   2  -6  -9   16.17    3.98
  -2  -6   9   23.66    4.81
   2   6  -9   18.85    3.75
  -2   6   9   16.47    4.52
   2   6  -9   14.00    4.75
  -1   6   9    6.22    3.09
   1  -6  -9    6.30    3.57
   1   6  -9   13.60    3.72
  -1   6   9    4.06    4.14
   1   6  -9   14.17    4.73
   0  -6  -9   60.51    5.80
   0  -6   9   51.37    6.20
   0   6  -9   50.54    5.39
   0   6   9   48.05    6.14
   0   6  -9   55.23    6.36
  -1   6  -9   14.01    4.33
  -9  -7   9    4.74    4.87
  -8  -7   9   11.41    4.53
  -7   7   9   18.58    4.21
  -7  -7   9   16.12    4.50
   7  -7  -9   21.77    4.49
  -6   7   9    8.53    3.60
  -6  -7   9   11.82    4.46
   6  -7  -9    8.55    3.85
   6   7  -9    9.73    4.69
  -5   7   9   58.75    5.37
   5   7  -9   45.09    4.35
  -5  -7   9   57.21    6.02
   5  -7  -9   55.28    5.43
   5   7  -9   53.61    6.67
  -4   7   9  114.24    7.08
   4   7  -9  109.28    6.48
  -4  -7   9  113.15    7.97
   4  -7  -9  105.98    7.40
  -4   7   9  104.14    7.32
   4   7  -9   96.21    8.26
  -3   7   9   26.50    4.00
  -3  -7   9   25.71    4.98
  -3   7   9   11.63    4.36
   3   7  -9   16.43    5.21
   3  -7  -9   30.30    4.65
   3   7  -9   23.69    3.70
  -2   7   9    6.42    3.18
  -2  -7   9    3.85    4.27
   2  -7  -9    9.13    3.82
   2   7  -9    3.62    3.00
  -2   7   9    3.11    3.95
   2   7  -9   11.10    4.67
  -1   7   9   20.53    3.71
   1  -7  -9   24.03    4.43
   1   7  -9   20.68    3.99
  -1   7   9   24.87    5.11
   1   7  -9   26.86    5.47
   0  -7  -9    2.05    3.80
   0   7  -9    8.11    3.78
   0   7  -9    9.85    5.06
  -6   8   9   26.93    4.78
   6  -8  -9   22.91    4.76
  -5   8   9   -1.69    3.70
   5  -8  -9    0.72    3.77
  -4   8   9   13.07    3.84
   4  -8  -9    9.47    3.99
   3   8  -9   10.08    3.29
   3  -8  -9    5.22    3.77
  -3   8   9    9.29    3.89
  -3   8   9    5.60    4.30
   3   8  -9   14.31    5.33
  -2   8   9   26.87    4.23
   2   8  -9   27.72    4.07
  -2   8   9   24.01    5.11
   2  -8  -9   25.11    4.69
   2   8  -9   27.78    5.75
   1  -8  -9   -0.69    3.98
   1   8  -9    1.48    3.33
   0   8  -9   10.65    4.00
  -4   9   9   23.91    4.44
  -3   9   9   13.49    4.21
  -2   9   9    6.83    3.84
  10   0 -10    2.49    3.66
   9   0 -10   45.80    5.16
  -8   0  10  148.87    8.99
   8   0 -10  143.60    8.39
   7   0 -10   42.03    4.78
  -7   0  10   43.27    5.28
  -6   0  10   13.25    3.89
   6   0 -10   14.96    3.70
  -5   0  10   49.60    5.32
   5   0 -10   50.91    5.02
  -5   0  10   49.06    5.56
  -4   0  10   34.77    4.90
   4   0 -10   24.80    4.09
  -4   0  10   31.03    5.04
  -3   0  10   13.63    3.94
   3   0 -10    6.68    3.60
  -3   0  10   12.33    4.13
  -2   0  10   13.32    3.81
  -2   0  10   11.93    4.30
  -1   0  10   67.34    5.48
  -1   0  10   54.04    6.41
   0   0  10  119.10    7.20
  10   1 -10   19.71    4.35
   9   1 -10   36.41    4.82
   9  -1 -10   39.43    4.99
  -8  -1  10   36.16    5.43
  -8   1  10   43.67    5.25
   8   1 -10   38.56    4.66
   8  -1 -10   29.05    4.43
  -7   1  10   22.77    4.65
   7   1 -10   17.81    3.88
   7  -1 -10   22.06    4.10
  -7  -1  10   20.01    4.59
   6  -1 -10   11.33    3.53
  -6  -1  10   11.49    4.01
  -6   1  10    5.08    3.33
  -6  -1  10    5.54    3.87
  -6   1  10    9.08    3.90
   6   1 -10    5.37    3.23
  -5  -1  10   20.85    4.28
  -5   1  10   25.87    4.21
   5   1 -10   18.77    3.83
   5  -1 -10   18.73    3.85
  -5  -1  10   29.47    4.89
  -5   1  10   27.40    4.59
  -4  -1  10   16.25    4.14
  -4   1  10   23.19    4.11
   4   1 -10   14.85    3.70
  -4  -1  10   20.72    4.59
  -4   1  10   16.69    4.64
  -3  -1  10   15.72    4.08
   3   1 -10   13.22    3.70
  -3   1  10    9.45    3.80
  -3  -1  10   10.47    4.40
  -3   1  10   10.61    4.18
  -2  -1  10   30.13    4.43
  -2   1  10   26.56    4.16
  -2  -1  10   31.11    5.19
  -2   1  10   30.98    5.14
   2   1 -10   21.82    4.28
  -1   1  10   44.00    4.53
  -1  -1  10   26.95    4.42
  -1  -1  10   38.39    5.47
  -1   1  10   28.41    5.09
   1   1 -10   26.22    4.64
   1  -1 -10   27.79    4.87
   0  -1  10   26.40    4.16
  11   2 -10    9.17    4.11
  10   2 -10   49.36    5.29
   9   2 -10   73.70    5.94
   9  -2 -10   72.24    6.26
  -8  -2  10   46.40    5.46
   8   2 -10   31.37    4.52
   8  -2 -10   35.83    4.66
  -8  -2  10   33.96    5.29
   7   2 -10   11.59    3.56
   7  -2 -10    9.84    3.49
  -7  -2  10   17.97    4.64
  -6  -2  10   18.43    4.54
   6  -2 -10   21.42    4.20
  -6   2  10   16.72    3.86
  -6  -2  10   13.56    4.25
  -6   2  10   12.91    4.13
   6   2 -10   13.27    3.62
  -5  -2  10   36.44    5.19
  -5   2  10   36.26    4.62
   5   2 -10   34.03    4.26
  -5  -2  10   46.05    5.62
  -5   2  10   33.98    5.17
  -4  -2  10   28.03    4.69
  -4   2  10   30.43    4.33
   4   2 -10   23.11    4.09
  -4  -2  10   18.34    4.48
  -4   2  10   15.34    4.34
  -3  -2  10   18.22    4.56
   3   2 -10   20.52    3.89
  -3   2  10   21.72    3.87
   3  -2 -10   23.61    4.37
  -3  -2  10   25.19    4.96
  -3   2  10   23.44    4.65
  -2  -2  10   10.53    3.88
   2  -2 -10   12.35    3.85
  -2   2  10   17.65    3.72
  -2  -2  10   16.02    4.63
  -2   2  10   17.21    4.55
   2   2 -10   21.22    4.07
   1  -2 -10    5.11    3.85
  -1  -2  10    8.05    3.62
  -1   2  10    4.61    3.14
  -1  -2  10    4.35    4.20
  -1   2  10    3.42    4.14
   1   2 -10    3.16    3.65
   0  -2  10   -1.89    3.37
  11   3 -10   21.22    4.54
  10   3 -10    6.83    3.78
   9   3 -10    8.11    3.76
  -8  -3  10    3.35    4.38
   8   3 -10    0.30    3.29
  -8  -3  10    0.37    4.04
   8  -3 -10    4.66    3.59
  -7  -3  10    6.18    3.76
  -7   3  10    1.09    3.46
   7   3 -10   -0.30    3.29
  -7  -3  10    2.26    3.91
  -6  -3  10    6.89    4.24
  -6   3  10   13.00    3.90
  -6  -3  10   11.11    4.30
  -6   3  10   10.69    4.04
   6   3 -10   15.28    3.54
  -5   3  10   59.66    5.38
  -5  -3  10   45.79    5.67
   5   3 -10   53.14    5.03
  -5  -3  10   51.17    5.76
  -5   3  10   51.14    5.64
   5  -3 -10   44.65    5.22
  -4  -3  10   40.61    5.20
  -4   3  10   38.28    4.59
   4   3 -10   37.02    4.65
   4  -3 -10   36.95    4.71
  -4  -3  10   32.73    5.24
  -4   3  10   32.89    4.86
   3   3 -10    8.99    3.61
  -3  -3  10    0.76    3.74
  -3   3  10    0.91    3.21
   3  -3 -10    3.82    3.38
  -3  -3  10    5.41    4.16
  -3   3  10    7.86    3.98
  -2  -3  10    3.33    3.74
  -2   3  10    7.39    3.21
   2  -3 -10    2.85    3.61
  -2  -3  10    4.33    4.17
  -2   3  10   11.57    4.35
   2   3 -10    5.66    3.51
  -1  -3  10    3.92    3.86
  -1   3  10    3.91    2.96
  -1   3  10   -0.43    4.07
   1   3 -10    7.67    3.88
   0  -3  10   12.45    4.03
   9   4 -10    1.81    3.46
   8   4 -10    4.73    3.55
  -8  -4  10   12.92    4.30
  -7  -4  10   31.13    5.36
  -7   4  10   36.06    4.84
   7   4 -10   31.65    4.35
   7  -4 -10   34.44    5.04
  -7  -4  10   36.61    5.36
  -6   4  10   -2.10    3.60
   6  -4 -10   -0.71    3.49
  -6  -4  10    4.77    4.15
   6   4 -10    0.88    3.11
   5  -4 -10    9.72    4.00
  -5  -4  10    5.84    3.96
  -5   4  10    5.37    3.51
   5   4 -10   10.60    3.42
  -5  -4  10    5.22    4.18
  -5   4  10    5.32    4.10
  -4  -4  10    9.39    4.08
   4   4 -10    3.64    3.25
  -4   4  10    3.19    3.42
  -4  -4  10    1.24    4.06
   4  -4 -10    8.50    3.66
  -4   4  10   -0.75    3.94
   3   4 -10    6.65    3.62
  -3  -4  10   12.57    4.40
  -3   4  10   13.27    3.62
   3  -4 -10   13.11    4.02
  -3  -4  10   11.46    4.36
  -3   4  10    1.19    4.46
  -2  -4  10    0.39    4.11
  -2   4  10    4.49    3.25
   2  -4 -10    6.12    3.73
  -2  -4  10    9.20    4.70
  -2   4  10    5.85    4.13
   2   4 -10    7.91    3.73
  -1  -4  10   -1.91    4.07
  -1   4  10    2.05    2.94
   1   4 -10   -1.04    3.91
   0  -4  10   -1.46    3.91
   8   5 -10    6.57    3.44
  -8  -5  10   -0.40    4.82
   7   5 -10   33.64    4.22
  -7  -5  10   25.04    5.07
  -6   5  10   12.06    4.01
   6  -5 -10    9.53    4.02
  -6  -5  10    9.98    4.38
   6   5 -10   23.98    3.91
  -5  -5  10   17.85    4.89
   5  -5 -10   12.40    4.22
  -5   5  10   17.60    4.07
   5   5 -10   10.98    3.51
  -5  -5  10   13.34    4.56
  -5   5  10    6.38    4.22
  -4  -5  10   26.05    5.34
   4   5 -10   33.44    4.44
  -4   5  10   34.07    4.62
  -4  -5  10   20.68    4.97
  -4   5  10   26.54    4.95
   4  -5 -10   37.37    5.04
   3   5 -10    5.31    3.69
  -3   5  10   12.33    3.56
   3  -5 -10   12.32    4.10
  -3   5  10    8.43    4.38
  -2   5  10   19.00    3.68
  -2   5  10   27.95    5.29
   2   5 -10   25.09    4.54
   1   5 -10   -0.34    3.71
  -6   6  10    2.53    3.85
   6   6 -10    5.91    3.45
  -5   6  10    1.72    3.74
   5   6 -10    6.51    3.49
   4   6 -10   15.84    3.79
  -4   6  10   20.12    4.17
  -4   6  10   17.15    4.63
   3   6 -10   36.03    4.68
  -3   6  10   37.87    4.64
  -3   6  10   39.06    5.89
   3   6 -10   30.69    5.90
  -2   6  10    5.87    3.28
   2   6 -10    4.19    3.51
   2   6 -10   -1.89    5.31
   1   6 -10    4.78    3.83
   1   6 -10    1.85    5.61
   4   7 -10    2.29    3.34
  -4   7  10    9.51    3.95
   3   7 -10   11.51    4.01
  -3   7  10    8.60    3.74
  -3   7  10    5.77    5.09
  -2   7  10   30.78    4.43
   2   7 -10   23.86    4.30
  -3   8  10    9.81    4.14
  -6   0  11    0.82    4.31
  -5   0  11   -1.60    4.33
  -5   0  11   -2.11    4.13
  -4   0  11   -6.26    4.21
  -4   0  11   -2.62    4.26
  -3   0  11   -1.11    3.79
  -2   0  11    0.35    3.64
   7   1 -11    3.53    3.91
  -7  -1  11    8.15    4.72
  -6  -1  11   12.55    4.74
  -6   1  11    0.80    4.36
   6   1 -11    6.77    3.92
  -5  -1  11    2.48    4.37
  -5   1  11   -3.08    4.11
   5   1 -11    2.13    3.73
  -5  -1  11    1.29    4.33
  -5   1  11   -4.15    4.70
  -4  -1  11    7.99    4.36
  -4   1  11   11.15    4.14
  -4   1  11    6.86    4.62
  -3  -1  11   -0.38    4.06
  -3   1  11    8.80    3.99
  -2  -1  11   13.18    4.22
  -2   1  11   11.94    3.98
  -1  -1  11    4.13    4.13
   8   2 -11   -3.81    3.97
   7   2 -11   19.67    4.34
  -7  -2  11   25.51    5.38
  -6  -2  11   30.93    5.46
  -6   2  11   20.25    5.09
   6   2 -11   18.02    4.26
  -5   2  11    2.62    3.75
   5   2 -11    2.78    3.55
  -5   2  11    0.82    4.43
  -4  -2  11    4.50    4.29
  -4   2  11    5.01    3.85
  -4   2  11    4.26    4.40
  -3  -2  11   16.99    4.81
  -3   2  11   15.26    4.13
  -2  -2  11    4.16    3.97
  -2   2  11   -3.14    3.38
  -1  -2  11    5.74    4.10
   8   3 -11   82.88    6.73
   7   3 -11   58.76    5.81
  -7  -3  11   40.75    6.43
   6   3 -11   13.25    4.15
  -5   3  11   17.25    4.37
   5   3 -11   12.29    4.13
  -5   3  11    8.92    4.58
  -4   3  11   11.90    4.02
  -4   3  11    8.09    4.74
  -3  -3  11   10.32    4.53
  -3   3  11   15.85    4.10
  -2  -3  11    9.93    4.41
  -2   3  11    8.25    3.65
  -1  -3  11   -1.88    4.01
   9   4 -11   13.74    4.27
   8   4 -11   36.96    5.00
   7   4 -11   38.31    5.17
   6   4 -11   10.65    4.02
   5   4 -11   32.15    4.88
  -5   4  11   30.77    6.19
  -4   4  11   42.18    5.33
   4   4 -11   36.01    5.17
  -3   4  11    5.19    3.63
   7   5 -11    8.34    4.02
   6   5 -11    5.54    3.97
   5   5 -11   25.97    4.58
  -3   5  11   13.54    4.00
   5   6 -11   21.28    4.58
   0   0   0    0.00    0.00
_computing_structure_solution     'SHELXT 2014/5 (Sheldrick, 2014)'
;
_shelx_hkl_checksum     28839
_shelx_res_file
;
    aber96_a.res created by SHELXL-2014/7
TITL ABER96_a.res in Pc
REM R1 0.112,  Rweak 0.024,  Alpha 0.001,  Orientation a'=c, b'=-b, c'=a
CELL  0.71073  10.1879  11.6149   8.7790   90.000  113.480   90.000
ZERR    2.000   0.0005   0.0005   0.0004    0.000    0.006    0.000
LATT -1
SYMM X, -Y, 1/2+Z
SFAC C H N O S
UNIT 38 52 4 4 2
L.S. 6
BOND $H
acta
temp -100
size 0.24 0.11 0.02
rem colourless plate
htab
FMAP 2
mpla 4 c1 c2 c5 c6 c3a c4a
mpla 4 c1 c2 c5 c6 c3b c4b
mpla c12 c13 c14 c15 c16 c17
mpla c18 o1 o2
REM Instructions for potential hydrogen bonds
HTAB N1 O1
HTAB N2 O2
EQIV $1 x, -y+1, z+1/2
HTAB N2 O2_$1
PLAN 20
REM EXTI    0.000000
WGHT    0.046300    0.080700
FVAR       0.93607   0.39821
MOLE 1
C1    1    0.361739    0.658364    0.845795    11.00000    0.03724    0.04235 =
         0.02855   -0.00222    0.01235   -0.00103
C2    1    0.232217    0.667520    0.886513    11.00000    0.04469    0.06001 =
         0.04165    0.00262    0.02404    0.00102
PART 1
C3A   1    0.168519    0.793907    0.815230    21.00000    0.05762
AFIX  23
H3A1  2    0.073964    0.802779    0.821007    21.00000   -1.20000
H3A2  2    0.232909    0.853362    0.887803    21.00000   -1.20000
AFIX   0
C4A   1    0.152486    0.814254    0.645688    21.00000    0.04802
AFIX  23
H4A1  2    0.100252    0.887355    0.605050    21.00000   -1.20000
H4A2  2    0.095671    0.751220    0.573538    21.00000   -1.20000
AFIX   0
PART 2
C3B   1    0.121681    0.733267    0.744017   -21.00000    0.04669
AFIX  23
H3B1  2    0.040084    0.753533    0.773031   -21.00000   -1.20000
H3B2  2    0.085175    0.683649    0.644085   -21.00000   -1.20000
AFIX   0
C4B   1    0.186044    0.844712    0.704719   -21.00000    0.04679
AFIX  23
H4B1  2    0.108096    0.890714    0.622537   -21.00000   -1.20000
H4B2  2    0.229074    0.891123    0.807372   -21.00000   -1.20000
AFIX   0
PART 0
C5    1    0.301291    0.820745    0.635594    11.00000    0.04521    0.03854 =
         0.04159    0.00404    0.01927    0.00572
C6    1    0.391706    0.722495    0.737137    11.00000    0.03491    0.03707 =
         0.03022   -0.00624    0.01247   -0.00359
C7    1    0.589376    0.607146    0.825575    11.00000    0.03673    0.03705 =
         0.02969   -0.00318    0.01453   -0.00242
C8    1    0.154119    0.554162    0.862234    11.00000    0.09289    0.11953 =
         0.16609   -0.07120    0.09856   -0.06205
AFIX 137
H8A   2    0.067305    0.564289    0.883275    11.00000   -1.50000
H8B   2    0.216350    0.497082    0.939697    11.00000   -1.50000
H8C   2    0.127979    0.527492    0.747961    11.00000   -1.50000
AFIX   0
C9    1    0.274660    0.705606    1.065212    11.00000    0.07129    0.12129 =
         0.06081   -0.02400    0.04597   -0.01596
AFIX 137
H9A   2    0.188405    0.722579    1.084728    11.00000   -1.50000
H9B   2    0.334217    0.774876    1.086154    11.00000   -1.50000
H9C   2    0.328765    0.643956    1.140148    11.00000   -1.50000
AFIX   0
C10   1    0.252745    0.794531    0.450421    11.00000    0.06675    0.06961 =
         0.03818    0.00027   -0.00010    0.01622
AFIX 137
H10A  2    0.190473    0.856630    0.385326    11.00000   -1.50000
H10B  2    0.200012    0.721606    0.424587    11.00000   -1.50000
H10C  2    0.336645    0.788559    0.422702    11.00000   -1.50000
AFIX   0
C11   1    0.388785    0.931501    0.674809    11.00000    0.07776    0.04197 =
         0.06019    0.00447    0.02057   -0.00110
AFIX 137
H11A  2    0.421575    0.948722    0.793527    11.00000   -1.50000
H11B  2    0.329274    0.995016    0.610042    11.00000   -1.50000
H11C  2    0.471757    0.921973    0.646070    11.00000   -1.50000
AFIX   0
N1    3    0.519940    0.692424    0.725734    11.00000    0.03932    0.03790 =
         0.03297    0.00020    0.01933   -0.00159
H1N   2    0.558878    0.718516    0.659555    11.00000   -1.20000
N2    3    0.712871    0.564437    0.835592    11.00000    0.04223    0.04620 =
         0.03552    0.00224    0.01764    0.00555
H2N   2    0.737853    0.582931    0.759194    11.00000   -1.20000
H3N   2    0.742265    0.502061    0.900191    11.00000   -1.20000
S1    5    0.497928    0.557527    0.941444    11.00000    0.04266    0.05036 =
         0.03659    0.00816    0.01969    0.00395
MOLE 2
C12   1    0.741384    0.756087    0.338251    11.00000    0.03459    0.04396 =
         0.02856   -0.00751    0.01380   -0.00725
C13   1    0.844042    0.699533    0.299158    11.00000    0.02911    0.04856 =
         0.03846   -0.00268    0.01160   -0.00073
AFIX  43
H13   2    0.891542    0.633913    0.361327    11.00000   -1.20000
AFIX   0
C14   1    0.877412    0.738687    0.169411    11.00000    0.02932    0.06318 =
         0.03909   -0.00704    0.01711   -0.00066
AFIX  43
H14   2    0.946964    0.698550    0.143179    11.00000   -1.20000
AFIX   0
C15   1    0.812065    0.834328    0.077857    11.00000    0.04367    0.06186 =
         0.03467   -0.00198    0.01902   -0.00180
C16   1    0.708922    0.889774    0.116756    11.00000    0.06524    0.05895 =
         0.04130    0.01106    0.02727    0.01439
AFIX  43
H16   2    0.661842    0.955567    0.054717    11.00000   -1.20000
AFIX   0
C17   1    0.673417    0.850928    0.244331    11.00000    0.05385    0.05286 =
         0.04323    0.00073    0.02762    0.01128
AFIX  43
H17   2    0.601547    0.889755    0.267838    11.00000   -1.20000
AFIX   0
C18   1    0.705263    0.716471    0.480334    11.00000    0.03815    0.04222 =
         0.03644   -0.00571    0.01728   -0.00662
C19   1    0.851045    0.877728   -0.060901    11.00000    0.07500    0.09502 =
         0.05135    0.01685    0.04099    0.01730
AFIX 137
H19A  2    0.826261    0.959478   -0.080561    11.00000   -1.50000
H19B  2    0.798117    0.833903   -0.162350    11.00000   -1.50000
H19C  2    0.954050    0.867964   -0.029823    11.00000   -1.50000
AFIX   0
O1    4    0.623301    0.778999    0.519178    11.00000    0.06532    0.05245 =
         0.05545    0.00496    0.04285    0.00811
O2    4    0.760413    0.623216    0.552269    11.00000    0.04525    0.04787 =
         0.03865    0.00122    0.02033   -0.00118
HKLF 4
REM  ABER96_a.res in Pc
REM R1 =  0.0377 for    3440 Fo > 4sig(Fo)  and  0.0497 for all    4056 data
REM    230 parameters refined using      2 restraints
END
WGHT      0.0463      0.0807
REM Instructions for potential hydrogen bonds
HTAB N1 O1
HTAB N2 O2
HTAB N2 O2_$1
REM Highest difference peak  0.203,  deepest hole -0.172,  1-sigma level  0.033
Q1    1   0.1511  0.6152  0.8177  11.00000  0.05    0.16
Q2    1   0.1528  0.7981  0.7215  11.00000  0.05    0.16
Q3    1   0.3639  0.6460  0.7554  11.00000  0.05    0.15
Q4    1   0.7421  0.7452  0.4180  11.00000  0.05    0.14
Q5    1   0.4068  0.7253  0.8172  11.00000  0.05    0.14
Q6    1   0.2675  0.6321  1.0595  11.00000  0.05    0.13
Q7    1   0.5608  0.5988  0.8989  11.00000  0.05    0.13
Q8    1   0.4583  0.7222  0.7471  11.00000  0.05    0.13
Q9    1   0.3571  0.7797  0.6867  11.00000  0.05    0.13
Q10   1   0.2132  0.7373  0.8849  11.00000  0.05    0.12
Q11   1   0.7540  0.9292 -0.1435  11.00000  0.05    0.12
Q12   1   0.7215  0.8670  0.1964  11.00000  0.05    0.11
Q13   1   0.8217  0.5636  0.5417  11.00000  0.05    0.11
Q14   1   0.4276  0.5463  0.8211  11.00000  0.05    0.11
Q15   1   0.1645  0.6864  0.7945  11.00000  0.05    0.11
Q16   1   1.0017  0.7455  0.1755  11.00000  0.05    0.11
Q17   1   0.2779  0.5536  1.0606  11.00000  0.05    0.11
Q18   1   0.7838  0.7227  0.0003  11.00000  0.05    0.11
Q19   1   0.3060  0.6932  0.8823  11.00000  0.05    0.11
Q20   1   0.7702  0.8840 -0.1539  11.00000  0.05    0.11
;
_shelx_res_checksum     53775
data_II
_database_code_depnum_ccdc_archive 'CCDC 1886882'
_audit_creation_method     'SHELXL-2014/7'
_chemical_name_systematic
;
2-Amino-4,4,7,7-tetramethyl-4,5,6,7-tetrahydro-1,3-benzothiazol-3-ium
4-bromobenzoate
;
_chemical_name_common     ?
_chemical_formula_moiety     'C11 H19 N2 S +, C7 H4 Br O2 -'
_chemical_formula_sum     'C18 H23 Br N2 O2 S'
_chemical_formula_iupac     'C11 H19 N2 S +, C7 H4 Br O2 -'
_chemical_formula_weight     411.35
_chemical_melting_point     ?
_chemical_absolute_configuration     ad
_space_group_crystal_system     monoclinic
_space_group_name_H-M_alt     'P c'
_space_group_name_Hall     'P -2yc'
loop_
    _space_group_symop_operation_xyz
    'x, y, z'
    'x, -y, z+1/2'
_cell_length_a     10.2506(5)
_cell_length_b     11.5855(4)
_cell_length_c     8.8269(4)
_cell_angle_alpha     90
_cell_angle_beta     113.807(6)
_cell_angle_gamma     90
_cell_volume     959.07(8)
_cell_formula_units_Z     2
_cell_measurement_reflns_used     6835
_cell_measurement_theta_min     2.1870
_cell_measurement_theta_max     28.2070
_cell_measurement_temperature     173(2)
_exptl_crystal_description     plate
_exptl_crystal_colour     colourless
_exptl_crystal_size_max     0.120
_exptl_crystal_size_mid     0.080
_exptl_crystal_size_min     0.020
_exptl_crystal_density_diffrn     1.424
_exptl_crystal_density_meas     ?
_exptl_crystal_density_method     ?
_exptl_crystal_F_000     424
_exptl_absorpt_coefficient_mu     2.264
_exptl_absorpt_correction_type     multi-scan
_exptl_absorpt_process_details
;
(CrysAlis PRO; Rigaku, 2017)
;
_exptl_absorpt_correction_T_min     0.76058
_exptl_absorpt_correction_T_max     1.00000
_diffrn_ambient_temperature     173(2)
_diffrn_source     'rotating anode'
_diffrn_radiation_type     MoK\a
_diffrn_radiation_wavelength     0.71073
_diffrn_radiation_monochromator     'Rigaku Osmic Confocal Optical System'
_diffrn_measurement_device_type     ' Rigaku XtaLAB P200 HPC '
_diffrn_measurement_device     'three-circle diffractometer'
_diffrn_measurement_method     \w
_diffrn_detector_area_resol_mean     ?
_diffrn_reflns_number     12220
_diffrn_reflns_av_R_equivalents     0.0261
_diffrn_reflns_av_unetI/netI     0.0475
_diffrn_reflns_theta_min     2.172
_diffrn_reflns_theta_max     29.061
_diffrn_reflns_theta_full     25.242
_diffrn_measured_fraction_theta_max     0.859
_diffrn_measured_fraction_theta_full     0.994
_diffrn_reflns_limit_h_min     -13
_diffrn_reflns_limit_h_max     13
_diffrn_reflns_limit_k_min     -15
_diffrn_reflns_limit_k_max     15
_diffrn_reflns_limit_l_min     -10
_diffrn_reflns_limit_l_max     11
_diffrn_radiation_probe     x-ray
_refine_special_details     ?
_reflns_number_total     3993
_reflns_number_gt     3311
_reflns_threshold_expression     'I > 2\s(I)'
_refine_ls_structure_factor_coef     Fsqd
_refine_ls_matrix_type     full
_refine_ls_R_factor_all     0.0432
_refine_ls_R_factor_gt     0.0323
_refine_ls_wR_factor_gt     0.0793
_refine_ls_wR_factor_ref     0.0826
_refine_ls_goodness_of_fit_ref     1.061
_refine_ls_restrained_S_all     1.060
_refine_ls_number_reflns     3993
_refine_ls_number_parameters     230
_refine_ls_number_restraints     2
_refine_ls_hydrogen_treatment     mixed
_refine_ls_weighting_scheme     calc
_refine_ls_weighting_details
              'w=1/[\s^2^(Fo^2^)+(0.0407P)^2^+0.0111P] where P=(Fo^2^+2Fc^2^)/3'
_atom_sites_solution_hydrogens     mixed
_atom_sites_solution_primary     direct
_atom_sites_solution_secondary     ?
_refine_ls_shift/su_max     0.001
_refine_ls_shift/su_mean     0.000
_refine_diff_density_max     0.621
_refine_diff_density_min     -0.380
_refine_ls_extinction_method     none
_refine_ls_extinction_coef     .
_refine_ls_abs_structure_details
;
Flack <i>x</i> determined using 1344 quotients
[(<i>I</i>^+^)-(<i>I</i>^-^)]/[(<i>I</i>^+^)+(<i>I</i>^-^)]
(Parsons <i>et al.</i>,  2013).
;
_refine_ls_abs_structure_Flack     0.005(4)
loop_
    _atom_type_symbol
    _atom_type_description
    _atom_type_scat_dispersion_real
    _atom_type_scat_dispersion_imag
    _atom_type_scat_source
    'C' 'C' 0.0033 0.0016
                         'International Tables Vol C Tables 4.2.6.8 and 6.1.1.4'
    'H' 'H' 0.0000 0.0000
                         'International Tables Vol C Tables 4.2.6.8 and 6.1.1.4'
    'N' 'N' 0.0061 0.0033
                         'International Tables Vol C Tables 4.2.6.8 and 6.1.1.4'
    'O' 'O' 0.0106 0.0060
                         'International Tables Vol C Tables 4.2.6.8 and 6.1.1.4'
    'S' 'S' 0.1246 0.1234
                         'International Tables Vol C Tables 4.2.6.8 and 6.1.1.4'
    'Br' 'Br' -0.2901 2.4595
                         'International Tables Vol C Tables 4.2.6.8 and 6.1.1.4'
_computing_data_collection
;
<i>CrystalClear-SM</i> (Rigaku,  2017)
;
_computing_cell_refinement
;
CrysAlis PRO (Rigaku, 2017)
;
_computing_data_reduction
;
CrysAlis PRO (Rigaku, 2017)
;
_computing_structure_solution
;
SHELXS97 (Sheldrick, 2008)
;
_computing_structure_refinement
;
SHELXL2014 (Sheldrick, 2015)
;
_computing_molecular_graphics
;
ORTEP-3 for Windows (Farrugia, 2012)
;
_computing_publication_material
;
publCIF (Westrip, 2010)
;
loop_
    _atom_site_type_symbol
    _atom_site_label
    _atom_site_fract_x
    _atom_site_fract_y
    _atom_site_fract_z
    _atom_site_U_iso_or_equiv
    _atom_site_adp_type
    _atom_site_calc_flag
    _atom_site_occupancy
    _atom_site_disorder_assembly
    _atom_site_disorder_group
    C C1 0.6357(4) 0.6587(3) 0.1418(5) 0.0359(8) Uani d 1 . .
    C C2 0.7655(5) 0.6679(4) 0.1027(5) 0.0446(9) Uani d 1 . .
    C C3 0.8711(8) 0.7399(8) 0.2385(10) 0.113(3) Uani d 1 . .
    H H3A 0.9213 0.6883 0.3338 0.136 Uiso calc 1 . .
    H H3B 0.9431 0.7681 0.1991 0.136 Uiso calc 1 . .
    C C4 0.8218(6) 0.8359(5) 0.2982(9) 0.0780(17) Uani d 1 . .
    H H4A 0.7931 0.8956 0.2105 0.094 Uiso calc 1 . .
    H H4B 0.9040 0.8673 0.3937 0.094 Uiso calc 1 . .
    C C5 0.6976(4) 0.8213(3) 0.3532(5) 0.0403(9) Uani d 1 . .
    C C6 0.6067(4) 0.7238(3) 0.2502(5) 0.0339(8) Uani d 1 . .
    C C7 0.4084(4) 0.6086(3) 0.1598(5) 0.0345(8) Uani d 1 . .
    C C8 0.8389(8) 0.5492(7) 0.1190(12) 0.110(3) Uani d 1 . .
    H H8A 0.9299 0.5590 0.1087 0.164 Uiso calc 1 . .
    H H8B 0.7771 0.4976 0.0314 0.164 Uiso calc 1 . .
    H H8C 0.8561 0.5156 0.2274 0.164 Uiso calc 1 . .
    C C9 0.7278(7) 0.7092(6) -0.0719(7) 0.0772(17) Uani d 1 . .
    H H9A 0.8147 0.7152 -0.0923 0.116 Uiso calc 1 . .
    H H9B 0.6820 0.7850 -0.0868 0.116 Uiso calc 1 . .
    H H9C 0.6622 0.6541 -0.1501 0.116 Uiso calc 1 . .
    C C10 0.7484(6) 0.7930(5) 0.5371(6) 0.0664(14) Uani d 1 . .
    H H10A 0.8122 0.8542 0.6028 0.100 Uiso calc 1 . .
    H H10B 0.7995 0.7193 0.5604 0.100 Uiso calc 1 . .
    H H10C 0.6659 0.7875 0.5663 0.100 Uiso calc 1 . .
    C C11 0.6095(6) 0.9320(4) 0.3150(6) 0.0578(12) Uani d 1 . .
    H H11A 0.5714 0.9473 0.1957 0.087 Uiso calc 1 . .
    H H11B 0.6699 0.9966 0.3751 0.087 Uiso calc 1 . .
    H H11C 0.5304 0.9231 0.3496 0.087 Uiso calc 1 . .
    N N1 0.4781(3) 0.6939(3) 0.2604(4) 0.0348(7) Uani d 1 . .
    H H1N 0.441(5) 0.732(4) 0.339(5) 0.042 Uiso d 1 . .
    N N2 0.2855(4) 0.5667(3) 0.1482(5) 0.0408(8) Uani d 1 . .
    H H2N 0.257(6) 0.582(4) 0.208(6) 0.049 Uiso d 1 . .
    H H3N 0.264(5) 0.505(4) 0.086(6) 0.049 Uiso d 1 . .
    S S1 0.49893(11) 0.55873(9) 0.04481(11) 0.0398(2) Uani d 1 . .
    C C12 0.2601(4) 0.7536(3) 0.6483(4) 0.0352(8) Uani d 1 . .
    C C13 0.1566(4) 0.6980(3) 0.6846(5) 0.0369(8) Uani d 1 . .
    H H13 0.1094 0.6326 0.6213 0.044 Uiso calc 1 . .
    C C14 0.1208(4) 0.7360(4) 0.8116(5) 0.0422(9) Uani d 1 . .
    H H14 0.0501 0.6970 0.8361 0.051 Uiso calc 1 . .
    C C15 0.1893(4) 0.8310(4) 0.9017(5) 0.0402(9) Uani d 1 . .
    C C16 0.2946(5) 0.8860(3) 0.8709(6) 0.0490(11) Uani d 1 . .
    H H16 0.3434 0.9499 0.9369 0.059 Uiso calc 1 . .
    C C17 0.3291(5) 0.8481(4) 0.7443(5) 0.0466(10) Uani d 1 . .
    H H17 0.4009 0.8871 0.7220 0.056 Uiso calc 1 . .
    C C18 0.2979(4) 0.7141(3) 0.5095(5) 0.0370(8) Uani d 1 . .
    O O1 0.3836(4) 0.7755(3) 0.4748(4) 0.0505(7) Uani d 1 . .
    O O2 0.2410(3) 0.6225(2) 0.4343(4) 0.0419(6) Uani d 1 . .
    Br Br1 0.13945(5) 0.88476(4) 1.07398(5) 0.0676(2) Uani d 1 . .
loop_
    _atom_site_aniso_label
    _atom_site_aniso_U_11
    _atom_site_aniso_U_22
    _atom_site_aniso_U_33
    _atom_site_aniso_U_12
    _atom_site_aniso_U_13
    _atom_site_aniso_U_23
    C1 0.037(2) 0.0392(18) 0.0320(18) 0.0012(17) 0.0138(17) 0.0030(16)
    C2 0.043(2) 0.057(2) 0.040(2) -0.004(2) 0.0238(19) -0.0023(19)
    C3 0.087(5) 0.160(7) 0.120(6) -0.057(5) 0.071(5) -0.073(6)
    C4 0.061(3) 0.080(3) 0.109(5) -0.032(3) 0.050(3) -0.039(3)
    C5 0.037(2) 0.0370(19) 0.043(2) -0.0060(17) 0.0129(17) -0.0009(17)
    C6 0.036(2) 0.0329(18) 0.0323(18) 0.0019(16) 0.0131(16) 0.0038(15)
    C7 0.037(2) 0.0365(19) 0.0293(18) 0.0022(17) 0.0123(16) 0.0043(16)
    C8 0.091(5) 0.109(5) 0.167(8) 0.055(5) 0.092(6) 0.064(5)
    C9 0.074(4) 0.113(4) 0.058(3) 0.020(3) 0.040(3) 0.028(3)
    C10 0.071(3) 0.066(3) 0.039(2) -0.016(3) -0.002(2) -0.001(2)
    C11 0.072(3) 0.037(2) 0.059(3) 0.003(2) 0.022(3) -0.001(2)
    N1 0.0359(18) 0.0375(16) 0.0333(17) 0.0013(14) 0.0163(14) -0.0001(14)
    N2 0.042(2) 0.0461(19) 0.037(2) -0.0047(17) 0.0190(16) -0.0057(16)
    S1 0.0407(5) 0.0451(5) 0.0352(5) -0.0029(5) 0.0168(4) -0.0061(4)
    C12 0.034(2) 0.0390(19) 0.0305(19) 0.0064(16) 0.0109(16) 0.0081(16)
    C13 0.030(2) 0.0416(19) 0.036(2) -0.0015(16) 0.0102(16) -0.0011(16)
    C14 0.030(2) 0.056(2) 0.041(2) 0.0004(19) 0.0153(18) 0.0030(19)
    C15 0.042(2) 0.050(2) 0.0308(19) 0.0041(19) 0.0170(18) 0.0051(18)
[truncated: 2,619,329 more chars]
