# Supplementary material for: Hydrogen-bonded mol­ecular salts of reduced benzo­thia­zole derivatives with carboxyl­ates: a robust [image](8) supra­molecular motif (even when disordered)
Source: Acta Crystallogr E Crystallogr Commun. 2019 Jan 8;75(Pt 2):167–74. doi: 10.1107/S2056989018018224 (PMC6362640; doi:10.1107/S2056989018018224)
Supplement: Supplementary file 2 [file e-75-00167-Isup2.hkl]

data_I                                                                          
_shelx_title ' ABER96_a.res in Pc'                                              
_shelx_refln_list_code          4                                               
_shelx_F_calc_maximum      107.59                                               
_exptl_crystal_F_000       372.00                                               
_reflns_d_resolution_high  0.7324                                               
                                                                                
loop_                                                                           
 _space_group_symop_operation_xyz                                               
 'x, y, z'                                                                      
 'x, -y, z+1/2'                                                                 
                                                                                
_cell_length_a    10.1879                                                       
_cell_length_b    11.6149                                                       
_cell_length_c     8.7790                                                       
_cell_angle_alpha  90.000                                                       
_cell_angle_beta  113.480                                                       
_cell_angle_gamma  90.000                                                       
                                                                                
_shelx_F_squared_multiplier     1.000                                           
                                                                                
loop_                                                                           
 _refln_index_h                                                                 
 _refln_index_k                                                                 
 _refln_index_l                                                                 
 _refln_F_squared_calc                                                          
 _refln_F_squared_meas                                                          
 _refln_F_squared_sigma                                                         
 _refln_observed_status                                                         
   5   1 -11          4.05          2.43         4.26 o                         
   6   1 -11         10.57          7.73         4.47 o                         
   7   1 -11          4.86          4.03         4.46 o                         
   5   2 -11          1.17          3.17         4.05 o                         
   6   2 -11         21.15         20.57         4.86 o                         
   7   2 -11         22.89         22.45         4.95 o                         
   8   2 -11          1.07         -4.35         4.53 o                         
   5   3 -11         14.38         14.03         4.71 o                         
   6   3 -11         23.00         15.12         4.74 o                         
   7   3 -11         56.60         67.06         6.63 o                         
   8   3 -11         80.73         94.59         7.68 o                         
   4   4 -11         38.44         41.10         5.90 o                         
   5   4 -11         36.52         36.69         5.57 o                         
   6   4 -11         12.81         12.15         4.59 o                         
   7   4 -11         38.59         43.72         5.90 o                         
   8   4 -11         42.86         42.18         5.71 o                         
   9   4 -11         14.00         15.68         4.87 o                         
   5   5 -11         24.62         29.64         5.23 o                         
   6   5 -11          3.88          6.32         4.53 o                         
   7   5 -11          5.30          9.52         4.59 o                         
   5   6 -11         11.12         24.29         5.23 o                         
   3   0 -10         18.39          7.62         4.11 o                         
   4   0 -10         29.78         28.30         4.67 o                         
   5   0 -10         69.30         58.10         5.73 o                         
   6   0 -10         16.95         17.07         4.22 o                         
   7   0 -10         38.72         47.97         5.46 o                         
   8   0 -10        160.77        163.89         9.58 o                         
   9   0 -10         51.68         52.27         5.89 o                         
  10   0 -10          2.65          2.84         4.18 o                         
   1   1 -10         36.09         30.80         3.83 o                         
   2   1 -10         30.41         24.90         4.88 o                         
   3   1 -10         14.79         15.09         4.22 o                         
   4   1 -10         17.62         16.95         4.22 o                         
   5   1 -10         24.78         21.40         3.10 o                         
   6   1 -10         10.12          9.49         3.40 o                         
   7   1 -10         23.23         22.88         3.22 o                         
   8   1 -10         38.15         39.07         5.43 o                         
   9   1 -10         48.86         43.29         3.96 o                         
  10   1 -10         25.78         22.49         4.96 o                         
   1   2 -10          3.49          4.69         3.02 o                         
   2   2 -10         17.49         20.23         5.06 o                         
   3   2 -10         28.32         25.10         3.32 o                         
   4   2 -10         28.02         26.37         4.67 o                         
   5   2 -10         33.05         38.84         4.86 o                         
   6   2 -10         16.78         20.22         4.65 o                         
   7   2 -10         14.21         12.26         2.84 o                         
   8   2 -10         35.34         38.44         3.70 o                         
   9   2 -10         65.48         83.33         4.92 o                         
  10   2 -10         49.48         56.33         6.04 o                         
  11   2 -10         12.18         10.47         4.69 o                         
   1   3 -10          1.40          8.75         4.43 o                         
   2   3 -10          3.95          4.88         2.87 o                         
   3   3 -10          4.22          7.21         2.95 o                         
   4   3 -10         39.27         42.21         3.78 o                         
   5   3 -10         58.87         56.40         4.84 o                         
   6   3 -10         12.01         17.44         4.04 o                         
   7   3 -10          0.90         -0.34         3.75 o                         
   8   3 -10          2.04          2.72         2.77 o                         
   9   3 -10          1.33          9.26         4.29 o                         
  10   3 -10          5.63          7.79         4.31 o                         
  11   3 -10         22.32         24.22         5.18 o                         
   1   4 -10          2.91         -1.19         4.46 o                         
   2   4 -10          3.15          8.01         3.01 o                         
   3   4 -10         14.41         11.24         3.69 o                         
   4   4 -10          3.11          6.76         2.77 o                         
   5   4 -10          6.14         11.64         2.97 o                         
   6   4 -10          0.56          0.15         2.65 o                         
   7   4 -10         39.23         37.55         3.76 o                         
   8   4 -10         12.75          5.40         4.05 o                         
   9   4 -10          1.22          2.07         3.95 o                         
   1   5 -10          2.79         -0.39         4.23 o                         
   2   5 -10         18.66         28.63         5.18 o                         
   3   5 -10         10.11          9.85         4.00 o                         
   4   5 -10         24.52         40.25         3.80 o                         
   5   5 -10         16.51         13.25         3.08 o                         
   6   5 -10         14.79         22.05         8.25 o                         
   7   5 -10         28.76         38.39         4.82 o                         
   8   5 -10          6.74          7.50         3.93 o                         
   1   6 -10          6.57          4.10         3.61 o                         
   2   6 -10          2.85          2.02         3.47 o                         
   3   6 -10         39.54         38.99         4.18 o                         
   4   6 -10         20.40         18.08         4.33 o                         
   5   6 -10          8.83          7.43         3.98 o                         
   6   6 -10          2.57          6.74         3.94 o                         
   2   7 -10         31.14         27.23         4.91 o                         
   3   7 -10         10.00         13.14         4.58 o                         
   4   7 -10          6.78          2.61         3.81 o                         
  -2   1  -9         87.21         97.80         7.90 o                         
  -1   1  -9         29.99         25.56         4.91 o                         
   0   1  -9         44.61         50.08         5.73 o                         
   1   1  -9          3.63          3.59         2.62 o                         
   2   1  -9         15.15          9.84         2.70 o                         
   3   1  -9         31.16         25.96         4.22 o                         
   4   1  -9         75.44         73.30         5.76 o                         
   5   1  -9          9.22          5.29         2.35 o                         
   6   1  -9          9.75         12.39         3.57 o                         
   7   1  -9          0.66          3.22         2.35 o                         
   8   1  -9         34.85         35.52         3.29 o                         
   9   1  -9         79.11         82.35         9.07 o                         
  10   1  -9         68.83         70.46         4.55 o                         
  11   1  -9         18.60         16.45         6.15 o                         
  -2   2  -9         19.78         16.41         5.01 o                         
  -1   2  -9         64.64         70.24         4.73 o                         
   0   2  -9         57.65         51.51         4.07 o                         
   1   2  -9         63.83         64.78         4.24 o                         
   2   2  -9         36.55         31.00         3.26 o                         
   3   2  -9          6.44          4.10         2.95 o                         
   4   2  -9          0.44         -2.42         2.42 o                         
   5   2  -9         81.25         77.66         5.83 o                         
   6   2  -9        117.32        105.34         6.72 o                         
   7   2  -9         19.50         24.59         5.39 o                         
   8   2  -9         19.61         22.35         3.02 o                         
   9   2  -9         84.15         86.11         5.42 o                         
  10   2  -9         24.83         28.63         7.08 o                         
  11   2  -9          5.14         12.10         4.57 o                         
  12   2  -9          9.85         19.09         5.39 o                         
  -1   3  -9          9.89          4.64         2.95 o                         
   0   3  -9         20.20         19.99         3.25 o                         
   1   3  -9         33.03         36.27         7.13 o                         
   2   3  -9         46.20         40.88         3.51 o                         
   3   3  -9         15.84         14.12         2.75 o                         
   4   3  -9         48.41         49.37         3.85 o                         
   5   3  -9         52.54         53.58         3.67 o                         
   6   3  -9         40.85         46.86         4.60 o                         
   7   3  -9          7.62          9.55         3.29 o                         
   8   3  -9         14.51         24.91         4.12 o                         
   9   3  -9         12.98         13.44         2.92 o                         
  10   3  -9         14.43         12.60         3.14 o                         
  11   3  -9         20.53         28.37         5.00 o                         
  -1   4  -9          3.13          1.39         2.80 o                         
   0   4  -9         13.55         13.01         2.59 o                         
   1   4  -9         43.28         42.80         3.19 o                         
   2   4  -9         51.50         46.33         3.13 o                         
   3   4  -9         15.10         12.58         2.82 o                         
   4   4  -9         50.11         58.34         3.88 o                         
   5   4  -9         18.73         16.35         2.83 o                         
   6   4  -9          0.02         -0.33         2.33 o                         
   7   4  -9          6.12          7.16         2.47 o                         
   8   4  -9         10.56          2.98         3.30 o                         
   9   4  -9         23.09         22.81         4.34 o                         
  10   4  -9         82.15        100.24         7.08 o                         
  -1   5  -9          7.34          7.72         3.78 o                         
   0   5  -9         32.89         36.39         3.16 o                         
   1   5  -9         25.46         29.38         2.92 o                         
   2   5  -9         41.08         45.84         3.15 o                         
   3   5  -9         33.99         32.46         2.81 o                         
   4   5  -9         11.74         15.31         3.31 o                         
   5   5  -9         37.03         39.07         2.95 o                         
   6   5  -9         11.08         10.55         2.67 o                         
   7   5  -9         14.32         16.66         2.90 o                         
   8   5  -9         47.67         50.36         3.79 o                         
   9   5  -9         14.32         18.54         3.07 o                         
  -1   6  -9         16.09         15.99         4.94 o                         
   0   6  -9         59.95         63.34         3.83 o                         
   1   6  -9          7.66         12.84         2.75 o                         
   2   6  -9         18.67         19.30         2.70 o                         
   3   6  -9         71.34         66.05         3.60 o                         
   4   6  -9         96.03         97.45         4.21 o                         
   5   6  -9         52.96         53.34         3.36 o                         
   6   6  -9         40.51         45.91         5.64 o                         
   7   6  -9         38.75         38.88         3.49 o                         
   8   6  -9         63.35         65.02         6.63 o                         
   0   7  -9         12.64          7.29         2.70 o                         
   1   7  -9         23.62         26.82         2.97 o                         
   2   7  -9         10.51          8.42         2.48 o                         
   3   7  -9         24.31         28.52         4.08 o                         
   4   7  -9        114.36        119.96         4.79 o                         
   5   7  -9         61.81         57.60         3.59 o                         
   6   7  -9         12.11         10.36         3.40 o                         
   7   7  -9         21.85         24.85         5.12 o                         
   0   8  -9          9.74         12.15         4.57 o                         
   1   8  -9          2.36          0.56         2.91 o                         
   2   8  -9         31.09         30.72         3.09 o                         
   3   8  -9          9.18         10.76         2.62 o                         
   4   8  -9         14.30         10.81         4.55 o                         
   5   8  -9          1.50          0.82         4.30 o                         
   6   8  -9         20.73         26.15         5.43 o                         
  -4   0  -8         64.80         70.23         6.90 o                         
  -3   0  -8        167.92        179.29        10.09 o                         
  -2   0  -8         28.27         20.85         4.60 o                         
  -1   0  -8         99.66        111.54         7.43 o                         
   0   0  -8        176.55        176.01         9.45 o                         
   3   0  -8        118.06         94.98         6.41 o                         
   4   0  -8         51.47         38.21         4.12 o                         
   5   0  -8        201.93        189.62         9.39 o                         
   6   0  -8        202.08        205.98         9.85 o                         
   7   0  -8        107.93        106.79         4.51 o                         
   8   0  -8         38.13         39.84         4.37 o                         
   9   0  -8         27.74         25.90         4.27 o                         
  10   0  -8        108.16        111.25         7.54 o                         
  11   0  -8         22.66         18.84         4.88 o                         
  12   0  -8         59.41         60.06         7.09 o                         
  -4   1  -8         16.98         13.68         4.85 o                         
  -3   1  -8         11.30         14.83         3.31 o                         
  -2   1  -8         31.62         38.08         4.99 o                         
  -1   1  -8        130.95        138.18         8.27 o                         
   0   1  -8         80.75         84.89         6.33 o                         
   1   1  -8         64.98         62.31         4.08 o                         
   2   1  -8         36.12         36.58         4.43 o                         
   3   1  -8          7.55          7.90         3.08 o                         
   4   1  -8        107.34        104.83         6.41 o                         
   5   1  -8        216.83        186.87        10.09 o                         
   6   1  -8         63.57         66.77         3.01 o                         
   7   1  -8         32.38         34.42         2.35 o                         
   8   1  -8         32.98         33.63         2.32 o                         
   9   1  -8         36.17         46.84         3.46 o                         
  10   1  -8         73.04         66.68         4.28 o                         
  11   1  -8         52.45         48.64         4.11 o                         
  12   1  -8         16.28         16.75         5.39 o                         
  -4   2  -8         12.13          7.98         4.64 o                         
  -3   2  -8         10.47          4.74         3.96 o                         
  -2   2  -8         35.64         48.50         5.58 o                         
  -1   2  -8         63.98         62.76         4.09 o                         
   0   2  -8         52.80         52.65         3.72 o                         
   1   2  -8        142.49        139.75         5.75 o                         
   2   2  -8         97.61         82.75         4.28 o                         
   3   2  -8         76.30         69.11         3.84 o                         
   4   2  -8         19.19         12.92         2.30 o                         
   5   2  -8          3.63          0.79         2.62 o                         
   6   2  -8          5.11          7.03         3.26 o                         
   7   2  -8         23.99         24.87         2.15 o                         
   8   2  -8         19.02         20.84         2.65 o                         
   9   2  -8         23.11         19.65         2.82 o                         
  10   2  -8         63.05         60.79         4.19 o                         
  11   2  -8         65.37         71.70         4.73 o                         
  -3   3  -8         19.84         16.85         3.48 o                         
  -2   3  -8         22.25         27.26         3.45 o                         
  -1   3  -8         50.72         48.38         5.12 o                         
   0   3  -8          8.73          6.73         2.03 o                         
   1   3  -8         30.68         35.95         2.61 o                         
   2   3  -8         29.80         26.91         3.27 o                         
   3   3  -8         84.57         73.06         3.98 o                         
   4   3  -8         34.87         33.06         3.66 o                         
   5   3  -8         20.36         18.75         2.44 o                         
   6   3  -8         47.67         48.39         2.82 o                         
   7   3  -8         81.82         81.73         4.54 o                         
   8   3  -8          2.78          4.96         3.04 o                         
   9   3  -8          4.53          6.05         2.51 o                         
  10   3  -8         28.43         31.66         3.43 o                         
  11   3  -8          1.15          3.12         2.84 o                         
  -3   4  -8          6.20          7.28         5.68 o                         
  -2   4  -8          7.39         10.87         2.99 o                         
  -1   4  -8          2.98          2.63         2.11 o                         
   0   4  -8          2.86          1.97         2.01 o                         
   1   4  -8          2.41          3.38         1.90 o                         
   2   4  -8         10.29          5.59         1.93 o                         
   3   4  -8         71.14         71.23         7.12 o                         
   4   4  -8        133.04        116.09         4.19 o                         
   5   4  -8        161.52        139.73         6.69 o                         
   6   4  -8         71.68         72.44         3.12 o                         
   7   4  -8         10.11         12.39         2.84 o                         
   8   4  -8          0.09         -1.23         2.20 o                         
   9   4  -8          1.61          3.94         3.16 o                         
  10   4  -8          3.41          5.19         3.67 o                         
  11   4  -8          7.96         12.31         4.42 o                         
  -3   5  -8          2.84          0.81         2.94 o                         
  -2   5  -8          7.89          7.11         2.85 o                         
  -1   5  -8         10.69         11.22         2.37 o                         
   0   5  -8         29.15         33.06         3.12 o                         
   1   5  -8         28.67         27.67         2.82 o                         
   2   5  -8         25.28         25.37         2.48 o                         
   3   5  -8         66.73         72.67         3.40 o                         
   4   5  -8         60.18         60.98         3.18 o                         
   5   5  -8         77.46         74.46         5.51 o                         
   6   5  -8         31.53         28.27         2.51 o                         
   7   5  -8         11.93         13.07         2.49 o                         
   8   5  -8          8.34          7.08         2.37 o                         
   9   5  -8         16.35         15.79         2.79 o                         
  -3   6  -8          5.00          9.66         4.53 o                         
  -2   6  -8          1.81          0.34         3.97 o                         
  -1   6  -8          5.07          6.14         2.33 o                         
   0   6  -8         24.89         26.80         2.67 o                         
   1   6  -8         42.64         48.03         3.06 o                         
   2   6  -8         36.42         34.41         2.88 o                         
   3   6  -8          9.24          9.79         2.12 o                         
   4   6  -8         36.00         38.48         2.69 o                         
   5   6  -8         65.59         62.75         3.24 o                         
   6   6  -8         26.34         30.39         3.07 o                         
   7   6  -8         10.31          9.58         2.37 o                         
   8   6  -8          0.44          0.87         2.34 o                         
   9   6  -8          2.85          2.92         3.86 o                         
  -3   7  -8         40.55         36.26         6.43 o                         
  -2   7  -8          0.66          4.01         3.01 o                         
  -1   7  -8         15.35         18.70         2.74 o                         
   0   7  -8         29.87         28.41         2.83 o                         
   1   7  -8         29.70         34.88         2.83 o                         
   2   7  -8         69.95         72.97         3.54 o                         
   3   7  -8         42.54         52.44         3.10 o                         
   4   7  -8          0.34          0.66         2.01 o                         
   5   7  -8         58.53         51.32         3.07 o                         
   6   7  -8         47.50         46.27         3.93 o                         
   7   7  -8         25.69         29.47         3.79 o                         
   8   7  -8         38.61         40.61         4.16 o                         
  -2   8  -8         10.21         11.33         4.88 o                         
  -1   8  -8          5.48          5.90         3.95 o                         
   0   8  -8          9.96         15.02         2.58 o                         
   1   8  -8         28.60         27.03         3.16 o                         
   2   8  -8         22.85         29.68         4.20 o                         
   3   8  -8         35.63         37.57         2.84 o                         
   4   8  -8         41.87         38.06         2.84 o                         
   5   8  -8         52.05         52.59         4.37 o                         
   6   8  -8         50.40         56.50         5.96 o                         
   7   8  -8         19.64         25.41         3.81 o                         
   8   8  -8         21.27         22.04         3.98 o                         
  -2   9  -8         20.46         15.62         4.94 o                         
  -1   9  -8         14.04         20.68        11.47 o                         
   0   9  -8          6.24          4.79         2.55 o                         
   1   9  -8         12.10         12.72         3.03 o                         
   2   9  -8          2.94          3.12         2.33 o                         
   3   9  -8          5.61          3.42         3.15 o                         
   4   9  -8         30.11         39.36         4.16 o                         
   5   9  -8        113.58        121.94         6.36 o                         
   6   9  -8         62.05         73.83         6.79 o                         
   7   9  -8          6.91         13.95         4.88 o                         
   2  10  -8          7.47         12.43         4.38 o                         
   3  10  -8          2.02          4.11         4.26 o                         
   4  10  -8         12.40         19.68         4.99 o                         
   5  10  -8         37.44         38.48         5.81 o                         
   6  10  -8          7.09          4.19         4.74 o                         
  -5   1  -7          4.98          7.64         3.15 o                         
  -4   1  -7          5.93          8.03         2.89 o                         
  -3   1  -7          4.19          4.94         2.53 o                         
  -2   1  -7         59.55         62.87         7.57 o                         
  -1   1  -7         72.45         80.29         5.82 o                         
   0   1  -7          2.21         -0.29         2.61 o                         
   1   1  -7         67.37         65.81         4.99 o                         
   2   1  -7         22.11         20.88         3.01 o                         
   3   1  -7         46.71         52.68         2.52 o                         
   4   1  -7         41.74         42.06         2.32 o                         
   5   1  -7         55.75         58.29         2.76 o                         
   6   1  -7        294.56        304.28         6.57 o                         
   7   1  -7        147.07        150.55         4.38 o                         
   8   1  -7         24.63         26.18         1.67 o                         
   9   1  -7         16.29         20.35         2.70 o                         
  10   1  -7          2.17          0.71         2.74 o                         
  11   1  -7          1.24          0.74         2.82 o                         
  -5   2  -7          0.51          6.01         3.10 o                         
  -4   2  -7          1.13         -2.09         2.76 o                         
  -3   2  -7          8.58         15.30         3.94 o                         
  -2   2  -7         76.43         83.88         4.24 o                         
  -1   2  -7          5.21          4.99         3.08 o                         
   0   2  -7         48.51         49.22         2.69 o                         
   1   2  -7         87.92         82.07         5.15 o                         
   2   2  -7         71.50         70.68         2.98 o                         
   3   2  -7          1.33          1.59         1.48 o                         
   4   2  -7        451.51        448.03        10.05 o                         
   5   2  -7        269.27        263.82         6.23 o                         
   6   2  -7         45.51         46.60         2.25 o                         
   7   2  -7         44.07         54.35         2.41 o                         
   8   2  -7         15.53         19.64         1.79 o                         
   9   2  -7         13.90         10.41         2.55 o                         
  10   2  -7         28.56         32.71         3.32 o                         
  11   2  -7          1.22          0.82         4.27 o                         
  -5   3  -7          0.41          7.19         4.38 o                         
  -4   3  -7         17.58         12.61         4.26 o                         
  -3   3  -7        136.03        143.57         8.55 o                         
  -2   3  -7        175.66        166.36         5.19 o                         
  -1   3  -7          7.37          5.60         1.98 o                         
   0   3  -7        456.57        459.78        15.24 o                         
   1   3  -7        253.40        258.30         7.02 o                         
   2   3  -7        153.72        147.93         4.72 o                         
   3   3  -7         58.06         61.11         2.41 o                         
   4   3  -7         18.12         22.85         1.71 o                         
   5   3  -7        356.49        353.71        16.59 o                         
   6   3  -7        467.52        453.13         9.72 o                         
   7   3  -7        229.17        223.48         6.47 o                         
   8   3  -7         53.59         60.76         3.06 o                         
   9   3  -7         15.62         18.50         4.25 o                         
  10   3  -7         47.61         57.40         3.88 o                         
  11   3  -7         80.10         85.10         7.37 o                         
  -5   4  -7         13.10         14.48         4.76 o                         
  -4   4  -7         31.01         28.02         3.65 o                         
  -3   4  -7         58.14         55.38         4.04 o                         
  -2   4  -7         10.77          9.23         2.05 o                         
  -1   4  -7         30.11         30.64         2.46 o                         
   0   4  -7        278.23        281.08         7.17 o                         
   1   4  -7        244.79        248.90         6.54 o                         
   2   4  -7        295.13        275.99         7.02 o                         
   3   4  -7        185.68        196.68         8.35 o                         
   4   4  -7          5.58          8.11         1.41 o                         
   5   4  -7         30.68         25.16         1.83 o                         
   6   4  -7        281.31        288.77         6.65 o                         
   7   4  -7        183.91        190.87         5.07 o                         
   8   4  -7         45.31         50.95         3.27 o                         
   9   4  -7         29.80         23.16         3.78 o                         
  10   4  -7         44.74         33.98         4.59 o                         
  11   4  -7         62.00         59.72         6.71 o                         
  -5   5  -7         21.20         19.47         5.20 o                         
  -4   5  -7         25.35         21.68         3.52 o                         
  -3   5  -7          2.32          1.26         2.65 o                         
  -2   5  -7         58.26         66.61         3.40 o                         
  -1   5  -7        138.10        132.71         4.58 o                         
   0   5  -7         47.91         50.65         5.70 o                         
   1   5  -7         56.38         58.59         2.95 o                         
   2   5  -7         79.43         72.16         3.16 o                         
   3   5  -7         93.60         90.03         3.45 o                         
   4   5  -7        180.06        180.87         4.46 o                         
   5   5  -7          7.70          8.05         1.70 o                         
   6   5  -7          4.21          7.76         1.62 o                         
   7   5  -7        223.73        219.23         4.97 o                         
   8   5  -7         71.73         74.63         3.83 o                         
   9   5  -7         27.32         30.76         3.02 o                         
  -5   6  -7         22.62         11.49         5.19 o                         
  -4   6  -7         54.06         53.84         4.37 o                         
  -3   6  -7          1.67          5.83         3.74 o                         
  -2   6  -7          1.58         -0.99         2.17 o                         
  -1   6  -7         14.98         14.50         2.22 o                         
   0   6  -7         20.09         25.67         2.37 o                         
   1   6  -7          9.17          5.18         1.90 o                         
   2   6  -7          8.23          7.58         1.83 o                         
   3   6  -7         16.39         13.63         1.95 o                         
   4   6  -7         86.71         88.65         3.02 o                         
   5   6  -7        103.24        104.45         3.22 o                         
   6   6  -7         42.43         44.55         2.37 o                         
   7   6  -7         40.94         45.58         3.30 o                         
   8   6  -7          5.22          9.58         2.27 o                         
   9   6  -7          9.87          6.56         3.77 o                         
  10   6  -7         31.16         31.49         5.44 o                         
  -4   7  -7          9.04         10.56         5.15 o                         
  -3   7  -7         19.19         19.69         5.10 o                         
  -2   7  -7          7.91          9.20         2.36 o                         
  -1   7  -7          7.28          4.46         3.55 o                         
   0   7  -7         11.46         14.22         2.25 o                         
   1   7  -7          2.17          0.95         1.87 o                         
   2   7  -7          9.38          7.89         1.92 o                         
   3   7  -7          7.70          7.04         1.80 o                         
   4   7  -7          8.69          6.55         1.79 o                         
   5   7  -7         35.72         33.38         2.06 o                         
   6   7  -7         72.10         72.32         5.77 o                         
   7   7  -7         12.59         16.16         2.16 o                         
   8   7  -7          3.34          0.01         2.83 o                         
   9   7  -7          4.28          6.40         4.37 o                         
  -3   8  -7         29.64         32.56         5.62 o                         
  -2   8  -7         47.53         47.14         3.35 o                         
  -1   8  -7          1.90          1.42         2.23 o                         
   0   8  -7          3.55          5.88         2.63 o                         
   1   8  -7          3.67          5.36         1.98 o                         
   2   8  -7          3.92          2.05         1.93 o                         
   3   8  -7          8.60          6.04         1.93 o                         
   4   8  -7         12.76         12.41         2.00 o                         
   5   8  -7          4.91          6.78         1.96 o                         
   6   8  -7          8.34          6.61         2.90 o                         
   7   8  -7          6.15          7.34         3.07 o                         
   8   8  -7         21.06         18.97         3.54 o                         
   9   8  -7         12.66         15.44         3.70 o                         
  -3   9  -7          0.84          4.34         4.46 o                         
  -2   9  -7          1.56         -1.11         3.16 o                         
  -1   9  -7         11.32          8.46         3.09 o                         
   0   9  -7          1.02         -0.44         2.09 o                         
   1   9  -7         14.55         16.75         4.37 o                         
   2   9  -7          6.31          5.22         1.92 o                         
   3   9  -7         15.08         16.06         3.77 o                         
   4   9  -7          8.11         10.23         3.12 o                         
   5   9  -7          1.15          5.31         3.67 o                         
   6   9  -7          1.05          2.00         2.98 o                         
   7   9  -7          6.97          3.32         5.93 o                         
   8   9  -7          2.28          0.26         3.35 o                         
   9   9  -7          4.64          5.28         5.33 o                         
  -3  10  -7          5.60         -0.79         4.83 o                         
  -2  10  -7          4.48          2.44         4.06 o                         
  -1  10  -7          6.49          5.00         3.36 o                         
   0  10  -7          9.31         10.70         3.06 o                         
   1  10  -7          0.99          3.79         5.16 o                         
   2  10  -7          7.23          7.07         3.10 o                         
   3  10  -7          0.76         -2.14         4.01 o                         
   4  10  -7          8.66          9.41         3.13 o                         
   5  10  -7         34.52         29.10         5.09 o                         
   6  10  -7         17.38         20.66         5.23 o                         
   7  10  -7          7.37         10.16         3.61 o                         
   4  11  -7         10.00          9.81         4.42 o                         
   5  11  -7          8.65          5.34         4.15 o                         
   6  11  -7         46.62         50.51         6.38 o                         
  -6   0  -6         29.15         41.17         5.60 o                         
  -5   0  -6         55.01         66.52         6.09 o                         
  -4   0  -6         74.97         71.00         5.85 o                         
  -3   0  -6         70.13         70.71         5.74 o                         
  -2   0  -6         71.51         59.62         5.03 o                         
  -1   0  -6          9.26          5.91         2.62 o                         
   0   0  -6         24.20         22.61         2.36 o                         
   1   0  -6        119.23        124.67         6.52 o                         
   2   0  -6        166.68        164.43         7.78 o                         
   3   0  -6        469.03        478.74        16.71 o                         
   4   0  -6        389.75        369.61        20.06 o                         
   5   0  -6        871.62        889.04        20.94 o                         
   6   0  -6        611.49        641.65        15.51 o                         
   7   0  -6        749.28        718.55        29.94 o                         
   8   0  -6        227.05        221.68         6.58 o                         
   9   0  -6         83.66         88.70         6.21 o                         
  10   0  -6         71.50         54.74         5.57 o                         
  -6   1  -6         12.56         13.97         3.26 o                         
  -5   1  -6         18.94         23.56         3.30 o                         
  -4   1  -6         32.09         32.62         3.26 o                         
  -3   1  -6         55.07         57.94         4.78 o                         
  -2   1  -6        113.87         94.65         8.90 o                         
  -1   1  -6         30.83         27.29         2.52 o                         
   0   1  -6          0.85          2.66         1.56 o                         
   1   1  -6        391.64        378.21        10.39 o                         
   2   1  -6        547.64        541.62        12.77 o                         
   3   1  -6        237.07        228.29         8.06 o                         
   4   1  -6        110.10        107.65         3.22 o                         
   5   1  -6         12.13         11.98         1.41 o                         
   6   1  -6        212.17        227.92         5.14 o                         
   7   1  -6        267.25        262.49         5.19 o                         
   8   1  -6         66.30         64.76         3.13 o                         
   9   1  -6          3.72          7.62         2.30 o                         
  10   1  -6         59.06         48.99         5.15 o                         
  -7   2  -6          1.22          2.55         4.60 o                         
  -6   2  -6          8.62         14.23         4.06 o                         
  -5   2  -6         11.41          8.64         2.81 o                         
  -4   2  -6         14.47         13.58         2.72 o                         
  -3   2  -6         43.99         42.73         3.49 o                         
  -2   2  -6         80.40         82.81         6.43 o                         
  -1   2  -6        290.29        299.22         8.70 o                         
   0   2  -6         75.84         76.17         2.58 o                         
   1   2  -6         16.18         14.89         1.31 o                         
   2   2  -6        135.40        129.61         3.38 o                         
   3   2  -6         53.12         51.37         1.79 o                         
   4   2  -6         70.18         64.61         2.16 o                         
   5   2  -6         45.76         47.97         2.60 o                         
   6   2  -6         26.39         27.36         1.69 o                         
   7   2  -6        724.44        718.76        14.14 o                         
   8   2  -6        313.57        311.41         7.03 o                         
   9   2  -6         14.31         13.32         2.41 o                         
  10   2  -6         39.46         41.79         5.01 o                         
  -7   3  -6          9.71         13.99         4.93 o                         
  -6   3  -6          9.50         20.94         3.44 o                         
  -5   3  -6          4.76          4.91         3.81 o                         
  -4   3  -6         67.05         64.96         5.72 o                         
  -3   3  -6          0.10          0.99         2.10 o                         
  -2   3  -6         34.38         30.70         3.80 o                         
  -1   3  -6        219.52        216.24         5.71 o                         
   0   3  -6        185.18        180.31         4.95 o                         
   1   3  -6         24.02         25.10         1.52 o                         
   2   3  -6         22.22         23.99         1.57 o                         
   3   3  -6         43.11         40.39         1.55 o                         
   4   3  -6        158.46        160.77         3.12 o                         
   5   3  -6        175.50        173.49         3.29 o                         
   6   3  -6        128.89        125.24         3.07 o                         
   7   3  -6         31.11         31.49         1.74 o                         
   8   3  -6        201.44        194.32         5.58 o                         
   9   3  -6         45.91         37.00         4.11 o                         
  10   3  -6         24.64         17.37         4.64 o                         
  -7   4  -6          9.67          7.69         5.03 o                         
  -6   4  -6          0.98          1.87         4.11 o                         
  -5   4  -6          8.20          6.59         3.93 o                         
  -4   4  -6         28.70         23.89         3.19 o                         
  -3   4  -6          9.52          6.54         1.90 o                         
  -2   4  -6         78.81         79.08         5.83 o                         
  -1   4  -6        240.51        215.46         5.89 o                         
   0   4  -6         16.14         13.86         2.99 o                         
   1   4  -6        203.69        195.95         4.03 o                         
   2   4  -6         87.94         83.26         2.15 o                         
   3   4  -6         14.91         16.34         1.32 o                         
   4   4  -6         31.95         31.69         1.41 o                         
   5   4  -6         58.26         55.86         2.33 o                         
   6   4  -6          2.52          2.24         1.13 o                         
   7   4  -6          6.52          7.48         1.34 o                         
   8   4  -6          0.91          0.63         1.68 o                         
   9   4  -6          2.53          2.17         2.84 o                         
  -6   5  -6          4.88         14.47         4.49 o                         
  -5   5  -6          0.09          1.05         3.66 o                         
  -4   5  -6          9.22          9.88         2.74 o                         
  -3   5  -6         18.28         15.75         2.21 o                         
  -2   5  -6          1.95          0.89         1.78 o                         
  -1   5  -6        130.21        132.03         4.26 o                         
   0   5  -6         45.15         40.40         2.03 o                         
   1   5  -6        395.84        403.64         7.69 o                         
   2   5  -6        187.46        188.86         3.93 o                         
   3   5  -6        128.74        123.16         2.97 o                         
   4   5  -6         76.49         79.84         4.01 o                         
   5   5  -6         32.47         33.21         1.92 o                         
   6   5  -6          2.92          5.39         1.25 o                         
   7   5  -6         50.44         45.98         2.15 o                         
   8   5  -6         24.98         21.19         2.38 o                         
   9   5  -6         25.89         21.24         4.49 o                         
  10   5  -6         28.16         23.30         4.84 o                         
  -5   6  -6          6.46          4.10         2.92 o                         
  -4   6  -6         20.45         18.56         3.06 o                         
  -3   6  -6         12.87         15.26         2.24 o                         
  -2   6  -6          8.96          7.08         1.98 o                         
  -1   6  -6         28.51         26.73         2.65 o                         
   0   6  -6         85.67         84.87         2.84 o                         
   1   6  -6        252.36        244.15         5.44 o                         
   2   6  -6        145.73        145.77         3.38 o                         
   3   6  -6         78.68         77.03         2.61 o                         
   4   6  -6         55.00         56.27         2.78 o                         
   5   6  -6          2.45          1.92         1.32 o                         
   6   6  -6        152.10        144.20         3.61 o                         
   7   6  -6         86.09         90.71         2.77 o                         
   8   6  -6          5.19          5.32         1.78 o                         
   9   6  -6          4.46          8.97         4.21 o                         
  -5   7  -6          9.11         -2.15         4.54 o                         
  -4   7  -6         12.29         15.15         3.04 o                         
  -3   7  -6          9.81         10.53         2.23 o                         
  -2   7  -6         30.69         30.51         2.77 o                         
  -1   7  -6          2.75          2.90         1.78 o                         
   0   7  -6        104.48        110.58         4.54 o                         
   1   7  -6        279.75        288.32         6.06 o                         
   2   7  -6         54.50         48.83         2.57 o                         
   3   7  -6         13.86         15.89         1.60 o                         
   4   7  -6         12.46         13.70         1.52 o                         
   5   7  -6         36.16         36.68         2.01 o                         
   6   7  -6         68.76         79.90         2.57 o                         
   7   7  -6         34.43         32.13         2.17 o                         
   8   7  -6          2.33          5.63         4.81 o                         
   9   7  -6         24.74         27.44         5.06 o                         
  -5   8  -6          3.51          2.18         4.68 o                         
  -4   8  -6         33.08         33.48         5.44 o                         
  -3   8  -6         75.06         76.17         4.91 o                         
  -2   8  -6         49.32         47.63         3.07 o                         
  -1   8  -6         26.82         22.24         2.32 o                         
   0   8  -6         43.74         44.81         2.70 o                         
   1   8  -6         21.82         19.58         2.07 o                         
   2   8  -6         17.11         16.98         1.94 o                         
   3   8  -6         22.99         22.85         2.19 o                         
   4   8  -6         66.04         62.72         2.39 o                         
   5   8  -6         45.15         45.69         2.18 o                         
   6   8  -6         29.82         27.83         2.39 o                         
   7   8  -6         34.43         34.27         3.67 o                         
   8   8  -6         42.42         46.27         5.48 o                         
   9   8  -6         11.86         14.10         3.41 o                         
  -4   9  -6         28.09         31.10         5.47 o                         
  -3   9  -6         94.93        104.47         7.35 o                         
  -2   9  -6         40.68         39.35         3.88 o                         
  -1   9  -6          4.40          5.61         2.05 o                         
   0   9  -6         21.25         21.17         2.76 o                         
   1   9  -6         33.65         31.76         2.40 o                         
   2   9  -6         21.36         16.80         1.94 o                         
   3   9  -6          2.85          6.43         1.65 o                         
   4   9  -6         37.55         42.31         3.53 o                         
   5   9  -6         66.64         74.59         4.53 o                         
   6   9  -6          9.64         12.33         3.08 o                         
   7   9  -6         32.13         27.56         3.63 o                         
   8   9  -6         38.41         37.72         4.11 o                         
   9   9  -6         10.00         17.31         5.57 o                         
  -4  10  -6          7.45          6.44         5.06 o                         
  -3  10  -6         18.75         21.04         3.75 o                         
  -2  10  -6         83.32         79.67         5.15 o                         
  -1  10  -6         24.91         20.96         3.17 o                         
   0  10  -6          6.99          7.69         2.67 o                         
   1  10  -6         15.88         18.23         2.88 o                         
   2  10  -6         29.29         33.43         6.00 o                         
   3  10  -6         14.02         13.40         5.02 o                         
   4  10  -6         23.30         31.01         4.51 o                         
   5  10  -6         49.03         49.93         5.06 o                         
   6  10  -6         43.71         44.62         7.75 o                         
   7  10  -6         23.19         22.79         3.79 o                         
   8  10  -6         16.44         17.00         3.84 o                         
   9  10  -6         13.34         10.15         5.50 o                         
  10  10  -6         16.07         22.96         6.22 o                         
  -3  11  -6          0.89          3.97         4.42 o                         
  -1  11  -6         14.01          8.06         5.41 o                         
   0  11  -6         12.78         14.56         5.43 o                         
   1  11  -6         16.12         29.23         6.40 o                         
   2  11  -6         23.12         17.67         5.43 o                         
   3  11  -6         18.37         13.30         5.60 o                         
   4  11  -6          4.04          1.65         3.77 o                         
   5  11  -6         18.81         18.99         3.51 o                         
   6  11  -6         33.66         37.75         4.16 o                         
   7  11  -6         11.59         17.43         6.07 o                         
   8  11  -6         12.43         19.25         5.95 o                         
  -8   1  -5         14.58         13.63         5.28 o                         
  -7   1  -5         45.72         45.74         5.68 o                         
  -6   1  -5          3.72          9.97         2.80 o                         
  -5   1  -5         20.77         24.08         2.96 o                         
  -4   1  -5         15.88         16.92         2.52 o                         
  -3   1  -5        195.58        200.88         4.50 o                         
  -2   1  -5        158.95        171.38         3.60 o                         
  -1   1  -5        141.78        141.39         3.62 o                         
   0   1  -5        429.45        438.75         8.03 o                         
   1   1  -5        748.21        770.70        15.16 o                         
   2   1  -5        395.15        461.98         9.49 o                         
   3   1  -5        349.18        363.78         7.61 o                         
   4   1  -5         13.17         14.32         1.27 o                         
   5   1  -5         89.63         94.32         2.90 o                         
   6   1  -5         88.70         87.52         2.31 o                         
   7   1  -5         31.80         27.58         1.63 o                         
   8   1  -5        416.82        412.13        14.98 o                         
   9   1  -5        454.87        377.28        13.00 o                         
  -8   2  -5         19.64         13.42         5.24 o                         
  -7   2  -5         33.64         32.73         3.83 o                         
  -6   2  -5         48.60         47.26         3.91 o                         
  -5   2  -5         23.94         22.81         2.92 o                         
  -4   2  -5         96.71         96.91         3.21 o                         
  -3   2  -5        174.23        175.63         4.90 o                         
  -2   2  -5         38.38         38.89         2.27 o                         
  -1   2  -5          0.65          1.33         1.21 o                         
   0   2  -5        163.66        162.56         4.26 o                         
   1   2  -5        438.48        467.41         7.60 o                         
   2   2  -5         86.01         84.66         2.57 o                         
   3   2  -5         59.54         55.09         1.55 o                         
   4   2  -5        425.57        437.43         6.43 o                         
   5   2  -5        287.61        281.48         5.12 o                         
   6   2  -5         80.19         76.65         2.44 o                         
   7   2  -5        110.96        117.61         3.23 o                         
   8   2  -5        246.08        218.05         8.18 o                         
  -8   3  -5          5.07          4.94         4.77 o                         
  -7   3  -5         15.36         14.83         3.32 o                         
  -6   3  -5         59.00         61.91         4.23 o                         
  -5   3  -5         58.82         64.11         3.94 o                         
  -4   3  -5        138.11        125.82         5.01 o                         
  -3   3  -5         76.82         78.04         3.01 o                         
  -2   3  -5         31.51         31.72         2.61 o                         
  -1   3  -5          9.54         11.90         1.21 o                         
   0   3  -5         34.42         32.01         1.62 o                         
   1   3  -5        189.28        197.19         3.98 o                         
   2   3  -5        109.24         96.82         2.67 o                         
   3   3  -5        440.32        450.01         7.30 o                         
   4   3  -5        882.47        865.13        11.79 o                         
   5   3  -5        154.77        158.99         3.16 o                         
   6   3  -5         60.66         64.14         1.95 o                         
   7   3  -5        109.58        108.33         3.10 o                         
   8   3  -5          2.26          5.38         2.50 o                         
  -8   4  -5         24.32         22.88         5.49 o                         
  -7   4  -5         40.64         36.33         8.51 o                         
  -6   4  -5          1.26          2.31         3.62 o                         
  -5   4  -5          6.66          4.21         3.34 o                         
  -4   4  -5         23.08         24.09         2.90 o                         
  -3   4  -5         39.83         46.17         5.69 o                         
  -2   4  -5        208.82        195.80         4.53 o                         
  -1   4  -5        127.27        116.91         3.18 o                         
   0   4  -5         76.18         69.79         1.89 o                         
   1   4  -5        126.45        114.00         2.43 o                         
   2   4  -5        182.56        179.09         3.23 o                         
   3   4  -5         50.27         49.65         1.66 o                         
   4   4  -5         79.22         74.23         1.86 o                         
   5   4  -5         99.32         98.25         2.37 o                         
   6   4  -5        197.41        194.21         4.16 o                         
   7   4  -5        531.80        482.39        11.87 o                         
   8   4  -5         91.75         94.89         4.15 o                         
  -7   5  -5         14.95         20.51         4.70 o                         
  -6   5  -5         11.17         13.67         3.08 o                         
  -5   5  -5         41.51         46.85         3.62 o                         
  -4   5  -5          4.97          5.92         1.91 o                         
  -3   5  -5         13.47         10.74         1.83 o                         
  -2   5  -5        132.59        134.23         4.16 o                         
  -1   5  -5        198.41        189.75         7.12 o                         
   0   5  -5        257.57        253.06         4.31 o                         
   1   5  -5        177.55        182.10         3.35 o                         
   2   5  -5         86.95         78.96         2.12 o                         
   3   5  -5        104.07        100.50         2.44 o                         
   4   5  -5          0.91          1.34         0.89 o                         
   5   5  -5         23.10         20.44         1.22 o                         
   6   5  -5        205.27        199.74         5.11 o                         
   7   5  -5        205.59        204.45         5.66 o                         
   8   5  -5         80.92         87.23         6.11 o                         
   9   5  -5         17.98          8.42         3.80 o                         
  -6   6  -5         24.55         29.14         3.44 o                         
  -5   6  -5         16.21         19.65         2.97 o                         
  -4   6  -5          1.70         -0.32         2.03 o                         
  -3   6  -5         71.45         61.77         2.96 o                         
  -2   6  -5        156.78        155.95         4.70 o                         
  -1   6  -5        247.86        240.80         5.13 o                         
   0   6  -5        215.12        210.05         4.17 o                         
   1   6  -5        138.00        136.82         2.88 o                         
   2   6  -5        335.98        322.52         5.94 o                         
   3   6  -5        367.72        364.07         5.72 o                         
   4   6  -5         84.35         83.85         2.37 o                         
   5   6  -5         24.48         23.78         1.41 o                         
   6   6  -5        102.77        103.89         2.72 o                         
   7   6  -5          8.41         12.34         1.62 o                         
   8   6  -5         75.31         79.42         4.49 o                         
  -6   7  -5         10.67          6.44         4.80 o                         
  -5   7  -5          1.84          0.39         3.97 o                         
  -4   7  -5         25.73         18.70         2.43 o                         
  -3   7  -5         81.77         81.78         3.42 o                         
  -2   7  -5        156.88        155.59         4.73 o                         
  -1   7  -5         45.03         38.91         2.37 o                         
   0   7  -5        125.72        121.72         3.26 o                         
   1   7  -5         86.52         85.60         2.44 o                         
   2   7  -5        438.26        431.13         7.21 o                         
   3   7  -5        297.25        301.59         6.01 o                         
   4   7  -5          6.55          7.30         1.55 o                         
   5   7  -5         34.49         32.05         1.57 o                         
   6   7  -5         19.13         20.78         1.36 o                         
   7   7  -5         47.39         39.63         3.45 o                         
   8   7  -5          0.20         -2.20         2.54 o                         
  -6   8  -5          0.36          1.31         4.70 o                         
  -5   8  -5         11.16         12.69         4.75 o                         
  -4   8  -5          7.55          7.90         3.01 o                         
  -3   8  -5         10.21          7.66         2.02 o                         
  -2   8  -5         14.39         13.33         2.03 o                         
  -1   8  -5         34.76         32.17         2.30 o                         
   0   8  -5          7.05         10.10         1.48 o                         
   1   8  -5        187.97        177.64         4.25 o                         
   2   8  -5        113.79        120.79         3.29 o                         
   3   8  -5         37.76         38.38         1.82 o                         
   4   8  -5         17.42         20.09         1.49 o                         
   5   8  -5         50.88         45.42         1.74 o                         
   6   8  -5         85.76         80.96         4.08 o                         
   7   8  -5          3.20          2.01         2.61 o                         
   8   8  -5         12.20         14.71         3.44 o                         
   9   8  -5          3.20          0.41         4.02 o                         
  -5   9  -5          2.41          0.40         4.54 o                         
  -4   9  -5          0.48         -2.54         6.65 o                         
  -3   9  -5          0.82          0.42         2.74 o                         
  -2   9  -5         12.94         10.29         2.73 o                         
  -1   9  -5         30.45         33.09         2.35 o                         
   0   9  -5         22.83         20.04         2.01 o                         
   1   9  -5          3.15          1.99         1.57 o                         
   2   9  -5        102.66        106.35         3.48 o                         
   3   9  -5          7.14          6.67         1.32 o                         
   4   9  -5          5.60          6.92         1.37 o                         
   5   9  -5          5.54          7.33         1.98 o                         
   6   9  -5         19.77         18.98         3.05 o                         
   7   9  -5         25.23         15.77         5.35 o                         
   8   9  -5         10.86         13.87         4.84 o                         
   9   9  -5          3.93         10.34         4.78 o                         
  -5  10  -5          5.50          4.91         4.57 o                         
  -4  10  -5         10.01          5.46         3.30 o                         
  -3  10  -5         33.06         36.02         3.84 o                         
  -2  10  -5         19.90         18.60         3.16 o                         
  -1  10  -5         19.34         16.18         2.77 o                         
   0  10  -5          6.52          6.87         4.83 o                         
   1  10  -5         11.42         11.88         2.36 o                         
   2  10  -5          4.35          5.84         1.56 o                         
   3  10  -5         28.39         34.48         4.11 o                         
   4  10  -5         11.25          9.94         2.33 o                         
   5  10  -5         33.80         34.13         3.56 o                         
   6  10  -5         61.24         64.81         4.44 o                         
   7  10  -5          7.86          9.78         3.12 o                         
   8  10  -5          5.70          0.46         4.69 o                         
   9  10  -5          3.44          7.81         5.11 o                         
  -4  11  -5         12.42          5.75         4.70 o                         
  -3  11  -5         24.69         22.50         4.61 o                         
  -2  11  -5         14.63         12.35         3.00 o                         
  -1  11  -5          7.46          4.57         2.66 o                         
   0  11  -5          0.58          1.46         4.51 o                         
   1  11  -5         19.51         14.17         5.16 o                         
   2  11  -5         25.80         36.94         6.27 o                         
   3  11  -5         48.19         59.91         5.10 o                         
   4  11  -5         13.76         10.00         2.93 o                         
   5  11  -5         36.90         35.91         3.82 o                         
   6  11  -5         18.25         20.19         3.48 o                         
   7  11  -5          1.04         -1.95         5.30 o                         
   8  11  -5          3.27          4.86         5.19 o                         
   9  11  -5          8.74         14.60         5.63 o                         
  -1  12  -5          9.40          7.51         5.63 o                         
   0  12  -5          8.32          7.38         5.20 o                         
   1  12  -5          7.97          5.24         4.85 o                         
   2  12  -5         15.34          9.46         5.15 o                         
   4  12  -5          0.26          2.10         5.02 o                         
   5  12  -5          2.72         -4.72         5.07 o                         
   6  12  -5          2.56         -0.52         5.32 o                         
   7  12  -5          5.57         12.49         5.67 o                         
   8  12  -5         10.78         15.03         5.71 o                         
  -9   0  -4          2.97          5.18         4.54 o                         
  -8   0  -4         26.73         31.04         5.26 o                         
  -7   0  -4         32.73         34.50         5.01 o                         
  -6   0  -4        134.41        151.47         8.50 o                         
  -5   0  -4        304.25        303.34         7.15 o                         
  -4   0  -4        179.78        172.10         5.50 o                         
  -3   0  -4        412.14        385.45        17.17 o                         
  -2   0  -4        334.63        366.82        11.99 o                         
  -1   0  -4        174.07        180.92         8.37 o                         
   0   0  -4         27.57         34.03         2.08 o                         
   1   0  -4       2667.08       2749.73        89.76 o                         
   2   0  -4       4146.35       4228.38       138.40 o                         
   3   0  -4       1130.41       1113.59        35.95 o                         
   4   0  -4         70.66         67.12         3.58 o                         
   5   0  -4        244.27        260.72         6.89 o                         
   6   0  -4        389.35        340.61         8.70 o                         
   7   0  -4        499.79        522.13        19.28 o                         
   8   0  -4        260.86        245.59        11.10 o                         
  -9   1  -4          1.27          2.51         4.45 o                         
  -8   1  -4          3.51          3.14         2.95 o                         
  -7   1  -4         49.98         49.22         3.98 o                         
  -6   1  -4         97.81         95.18         4.80 o                         
  -5   1  -4         56.33         53.90         2.75 o                         
  -4   1  -4         64.59         68.65         2.34 o                         
  -3   1  -4        323.43        318.41         5.40 o                         
  -2   1  -4        634.93        638.50         9.83 o                         
  -1   1  -4        103.04         95.34         2.26 o                         
   0   1  -4         28.79         33.37         1.45 o                         
   1   1  -4        310.13        306.32         6.72 o                         
   2   1  -4        379.05        381.91         7.94 o                         
   3   1  -4        109.83        101.71         2.15 o                         
   4   1  -4        738.52        786.42        12.95 o                         
   5   1  -4        500.11        524.02        10.30 o                         
   6   1  -4        278.73        266.49         5.90 o                         
   7   1  -4        357.13        364.52         8.10 o                         
   8   1  -4         50.40         41.29         4.17 o                         
  -9   2  -4         10.60         16.86         5.20 o                         
  -8   2  -4         11.08          8.63         3.12 o                         
  -7   2  -4         89.48         86.55         4.82 o                         
  -6   2  -4         92.00         81.83         4.41 o                         
  -5   2  -4          0.51          2.15         1.67 o                         
  -4   2  -4         62.54         67.55         2.11 o                         
  -3   2  -4         24.54         21.99         1.35 o                         
  -2   2  -4        326.97        330.08         6.31 o                         
  -1   2  -4        296.94        288.56         5.58 o                         
   0   2  -4        326.54        292.23         6.40 o                         
   1   2  -4        192.95        217.51         4.05 o                         
   2   2  -4         61.70         65.20         1.69 o                         
   3   2  -4        464.39        495.15         7.11 o                         
   4   2  -4        271.53        261.42         4.42 o                         
   5   2  -4         21.94         20.78         1.35 o                         
   6   2  -4        122.21        119.64         3.11 o                         
   7   2  -4         39.48         39.90         3.21 o                         
   8   2  -4         40.44         35.41         7.96 o                         
   9   2  -4        191.36        202.08         9.34 o                         
  -9   3  -4         16.48         18.11         5.35 o                         
  -8   3  -4         22.30         24.07         6.98 o                         
  -7   3  -4          5.52          3.06         2.68 o                         
  -6   3  -4         10.77         16.25         2.73 o                         
  -5   3  -4         68.40         63.69         3.01 o                         
  -4   3  -4         36.18         29.08         2.55 o                         
  -3   3  -4         10.56         13.35         1.36 o                         
  -2   3  -4         40.40         43.00         1.79 o                         
  -1   3  -4        101.84         99.82         2.47 o                         
   0   3  -4        249.20        234.29         4.08 o                         
   1   3  -4         68.61         72.73         1.70 o                         
   2   3  -4         62.80         61.27         1.52 o                         
   3   3  -4        592.87        610.96         9.25 o                         
   4   3  -4        152.97        159.73         2.98 o                         
   5   3  -4        102.86        106.25         2.27 o                         
   6   3  -4         11.44         10.37         0.83 o                         
   7   3  -4        244.84        235.36         5.84 o                         
   8   3  -4         43.42         43.37         4.30 o                         
  -8   4  -4         10.34         13.25         3.31 o                         
  -7   4  -4          5.88          0.40         4.04 o                         
  -6   4  -4         12.08          5.60         3.45 o                         
  -5   4  -4          0.57          1.56         1.57 o                         
  -4   4  -4          5.35          2.44         1.44 o                         
  -3   4  -4         35.14         34.75         1.61 o                         
  -2   4  -4          5.80          5.48         0.88 o                         
  -1   4  -4        211.23        205.84         3.57 o                         
   0   4  -4        239.95        239.28         4.30 o                         
   1   4  -4          1.02          2.22         0.74 o                         
   2   4  -4          7.67          7.81         0.82 o                         
   3   4  -4          8.22          5.60         0.83 o                         
   4   4  -4        154.76        160.28         3.08 o                         
   5   4  -4        125.94        124.83         2.69 o                         
   6   4  -4         44.48         43.75         1.80 o                         
   7   4  -4         74.47         76.56         5.14 o                         
   8   4  -4          6.23          2.47         2.83 o                         
  -7   5  -4         35.50         29.97         4.70 o                         
  -6   5  -4         29.83         27.03         3.09 o                         
  -5   5  -4         91.79         92.51         5.41 o                         
  -4   5  -4         34.62         29.81         2.42 o                         
  -3   5  -4         10.77         10.69         1.49 o                         
  -2   5  -4         49.34         51.38         1.57 o                         
  -1   5  -4        227.80        226.63         4.18 o                         
   0   5  -4        148.12        143.20         2.73 o                         
   1   5  -4        184.40        178.73         3.19 o                         
   2   5  -4         40.29         34.75         1.32 o                         
   3   5  -4        120.95        123.23         2.58 o                         
   4   5  -4          0.17          0.02         0.76 o                         
   5   5  -4         15.68         14.71         1.00 o                         
   6   5  -4         10.91          9.82         1.32 o                         
   7   5  -4         18.14         18.14         3.32 o                         
  -7   6  -4         27.89         21.04         5.15 o                         
  -6   6  -4         62.00         61.83         4.09 o                         
  -5   6  -4         29.87         22.92         3.43 o                         
  -4   6  -4         35.76         26.71         1.82 o                         
  -3   6  -4         15.83         14.53         1.49 o                         
  -2   6  -4        308.69        295.45         5.36 o                         
  -1   6  -4        210.45        212.36         4.02 o                         
   0   6  -4         33.51         33.76         1.31 o                         
   1   6  -4         79.75         88.30         2.05 o                         
   2   6  -4        219.88        216.59         3.69 o                         
   3   6  -4        136.93        140.58         2.87 o                         
   4   6  -4         56.45         58.50         1.68 o                         
   5   6  -4          0.50          1.55         0.80 o                         
   6   6  -4         17.83         15.38         1.30 o                         
   7   6  -4         64.01         56.56         4.64 o                         
   8   6  -4         11.48          9.68         3.49 o                         
  -7   7  -4          7.97          7.35         4.77 o                         
  -6   7  -4          5.79         -3.52         4.58 o                         
  -5   7  -4         28.66         26.41         2.41 o                         
  -4   7  -4         38.20         35.82         2.40 o                         
  -3   7  -4        100.23        102.37         5.14 o                         
  -2   7  -4        147.32        148.68         3.72 o                         
  -1   7  -4        200.37        189.56         3.78 o                         
   0   7  -4        149.21        150.44         2.97 o                         
   1   7  -4         26.27         29.49         1.30 o                         
   2   7  -4         47.40         40.84         1.44 o                         
   3   7  -4         10.09         10.36         1.01 o                         
   4   7  -4          7.84          7.70         1.45 o                         
   5   7  -4         73.53         70.11         3.38 o                         
   6   7  -4        247.36        243.69         8.31 o                         
   7   7  -4        328.78        315.10        11.18 o                         
   8   7  -4         57.71         61.59         5.67 o                         
  -7   8  -4         24.27         22.13         5.67 o                         
  -6   8  -4         10.17          7.21         4.50 o                         
  -5   8  -4         36.59         34.46         3.60 o                         
  -4   8  -4        104.89         95.30         8.53 o                         
  -3   8  -4         12.33         18.94         2.69 o                         
  -2   8  -4         97.20         95.55         4.45 o                         
  -1   8  -4         57.06         54.30         2.33 o                         
   0   8  -4        113.61        125.65         3.21 o                         
   1   8  -4        449.26        439.16         7.32 o                         
   2   8  -4         67.74         68.10         2.02 o                         
   3   8  -4         87.88         83.18         5.63 o                         
   4   8  -4        247.50        252.43         6.21 o                         
   5   8  -4         41.37         44.65         2.32 o                         
   6   8  -4         28.26         27.29         1.44 o                         
   7   8  -4        122.52        119.97         7.66 o                         
   8   8  -4         49.69         55.56         5.42 o                         
   9   8  -4         35.45         35.23         4.90 o                         
  -6   9  -4         43.02         41.01         6.11 o                         
  -5   9  -4         18.51         17.98         3.32 o                         
  -4   9  -4         25.16         28.41         8.28 o                         
  -3   9  -4         46.12         43.14         3.60 o                         
  -2   9  -4         62.34         57.40         3.70 o                         
  -1   9  -4         22.99         19.20         3.16 o                         
   0   9  -4         49.57         46.04         2.04 o                         
   1   9  -4         35.91         33.16         1.93 o                         
   2   9  -4         98.76         94.49         3.24 o                         
   3   9  -4        453.08        477.38        10.37 o                         
   4   9  -4        414.10        432.23        11.52 o                         
   5   9  -4          1.26          3.56         1.66 o                         
   6   9  -4         61.30         59.56         4.20 o                         
   7   9  -4          3.47          6.13         3.72 o                         
   8   9  -4         31.27         28.85         4.99 o                         
   9   9  -4         26.87         28.26         5.10 o                         
  -6  10  -4         25.66         30.00         5.75 o                         
  -5  10  -4          6.61          2.64         3.06 o                         
  -4  10  -4          0.33          1.96         2.84 o                         
  -3  10  -4         25.23         29.76         3.36 o                         
  -2  10  -4          7.96          6.67         2.48 o                         
  -1  10  -4         19.19         14.83         4.84 o                         
   0  10  -4         44.00         48.78         3.11 o                         
   1  10  -4         13.14         13.15         1.56 o                         
   2  10  -4        103.19         88.11         9.64 o                         
   3  10  -4         97.48        102.86         5.28 o                         
   4  10  -4          3.90          2.20         1.90 o                         
   5  10  -4         14.89         15.45         3.72 o                         
   6  10  -4          4.64          5.80         4.10 o                         
   7  10  -4          4.82          3.72         3.93 o                         
   8  10  -4         12.79         16.87         4.80 o                         
   9  10  -4          5.61          9.79         4.55 o                         
  -5  11  -4          8.93         11.83         3.60 o                         
  -4  11  -4          2.73          0.07         3.15 o                         
  -3  11  -4         10.78         12.01         3.11 o                         
  -2  11  -4         14.94         16.90         6.35 o                         
  -1  11  -4         18.13         13.61         2.65 o                         
   0  11  -4         25.80         24.45         2.54 o                         
   1  11  -4         11.33         11.48         4.58 o                         
   3  11  -4          4.16          2.54         2.43 o                         
   4  11  -4          3.86          3.89         3.21 o                         
   5  11  -4         15.34         17.92         2.76 o                         
   6  11  -4         24.92         35.36         5.72 o                         
   7  11  -4          7.18         12.92         4.87 o                         
   8  11  -4          6.32         17.22         5.30 o                         
   9  11  -4          0.99          6.97         4.82 o                         
  -5  12  -4          0.65          0.39         4.76 o                         
  -4  12  -4          2.30          1.36         3.99 o                         
  -3  12  -4          7.29          7.08         5.47 o                         
  -2  12  -4         22.55         27.81         5.96 o                         
  -1  12  -4          2.68         -5.25         5.25 o                         
   0  12  -4         25.81         36.08         6.04 o                         
   1  12  -4          8.34         16.33         5.11 o                         
   3  12  -4          0.11          1.44         4.69 o                         
   4  12  -4          9.99          2.41         4.51 o                         
   5  12  -4          7.93         11.58         5.16 o                         
   6  12  -4         13.02         13.01         5.41 o                         
   7  12  -4          5.01          3.83         4.80 o                         
   8  12  -4          8.19          3.30         5.32 o                         
   0  13  -4          7.44          8.45         5.63 o                         
   1  13  -4         22.70         19.77         5.56 o                         
   2  13  -4         11.89         11.90         5.46 o                         
   3  13  -4          0.59         -2.07         4.94 o                         
   4  13  -4          8.59          6.25         5.31 o                         
   5  13  -4          0.46         -0.52         4.96 o                         
   6  13  -4          6.41          8.30         5.44 o                         
   7  13  -4          2.46          9.77         5.68 o                         
   3  14  -4          0.77          7.19         3.82 o                         
 -10   1  -3         18.14          8.45         4.92 o                         
  -9   1  -3         66.88         69.28         4.68 o                         
  -8   1  -3         18.24         17.92         3.01 o                         
  -7   1  -3         33.53         30.55         4.17 o                         
  -6   1  -3         65.95         70.66         2.54 o                         
  -5   1  -3          3.28          4.38         0.97 o                         
  -4   1  -3         94.14        105.25         2.44 o                         
  -3   1  -3        282.75        291.93         4.72 o                         
  -2   1  -3        290.72        283.72         4.77 o                         
  -1   1  -3        332.09        333.72         5.36 o                         
   0   1  -3        285.12        298.88         5.32 o                         
   1   1  -3        961.02       1012.08        16.34 o                         
   2   1  -3        408.92        413.54         7.11 o                         
   3   1  -3        374.71        358.40         5.12 o                         
   4   1  -3        228.28        256.48         5.26 o                         
   5   1  -3        282.94        327.43         6.80 o                         
   6   1  -3        188.50        175.96         6.22 o                         
   7   1  -3        177.14        191.72         8.06 o                         
   8   1  -3        100.26        103.55         5.55 o                         
 -10   2  -3          0.60          7.81         4.99 o                         
  -9   2  -3          0.68         -0.52         3.32 o                         
  -8   2  -3          3.12          3.33         2.71 o                         
  -7   2  -3          9.26         13.52         4.02 o                         
  -6   2  -3         42.11         45.76         2.22 o                         
  -5   2  -3        105.06        102.39         3.12 o                         
  -4   2  -3        212.66        224.82         4.17 o                         
  -3   2  -3         58.72         66.84         1.75 o                         
  -2   2  -3        226.15        246.61         6.10 o                         
  -1   2  -3         12.96         16.79         1.10 o                         
   0   2  -3        849.23        889.85        15.14 o                         
   1   2  -3         44.75         50.90         1.55 o                         
   2   2  -3        638.89        646.05         9.67 o                         
   3   2  -3       1528.01       1570.84        21.41 o                         
   4   2  -3        777.93        810.65        13.23 o                         
   5   2  -3        470.40        554.56        10.84 o                         
   6   2  -3         81.96         77.49         4.32 o                         
   7   2  -3        410.96        424.12        15.44 o                         
   8   2  -3        144.03        142.33         7.10 o                         
   9   2  -3         76.02         81.67         5.26 o                         
  10   2  -3         16.38         19.14         3.38 o                         
 -10   3  -3         16.37         14.75         5.54 o                         
  -9   3  -3         10.44          5.42         4.66 o                         
  -8   3  -3         39.07         42.49         3.73 o                         
  -7   3  -3         80.59         87.65         4.53 o                         
  -6   3  -3         52.88         50.49         3.20 o                         
  -5   3  -3        303.41        303.55         6.41 o                         
  -4   3  -3        234.42        250.18         5.10 o                         
  -3   3  -3         11.83          7.37         1.06 o                         
  -2   3  -3        346.17        355.78         5.80 o                         
  -1   3  -3        484.25        508.81         7.10 o                         
   0   3  -3       1305.31       1286.95        18.53 o                         
   1   3  -3        177.20        159.72         2.68 o                         
   2   3  -3        704.30        732.78        10.06 o                         
   3   3  -3       1497.11       1649.00        26.00 o                         
   4   3  -3        366.39        373.12         6.98 o                         
   5   3  -3         41.26         55.37         2.00 o                         
   6   3  -3        144.26        135.38         4.76 o                         
   7   3  -3        148.20        148.35         7.08 o                         
   8   3  -3        230.95        230.89         9.81 o                         
   9   3  -3         59.99         67.38         4.86 o                         
  -9   4  -3         23.58         26.53         3.84 o                         
  -8   4  -3         39.06         37.00         3.59 o                         
  -7   4  -3         60.76         60.50         3.93 o                         
  -6   4  -3         73.15         80.06         3.68 o                         
  -5   4  -3        247.56        232.41         6.70 o                         
  -4   4  -3        102.10         96.29         3.35 o                         
  -3   4  -3         18.44         19.96         0.98 o                         
  -2   4  -3        645.89        656.52         9.12 o                         
  -1   4  -3       1236.30       1232.97        16.27 o                         
   0   4  -3        593.56        617.44         9.26 o                         
   1   4  -3        371.54        357.28         5.14 o                         
   2   4  -3        219.50        226.55         3.53 o                         
   3   4  -3         44.16         42.25         1.59 o                         
   4   4  -3        488.05        509.97         7.82 o                         
   5   4  -3        723.95        787.94        14.76 o                         
   6   4  -3        233.88        218.99         5.40 o                         
   7   4  -3         57.86         67.59         4.58 o                         
   8   4  -3        123.59        122.94         6.44 o                         
  -8   5  -3         19.50         14.90         4.20 o                         
  -7   5  -3         25.48         27.03         4.11 o                         
  -6   5  -3         84.62         82.97         3.84 o                         
  -5   5  -3          9.37          6.64         1.36 o                         
  -4   5  -3        102.47         97.09         4.20 o                         
  -3   5  -3        531.48        545.45         7.77 o                         
  -2   5  -3        658.75        631.21         8.88 o                         
  -1   5  -3        428.31        378.60         6.28 o                         
   0   5  -3          4.64          4.90         0.74 o                         
   1   5  -3        154.25        145.28         2.58 o                         
   2   5  -3        121.73        124.04         2.26 o                         
   3   5  -3        120.34        129.87         2.67 o                         
   4   5  -3        335.79        317.02         5.25 o                         
   5   5  -3        218.22        221.48         7.32 o                         
   6   5  -3        232.53        220.54         6.31 o                         
   7   5  -3        411.40        435.73        11.38 o                         
  -8   6  -3          2.67         -3.45         4.36 o                         
  -7   6  -3         26.77         27.95         5.04 o                         
  -6   6  -3        109.15        107.60         3.90 o                         
  -5   6  -3        196.29        179.74         4.94 o                         
  -4   6  -3         35.11         36.96         2.12 o                         
  -3   6  -3        224.06        217.43         4.05 o                         
  -2   6  -3         97.40         95.05         2.10 o                         
  -1   6  -3         42.37         34.21         1.34 o                         
   0   6  -3        123.97        110.79         2.28 o                         
   1   6  -3         97.69         93.95         1.98 o                         
   2   6  -3        313.95        294.96         4.56 o                         
   3   6  -3        547.74        578.37         9.73 o                         
   4   6  -3        168.95        164.80         4.15 o                         
   5   6  -3          6.49          3.29         1.04 o                         
   6   6  -3         24.45         26.88         3.12 o                         
   7   6  -3         87.03         93.49         5.80 o                         
   8   6  -3        154.48        150.18         7.78 o                         
  -8   7  -3         10.77         11.07         4.90 o                         
  -7   7  -3          9.37         10.01         4.61 o                         
  -6   7  -3         24.53         25.55         5.58 o                         
  -5   7  -3         35.16         31.34         2.61 o                         
  -4   7  -3         45.26         43.99         2.81 o                         
  -3   7  -3         44.46         43.94         1.91 o                         
  -2   7  -3         40.90         41.99         1.54 o                         
  -1   7  -3          5.05          6.50         0.89 o                         
   0   7  -3        120.97        126.62         2.49 o                         
   1   7  -3        222.88        228.61         3.75 o                         
   2   7  -3         23.89         22.20         1.12 o                         
   3   7  -3         62.05         61.10         2.19 o                         
   4   7  -3         69.24         72.16         2.64 o                         
   5   7  -3         40.60         46.48         2.01 o                         
   6   7  -3          2.42          1.36         0.76 o                         
   7   7  -3         10.28          7.50         3.17 o                         
   8   7  -3         18.45         21.73         3.77 o                         
  -7   8  -3         14.69         12.36         4.70 o                         
  -6   8  -3          5.64          5.86         2.75 o                         
  -5   8  -3         27.84         28.59         3.19 o                         
  -4   8  -3          1.96          1.64         2.24 o                         
  -3   8  -3         46.80         48.86         2.07 o                         
  -2   8  -3          7.50         10.15         1.13 o                         
  -1   8  -3         47.22         42.95         2.02 o                         
   0   8  -3        114.98        120.74         4.12 o                         
   1   8  -3        158.40        156.14         3.16 o                         
   2   8  -3         24.69         22.86         1.11 o                         
   3   8  -3          9.64         10.00         1.34 o                         
   4   8  -3         12.96         11.70         1.56 o                         
   5   8  -3         18.89         16.80         1.25 o                         
   6   8  -3         14.29         11.40         1.02 o                         
   7   8  -3         40.90         43.57         4.75 o                         
   8   8  -3          5.23          4.39         3.42 o                         
   9   8  -3          3.72          2.42         3.39 o                         
  -7   9  -3          4.91          2.11         4.63 o                         
  -6   9  -3          6.15          5.52         6.48 o                         
  -5   9  -3          0.61          3.16         3.62 o                         
  -4   9  -3         45.97         35.25         3.28 o                         
  -3   9  -3         10.78         10.49         2.49 o                         
  -2   9  -3         55.39         47.93         3.59 o                         
  -1   9  -3          0.37          0.14         1.13 o                         
   0   9  -3         26.79         28.55         1.55 o                         
   1   9  -3         51.50         43.97         1.49 o                         
   2   9  -3         55.72         55.34         4.76 o                         
   3   9  -3         15.77         14.23         1.75 o                         
   4   9  -3         16.60         20.26         3.21 o                         
   5   9  -3         12.75          9.92         1.41 o                         
   6   9  -3         35.30         32.21         3.94 o                         
   7   9  -3          8.39          3.75         3.45 o                         
   8   9  -3         12.05         17.58         4.14 o                         
   9   9  -3          2.28          4.28         3.78 o                         
  -7  10  -3         10.02          9.06         5.27 o                         
  -6  10  -3          1.37          2.95         3.11 o                         
  -5  10  -3          2.02         -2.15         2.85 o                         
  -4  10  -3         17.00          8.37         2.78 o                         
  -3  10  -3         19.12         19.32         2.82 o                         
  -2  10  -3          7.96          8.74         1.89 o                         
  -1  10  -3         23.20         18.44         1.83 o                         
   0  10  -3         31.99         29.85         1.53 o                         
   1  10  -3         79.69         73.51         3.67 o                         
   2  10  -3         30.79         34.84         2.67 o                         
   3  10  -3         40.65         41.95         3.03 o                         
   4  10  -3         42.55         35.46         3.42 o                         
   5  10  -3         40.40         40.56         3.34 o                         
   6  10  -3         10.14         10.25         2.94 o                         
   7  10  -3         14.72         12.28         4.28 o                         
   8  10  -3          6.67          1.83         4.20 o                         
  -6  11  -3          6.73          6.59         4.01 o                         
  -5  11  -3          6.82          5.45         3.14 o                         
  -4  11  -3         23.62         29.89         3.57 o                         
  -3  11  -3          3.30          5.53         2.67 o                         
  -2  11  -3          3.75          3.19         2.33 o                         
  -1  11  -3         33.90         31.66         2.81 o                         
   0  11  -3         40.61         37.23         7.82 o                         
   1  11  -3        127.53        102.03         4.52 o                         
   2  11  -3         64.03         74.28         6.61 o                         
   3  11  -3          6.66          6.99         2.37 o                         
   4  11  -3         55.68         48.62         3.32 o                         
   5  11  -3         69.52         67.58         3.63 o                         
   6  11  -3         20.73         11.80         4.36 o                         
   7  11  -3          1.93          4.45         4.27 o                         
   8  11  -3          8.44          5.52         4.37 o                         
  -6  12  -3         38.39         41.27         6.23 o                         
  -5  12  -3         11.94          8.22         4.64 o                         
  -4  12  -3          6.11          8.14         3.06 o                         
  -3  12  -3         13.91         10.34         3.04 o                         
  -2  12  -3         18.61         16.02         2.83 o                         
  -1  12  -3         28.68         38.42         5.99 o                         
   0  12  -3          5.08          1.32         4.11 o                         
   2  12  -3         90.99        102.75         8.01 o                         
   3  12  -3        111.40        116.77        11.29 o                         
   4  12  -3         83.13         87.15         6.81 o                         
   5  12  -3         12.21          9.30         4.54 o                         
   6  12  -3          4.53         10.15         4.76 o                         
   7  12  -3         16.62         14.01         5.10 o                         
  -2  13  -3         47.68         45.71         6.92 o                         
  -1  13  -3         39.17         41.30         6.51 o                         
   0  13  -3          8.69          9.72         5.26 o                         
   2  13  -3         19.55         16.73         5.31 o                         
   3  13  -3         57.60         68.40         5.89 o                         
   4  13  -3         23.27         20.57         3.05 o                         
   5  13  -3          3.56          5.28         4.85 o                         
   6  13  -3         21.01         30.57         5.99 o                         
   7  13  -3         20.32         30.28         6.06 o                         
   2  14  -3          0.75          5.18         3.88 o                         
   3  14  -3         19.78         19.39         4.23 o                         
   2  15  -3          0.84          3.14         3.99 o                         
 -10   0  -2         13.98         12.81         4.85 o                         
  -9   0  -2         64.08         47.70         5.65 o                         
  -8   0  -2        115.15        104.56         7.22 o                         
  -7   0  -2        133.00        125.56         4.93 o                         
  -6   0  -2        300.40        299.63        17.39 o                         
  -5   0  -2        173.80        179.89         4.76 o                         
  -4   0  -2        387.10        385.71         8.91 o                         
  -3   0  -2         68.09         61.81         1.83 o                         
  -2   0  -2         15.86         16.21         1.01 o                         
  -1   0  -2         48.43         47.30         1.57 o                         
   0   0  -2        461.37        461.16         8.70 o                         
   1   0  -2        581.14        589.02        38.49 o                         
   3   0  -2       1869.70       2030.32        63.64 o                         
   4   0  -2       3033.07       3282.54       102.61 o                         
   5   0  -2        294.93        314.44        12.25 o                         
 -10   1  -2         45.30         49.10         4.29 o                         
  -9   1  -2         28.92         27.45         3.33 o                         
  -8   1  -2          0.41         -0.17         2.35 o                         
  -7   1  -2         86.95         93.84         3.97 o                         
  -6   1  -2        162.07        155.51         5.75 o                         
  -5   1  -2        128.89        129.81         3.36 o                         
  -4   1  -2        175.33        175.38         3.77 o                         
  -3   1  -2         98.20        102.54         2.10 o                         
  -2   1  -2        217.02        204.38         3.33 o                         
  -1   1  -2       1279.08       1228.86        17.46 o                         
   0   1  -2       3529.04       3391.61        43.69 o                         
   1   1  -2       1022.36       1051.33        16.82 o                         
   2   1  -2         39.45         50.28         1.27 o                         
   3   1  -2        388.34        401.55         6.81 o                         
   4   1  -2       1224.37       1272.53        28.90 o                         
   5   1  -2        193.27        177.84         7.13 o                         
   6   1  -2         85.77         86.79         4.34 o                         
   7   1  -2        132.90        136.86         6.16 o                         
   8   1  -2        177.33        176.23         7.52 o                         
   9   1  -2        183.72        192.89         8.15 o                         
 -11   2  -2         42.45         29.42         6.55 o                         
 -10   2  -2         40.91         34.95         4.74 o                         
  -9   2  -2          8.27          5.60         5.18 o                         
  -8   2  -2         81.86         90.05         8.80 o                         
  -7   2  -2          3.65          5.42         1.81 o                         
  -6   2  -2         44.96         45.37         1.63 o                         
  -5   2  -2         73.43         70.01         1.90 o                         
  -4   2  -2         12.99         11.20         0.92 o                         
  -3   2  -2       1521.83       1499.09        21.74 o                         
  -2   2  -2       1563.88       1662.44        41.30 o                         
  -1   2  -2        111.04        104.13         1.96 o                         
   0   2  -2        899.50        841.62        12.04 o                         
   1   2  -2         18.31         17.64         0.74 o                         
   2   2  -2        609.26        590.59         8.80 o                         
   3   2  -2        651.62        621.22        12.14 o                         
   4   2  -2         20.25         16.95         1.12 o                         
   5   2  -2        778.88        784.99        18.40 o                         
   6   2  -2        886.91        969.74        31.26 o                         
   7   2  -2        119.83        124.76         6.03 o                         
   8   2  -2         35.66         42.97         3.50 o                         
   9   2  -2        108.60        110.19         5.83 o                         
  10   2  -2         46.09         44.58         4.18 o                         
 -10   3  -2          1.30          5.35         3.27 o                         
  -9   3  -2         41.56         49.81         3.96 o                         
  -8   3  -2        108.55        109.30         5.09 o                         
  -7   3  -2         15.85         17.90         2.48 o                         
  -6   3  -2         17.83         20.86         1.38 o                         
  -5   3  -2        124.45        121.14         3.53 o                         
  -4   3  -2         73.88         79.91         2.55 o                         
  -3   3  -2        104.88         99.08         2.46 o                         
  -2   3  -2       1355.60       1398.76        20.22 o                         
  -1   3  -2        400.17        392.40         5.48 o                         
   0   3  -2        358.18        356.67         5.59 o                         
   1   3  -2        118.89        115.01         1.95 o                         
   2   3  -2        656.71        647.91         9.47 o                         
   3   3  -2       1159.64       1224.94        19.67 o                         
   4   3  -2       1047.62       1084.60        20.78 o                         
   5   3  -2         69.28         60.99         2.22 o                         
   6   3  -2         48.70         51.86         3.64 o                         
   7   3  -2        143.48        164.75         7.29 o                         
   8   3  -2         30.78         31.41         3.49 o                         
   9   3  -2         21.39         21.01         3.28 o                         
  10   3  -2         31.86         31.96         3.89 o                         
  -9   4  -2         36.21         39.58         3.73 o                         
  -8   4  -2          7.57          7.96         2.66 o                         
  -7   4  -2          0.15          0.91         1.59 o                         
  -6   4  -2          3.41          3.03         1.11 o                         
  -5   4  -2        107.97        114.47         3.68 o                         
  -4   4  -2        441.00        437.58         8.65 o                         
  -3   4  -2       1091.69       1110.32        20.48 o                         
  -2   4  -2       1146.81       1192.56        15.75 o                         
  -1   4  -2        747.89        731.47         9.96 o                         
   0   4  -2         19.91         17.85         0.82 o                         
   1   4  -2         78.85         81.80         1.56 o                         
   2   4  -2        130.88        132.98         2.58 o                         
   3   4  -2        424.99        449.76         6.82 o                         
   4   4  -2        227.26        242.89         6.85 o                         
   5   4  -2        102.93         93.82         3.46 o                         
   6   4  -2         55.36         55.32         3.16 o                         
   7   4  -2         27.06         30.44         3.26 o                         
   8   4  -2         88.37         83.48         5.38 o                         
   9   4  -2          5.50          0.48         3.12 o                         
  -9   5  -2          1.82         -0.42         4.64 o                         
  -8   5  -2         32.71         23.75         3.99 o                         
  -7   5  -2         79.41         78.61         8.43 o                         
  -6   5  -2         38.76         42.18         3.15 o                         
  -5   5  -2         32.56         32.84         1.81 o                         
  -4   5  -2         26.20         26.98         1.67 o                         
  -3   5  -2         62.44         60.05         1.68 o                         
  -2   5  -2        488.94        500.17         7.05 o                         
  -1   5  -2        205.26        219.27         3.74 o                         
   0   5  -2        389.14        417.36         5.96 o                         
   1   5  -2        315.80        328.98         4.71 o                         
   2   5  -2         11.33         10.69         1.73 o                         
   3   5  -2         92.42         89.86         2.23 o                         
   4   5  -2        141.09        135.43         2.70 o                         
   5   5  -2         93.33         94.09         3.35 o                         
   6   5  -2         53.70         53.32         2.74 o                         
   7   5  -2         59.84         57.66         2.95 o                         
   8   5  -2        134.62        127.98         6.81 o                         
  -7   6  -2          8.16          5.98         1.89 o                         
  -6   6  -2         15.92         15.22         1.85 o                         
  -5   6  -2        151.22        150.66         5.71 o                         
  -4   6  -2        171.64        188.46         3.26 o                         
  -3   6  -2          4.21          3.64         0.79 o                         
  -2   6  -2        277.58        301.12         4.58 o                         
  -1   6  -2        302.48        339.90         5.48 o                         
   0   6  -2         75.08         80.79         1.79 o                         
   1   6  -2         40.37         38.26         1.19 o                         
   2   6  -2         56.40         58.52         2.45 o                         
   3   6  -2        203.14        213.20         4.32 o                         
   4   6  -2         91.59         92.99         2.25 o                         
   5   6  -2         32.68         32.40         1.42 o                         
   6   6  -2        440.84        451.51        14.41 o                         
   7   6  -2        147.40        144.47         7.17 o                         
  -8   7  -2         14.20          7.75         4.61 o                         
  -7   7  -2          1.87          1.93         2.45 o                         
  -6   7  -2         18.83         22.22         6.92 o                         
  -5   7  -2         50.36         51.30         2.41 o                         
  -4   7  -2         40.48         38.37         1.72 o                         
  -3   7  -2         43.93         47.80         2.54 o                         
  -2   7  -2        207.61        207.09         3.74 o                         
  -1   7  -2        261.07        266.57         4.20 o                         
   0   7  -2        114.50        115.53         2.39 o                         
   1   7  -2         53.97         54.37         1.96 o                         
   2   7  -2         43.00         36.48         1.77 o                         
   3   7  -2        207.03        221.19         4.60 o                         
   4   7  -2        168.10        158.01         3.11 o                         
   5   7  -2        102.27        104.24         2.49 o                         
   6   7  -2         70.42         77.85         5.07 o                         
   7   7  -2         10.34          6.13         2.82 o                         
   8   7  -2          0.69          2.89         2.69 o                         
  -8   8  -2         16.10         17.24         5.12 o                         
  -7   8  -2         17.83         15.79         3.10 o                         
  -6   8  -2         48.05         55.91         6.84 o                         
  -5   8  -2         76.30         73.07         4.04 o                         
  -4   8  -2         47.32         52.71         2.55 o                         
  -3   8  -2         11.60          6.11         1.00 o                         
  -2   8  -2         67.70         61.71         1.96 o                         
  -1   8  -2        120.68        128.22         2.47 o                         
   0   8  -2         47.11         46.31         1.95 o                         
   1   8  -2          7.35          7.62         0.69 o                         
   2   8  -2         30.34         34.09         1.64 o                         
   3   8  -2        143.33        138.55         3.34 o                         
   4   8  -2        127.99        127.43         3.49 o                         
   5   8  -2         71.42         77.30         4.98 o                         
   6   8  -2          6.92          6.66         0.91 o                         
   7   8  -2         15.72         20.57         3.61 o                         
   8   8  -2         42.03         47.57         4.55 o                         
  -8   9  -2         30.09         32.45         6.14 o                         
  -7   9  -2         19.86         22.23         3.49 o                         
  -6   9  -2         36.72         38.82         3.64 o                         
  -5   9  -2         46.47         42.89         5.49 o                         
  -4   9  -2         43.30         44.01         3.38 o                         
  -3   9  -2          7.28         12.58         2.45 o                         
  -2   9  -2         20.14         20.00         1.65 o                         
  -1   9  -2         84.21         79.90         2.37 o                         
   0   9  -2        422.23        412.71         6.14 o                         
   1   9  -2        242.33        230.07        11.49 o                         
   2   9  -2        331.17        360.41         8.13 o                         
   3   9  -2        233.81        249.99         5.81 o                         
   4   9  -2         56.21         60.21         4.04 o                         
   5   9  -2          4.98          4.86         1.28 o                         
   6   9  -2         17.86         18.26         3.46 o                         
   7   9  -2         42.25         44.68         4.79 o                         
   8   9  -2         55.38         53.14         5.00 o                         
  -7  10  -2          8.05          7.09         3.37 o                         
  -6  10  -2         28.57         34.01         3.68 o                         
  -5  10  -2         50.46         45.21         3.76 o                         
  -4  10  -2          7.20          4.85         2.48 o                         
  -3  10  -2         22.38         28.16         2.30 o                         
  -2  10  -2        120.53        123.01         3.90 o                         
  -1  10  -2         51.31         48.50         2.63 o                         
   0  10  -2         51.07         54.96         2.60 o                         
   1  10  -2         76.66         69.18         9.39 o                         
   2  10  -2         97.66         98.45         9.27 o                         
   3  10  -2        240.17        245.59         6.21 o                         
   4  10  -2        228.80        231.22         9.00 o                         
   5  10  -2         62.89         65.16         3.96 o                         
   6  10  -2         15.20         17.85         2.33 o                         
   7  10  -2         25.85         26.84         4.44 o                         
   8  10  -2         12.26         18.45         4.05 o                         
  -7  11  -2         10.39         10.53         3.84 o                         
  -6  11  -2         12.24         14.72         3.47 o                         
  -5  11  -2         14.63         14.73         3.32 o                         
  -4  11  -2         19.99         17.10         3.05 o                         
  -3  11  -2         12.99         13.88         4.70 o                         
  -2  11  -2         30.81         20.53         2.70 o                         
  -1  11  -2          9.29          5.13         1.93 o                         
   0  11  -2         14.16         16.11         2.10 o                         
   1  11  -2         60.11         49.30         5.48 o                         
   2  11  -2         53.36         58.23         7.89 o                         
   3  11  -2         20.30         26.47         3.11 o                         
   4  11  -2        119.12        128.72         4.09 o                         
   5  11  -2         44.72         43.21         2.93 o                         
   6  11  -2         34.73         34.12         4.88 o                         
   7  11  -2         11.45         13.09         4.47 o                         
  -6  12  -2         11.50         19.66         5.14 o                         
  -5  12  -2          0.12          5.20         3.06 o                         
  -4  12  -2          7.91          9.99         6.35 o                         
  -3  12  -2         21.00         18.43         2.99 o                         
  -2  12  -2         19.35         23.08         5.66 o                         
  -1  12  -2          2.75          1.65         4.02 o                         
   1  12  -2          7.79          4.42         4.02 o                         
   2  12  -2         21.42         26.44         5.48 o                         
   3  12  -2         21.98         18.09         2.71 o                         
   4  12  -2         14.81         16.00         2.69 o                         
   5  12  -2         25.05         15.30         4.57 o                         
   6  12  -2         10.83         11.80         4.68 o                         
   7  12  -2         12.09          9.13         4.66 o                         
  -3  13  -2          7.84          4.70         4.55 o                         
  -2  13  -2          3.55          9.26         4.80 o                         
  -1  13  -2          0.42          5.02         4.88 o                         
   1  13  -2         10.83          4.51         6.43 o                         
   2  13  -2          5.07          7.77         2.71 o                         
   3  13  -2         11.18         10.47         3.09 o                         
   4  13  -2          4.74         -0.50         2.54 o                         
   5  13  -2          6.38          8.37         4.99 o                         
   6  13  -2          6.76          5.77         4.85 o                         
   0  14  -2          3.05          2.06         2.89 o                         
   1  14  -2          2.53          3.63         5.42 o                         
   2  14  -2          3.60          9.49         2.99 o                         
   3  14  -2          6.61          4.04         2.91 o                         
   4  14  -2          9.72          8.18         5.28 o                         
   5  14  -2         16.04         14.98         5.57 o                         
   6  14  -2          2.02          6.76         5.57 o                         
   1  15  -2          0.24         -0.73         3.88 o                         
   2  15  -2          4.88          3.42         4.17 o                         
 -11   1  -1          1.01         -1.18         3.24 o                         
 -10   1  -1         37.63         32.37         5.65 o                         
  -9   1  -1         52.88         60.59         3.96 o                         
  -8   1  -1         33.44         34.68         4.94 o                         
  -7   1  -1         28.02         29.82         1.34 o                         
  -6   1  -1         96.10         94.17         2.18 o                         
  -5   1  -1        388.07        380.05         6.07 o                         
  -4   1  -1         37.48         43.64         1.23 o                         
  -3   1  -1        110.54        117.15         2.18 o                         
  -2   1  -1       2814.58       2810.73        39.52 o                         
  -1   1  -1       5882.76       5908.51        82.62 o                         
   0   1  -1       1427.70       1410.73        18.11 o                         
   1   1  -1       2782.71       2709.44        42.63 o                         
   2   1  -1         12.35         12.88         0.98 o                         
   3   1  -1       1444.15       1481.86        34.13 o                         
   4   1  -1         13.15         12.50         0.67 o                         
   5   1  -1        510.67        596.16        11.18 o                         
   6   1  -1        131.98        136.35         3.18 o                         
   7   1  -1        205.69        220.80         4.76 o                         
   8   1  -1         25.04         25.54         1.57 o                         
   9   1  -1          6.11          7.10         1.16 o                         
  10   1  -1          7.90          3.88         2.28 o                         
 -11   2  -1         15.05         11.84         3.64 o                         
 -10   2  -1         20.58         20.76         3.31 o                         
  -9   2  -1          9.82          5.61         2.68 o                         
  -8   2  -1         34.17         36.99         2.48 o                         
  -7   2  -1        126.77        128.82         2.83 o                         
  -6   2  -1         87.25         86.25         2.13 o                         
  -5   2  -1        293.92        277.31         4.69 o                         
  -4   2  -1        208.39        208.70         3.59 o                         
  -3   2  -1        894.44        958.56        14.06 o                         
  -2   2  -1       2203.51       2051.57        53.71 o                         
  -1   2  -1      11575.29      11276.44       158.32 o                         
   0   2  -1       2057.69       2043.19        28.77 o                         
   1   2  -1        891.83        961.30        15.59 o                         
   2   2  -1        268.04        276.14         5.35 o                         
   3   2  -1        267.18        280.62         7.08 o                         
   4   2  -1        160.87        162.92         3.62 o                         
   5   2  -1         21.41         23.01         1.52 o                         
   6   2  -1         23.76         23.14         2.34 o                         
   7   2  -1         22.99         19.82         1.12 o                         
   8   2  -1        126.84        111.24         6.10 o                         
   9   2  -1        155.33        141.29        10.78 o                         
  10   2  -1         12.76         14.72         2.91 o                         
 -10   3  -1         21.04         21.78         5.26 o                         
  -9   3  -1        111.46        111.95         5.21 o                         
  -8   3  -1        120.58        120.51         4.11 o                         
  -7   3  -1         37.51         37.02         1.85 o                         
  -6   3  -1        223.73        223.97         4.09 o                         
  -5   3  -1        207.28        205.44         3.74 o                         
  -4   3  -1        189.10        191.95         2.88 o                         
  -3   3  -1         50.95         48.29         1.15 o                         
  -2   3  -1       1065.06       1104.53        15.91 o                         
  -1   3  -1       2556.90       2591.87        36.53 o                         
   0   3  -1       4490.03       4446.25        62.06 o                         
   1   3  -1        628.50        570.10         9.45 o                         
   2   3  -1        494.82        489.02         9.88 o                         
   3   3  -1        263.64        272.87        11.39 o                         
   4   3  -1         65.90         61.18         1.96 o                         
   5   3  -1        216.46        225.33         5.04 o                         
   6   3  -1         67.90         62.23         2.66 o                         
   7   3  -1        115.91        112.81         4.08 o                         
   8   3  -1        169.08        167.83         5.47 o                         
   9   3  -1        115.48        112.84         7.28 o                         
  10   3  -1         62.77         67.72         5.07 o                         
  11   3  -1         14.03         15.94         3.56 o                         
 -10   4  -1         26.05         27.71         5.36 o                         
  -9   4  -1         96.99         95.19         4.85 o                         
  -8   4  -1          7.88          7.41         2.40 o                         
  -7   4  -1        127.89        122.61         3.39 o                         
  -6   4  -1         69.17         73.76         2.43 o                         
  -5   4  -1        101.23        102.63         2.35 o                         
  -4   4  -1        112.95        102.81         2.37 o                         
  -3   4  -1       1609.99       1681.01        23.89 o                         
  -2   4  -1       1544.91       1559.00        20.40 o                         
  -1   4  -1       2119.41       2180.23        28.39 o                         
   0   4  -1        234.37        199.83         3.60 o                         
   1   4  -1         39.71         36.22         1.34 o                         
   2   4  -1        361.23        347.26         6.86 o                         
   3   4  -1        694.23        705.76        13.04 o                         
   4   4  -1        196.41        175.85         5.82 o                         
   5   4  -1        492.53        503.40        10.12 o                         
   6   4  -1        616.78        623.07        12.14 o                         
   7   4  -1        369.13        371.00        10.01 o                         
   8   4  -1         79.75         86.32         3.65 o                         
   9   4  -1         61.47         65.58         3.42 o                         
  10   4  -1         68.46         58.83         5.19 o                         
  11   4  -1         16.88         16.83         3.80 o                         
 -10   5  -1         52.34         63.96         6.84 o                         
  -9   5  -1          1.43         -4.61         4.61 o                         
  -8   5  -1         64.85         64.80         4.00 o                         
  -7   5  -1        153.01        159.59         5.43 o                         
  -6   5  -1         89.50         84.54         2.98 o                         
  -5   5  -1        174.49        166.42         3.01 o                         
  -4   5  -1         47.25         47.20         1.28 o                         
  -3   5  -1         20.36         16.92         1.08 o                         
  -2   5  -1        560.71        616.21         8.49 o                         
  -1   5  -1        328.28        337.44         5.15 o                         
   0   5  -1        113.27        101.40         1.96 o                         
   1   5  -1         59.37         55.91         2.81 o                         
   2   5  -1        197.22        214.50         4.02 o                         
   3   5  -1       1181.57       1198.51        19.71 o                         
   4   5  -1        748.53        781.93        12.54 o                         
   5   5  -1        531.86        515.53        16.34 o                         
   6   5  -1        153.20        151.16         3.96 o                         
   7   5  -1         69.25         63.01         3.19 o                         
   8   5  -1         18.80         21.35         2.33 o                         
   9   5  -1        120.98        105.37         6.73 o                         
  10   5  -1         13.00         11.01         3.50 o                         
  11   5  -1         25.96         33.06         4.77 o                         
  -8   6  -1        104.16         91.08         6.01 o                         
  -7   6  -1        113.11        117.18         3.87 o                         
  -6   6  -1         63.85         62.00         2.57 o                         
  -5   6  -1        158.80        153.63         2.77 o                         
  -4   6  -1        138.99        146.86         2.61 o                         
  -3   6  -1         53.70         55.84         1.38 o                         
  -2   6  -1        144.02        143.54         3.12 o                         
  -1   6  -1          9.41         11.25         0.75 o                         
   0   6  -1       1132.78       1193.61        15.75 o                         
   1   6  -1        490.06        479.84        13.01 o                         
   2   6  -1        163.20        179.71         3.60 o                         
   3   6  -1        294.56        286.24         4.79 o                         
   4   6  -1        340.86        356.98         6.94 o                         
   5   6  -1         19.91         20.12         0.92 o                         
   6   6  -1         12.50         10.50         0.89 o                         
   7   6  -1          8.36         12.27         1.62 o                         
   8   6  -1         97.18         97.42         6.23 o                         
   9   6  -1         34.14         30.75         4.25 o                         
  10   6  -1          5.07          8.84         4.01 o                         
  11   6  -1          2.16          3.78         4.03 o                         
  -9   7  -1         15.23         17.86         5.17 o                         
  -8   7  -1         29.93         30.49         5.68 o                         
  -7   7  -1         27.46         28.00         3.15 o                         
  -6   7  -1         79.91         74.29         3.98 o                         
  -5   7  -1         46.32         42.80         2.06 o                         
  -4   7  -1        117.23        116.91         2.38 o                         
  -3   7  -1        123.68        126.87         2.90 o                         
  -2   7  -1         16.30         19.21         0.98 o                         
  -1   7  -1          5.22          3.77         0.68 o                         
   0   7  -1        280.80        287.23         4.24 o                         
   1   7  -1        227.94        223.24         8.15 o                         
   2   7  -1          1.28          0.98         0.88 o                         
   3   7  -1         83.91         75.07         2.11 o                         
   4   7  -1        315.00        296.84         8.23 o                         
   5   7  -1        205.81        214.53         5.40 o                         
   6   7  -1         28.15         29.83         1.20 o                         
   7   7  -1        162.53        169.89         7.87 o                         
   8   7  -1         13.87         12.30         2.11 o                         
   9   7  -1          0.74         -2.73         3.67 o                         
  10   7  -1          0.93          1.79         3.88 o                         
  -9   8  -1          1.26         -3.08         4.95 o                         
  -8   8  -1          4.28          7.55         2.91 o                         
  -7   8  -1         12.50          9.66         2.83 o                         
  -6   8  -1         20.30         24.84         8.71 o                         
  -5   8  -1          6.17          5.11         2.96 o                         
  -4   8  -1         24.84         26.25         1.66 o                         
  -3   8  -1         50.48         51.29         1.93 o                         
  -2   8  -1         18.81         19.82         1.63 o                         
  -1   8  -1         10.57          9.65         0.81 o                         
   0   8  -1          1.88          2.96         0.71 o                         
   1   8  -1         46.89         46.13         2.82 o                         
   2   8  -1         27.67         32.51         1.59 o                         
   3   8  -1         30.91         29.19         1.48 o                         
   4   8  -1         91.15         89.95         2.47 o                         
   5   8  -1        183.84        178.72         5.30 o                         
   6   8  -1        175.00        174.80         3.72 o                         
   7   8  -1         13.16         11.60         3.22 o                         
   8   8  -1          4.40          1.80         2.06 o                         
   9   8  -1         10.64          6.69         3.97 o                         
  -8   9  -1         13.41         10.29         3.31 o                         
  -7   9  -1          2.77          2.36         2.79 o                         
  -6   9  -1          0.40          0.99         2.57 o                         
  -5   9  -1          6.86          5.03         2.40 o                         
  -4   9  -1         12.88         11.78         2.39 o                         
  -3   9  -1          3.06          2.69         1.28 o                         
  -2   9  -1         13.88         13.01         1.34 o                         
  -1   9  -1         15.51         16.89         1.01 o                         
   0   9  -1         60.06         62.44         2.53 o                         
   1   9  -1        113.59        106.78         7.03 o                         
   2   9  -1         30.63         34.15         1.96 o                         
   3   9  -1         29.67         32.60         4.04 o                         
   4   9  -1         52.84         54.32         2.23 o                         
   5   9  -1         96.81         96.26         4.44 o                         
   6   9  -1         28.64         29.02         2.09 o                         
   7   9  -1         10.36         15.27         2.65 o                         
   8   9  -1          4.55          4.98         3.97 o                         
  -8  10  -1          0.68          5.44         3.38 o                         
  -7  10  -1          1.94          1.62         3.05 o                         
  -6  10  -1          7.72          8.23         3.30 o                         
  -5  10  -1         10.28          3.17         2.55 o                         
  -4  10  -1         58.90         57.34         3.71 o                         
  -3  10  -1         91.43         92.74         2.87 o                         
  -2  10  -1         15.84         12.46         1.42 o                         
  -1  10  -1         52.25         54.21         2.18 o                         
   0  10  -1         83.27         71.52         2.51 o                         
   1  10  -1          4.33          2.58         0.74 o                         
   2  10  -1         19.10         15.91         1.76 o                         
   3  10  -1         10.30         14.76         2.52 o                         
   4  10  -1         38.93         36.59         2.07 o                         
   5  10  -1        127.44        130.99         4.62 o                         
   6  10  -1         39.25         35.31         2.50 o                         
   7  10  -1          8.91         12.42         3.82 o                         
  -8  11  -1          0.65         -5.83         6.44 o                         
  -7  11  -1         24.07         24.59         3.86 o                         
  -6  11  -1         24.12         19.69         3.43 o                         
  -5  11  -1         11.80          6.62         2.87 o                         
  -4  11  -1          8.94          7.17         2.68 o                         
  -3  11  -1          2.89          4.47         1.77 o                         
  -2  11  -1          9.17          8.73         1.64 o                         
  -1  11  -1          4.89          5.29         1.87 o                         
   0  11  -1         82.49         73.29         2.33 o                         
   1  11  -1         78.12         79.29         5.29 o                         
   2  11  -1         16.71         18.01         2.38 o                         
   3  11  -1         43.01         38.35         2.42 o                         
   4  11  -1         47.84         53.10         5.58 o                         
   5  11  -1         14.56         16.13         2.31 o                         
   6  11  -1          6.98          6.07         3.64 o                         
   7  11  -1          5.63          6.74         3.80 o                         
  -7  12  -1         16.83         22.72         5.48 o                         
  -6  12  -1          3.91          7.46         3.39 o                         
  -5  12  -1         11.36          5.36         3.02 o                         
  -4  12  -1          1.83          5.13         2.75 o                         
  -3  12  -1          0.02         -0.20         2.38 o                         
  -2  12  -1         12.81         12.92         5.05 o                         
  -1  12  -1         18.95         20.50         2.72 o                         
   0  12  -1         48.66         46.58         3.59 o                         
   1  12  -1         35.24         27.71         4.68 o                         
   2  12  -1         31.86         34.63         4.83 o                         
   3  12  -1         71.21         71.52         6.82 o                         
   4  12  -1         19.18         19.93         3.48 o                         
   5  12  -1         17.63         12.14         4.23 o                         
   6  12  -1         26.91         19.52         4.76 o                         
  -6  13  -1         18.46         21.80         5.14 o                         
  -5  13  -1         26.75         30.19         5.14 o                         
  -4  13  -1          2.00          4.93         4.88 o                         
  -3  13  -1          3.47         -0.45         4.64 o                         
  -2  13  -1         13.70         11.39         3.22 o                         
  -1  13  -1         35.14         44.26         4.95 o                         
   0  13  -1          5.45          6.47         2.68 o                         
   1  13  -1          0.33          4.25         3.53 o                         
   2  13  -1         31.99         32.73         3.79 o                         
   3  13  -1         54.89         59.25         4.00 o                         
   4  13  -1         32.59         33.67         3.36 o                         
   5  13  -1         10.24         12.27         4.62 o                         
   6  13  -1          6.01          8.10         4.59 o                         
  -2  14  -1         26.03         34.19         5.43 o                         
  -1  14  -1         17.81         21.92         4.76 o                         
   0  14  -1          0.70          1.01         3.06 o                         
   1  14  -1          1.17          1.31         3.57 o                         
   2  14  -1          7.65         10.75         3.11 o                         
   3  14  -1          4.85         10.02         3.74 o                         
   4  14  -1         18.52         17.12         5.48 o                         
   5  14  -1          8.39         15.20         5.28 o                         
   0  15  -1          5.01          2.67         4.30 o                         
   1  15  -1          7.88         13.34         4.49 o                         
   2  15  -1          6.63          4.09         4.13 o                         
 -11   0   0         27.15         37.03         5.57 o                         
 -10   0   0         39.92         29.62         4.87 o                         
  -9   0   0        248.11        237.93        11.06 o                         
  -8   0   0        338.52        349.10        14.04 o                         
  -7   0   0          5.91          8.19         1.04 o                         
  -6   0   0        309.04        314.59         6.64 o                         
  -5   0   0        383.86        435.75         8.60 o                         
  -4   0   0        133.45        121.16         3.43 o                         
  -3   0   0        760.35        764.27        14.34 o                         
  -2   0   0       5601.48       5647.57       102.46 o                         
  -1   0   0       3896.42       3809.35       119.42 o                         
   1   0   0       3915.18       3817.08       119.42 o                         
   2   0   0       5606.06       5616.45       177.67 o                         
   3   0   0        753.56        782.17        17.47 o                         
   4   0   0        129.86        120.09         3.29 o                         
   5   0   0        389.02        438.71         9.40 o                         
   6   0   0        318.87        332.10        12.17 o                         
   7   0   0          7.43          6.60         1.67 o                         
   8   0   0        336.88        341.49        12.67 o                         
   9   0   0        248.43        226.46         9.36 o                         
  10   0   0         39.95         35.00         3.36 o                         
 -12   1   0          9.92         14.89         5.32 o                         
 -11   1   0         23.16         21.34         3.56 o                         
 -10   1   0         12.39         14.18         2.94 o                         
  -9   1   0         46.38         49.34         3.54 o                         
  -8   1   0        181.53        181.41         4.00 o                         
  -7   1   0        100.25         88.17         1.64 o                         
  -6   1   0         14.40         11.94         0.84 o                         
  -5   1   0        476.89        462.73         6.37 o                         
  -4   1   0        898.39        870.21        10.65 o                         
  -3   1   0        752.69        766.46         9.35 o                         
  -2   1   0        728.32        697.12        12.84 o                         
  -1   1   0        701.31        663.83        10.58 o                         
   0   1   0       1545.88       1463.32        45.99 o                         
   1   1   0        703.20        667.14        12.24 o                         
   2   1   0        743.92        702.16        13.22 o                         
   3   1   0        749.96        773.85        11.12 o                         
   4   1   0        900.50        871.82        12.68 o                         
   5   1   0        487.61        480.89         7.92 o                         
   6   1   0         16.44         13.19         0.94 o                         
   7   1   0         97.72         92.99         2.11 o                         
   8   1   0        180.20        170.04         6.11 o                         
   9   1   0         45.78         45.38         2.74 o                         
  10   1   0         12.45         17.28         3.01 o                         
 -11   2   0          7.23          3.07         3.04 o                         
 -10   2   0         22.78         21.80         3.15 o                         
  -9   2   0         21.28         16.71         3.94 o                         
  -8   2   0          8.59          6.96         1.43 o                         
  -7   2   0         89.24         90.92         2.21 o                         
  -6   2   0         73.13         73.59         1.55 o                         
  -5   2   0        104.36        104.55         1.71 o                         
  -4   2   0        390.49        406.94         5.15 o                         
  -3   2   0        592.58        575.60         7.69 o                         
  -2   2   0       2018.97       2006.50        25.73 o                         
  -1   2   0        230.48        218.43         3.74 o                         
   0   2   0       5946.47       5895.87        82.45 o                         
   1   2   0        233.46        224.73         5.40 o                         
   2   2   0       2025.36       1971.37        47.05 o                         
   3   2   0        579.37        571.46         8.40 o                         
   4   2   0        384.82        400.21         6.17 o                         
   5   2   0        108.70        111.79         2.81 o                         
   6   2   0         72.11         73.25         2.24 o                         
   7   2   0         87.65         94.77         2.30 o                         
   8   2   0          7.73          8.16         1.20 o                         
   9   2   0         20.14         14.19         1.39 o                         
  10   2   0         22.61         15.22         3.23 o                         
 -11   3   0          0.39         -0.43         4.68 o                         
 -10   3   0         20.91         24.24         3.19 o                         
  -9   3   0         17.68         17.43         2.75 o                         
  -8   3   0         51.15         56.00         2.24 o                         
  -7   3   0         25.53         22.77         1.50 o                         
  -6   3   0        388.96        402.53         5.02 o                         
  -5   3   0        125.86        133.46         2.06 o                         
  -4   3   0        112.76        109.31         1.87 o                         
  -3   3   0         54.69         61.67         1.31 o                         
  -2   3   0        849.63        901.57        13.00 o                         
  -1   3   0         99.15         96.36         2.33 o                         
   0   3   0        169.36        148.66         2.42 o                         
   1   3   0        101.34         94.10         5.19 o                         
   2   3   0        860.50        904.79        14.52 o                         
   3   3   0         56.00         65.36         1.47 o                         
   4   3   0        109.56        106.02         1.89 o                         
   5   3   0        123.47        131.69         2.78 o                         
   6   3   0        386.10        400.14         7.01 o                         
   7   3   0         24.30         27.31         1.28 o                         
   8   3   0         51.38         56.28         2.77 o                         
   9   3   0         17.70         18.81         1.39 o                         
  10   3   0         20.94         25.06         3.77 o                         
  11   3   0          0.42         -0.27         3.39 o                         
 -11   4   0          0.79          0.45         4.66 o                         
 -10   4   0          2.40          5.23         4.41 o                         
  -9   4   0         21.73         17.99         3.04 o                         
  -8   4   0         48.93         53.95         2.32 o                         
  -7   4   0          7.19          7.47         1.34 o                         
  -6   4   0          0.47          0.09         0.55 o                         
  -5   4   0         68.78         70.98         1.60 o                         
  -4   4   0         56.59         64.26         1.43 o                         
  -3   4   0         20.56         19.31         0.89 o                         
  -2   4   0        142.71        158.99         3.13 o                         
  -1   4   0        222.50        214.25         4.83 o                         
   0   4   0          5.16          7.87         0.68 o                         
   1   4   0        220.77        216.00         3.83 o                         
   2   4   0        142.95        160.40         3.02 o                         
   3   4   0         20.86         19.58         1.36 o                         
   4   4   0         56.16         60.31         1.53 o                         
   5   4   0         68.75         70.48         1.64 o                         
   6   4   0          0.50          0.13         0.79 o                         
   7   4   0          7.11          9.04         0.97 o                         
   8   4   0         49.26         50.42         1.96 o                         
   9   4   0         22.02         17.69         2.32 o                         
  10   4   0          2.48          5.47         3.40 o                         
  11   4   0          0.79          1.20         3.59 o                         
 -10   5   0          1.07          3.33         4.55 o                         
  -9   5   0          1.90         -0.38         4.13 o                         
  -8   5   0          4.55          6.51         1.86 o                         
  -7   5   0        156.84        157.17         4.30 o                         
  -6   5   0        299.08        302.00         4.95 o                         
  -5   5   0         53.94         46.25         1.25 o                         
  -4   5   0         72.75         73.95         1.66 o                         
  -3   5   0         52.31         60.94         1.38 o                         
  -2   5   0        353.94        371.92         5.16 o                         
  -1   5   0         21.55         19.65         0.72 o                         
   0   5   0         22.85         23.60         0.85 o                         
   1   5   0         21.96         19.62         0.95 o                         
   2   5   0        356.83        369.17         5.11 o                         
   3   5   0         53.09         62.01         1.45 o                         
   4   5   0         73.88         78.84         1.86 o                         
   5   5   0         54.62         44.45         1.33 o                         
   6   5   0        297.19        300.07         4.98 o                         
   7   5   0        155.43        158.50         6.62 o                         
   8   5   0          4.79          2.55         0.86 o                         
   9   5   0          1.81          2.69         3.09 o                         
  10   5   0          1.00          3.79         3.58 o                         
  11   5   0          0.11          2.99         3.81 o                         
 -10   6   0         12.15         18.57         5.47 o                         
  -8   6   0        109.97         96.19         6.39 o                         
  -7   6   0         44.11         37.20         3.63 o                         
  -6   6   0         71.51         73.60         2.37 o                         
  -5   6   0         86.04         81.76         1.91 o                         
  -4   6   0         63.25         56.95         1.81 o                         
  -3   6   0        159.38        178.41         3.08 o                         
  -2   6   0        229.16        252.21         4.24 o                         
  -1   6   0        477.88        527.59         9.06 o                         
   0   6   0        146.13        159.78         2.82 o                         
   1   6   0        485.52        543.26         7.43 o                         
   2   6   0        232.06        250.46         3.43 o                         
   3   6   0        154.89        167.23         3.23 o                         
   4   6   0         60.57         53.02         1.38 o                         
   5   6   0         87.57         87.40         1.76 o                         
   6   6   0         72.49         70.66         1.62 o                         
   7   6   0         42.81         37.43         1.41 o                         
   8   6   0        109.37        107.38         6.77 o                         
   9   6   0         20.67         16.62         4.03 o                         
  10   6   0         12.12         18.91         4.36 o                         
  11   6   0          8.58          5.46         4.19 o                         
  -9   7   0         35.45         25.29         5.35 o                         
  -8   7   0          2.01          2.69         2.82 o                         
  -7   7   0         50.27         54.60         4.53 o                         
  -6   7   0        227.02        239.14         7.60 o                         
  -5   7   0        309.71        293.19         9.04 o                         
  -4   7   0         78.85         83.53         2.16 o                         
  -3   7   0        251.89        248.91         4.40 o                         
  -2   7   0         63.79         53.98         1.80 o                         
  -1   7   0        142.97        150.63         2.90 o                         
   0   7   0        429.51        451.21         7.79 o                         
   1   7   0        148.93        155.48         2.64 o                         
   2   7   0         64.94         56.42         1.63 o                         
   3   7   0        250.05        235.66         4.74 o                         
   4   7   0         76.95         81.89         1.94 o                         
   5   7   0        308.92        304.27         5.52 o                         
   6   7   0        229.20        241.53         4.75 o                         
   7   7   0         52.36         49.51         2.51 o                         
   8   7   0          1.71          0.33         3.18 o                         
   9   7   0         35.38         37.18         4.95 o                         
  10   7   0         40.62         45.13         5.75 o                         
  11   7   0         11.26         12.60         4.57 o                         
  -9   8   0         61.65         54.48         6.45 o                         
  -8   8   0          6.35          5.86         2.94 o                         
  -7   8   0         54.13         52.48         3.85 o                         
  -6   8   0        177.38        183.74        13.44 o                         
  -5   8   0        110.03        117.20         3.86 o                         
  -4   8   0         96.55         97.26         3.60 o                         
  -3   8   0        122.27        127.92         2.87 o                         
  -2   8   0        134.14        145.13         3.28 o                         
  -1   8   0        478.52        503.19         7.70 o                         
   0   8   0        229.93        225.69         3.92 o                         
   1   8   0        469.91        483.66         7.01 o                         
   2   8   0        132.48        143.80         3.03 o                         
   3   8   0        124.25        125.48         3.07 o                         
   4   8   0         97.10         97.81         2.61 o                         
   5   8   0        109.17        109.20         8.19 o                         
   6   8   0        177.31        184.39         3.99 o                         
   7   8   0         56.25         47.32         3.08 o                         
   8   8   0          6.96          7.62         3.93 o                         
   9   8   0         61.60         68.84         6.37 o                         
  10   8   0         19.48         19.15         5.10 o                         
  -9   9   0         13.18          7.35         5.07 o                         
  -8   9   0         54.29         57.35         8.18 o                         
  -7   9   0         45.97         49.14         6.62 o                         
  -6   9   0         47.27         49.30         4.18 o                         
  -5   9   0         89.88         92.30         4.52 o                         
  -4   9   0        119.18        109.86         5.13 o                         
  -3   9   0         36.54         36.01         1.80 o                         
  -2   9   0         98.88        101.75         2.72 o                         
  -1   9   0         70.85         67.47         2.07 o                         
   0   9   0         10.75          8.17         0.99 o                         
   1   9   0         70.12         66.18         2.57 o                         
   2   9   0        101.84        101.15         2.84 o                         
   3   9   0         38.14         32.58         1.68 o                         
   4   9   0        117.63        108.34         2.94 o                         
   5   9   0         89.46         98.17         4.24 o                         
   6   9   0         48.18         54.43         4.28 o                         
   7   9   0         45.77         45.24         3.24 o                         
   8   9   0         53.47         45.99         5.76 o                         
   9   9   0         12.92         17.99         4.91 o                         
  -8  10   0          9.77         14.40         6.66 o                         
  -7  10   0         42.04         46.09         4.08 o                         
  -6  10   0         28.51         28.73         3.86 o                         
  -5  10   0         15.19         10.09         2.73 o                         
  -4  10   0         34.46         35.08         3.16 o                         
  -3  10   0         52.11         52.11         3.43 o                         
  -2  10   0         12.91         11.19         2.64 o                         
  -1  10   0         12.62         14.34         1.36 o                         
   0  10   0         29.11         32.29         1.40 o                         
   1  10   0         12.33         10.60         0.92 o                         
   2  10   0         12.13         15.00         1.74 o                         
   3  10   0         49.93         51.34         2.17 o                         
   4  10   0         32.80         35.98         2.81 o                         
   5  10   0         15.78         16.47         1.94 o                         
   6  10   0         29.08         30.29         2.53 o                         
   7  10   0         41.93         37.22         5.47 o                         
   8  10   0          9.87         19.24         5.06 o                         
  -8  11   0          4.26          4.29         3.47 o                         
  -7  11   0          0.80          4.01         3.21 o                         
  -6  11   0          4.26          7.39         3.05 o                         
  -5  11   0         28.20         22.86         3.29 o                         
  -4  11   0          6.64         16.75         3.54 o                         
  -3  11   0         36.65         32.79         2.24 o                         
  -2  11   0         24.01         23.84         1.94 o                         
  -1  11   0         13.24         18.55         1.49 o                         
   0  11   0         39.74         42.32         1.61 o                         
   1  11   0         12.45         13.25         2.38 o                         
   2  11   0         22.89         19.45         2.46 o                         
   3  11   0         35.45         34.85         2.38 o                         
   4  11   0          6.44         14.61         1.71 o                         
   5  11   0         28.78         31.37         2.35 o                         
   6  11   0          4.20          3.29         3.63 o                         
   7  11   0          0.68          0.87         4.19 o                         
  -7  12   0          0.75          7.62         4.62 o                         
  -6  12   0          1.23          0.54         3.10 o                         
  -5  12   0          4.61          7.13         3.74 o                         
  -4  12   0          6.44          7.80         2.68 o                         
  -3  12   0          5.68          6.36         2.04 o                         
  -2  12   0          8.83          9.36         2.19 o                         
  -1  12   0         21.42         18.98         2.21 o                         
   0  12   0          9.97         11.80         2.65 o                         
   1  12   0         21.86         17.83         2.72 o                         
   2  12   0          9.08          8.19         2.41 o                         
   3  12   0          5.76          8.67         2.34 o                         
   4  12   0          6.34          8.12         2.28 o                         
   5  12   0          4.51          8.50         3.88 o                         
  -7  13   0          3.93          1.18         4.85 o                         
  -6  13   0          1.91          4.88         4.68 o                         
  -5  13   0          7.14          7.37         4.13 o                         
  -4  13   0          4.64          1.01         2.93 o                         
  -3  13   0          9.82          9.56         3.91 o                         
  -2  13   0          7.22         11.09         3.93 o                         
  -1  13   0         22.31         20.69         4.93 o                         
   0  13   0          2.04          3.16         2.59 o                         
   1  13   0         22.35         23.59         3.38 o                         
   2  13   0          7.23          7.39         2.67 o                         
   3  13   0          9.86          9.88         2.60 o                         
   4  13   0          4.67          3.29         2.50 o                         
   5  13   0          7.10          6.78         4.43 o                         
  -2  14   0          0.56         -0.39         3.81 o                         
  -1  14   0          4.33          7.04         2.97 o                         
   0  14   0          3.15          4.13         2.92 o                         
   1  14   0          4.31          1.46         2.86 o                         
   2  14   0          0.53         -1.31         2.71 o                         
   3  14   0          7.50         13.23         2.97 o                         
   4  14   0         12.58          8.45         4.61 o                         
   0  15   0          3.09          0.76         4.06 o                         
   1  15   0         16.64          8.73         4.39 o                         
   2  15   0          0.53          2.77         4.06 o                         
   4  15   0         18.22         16.80         5.99 o                         
 -12   1   1          3.57          4.76         7.52 o                         
 -11   1   1          8.12          7.24         2.94 o                         
 -10   1   1          7.60          7.16         2.58 o                         
  -9   1   1          6.45          5.14         2.25 o                         
  -8   1   1         24.56         27.46         1.14 o                         
  -7   1   1        202.90        215.55         2.88 o                         
  -6   1   1        131.62        136.14         1.95 o                         
  -5   1   1        513.32        581.37         6.56 o                         
  -4   1   1         12.36         12.26         0.51 o                         
  -3   1   1       1441.35       1524.20        18.21 o                         
  -2   1   1         13.18         13.05         0.52 o                         
  -1   1   1       2781.58       2729.36        34.78 o                         
   0   1   1       1417.67       1396.12        19.84 o                         
   1   1   1       5859.71       5853.13       130.71 o                         
   2   1   1       2804.72       2765.60        58.13 o                         
   3   1   1        111.67        114.93         2.15 o                         
   4   1   1         39.19         43.37         1.23 o                         
   5   1   1        390.46        382.44         7.37 o                         
   6   1   1         97.61         98.06         2.40 o                         
   7   1   1         28.16         26.52         1.52 o                         
   8   1   1         33.07         32.23         2.63 o                         
   9   1   1         51.88         50.71         2.92 o                         
  10   1   1         37.16         35.88         3.98 o                         
 -12   2   1          1.56         -0.53         6.02 o                         
 -11   2   1          6.24          7.08         2.86 o                         
 -10   2   1         12.58         10.69         2.72 o                         
  -9   2   1        157.01        147.75         4.39 o                         
  -8   2   1        126.38        121.17         2.51 o                         
  -7   2   1         21.47         23.43         1.11 o                         
  -6   2   1         25.58         25.35         1.02 o                         
  -5   2   1         19.24         22.01         0.76 o                         
  -4   2   1        157.11        158.44         2.37 o                         
  -3   2   1        260.61        280.24         3.98 o                         
  -2   2   1        258.44        269.05         3.77 o                         
  -1   2   1        909.61        989.36        15.57 o                         
   0   2   1       2040.75       2027.27        32.16 o                         
   1   2   1      11537.74      11333.38       204.40 o                         
   2   2   1       2219.68       2106.25        31.17 o                         
   3   2   1        905.27        975.05        15.68 o                         
   4   2   1        202.16        204.34         3.57 o                         
   5   2   1        293.71        277.52         4.66 o                         
   6   2   1         88.74         91.29         2.77 o                         
   7   2   1        126.43        126.62         3.09 o                         
   8   2   1         33.55         33.73         1.76 o                         
   9   2   1          9.01          9.60         3.08 o                         
  10   2   1         20.34         19.58         3.67 o                         
 -11   3   1         13.53         10.63         3.19 o                         
 -10   3   1         62.55         71.11         7.36 o                         
  -9   3   1        116.49        108.77         3.17 o                         
  -8   3   1        171.43        174.46         4.40 o                         
  -7   3   1        119.11        121.73         3.18 o                         
  -6   3   1         69.27         60.97         1.29 o                         
  -5   3   1        219.53        231.09         3.32 o                         
  -4   3   1         68.48         65.24         1.83 o                         
  -3   3   1        255.33        267.55         4.11 o                         
  -2   3   1        491.03        490.22         8.16 o                         
  -1   3   1        615.31        580.38         8.48 o                         
   0   3   1       4477.04       4411.58        69.38 o                         
   1   3   1       2584.49       2581.82        40.81 o                         
   2   3   1       1086.39       1102.54        14.54 o                         
   3   3   1         48.34         43.19         1.70 o                         
   4   3   1        185.29        187.93         2.86 o                         
   5   3   1        207.33        210.46         3.74 o                         
   6   3   1        228.97        227.36         4.07 o                         
   7   3   1         38.14         37.97         1.64 o                         
   8   3   1        116.69        116.44         3.36 o                         
   9   3   1        111.17        111.83         4.24 o                         
  10   3   1         22.20         22.45         4.07 o                         
 -11   4   1         16.70         17.74         5.02 o                         
 -10   4   1         68.41         82.16         6.96 o                         
  -9   4   1         61.01         66.28         2.95 o                         
  -8   4   1         83.34         83.66         2.34 o                         
  -7   4   1        376.06        377.12         5.24 o                         
  -6   4   1        613.24        602.35         7.93 o                         
  -5   4   1        482.86        501.62         7.68 o                         
  -4   4   1        199.83        192.79         3.12 o                         
  -3   4   1        710.34        703.50        10.38 o                         
  -2   4   1        374.68        352.37         5.56 o                         
  -1   4   1         35.70         32.80         0.95 o                         
   0   4   1        229.94        196.37         3.59 o                         
   1   4   1       2156.14       2200.75        31.07 o                         
   2   4   1       1564.80       1563.47        22.24 o                         
   3   4   1       1599.69       1654.87        23.86 o                         
   4   4   1        110.74         96.25         2.01 o                         
   5   4   1        101.38        103.50         2.14 o                         
   6   4   1         70.11         73.63         2.41 o                         
   7   4   1        131.00        133.60         3.14 o                         
   8   4   1          7.42          9.77         1.45 o                         
   9   4   1         96.23        101.41         6.63 o                         
  10   4   1         26.55         31.34         4.78 o                         
  11   4   1          5.67         10.67         4.44 o                         
 -11   5   1         25.93         36.46         6.13 o                         
 -10   5   1         12.84          9.92         4.47 o                         
  -9   5   1        119.23        119.78         5.11 o                         
  -8   5   1         17.94         19.29         1.88 o                         
  -7   5   1         71.88         69.06         2.16 o                         
  -6   5   1        152.89        146.45         2.87 o                         
  -5   5   1        530.07        524.38         7.18 o                         
  -4   5   1        758.64        762.45         9.54 o                         
  -3   5   1       1192.52       1240.30        17.78 o                         
  -2   5   1        190.16        205.20         3.29 o                         
  -1   5   1         54.99         55.08         2.39 o                         
   0   5   1        108.97         98.11         3.82 o                         
   1   5   1        321.49        319.23         4.71 o                         
   2   5   1        562.05        623.62         9.26 o                         
   3   5   1         21.26         17.95         0.84 o                         
   4   5   1         49.27         47.99         1.49 o                         
   5   5   1        177.31        162.78         4.88 o                         
   6   5   1         87.37         87.48         2.44 o                         
   7   5   1        152.88        171.43         3.82 o                         
   8   5   1         67.39         70.63         2.34 o                         
   9   5   1          1.09          3.61         3.75 o                         
  10   5   1         51.47         59.46         5.97 o                         
  11   5   1         11.88         17.30         4.59 o                         
 -10   6   1          4.65         -1.24         5.11 o                         
  -9   6   1         33.15         23.99         4.72 o                         
  -8   6   1         95.42         88.97         6.09 o                         
  -7   6   1          8.12          8.91         1.67 o                         
  -6   6   1         13.97         14.63         0.88 o                         
  -5   6   1         18.89         17.86         0.77 o                         
  -4   6   1        338.89        350.03         5.91 o                         
  -3   6   1        290.54        286.29         4.88 o                         
  -2   6   1        156.10        170.61         3.26 o                         
  -1   6   1        489.15        479.45         9.27 o                         
   0   6   1       1140.44       1186.39        15.86 o                         
   1   6   1          8.24         10.12         0.75 o                         
   2   6   1        137.94        135.90         2.93 o                         
   3   6   1         51.64         51.88         1.35 o                         
   4   6   1        137.40        141.60         3.05 o                         
   5   6   1        158.03        151.43         3.01 o                         
   6   6   1         62.50         57.67         3.63 o                         
   7   6   1        112.21        122.18         3.13 o                         
   8   6   1        105.19         91.11         6.63 o                         
   9   6   1         18.50         24.93         4.72 o                         
  10   6   1         18.64         26.52         5.03 o                         
  11   6   1          7.01          7.76         4.36 o                         
  -9   7   1          0.69          2.36         3.00 o                         
  -8   7   1         13.48         10.48         2.89 o                         
  -7   7   1        162.74        165.08         6.43 o                         
  -6   7   1         27.33         26.96         2.10 o                         
  -5   7   1        201.53        205.93         6.89 o                         
  -4   7   1        314.18        312.81         7.23 o                         
  -3   7   1         86.43         81.93         2.09 o                         
  -2   7   1          1.70          1.39         0.84 o                         
  -1   7   1        226.41        222.11         4.35 o                         
   0   7   1        277.90        277.80         4.37 o                         
   1   7   1          4.79          4.23         0.73 o                         
   2   7   1         17.38         18.55         0.98 o                         
   3   7   1        121.81        121.12         2.70 o                         
   4   7   1        115.03        116.39         2.51 o                         
   5   7   1         45.41         41.54         2.03 o                         
   6   7   1         79.81         75.42         2.22 o                         
   7   7   1         27.70         31.10         2.46 o                         
   8   7   1         30.05         30.80         4.80 o                         
   9   7   1         15.27         18.34         4.60 o                         
  10   7   1          0.75         -0.80         4.14 o                         
 -10   8   1         19.27         19.12         5.73 o                         
  -9   8   1         10.81         10.33         3.42 o                         
  -8   8   1          4.56          4.49         3.36 o                         
  -7   8   1         12.84         10.33         2.86 o                         
  -6   8   1        173.66        165.57         6.15 o                         
  -5   8   1        183.41        175.23         7.48 o                         
  -4   8   1         92.28         94.34         3.33 o                         
  -3   8   1         31.66         31.62         1.52 o                         
  -2   8   1         28.34         30.25         1.52 o                         
  -1   8   1         47.60         50.37         1.61 o                         
   0   8   1          1.88          3.81         0.83 o                         
   1   8   1         10.65          8.64         0.86 o                         
   2   8   1         18.38         16.20         0.98 o                         
   3   8   1         50.00         50.79         1.43 o                         
   4   8   1         24.66         22.85         1.81 o                         
   5   8   1          6.40          7.64         1.07 o                         
   6   8   1         20.57         21.01         1.46 o                         
   7   8   1         12.39         18.27         4.29 o                         
   8   8   1          4.14          3.49         4.02 o                         
   9   8   1          1.26         -0.41         4.07 o                         
 -10   9   1          5.00         -0.76         4.70 o                         
  -9   9   1          2.98          9.18         3.66 o                         
  -8   9   1          4.46          7.21         7.23 o                         
  -7   9   1         10.47          6.32         3.05 o                         
  -6   9   1         28.50         30.26         5.26 o                         
  -5   9   1         96.34         92.41         3.52 o                         
  -4   9   1         52.92         54.24         2.12 o                         
  -3   9   1         29.93         29.80         1.79 o                         
  -2   9   1         30.38         30.18         1.80 o                         
  -1   9   1        112.94        115.66         3.44 o                         
   0   9   1         59.53         61.54         2.11 o                         
   1   9   1         15.39         17.25         1.12 o                         
   2   9   1         14.00         13.80         1.20 o                         
   3   9   1          2.95          3.41         1.23 o                         
   4   9   1         12.67         10.03         0.93 o                         
   5   9   1          6.77          6.71         1.89 o                         
   6   9   1          0.39          1.07         1.55 o                         
   7   9   1          2.69         -0.39         3.96 o                         
   8   9   1         13.31         12.02         4.57 o                         
  -9  10   1          4.09          6.68         2.92 o                         
  -8  10   1          7.81          5.37         2.61 o                         
  -7  10   1          8.54         11.88         4.71 o                         
  -6  10   1         38.48         37.29         2.93 o                         
  -5  10   1        127.01        125.72         9.29 o                         
  -4  10   1         39.08         35.58         2.18 o                         
  -3  10   1         10.51         14.11         1.77 o                         
  -2  10   1         19.06         18.80         1.60 o                         
  -1  10   1          4.58          2.46         1.40 o                         
   0  10   1         84.21         76.09         2.00 o                         
   1  10   1         52.95         53.24         1.48 o                         
   2  10   1         15.11         14.84         1.55 o                         
   3  10   1         90.06         94.12         4.82 o                         
   4  10   1         58.21         59.38         2.38 o                         
   5  10   1         10.39         11.66         1.82 o                         
   7  10   1          1.78          7.14         4.35 o                         
  -8  11   1         37.27         41.71         4.57 o                         
  -7  11   1          5.45          3.80         2.57 o                         
  -6  11   1          6.56          5.82         2.35 o                         
  -5  11   1         14.74         17.90         2.47 o                         
  -4  11   1         48.36         50.37         2.96 o                         
  -3  11   1         43.93         43.96         2.47 o                         
  -2  11   1         17.62         17.12         1.86 o                         
  -1  11   1         78.48         80.67         5.30 o                         
   0  11   1         82.50         84.96         3.67 o                         
   1  11   1          5.36          4.73         1.03 o                         
   2  11   1          9.31          8.86         1.82 o                         
   3  11   1          3.04          3.74         1.79 o                         
   4  11   1          9.27          7.56         1.93 o                         
   5  11   1         11.59         13.91         2.07 o                         
  -8  12   1         16.23         30.46         5.81 o                         
  -7  12   1          4.48          8.64         3.62 o                         
  -6  12   1         26.34         29.68         3.73 o                         
  -5  12   1         17.09         15.78         2.56 o                         
  -4  12   1         19.92         18.20         3.02 o                         
  -3  12   1         72.72         71.85         4.94 o                         
  -2  12   1         33.13         37.49         3.67 o                         
  -1  12   1         35.31         31.66         2.55 o                         
   0  12   1         48.35         41.11         3.40 o                         
   1  12   1         19.98         25.71         2.98 o                         
   2  12   1         13.67         13.96         2.16 o                         
   3  12   1          0.00          1.10         1.98 o                         
   4  12   1          1.68          4.24         2.04 o                         
   5  12   1         11.09         14.04         3.03 o                         
  -7  13   1          1.94          6.06         4.91 o                         
  -6  13   1          6.39          2.72         4.47 o                         
  -5  13   1         10.13         12.53         3.91 o                         
  -4  13   1         32.62         38.91         4.92 o                         
  -3  13   1         55.24         62.69         6.14 o                         
  -2  13   1         32.32         36.79         3.71 o                         
  -1  13   1          0.47          2.54         2.76 o                         
   0  13   1          4.96          6.43         2.84 o                         
   1  13   1         34.74         40.66         4.78 o                         
   2  13   1         13.70         12.27         2.82 o                         
   3  13   1          3.05          2.77         2.14 o                         
   4  13   1          1.86          4.01         2.29 o                         
  -3  14   1          4.51          4.90         4.21 o                         
  -2  14   1          7.27          8.91         3.35 o                         
  -1  14   1          1.16          9.07         5.12 o                         
   0  14   1          0.86         -0.91         2.89 o                         
   1  14   1         17.65         17.42         3.28 o                         
   2  14   1         26.04         30.71         3.60 o                         
   3  14   1         15.99         21.78         4.67 o                         
   4  14   1         17.10         15.86         4.98 o                         
   0  15   1          5.01          7.76         4.47 o                         
   1  15   1          7.47         12.69         4.62 o                         
   2  15   1         12.74         19.10         3.56 o                         
   3  15   1          6.71         11.50         5.27 o                         
 -12   0   2         29.24         32.24         5.48 o                         
 -11   0   2         37.63         46.69         5.33 o                         
 -10   0   2          1.04          2.13         3.50 o                         
  -9   0   2        169.68        162.68         8.56 o                         
  -8   0   2        541.46        527.13        10.05 o                         
  -7   0   2        181.94        188.39         3.11 o                         
  -6   0   2        346.95        459.15         7.01 o                         
  -5   0   2        307.88        349.30         5.99 o                         
  -4   0   2       3045.04       3243.70        51.09 o                         
  -3   0   2       1841.04       2023.61        36.94 o                         
  -2   0   2       1152.51       1192.63        18.54 o                         
  -1   0   2        567.21        617.73         9.94 o                         
   0   0   2        444.72        435.56        10.64 o                         
   1   0   2         54.42         54.20         1.61 o                         
   2   0   2         15.71         19.10         1.34 o                         
   3   0   2         68.89         62.48         2.04 o                         
   4   0   2        392.91        389.10        12.54 o                         
   5   0   2        171.51        180.18         4.69 o                         
   6   0   2        298.91        289.48         8.29 o                         
   7   0   2        133.31        125.06         6.55 o                         
   8   0   2        110.94        119.24         6.52 o                         
   9   0   2         61.85         66.32         4.96 o                         
 -12   1   2         28.03         24.69         3.71 o                         
 -11   1   2          7.19          6.34         2.81 o                         
 -10   1   2         19.74         16.60         2.76 o                         
  -9   1   2        182.37        183.18         7.95 o                         
  -8   1   2        177.58        170.86         2.31 o                         
  -7   1   2        137.77        136.19         2.59 o                         
  -6   1   2         80.78         79.10         1.15 o                         
  -5   1   2        186.04        178.95         2.12 o                         
  -4   1   2       1246.12       1280.74        13.54 o                         
  -3   1   2        402.38        417.20         5.64 o                         
  -2   1   2         35.29         42.94         0.99 o                         
  -1   1   2       1025.22       1048.10        15.38 o                         
   0   1   2       3497.62       3419.36        53.52 o                         
   1   1   2       1266.57       1203.73        17.34 o                         
   2   1   2        225.41        212.67         9.23 o                         
   3   1   2         93.59         94.82         2.52 o                         
   4   1   2        174.27        176.48         3.22 o                         
   5   1   2        130.71        132.88         2.92 o                         
   6   1   2        162.56        152.70         7.00 o                         
   7   1   2         88.29         93.37         3.91 o                         
   8   1   2          0.38          1.76         1.92 o                         
   9   1   2         27.42         27.86         2.76 o                         
  10   1   2         44.84         52.10         5.03 o                         
 -12   2   2         19.28         16.22         3.47 o                         
 -11   2   2          8.27          9.86         4.02 o                         
 -10   2   2         45.46         41.09         4.64 o                         
  -9   2   2        106.11        102.65         3.18 o                         
  -8   2   2         34.68         34.70         1.12 o                         
  -7   2   2        122.45        124.50         1.97 o                         
  -6   2   2        885.37        933.84        10.35 o                         
  -5   2   2        772.02        766.87         9.06 o                         
  -4   2   2         17.89         15.18         0.73 o                         
  -3   2   2        658.60        627.35         8.40 o                         
  -2   2   2        620.28        607.12         8.04 o                         
  -1   2   2         17.15         18.92         0.90 o                         
   0   2   2        894.44        815.44        13.44 o                         
   1   2   2        108.98        100.33         2.15 o                         
   2   2   2       1564.76       1665.39        26.44 o                         
   3   2   2       1527.02       1520.40        24.26 o                         
   4   2   2         14.60         11.00         1.07 o                         
   5   2   2         73.87         73.60         1.89 o                         
   6   2   2         45.77         44.81         1.70 o                         
   7   2   2          4.15          6.09         2.21 o                         
   8   2   2         84.15         86.73         3.98 o                         
   9   2   2          8.99          8.47         2.21 o                         
  10   2   2         39.99         38.56         4.75 o                         
 -12   3   2          2.97         15.99         5.16 o                         
 -11   3   2          3.04          2.87         2.74 o                         
 -10   3   2         31.69         27.18         2.96 o                         
  -9   3   2         20.99         20.05         1.38 o                         
  -8   3   2         30.58         32.36         1.21 o                         
  -7   3   2        143.32        157.30         2.50 o                         
  -6   3   2         50.16         52.31         1.59 o                         
  -5   3   2         66.73         63.91         1.33 o                         
  -4   3   2       1038.75       1114.17        14.69 o                         
  -3   3   2       1160.37       1221.36        16.11 o                         
  -2   3   2        665.85        663.14         9.50 o                         
  -1   3   2        121.53        118.63         2.50 o                         
   0   3   2        363.65        373.27         6.24 o                         
   1   3   2        403.77        387.42         6.61 o                         
   2   3   2       1355.15       1409.30        18.46 o                         
   3   3   2        107.33         97.02         1.84 o                         
   4   3   2         71.95         81.26         1.99 o                         
   5   3   2        122.59        122.50         2.67 o                         
   6   3   2         18.84         21.96         1.41 o                         
   7   3   2         16.62         15.58         1.52 o                         
   8   3   2        109.24        111.01         7.33 o                         
   9   3   2         42.16         44.21         4.88 o                         
  10   3   2          1.35          6.51         3.91 o                         
 -11   4   2          2.16          7.36         4.53 o                         
 -10   4   2          0.98          0.80         2.57 o                         
  -9   4   2          5.60          7.95         1.42 o                         
  -8   4   2         88.48         90.69         2.14 o                         
  -7   4   2         27.30         29.99         1.06 o                         
  -6   4   2         55.69         52.30         1.24 o                         
  -5   4   2        102.87         92.75         1.80 o                         
  -4   4   2        227.16        247.37         3.72 o                         
  -3   4   2        424.46        453.90         6.23 o                         
  -2   4   2        129.44        130.94         2.16 o                         
  -1   4   2         79.68         79.73         1.68 o                         
   0   4   2         19.78         18.73         0.85 o                         
   1   4   2        749.90        739.38        10.89 o                         
   2   4   2       1149.27       1181.19        15.74 o                         
   3   4   2       1090.03       1117.04        16.07 o                         
   4   4   2        440.25        441.66         6.38 o                         
   5   4   2        108.26        113.87         2.61 o                         
   6   4   2          3.40          1.64         1.17 o                         
   7   4   2          0.14          1.82         1.26 o                         
   8   4   2          7.40          4.36         2.86 o                         
   9   4   2         36.22         43.64         4.99 o                         
  10   4   2         10.00          7.36         4.15 o                         
 -11   5   2          1.34          0.42         4.82 o                         
 -10   5   2         27.63         26.36         2.42 o                         
  -9   5   2         83.47         81.14         4.99 o                         
  -8   5   2        134.59        126.61         3.43 o                         
  -7   5   2         60.13         60.86         1.61 o                         
  -6   5   2         54.18         50.84         1.37 o                         
  -5   5   2         91.86         86.63         1.51 o                         
  -4   5   2        139.98        129.52         2.52 o                         
  -3   5   2         93.81         90.13         1.83 o                         
  -2   5   2         10.86         14.18         0.60 o                         
  -1   5   2        315.37        314.10         5.09 o                         
   0   5   2        389.70        417.29         6.53 o                         
   1   5   2        205.08        217.51         4.12 o                         
   2   5   2        488.10        493.92         7.02 o                         
   3   5   2         63.37         61.90         1.51 o                         
   4   5   2         26.31         27.09         1.51 o                         
   5   5   2         31.98         31.40         1.50 o                         
   6   5   2         39.50         44.64         1.95 o                         
   7   5   2         80.36         79.79         2.95 o                         
   8   5   2         32.99         27.63         3.97 o                         
   9   5   2          1.88          1.43         3.71 o                         
  10   5   2          2.89          1.89         4.05 o                         
 -11   6   2          9.94         10.24         5.20 o                         
 -10   6   2         12.91          9.92         2.21 o                         
  -9   6   2         51.12         49.09         3.98 o                         
  -8   6   2          4.93          4.71         2.74 o                         
  -7   6   2        150.07        147.24         3.40 o                         
  -6   6   2        443.31        449.46         6.62 o                         
  -5   6   2         31.49         29.55         1.55 o                         
  -4   6   2         89.26         96.66         2.30 o                         
  -3   6   2        201.03        212.31         3.51 o                         
  -2   6   2         53.72         53.96         1.58 o                         
  -1   6   2         39.30         37.50         1.18 o                         
   0   6   2         73.82         76.51         1.66 o                         
   1   6   2        305.52        337.14         5.49 o                         
   2   6   2        282.59        292.56         4.54 o                         
   3   6   2          4.91          5.14         0.83 o                         
   4   6   2        170.82        190.39         4.42 o                         
   5   6   2        151.22        141.13         3.36 o                         
   6   6   2         15.79         14.88         1.54 o                         
   7   6   2          8.77          8.95         1.50 o                         
   8   6   2         10.34         10.45         4.07 o                         
   9   6   2          9.85         14.64         4.53 o                         
  10   6   2         11.45         11.85         4.83 o                         
 -10   7   2          4.54          3.70         2.82 o                         
  -9   7   2          7.70          6.76         2.65 o                         
  -8   7   2          0.58          3.43         2.64 o                         
  -7   7   2         11.45          8.77         1.92 o                         
  -6   7   2         70.38         76.74         2.47 o                         
  -5   7   2        101.28        105.31         2.40 o                         
  -4   7   2        170.05        158.21         3.32 o                         
  -3   7   2        210.61        225.99         3.78 o                         
  -2   7   2         45.56         41.41         2.35 o                         
  -1   7   2         51.24         52.01         1.65 o                         
   0   7   2        109.23        108.09         2.02 o                         
   1   7   2        261.05        261.46         4.52 o                         
   2   7   2        207.01        203.17         3.91 o                         
   3   7   2         41.27         44.08         1.43 o                         
   4   7   2         41.28         37.51         1.38 o                         
   5   7   2         51.12         50.24         3.15 o                         
   6   7   2         18.72         19.85         1.95 o                         
   7   7   2          1.94          3.94         2.15 o                         
   8   7   2         13.44          9.35         4.21 o                         
   9   7   2         38.64         41.10         5.97 o                         
 -10   8   2         17.33         14.66         2.89 o                         
  -9   8   2         17.94         18.17         3.74 o                         
  -8   8   2         42.09         45.36         5.00 o                         
  -7   8   2         15.65         15.98         2.30 o                         
  -6   8   2          5.84          9.85         1.64 o                         
  -5   8   2         72.05         78.42         3.58 o                         
  -4   8   2        129.24        132.79         4.33 o                         
  -3   8   2        140.82        130.88         3.28 o                         
  -2   8   2         29.87         32.79         3.14 o                         
  -1   8   2          8.29         10.36         1.05 o                         
   0   8   2         44.72         45.21         1.50 o                         
   1   8   2        121.59        126.51         2.77 o                         
   2   8   2         70.70         61.84         1.81 o                         
   3   8   2         10.40          4.72         1.17 o                         
   4   8   2         44.92         49.03         3.28 o                         
   5   8   2         74.70         72.98         6.95 o                         
   6   8   2         47.73         50.08         3.45 o                         
   7   8   2         17.86         24.88         4.71 o                         
   8   8   2         15.55         18.90         4.84 o                         
 -10   9   2         10.92         12.00         4.17 o                         
  -9   9   2         24.80         24.23         3.54 o                         
  -8   9   2         54.83         48.41         4.85 o                         
  -7   9   2         41.67         48.39         5.68 o                         
  -6   9   2         17.19         19.38         2.28 o                         
  -5   9   2          4.86          5.34         1.59 o                         
  -4   9   2         52.92         50.70         2.22 o                         
  -3   9   2        231.61        230.77         8.97 o                         
  -2   9   2        337.80        371.16        10.89 o                         
  -1   9   2        247.73        247.54         4.92 o                         
   0   9   2        419.91        418.50         6.93 o                         
   1   9   2         82.08         84.26         2.23 o                         
   2   9   2         22.12         22.42         1.34 o                         
   3   9   2          7.66         11.04         1.21 o                         
   4   9   2         40.84         48.99         1.78 o                         
   5   9   2         45.10         44.07         4.82 o                         
   6   9   2         36.56         38.03         3.24 o                         
   7   9   2         20.01         24.21         5.04 o                         
   8   9   2         30.47         29.05         5.51 o                         
  -9  10   2         26.11         27.36         3.30 o                         
  -8  10   2         11.93         17.81         4.54 o                         
  -7  10   2         25.64         24.87         2.81 o                         
  -6  10   2         15.49         20.08         2.46 o                         
  -5  10   2         60.36         62.36         3.21 o                         
  -4  10   2        226.64        237.15         8.02 o                         
  -3  10   2        243.04        267.41        11.94 o                         
  -2  10   2        100.41         98.40         4.53 o                         
  -1  10   2         76.53         78.40         3.40 o                         
   0  10   2         49.52         56.49         2.79 o                         
   1  10   2         50.99         51.81         2.21 o                         
   2  10   2        122.69        122.94         3.20 o                         
   3  10   2         23.87         23.19         2.78 o                         
   4  10   2          6.80          8.36         2.02 o                         
   5  10   2         50.31         50.21         2.75 o                         
   7  10   2          8.03         15.30         4.95 o                         
  -8  11   2          0.92          0.60         2.77 o                         
  -7  11   2         11.02         10.46         2.66 o                         
  -6  11   2         34.31         35.25         3.11 o                         
  -5  11   2         44.90         43.86         3.31 o                         
  -4  11   2        120.34        130.25         4.54 o                         
  -3  11   2         20.79         27.94         2.45 o                         
  -2  11   2         51.92         65.48         4.31 o                         
  -1  11   2         59.39         52.93         3.28 o                         
   0  11   2         15.10         20.98         1.66 o                         
   1  11   2          9.91          9.74         2.00 o                         
   2  11   2         30.71         25.67         2.36 o                         
   3  11   2         13.06         12.59         2.10 o                         
   4  11   2         20.38         21.16         2.34 o                         
   5  11   2         15.02         18.30         3.10 o                         
  -8  12   2          8.08          4.49         4.99 o                         
  -7  12   2         12.35          9.48         4.57 o                         
  -6  12   2         10.64         12.12         2.72 o                         
  -5  12   2         25.24         23.48         2.88 o                         
  -4  12   2         15.18         18.40         3.12 o                         
  -3  12   2         21.53         21.46         2.67 o                         
  -2  12   2         20.99         19.92         2.24 o                         
  -1  12   2          7.91         11.05         2.89 o                         
   0  12   2         24.03         27.73         2.61 o                         
   1  12   2          2.83          1.73         2.03 o                         
   2  12   2         18.90         17.08         2.37 o                         
   3  12   2         20.83         19.62         3.08 o                         
   4  12   2          8.14          8.87         2.26 o                         
  -7  13   2         18.70         22.19         5.54 o                         
  -6  13   2          6.76          4.02         4.35 o                         
  -5  13   2          6.38         12.14         2.70 o                         
  -4  13   2          4.74          7.33         3.52 o                         
  -3  13   2         11.15         11.33         2.34 o                         
  -2  13   2          5.01         -0.26         2.81 o                         
  -1  13   2         10.76          8.66         6.69 o                         
   0  13   2          1.69         -0.52         4.06 o                         
   1  13   2          0.43          1.66         2.29 o                         
   2  13   2          3.61          3.72         2.24 o                         
   3  13   2          7.91          7.05         2.43 o                         
  -2  14   2          3.60          6.23         3.33 o                         
  -1  14   2          2.53          2.39         3.11 o                         
   0  14   2          3.01          1.61         2.91 o                         
   1  14   2          5.83          7.53         3.10 o                         
   2  14   2         11.85          8.54         3.15 o                         
   3  14   2          3.62          5.09         3.07 o                         
   1  15   2          6.23          4.68         4.44 o                         
   2  15   2          2.40          2.40         3.33 o                         
 -13   1   3          0.72         -3.49         5.40 o                         
 -12   1   3         25.63         31.43         3.83 o                         
 -11   1   3         14.60         16.12         3.00 o                         
 -10   1   3          8.51          7.28         1.89 o                         
  -9   1   3         20.40         22.57         1.29 o                         
  -8   1   3         99.74         92.62         2.04 o                         
  -7   1   3        177.54        183.38         2.23 o                         
  -6   1   3        191.21        179.46         2.38 o                         
  -5   1   3        285.75        338.32         4.24 o                         
  -4   1   3        230.14        257.13         3.59 o                         
  -3   1   3        380.38        361.43         6.02 o                         
  -2   1   3        414.17        407.93         5.77 o                         
  -1   1   3        957.33        993.26        16.30 o                         
   0   1   3        281.70        286.22         3.96 o                         
   1   1   3        334.89        332.51         7.11 o                         
   2   1   3        291.31        280.76         6.03 o                         
   3   1   3        285.49        300.70         5.23 o                         
   4   1   3         96.28        107.23         2.40 o                         
   5   1   3          2.97          3.73         0.89 o                         
   6   1   3         65.81         58.84         7.86 o                         
   7   1   3         32.76         31.78         2.84 o                         
   8   1   3         17.85         21.40         4.82 o                         
   9   1   3         67.61         66.08         4.29 o                         
 -12   2   3         24.72         22.41         3.53 o                         
 -11   2   3          3.01          5.55         2.74 o                         
 -10   2   3         15.73         12.84         1.95 o                         
  -9   2   3         76.24         70.91         2.92 o                         
  -8   2   3        144.19        143.71         2.68 o                         
  -7   2   3        411.09        414.10         5.04 o                         
  -6   2   3         86.06         86.99         1.71 o                         
  -5   2   3        476.81        548.98         6.55 o                         
  -4   2   3        777.72        805.29        10.89 o                         
  -3   2   3       1532.55       1602.48        20.78 o                         
  -2   2   3        652.56        652.93        11.96 o                         
  -1   2   3         42.75         49.21         1.72 o                         
   0   2   3        832.95        873.23        12.98 o                         
   1   2   3         14.92         18.77         1.00 o                         
   2   2   3        233.35        255.01         3.56 o                         
   3   2   3         58.15         59.47         2.78 o                         
   4   2   3        212.20        230.54         4.18 o                         
   5   2   3        106.30        106.29         2.74 o                         
   6   2   3         43.08         40.58         1.93 o                         
   7   2   3          9.38         12.10         2.33 o                         
   8   2   3          2.74          5.21         2.26 o                         
   9   2   3          0.54          0.86         2.49 o                         
  10   2   3          0.64          7.62         4.28 o                         
 -12   3   3         16.67         15.35         5.32 o                         
 -11   3   3         90.46         86.79         4.66 o                         
 -10   3   3         53.92         56.23         5.40 o                         
  -9   3   3         58.19         56.79         2.66 o                         
  -8   3   3        227.50        224.47         4.01 o                         
  -7   3   3        149.01        144.88         2.37 o                         
  -6   3   3        147.09        143.07         2.43 o                         
  -5   3   3         41.28         54.44         1.17 o                         
  -4   3   3        353.57        373.89         5.41 o                         
  -3   3   3       1491.94       1598.91        23.29 o                         
  -2   3   3        722.11        757.10        12.33 o                         
  -1   3   3        183.35        163.23         3.16 o                         
   0   3   3       1292.92       1264.05        20.68 o                         
   1   3   3        474.88        496.84         7.73 o                         
   2   3   3        348.96        363.85         5.31 o                         
   3   3   3         11.41          8.10         0.70 o                         
   4   3   3        228.67        247.80         4.53 o                         
   5   3   3        301.98        299.15         5.93 o                         
   6   3   3         54.75         56.49         4.17 o                         
   7   3   3         82.65         88.41         4.30 o                         
   8   3   3         39.80         43.22         3.79 o                         
   9   3   3          9.91          7.70         3.98 o                         
  10   3   3         16.32         16.17         4.70 o                         
 -12   4   3          0.16          1.30         4.92 o                         
 -11   4   3         23.88         26.41         5.19 o                         
 -10   4   3         61.29         50.88         5.17 o                         
  -9   4   3         88.18         83.87         2.85 o                         
  -8   4   3        118.06        105.40         2.33 o                         
  -7   4   3         60.54         60.21         1.64 o                         
  -6   4   3        233.72        215.92         3.30 o                         
  -5   4   3        717.18        757.03        10.27 o                         
  -4   4   3        496.41        506.22         7.12 o                         
  -3   4   3         47.03         43.70         1.23 o                         
  -2   4   3        210.61        224.61         3.83 o                         
  -1   4   3        366.03        342.99         5.11 o                         
   0   4   3        581.11        597.84        10.28 o                         
   1   4   3       1224.93       1197.99        16.23 o                         
   2   4   3        643.47        649.81         9.09 o                         
   3   4   3         16.22         18.26         1.02 o                         
   4   4   3        102.07         97.45         4.73 o                         
   5   4   3        250.45        246.93         5.07 o                         
   6   4   3         73.51         85.56         3.06 o                         
   7   4   3         61.14         62.10         3.76 o                         
   8   4   3         39.73         40.31         3.40 o                         
   9   4   3         23.38         26.75         4.99 o                         
  10   4   3         26.62         23.86         5.26 o                         
 -11   5   3         26.62         21.48         5.08 o                         
 -10   5   3         33.22         28.11         3.81 o                         
  -9   5   3         54.89         52.39         2.95 o                         
  -8   5   3         77.20         76.66         2.30 o                         
  -7   5   3        415.51        417.15         5.85 o                         
  -6   5   3        228.27        215.64         3.56 o                         
  -5   5   3        211.50        221.89         3.52 o                         
  -4   5   3        334.97        324.35         4.47 o                         
  -3   5   3        114.41        117.51         2.20 o                         
  -2   5   3        121.43        124.08         2.74 o                         
  -1   5   3        160.50        148.42         2.56 o                         
   0   5   3          6.22          6.44         0.91 o                         
   1   5   3        433.70        400.98         5.79 o                         
   2   5   3        655.90        629.43         8.87 o                         
   3   5   3        527.89        539.29         7.73 o                         
   4   5   3        105.38         94.45         4.91 o                         
   5   5   3          8.03          6.29         1.67 o                         
   6   5   3         82.01         84.61         2.77 o                         
   7   5   3         26.42         30.86         2.95 o                         
   8   5   3         20.51         25.69         4.69 o                         
   9   5   3         24.52         30.03         5.20 o                         
  10   5   3         13.29         14.16         5.06 o                         
 -11   6   3          7.51          5.19         4.87 o                         
 -10   6   3          0.41         -0.67         2.11 o                         
  -9   6   3         57.53         55.12         2.96 o                         
  -8   6   3        157.96        151.90        15.10 o                         
  -7   6   3         89.67         89.78         3.23 o                         
  -6   6   3         23.77         26.64         1.13 o                         
  -5   6   3          6.65          3.90         0.49 o                         
  -4   6   3        165.51        169.60         2.99 o                         
  -3   6   3        543.95        576.63         9.35 o                         
  -2   6   3        316.85        300.40         4.95 o                         
  -1   6   3        102.50         97.36         2.14 o                         
   0   6   3        129.13        115.74         2.41 o                         
   1   6   3         44.84         38.97         1.31 o                         
   2   6   3         98.28         98.90         2.12 o                         
   3   6   3        229.88        218.03         3.71 o                         
   4   6   3         35.96         34.09         1.51 o                         
   5   6   3        191.42        171.85         5.09 o                         
   6   6   3        108.31        123.10         3.41 o                         
   7   6   3         27.67         24.77         3.76 o                         
   8   6   3          2.68          7.53         4.34 o                         
   9   6   3          0.51          0.84         4.09 o                         
 -10   7   3         25.04         22.56         3.13 o                         
  -9   7   3         30.13         27.69         3.20 o                         
  -8   7   3         18.60         26.87         2.38 o                         
  -7   7   3         10.26         11.89         1.66 o                         
  -6   7   3          2.56          1.99         1.50 o                         
  -5   7   3         41.18         42.73         1.77 o                         
  -4   7   3         69.58         69.85         1.86 o                         
  -3   7   3         62.78         64.24         2.37 o                         
  -2   7   3         23.64         22.55         1.00 o                         
  -1   7   3        225.25        220.81         4.03 o                         
   0   7   3        122.91        126.19         2.68 o                         
   1   7   3          4.37          5.25         0.95 o                         
   2   7   3         42.76         44.14         1.52 o                         
   3   7   3         45.93         45.16         1.85 o                         
   4   7   3         44.12         39.16         2.58 o                         
   5   7   3         35.09         29.91         2.67 o                         
   6   7   3         24.95         28.88         3.05 o                         
   7   7   3          8.96          5.54         2.56 o                         
   8   7   3         10.35         20.29         5.06 o                         
 -10   8   3          8.51          6.77         2.72 o                         
  -9   8   3          3.63          5.23         2.37 o                         
  -8   8   3          5.06          6.01         2.23 o                         
  -7   8   3         40.22         42.67         2.75 o                         
  -6   8   3         13.81         14.39         1.66 o                         
  -5   8   3         19.47         18.70         1.71 o                         
  -4   8   3         13.42         10.65         1.24 o                         
  -3   8   3          9.83          9.88         1.31 o                         
  -2   8   3         25.11         24.20         1.23 o                         
  -1   8   3        158.62        153.71         3.04 o                         
   0   8   3        114.15        114.12         2.42 o                         
   1   8   3         46.46         42.74         2.50 o                         
   2   8   3          7.82          8.06         1.19 o                         
   3   8   3         46.56         44.29         1.78 o                         
   4   8   3          2.09          1.94         1.25 o                         
   5   8   3         28.24         29.60         3.99 o                         
   6   8   3          5.44          7.54         2.67 o                         
   7   8   3         14.59         16.14         4.63 o                         
 -10   9   3          2.26          1.68         3.49 o                         
  -9   9   3          2.25          1.89         2.61 o                         
  -8   9   3         12.09         10.87         2.54 o                         
  -7   9   3          8.45          5.29         2.16 o                         
  -6   9   3         35.47         32.61         2.59 o                         
  -5   9   3         12.95         13.29         2.51 o                         
  -4   9   3         16.48         16.79         1.64 o                         
  -3   9   3         15.72         12.35         2.22 o                         
  -2   9   3         56.17         59.43         2.57 o                         
  -1   9   3         52.00         49.95         2.24 o                         
   0   9   3         27.12         29.50         1.74 o                         
   1   9   3          0.41         -0.36         1.31 o                         
   2   9   3         55.04         46.29         3.38 o                         
   3   9   3         10.93         13.51         1.58 o                         
   4   9   3         46.36         34.36         2.48 o                         
   5   9   3          0.57          0.57         3.29 o                         
   6   9   3          6.18          6.63         2.81 o                         
   7   9   3          5.03          6.82         4.57 o                         
  -9  10   3         13.30         13.48         3.02 o                         
  -8  10   3          6.79          4.07         2.60 o                         
  -7  10   3         14.25         11.71         2.90 o                         
  -6  10   3          9.76          8.38         2.29 o                         
  -5  10   3         41.47         45.27         2.89 o                         
  -4  10   3         43.66         36.87         4.58 o                         
  -3  10   3         41.23         37.68         2.40 o                         
  -2  10   3         31.18         33.25         2.84 o                         
  -1  10   3         78.72         85.99         2.77 o                         
   0  10   3         31.05         35.94         3.20 o                         
   1  10   3         23.29         16.78         1.66 o                         
   2  10   3          8.01          7.06         1.88 o                         
   3  10   3         19.33         19.99         2.16 o                         
   4  10   3         17.59         15.06         2.07 o                         
   5  10   3          2.19          0.05         2.72 o                         
  -8  11   3          8.10          6.91         2.82 o                         
  -7  11   3          1.74          2.71         2.61 o                         
  -6  11   3         19.89         19.96         2.76 o                         
  -5  11   3         68.41         72.60         3.63 o                         
  -4  11   3         56.51         54.46         3.61 o                         
  -3  11   3          6.41          8.29         2.03 o                         
  -2  11   3         62.56         68.08         4.18 o                         
  -1  11   3        127.94        124.04         4.32 o                         
   0  11   3         40.89         38.19         2.76 o                         
   1  11   3         33.50         31.28         3.19 o                         
   2  11   3          4.11          2.55         1.98 o                         
   3  11   3          3.56          7.02         2.10 o                         
   4  11   3         23.37         26.76         7.36 o                         
   5  11   3          6.45          8.15         3.04 o                         
  -8  12   3          7.62         10.37         5.19 o                         
  -7  12   3         17.18         19.95         5.20 o                         
  -6  12   3          4.87          0.86         2.66 o                         
  -5  12   3         11.40         11.69         2.63 o                         
  -4  12   3         81.51         82.51         5.98 o                         
  -3  12   3        109.70        114.67         4.31 o                         
  -2  12   3         91.05         91.87         4.09 o                         
  -1  12   3         27.63         30.42         2.88 o                         
   0  12   3          4.62          4.11         2.20 o                         
   1  12   3         28.12         27.50         2.70 o                         
   2  12   3         19.01         19.68         2.61 o                         
   3  12   3         14.54         16.78         3.18 o                         
   4  12   3          6.36          5.59         3.78 o                         
  -7  13   3         20.50         24.24         5.59 o                         
  -6  13   3         20.88         21.18         5.17 o                         
  -5  13   3          3.16          8.06         4.09 o                         
  -4  13   3         22.32         22.70         4.35 o                         
  -3  13   3         57.76         63.48         5.81 o                         
  -2  13   3         20.44         20.63         3.64 o                         
  -1  13   3          5.21          7.27         2.51 o                         
   0  13   3          8.27          9.46         3.91 o                         
   1  13   3         39.99         43.74         3.26 o                         
   2  13   3         48.24         44.38         3.30 o                         
   3  13   3          6.42          4.95         4.13 o                         
  -2  14   3          0.91         -1.06         3.20 o                         
  -1  14   3          1.47          9.01         4.56 o                         
   0  14   3         14.74         10.50         2.84 o                         
   1  14   3          9.11         10.33         3.32 o                         
   2  14   3          5.83          4.73         3.12 o                         
 -13   0   4         15.25         13.67         5.35 o                         
 -12   0   4         34.41         38.71         5.22 o                         
 -11   0   4         59.40         56.18         5.51 o                         
 -10   0   4        152.54        161.56        10.94 o                         
  -9   0   4         64.28         50.95         3.19 o                         
  -8   0   4        259.13        263.83         4.64 o                         
  -7   0   4        497.95        540.15         8.42 o                         
  -6   0   4        380.82        340.42         7.85 o                         
  -5   0   4        249.42        264.34         5.10 o                         
  -4   0   4         74.93         70.01         1.98 o                         
  -3   0   4       1113.89       1097.51        18.15 o                         
  -2   0   4       4170.01       4455.07        97.92 o                         
  -1   0   4       2698.08       2842.79        44.98 o                         
   0   0   4         24.28         30.77         1.35 o                         
   1   0   4        164.51        169.89         6.21 o                         
   2   0   4        338.30        353.56        13.31 o                         
   3   0   4        418.60        406.00         8.17 o                         
   4   0   4        174.35        160.19         7.48 o                         
   5   0   4        300.76        341.62        10.61 o                         
   6   0   4        137.36        152.40         8.46 o                         
   7   0   4         34.73         39.70         4.88 o                         
   8   0   4         28.11         35.37         5.06 o                         
   9   0   4          3.39          3.23         3.95 o                         
 -13   1   4         15.70         12.55         5.30 o                         
 -12   1   4         14.20         20.89         3.36 o                         
 -11   1   4          6.60          6.35         2.70 o                         
 -10   1   4         90.64         94.09         6.50 o                         
  -9   1   4         71.66         61.48         1.75 o                         
  -8   1   4         48.63         46.23         1.80 o                         
  -7   1   4        353.55        366.94         5.30 o                         
  -6   1   4        280.60        274.23         3.97 o                         
  -5   1   4        506.77        526.11         6.93 o                         
  -4   1   4        742.73        769.87         9.86 o                         
  -3   1   4        109.01        100.52         1.99 o                         
  -2   1   4        375.80        381.72         6.80 o                         
  -1   1   4        314.81        316.75         4.41 o                         
   0   1   4         28.53         33.35         1.06 o                         
   1   1   4        100.92         95.18         2.10 o                         
   2   1   4        637.16        624.74        12.66 o                         
   3   1   4        325.85        307.32         6.60 o                         
   4   1   4         65.41         73.75         2.44 o                         
   5   1   4         56.00         51.14         3.20 o                         
   6   1   4         97.15        103.37         4.71 o                         
   7   1   4         50.02         57.86         4.12 o                         
   8   1   4          3.87          8.17         3.58 o                         
   9   1   4          1.52          5.04         2.88 o                         
 -12   2   4         20.45         18.71         3.30 o                         
 -11   2   4         36.32         34.22         2.59 o                         
 -10   2   4         14.24         13.34         1.67 o                         
  -9   2   4        187.95        189.72         4.21 o                         
  -8   2   4         39.78         38.61         1.28 o                         
  -7   2   4         40.88         40.82         1.09 o                         
  -6   2   4        125.11        124.83         2.03 o                         
  -5   2   4         24.56         22.36         0.91 o                         
  -4   2   4        270.93        261.05         4.08 o                         
  -3   2   4        469.72        506.13         7.13 o                         
  -2   2   4         63.59         65.24         1.86 o                         
  -1   2   4        185.03        204.07         3.76 o                         
   0   2   4        318.10        290.35         4.48 o                         
   1   2   4        292.54        286.16         4.81 o                         
   2   2   4        322.82        324.90         4.60 o                         
   3   2   4         23.50         22.47         0.87 o                         
   4   2   4         65.76         70.26         2.35 o                         
   5   2   4          0.69          1.96         1.33 o                         
   6   2   4         90.79         84.97         7.11 o                         
   7   2   4         89.59         94.69         4.79 o                         
   8   2   4         10.81         11.10         2.93 o                         
   9   2   4         10.42          6.19         4.39 o                         
 -12   3   4         29.86         19.85         5.24 o                         
 -11   3   4         39.73         44.52         4.63 o                         
 -10   3   4         25.48         28.31         1.98 o                         
  -9   3   4         63.90         60.16         1.90 o                         
  -8   3   4         44.80         46.05         1.41 o                         
  -7   3   4        249.08        244.31         3.77 o                         
  -6   3   4         10.90         10.18         0.67 o                         
  -5   3   4        100.49        105.05         2.09 o                         
  -4   3   4        148.59        153.40         2.73 o                         
  -3   3   4        586.63        586.23         9.19 o                         
  -2   3   4         65.66         63.16         1.68 o                         
  -1   3   4         71.51         77.11         2.07 o                         
   0   3   4        247.68        222.43         4.04 o                         
   1   3   4         99.79         96.45         2.21 o                         
   2   3   4         38.98         38.91         1.17 o                         
   3   3   4          9.95          9.57         0.73 o                         
   4   3   4         36.19         33.60         1.83 o                         
   5   3   4         67.30         72.67         2.77 o                         
   6   3   4         10.26         12.98         4.76 o                         
   7   3   4          5.88          3.03         2.58 o                         
   8   3   4         22.40         25.75         3.41 o                         
   9   3   4         16.29         18.11         5.14 o                         
 -12   4   4         11.94         13.59         5.23 o                         
 -11   4   4         26.48         27.39         3.31 o                         
 -10   4   4        116.99        116.25         7.96 o                         
  -9   4   4        136.75        129.64         3.12 o                         
  -8   4   4          6.39          5.38         0.90 o                         
  -7   4   4         74.39         68.74         1.95 o                         
  -6   4   4         44.31         43.98         1.62 o                         
  -5   4   4        125.00        121.59         2.34 o                         
  -4   4   4        153.58        165.43         3.13 o                         
  -3   4   4          8.02          7.16         0.93 o                         
  -2   4   4          7.81          7.96         0.82 o                         
  -1   4   4          1.01          1.36         0.79 o                         
   0   4   4        241.37        244.01         4.29 o                         
   1   4   4        212.11        213.06         3.57 o                         
   2   4   4          5.64          4.92         0.84 o                         
   3   4   4         34.85         34.64         1.59 o                         
   4   4   4          5.18          2.98         1.41 o                         
   5   4   4          0.61          4.56         1.70 o                         
   6   4   4         11.95          7.03         3.78 o                         
   7   4   4          5.76          7.06         2.60 o                         
   8   4   4         10.42         10.32         3.02 o                         
   9   4   4          2.75         -0.42         4.36 o                         
 -11   5   4          0.08         -1.38         3.46 o                         
 -10   5   4         11.61         13.13         2.85 o                         
  -9   5   4          4.49          5.71         1.55 o                         
  -8   5   4         17.05         17.74         1.26 o                         
  -7   5   4         18.45         19.01         1.29 o                         
  -6   5   4         10.72          9.72         0.76 o                         
  -5   5   4         16.13         14.02         1.10 o                         
  -4   5   4          0.14          1.15         0.74 o                         
  -3   5   4        119.16        118.30         2.55 o                         
  -2   5   4         40.55         38.06         1.26 o                         
  -1   5   4        186.54        185.15         3.45 o                         
   0   5   4        148.34        143.35         2.94 o                         
   1   5   4        226.17        228.42         3.84 o                         
   2   5   4         48.55         47.16         1.54 o                         
   3   5   4         11.19          9.12         1.08 o                         
   4   5   4         34.71         31.00         2.20 o                         
   5   5   4         90.86         96.75         3.56 o                         
   6   5   4         29.34         26.15         4.30 o                         
   7   5   4         35.81         37.82         3.60 o                         
   8   5   4          3.14          0.42         4.57 o                         
 -11   6   4          1.50          1.08         6.32 o                         
 -10   6   4         35.37         32.18         3.01 o                         
  -9   6   4          6.40          5.28         1.64 o                         
  -8   6   4         11.35         10.17         2.23 o                         
  -7   6   4         63.26         58.99         3.77 o                         
  -6   6   4         17.02         15.74         1.20 o                         
  -5   6   4          0.52          0.69         0.71 o                         
  -4   6   4         53.93         56.91         1.45 o                         
  -3   6   4        136.58        142.23         2.90 o                         
  -2   6   4        224.42        219.64         3.68 o                         
  -1   6   4         81.07         93.61         2.74 o                         
   0   6   4         34.78         30.79         1.28 o                         
   1   6   4        209.37        212.39         3.70 o                         
   2   6   4        304.11        290.64         5.74 o                         
   3   6   4         15.09         13.84         1.35 o                         
   4   6   4         36.07         23.09         2.48 o                         
   5   6   4         28.71         24.11         3.18 o                         
   6   6   4         62.13         68.25         4.23 o                         
   7   6   4         28.59         22.47         3.36 o                         
   8   6   4          6.06          5.27         4.67 o                         
 -11   7   4          3.75         -4.61         4.82 o                         
 -10   7   4         17.14         22.30         3.17 o                         
  -9   7   4          8.06          8.10         2.61 o                         
  -8   7   4         57.14         62.05         3.16 o                         
  -7   7   4        330.22        318.65         9.50 o                         
  -6   7   4        246.65        250.21         7.68 o                         
  -5   7   4         72.39         74.11         2.15 o                         
  -4   7   4          8.77          8.37         0.91 o                         
  -3   7   4         10.22          9.71         0.90 o                         
  -2   7   4         45.88         41.54         1.65 o                         
  -1   7   4         26.28         28.63         1.79 o                         
   0   7   4        152.37        152.63         2.97 o                         
   1   7   4        202.96        193.46         3.51 o                         
   2   7   4        147.63        149.49         3.29 o                         
   3   7   4         99.19        100.94         3.90 o                         
   4   7   4         37.34         29.12         2.73 o                         
   5   7   4         29.85         29.18         4.34 o                         
   6   7   4          6.36          8.05         2.82 o                         
   7   7   4          7.44          7.00         4.46 o                         
 -11   8   4         23.16         26.97         6.27 o                         
 -10   8   4         16.19         18.26         2.94 o                         
  -9   8   4         35.10         32.06         3.01 o                         
  -8   8   4         49.21         50.06         3.33 o                         
  -7   8   4        123.63        117.75         5.17 o                         
  -6   8   4         29.31         34.71         2.99 o                         
  -5   8   4         39.04         38.06         2.23 o                         
  -4   8   4        247.62        246.58         7.11 o                         
  -3   8   4         90.79         85.73         3.04 o                         
  -2   8   4         68.19         70.50         4.71 o                         
  -1   8   4        450.26        437.02        10.75 o                         
   0   8   4        112.28        121.05         2.87 o                         
   1   8   4         56.90         56.49         1.97 o                         
   2   8   4         99.61         97.97         2.66 o                         
   3   8   4         12.74         14.61         1.65 o                         
   4   8   4        105.66         90.59         5.06 o                         
   5   8   4         38.08         33.46         4.72 o                         
   6   8   4          9.83          1.69         5.52 o                         
 -10   9   4          6.66          7.43         3.40 o                         
  -9   9   4         26.85         31.26         3.70 o                         
  -8   9   4         31.05         33.96         3.55 o                         
  -7   9   4          3.95          6.63         2.16 o                         
  -6   9   4         63.98         63.96         4.02 o                         
  -5   9   4          1.74          2.97         2.54 o                         
  -4   9   4        409.77        425.99        12.84 o                         
  -3   9   4        451.32        470.17         9.49 o                         
  -2   9   4        101.39         97.86         3.66 o                         
  -1   9   4         34.66         32.58         2.68 o                         
   0   9   4         47.06         47.29         2.19 o                         
   1   9   4         23.90         20.19         2.71 o                         
   2   9   4         63.78         59.75         3.66 o                         
   3   9   4         48.12         47.79         2.71 o                         
   4   9   4         26.64         20.76         3.15 o                         
   5   9   4         17.62         12.13         4.03 o                         
   6   9   4         42.33         42.58         6.32 o                         
  -9  10   4          5.20          6.97         2.88 o                         
  -8  10   4         12.22         16.64         2.83 o                         
  -7  10   4          5.00          6.01         2.49 o                         
  -6  10   4          5.08          0.47         2.80 o                         
  -5  10   4         16.11         16.61         3.17 o                         
  -4  10   4          3.45          1.87         2.19 o                         
  -3  10   4         95.24        110.62         4.88 o                         
  -2  10   4        103.01        101.48         3.20 o                         
  -1  10   4         12.89         14.74         2.19 o                         
   0  10   4         42.83         45.98         3.32 o                         
   1  10   4         18.81         17.34         1.91 o                         
   2  10   4          8.15         12.91         2.16 o                         
   3  10   4         25.59         26.59         2.50 o                         
   4  10   4          0.21          2.05         2.77 o                         
   5  10   4          6.21          6.86         3.14 o                         
  -8  11   4          6.66         10.44         3.47 o                         
  -7  11   4          7.40          9.86         2.77 o                         
  -6  11   4         24.23         28.11         2.99 o                         
  -5  11   4         15.03         18.43         4.42 o                         
  -4  11   4          4.01          4.38         2.96 o                         
  -3  11   4          3.99          0.30         2.72 o                         
  -2  11   4          5.27          5.99         1.75 o                         
  -1  11   4         11.07          7.26         2.99 o                         
   0  11   4         25.47         29.83         2.72 o                         
   1  11   4         18.04         16.33         2.57 o                         
   2  11   4         15.01         20.56         2.71 o                         
   3  11   4         10.81         20.67         3.36 o                         
   4  11   4          2.57          0.84         2.96 o                         
  -8  12   4          8.39          8.19         5.40 o                         
  -7  12   4          4.90          8.59         4.66 o                         
  -6  12   4         12.86         14.18         2.96 o                         
  -5  12   4          7.85         10.84         2.99 o                         
  -4  12   4         10.04          9.94         5.50 o                         
  -3  12   4          0.08          1.39         3.07 o                         
  -2  12   4          5.00          4.68         2.36 o                         
  -1  12   4          8.56         11.07         2.89 o                         
   0  12   4         26.29         28.71         2.93 o                         
   1  12   4          2.83          3.03         2.31 o                         
   2  12   4         22.37         23.55         2.78 o                         
   3  12   4          7.15         14.85         4.63 o                         
   4  12   4          2.38          0.37         4.43 o                         
  -7  13   4          2.48          0.40         4.96 o                         
  -6  13   4          6.46          8.34         4.79 o                         
  -5  13   4          0.48          5.25         4.14 o                         
  -4  13   4          8.63          5.99         4.51 o                         
  -3  13   4          0.61          6.42         3.54 o                         
  -2  13   4         11.94          9.81         3.49 o                         
  -1  13   4         22.82         26.91         3.48 o                         
   0  13   4          7.39          4.51         2.65 o                         
   1  13   4          5.92          6.81         2.63 o                         
   2  13   4          1.37         -1.18         4.25 o                         
   3  13   4          4.77         10.56         4.82 o                         
  -1  14   4          8.07          6.47         5.47 o                         
   0  14   4         22.98         30.97         6.43 o                         
   1  14   4          4.79         10.12         4.98 o                         
 -13   1   5         13.21         12.60         5.20 o                         
 -12   1   5          0.09          0.03         2.85 o                         
 -11   1   5         25.70         28.39         2.16 o                         
 -10   1   5         53.40         48.92         2.78 o                         
  -9   1   5        451.37        428.24        13.30 o                         
  -8   1   5        416.96        427.48         5.62 o                         
  -7   1   5         33.17         27.34         1.12 o                         
  -6   1   5         86.67         87.48         1.78 o                         
  -5   1   5         89.28         91.13         1.81 o                         
  -4   1   5         12.52         13.08         0.84 o                         
  -3   1   5        351.52        360.01         8.82 o                         
  -2   1   5        399.18        445.41         6.18 o                         
  -1   1   5        740.69        763.84         9.90 o                         
   0   1   5        424.12        428.78         5.97 o                         
   1   1   5        144.50        146.97         4.21 o                         
   2   1   5        160.16        166.77         4.10 o                         
   3   1   5        193.92        193.53         3.63 o                         
   4   1   5         15.21         12.71         1.39 o                         
   5   1   5         21.40         16.69         2.48 o                         
   6   1   5          3.75          3.13         2.55 o                         
   7   1   5         45.58         53.34         7.16 o                         
   8   1   5         14.76         15.70         3.42 o                         
   9   1   5          5.31          8.17         4.95 o                         
 -12   2   5         24.23         28.93         5.18 o                         
 -11   2   5         47.38         56.96         3.78 o                         
 -10   2   5         35.12         30.96         2.16 o                         
  -9   2   5         25.15         32.09         2.19 o                         
  -8   2   5        240.43        225.74         3.95 o                         
  -7   2   5        109.77        115.55         2.34 o                         
  -6   2   5         82.73         80.92         1.80 o                         
  -5   2   5        283.94        273.67         4.14 o                         
  -4   2   5        421.56        425.76         6.42 o                         
  -3   2   5         61.07         57.84         1.76 o                         
  -2   2   5         86.87         84.30         1.94 o                         
  -1   2   5        440.65        470.54         6.42 o                         
   0   2   5        165.66        154.53         2.93 o                         
   1   2   5          0.54          1.40         0.89 o                         
   2   2   5         36.68         36.71         1.25 o                         
   3   2   5        173.23        181.81         3.74 o                         
   4   2   5         96.49        100.76         4.24 o                         
   5   2   5         22.99         20.18         2.91 o                         
   6   2   5         47.56         49.18         3.90 o                         
   7   2   5         34.02         42.22         3.95 o                         
   8   2   5         20.31         24.08         3.77 o                         
 -12   3   5         48.49         53.69         6.35 o                         
 -11   3   5         10.42         12.92         2.90 o                         
 -10   3   5         44.86         46.36         2.31 o                         
  -9   3   5         21.04         20.05         1.60 o                         
  -8   3   5          2.30          3.72         1.02 o                         
  -7   3   5        109.26        108.98         2.14 o                         
  -6   3   5         61.15         63.09         1.59 o                         
  -5   3   5        157.14        159.23         3.18 o                         
  -4   3   5        881.86        834.34        11.75 o                         
  -3   3   5        435.58        432.26         7.17 o                         
  -2   3   5        111.75        101.40         3.25 o                         
  -1   3   5        195.64        201.15         3.82 o                         
   0   3   5         37.91         32.94         1.29 o                         
   1   3   5          9.13         11.60         0.99 o                         
   2   3   5         28.82         28.68         1.16 o                         
   3   3   5         78.01         79.06         2.07 o                         
   4   3   5        139.67        145.39         4.31 o                         
   5   3   5         57.66         60.68         6.47 o                         
   6   3   5         58.09         53.79         6.09 o                         
   7   3   5         15.22         23.21         7.85 o                         
   8   3   5          5.20         11.83         3.42 o                         
 -12   4   5         22.83         23.48         5.54 o                         
 -11   4   5         13.93         14.92         4.00 o                         
 -10   4   5         26.20         34.05         4.03 o                         
  -9   4   5         27.66         29.45         1.81 o                         
  -8   4   5         94.24         96.08         2.95 o                         
  -7   4   5        530.89        503.89         7.39 o                         
  -6   4   5        197.05        196.34         3.58 o                         
  -5   4   5        105.33        107.14         3.00 o                         
  -4   4   5         82.67         78.14         2.79 o                         
  -3   4   5         48.66         48.73         2.02 o                         
  -2   4   5        182.23        177.66         3.50 o                         
  -1   4   5        130.86        116.01         2.43 o                         
   0   4   5         81.49         74.13         2.06 o                         
   1   4   5        128.86        119.91         2.54 o                         
   2   4   5        206.76        197.12         3.28 o                         
   3   4   5         38.51         43.00         1.58 o                         
   4   4   5         23.53         22.65         2.28 o                         
   5   4   5          7.35         13.77         3.94 o                         
   6   4   5          1.09          2.64         2.72 o                         
   7   4   5         39.73         41.04         4.00 o                         
   8   4   5         24.20         24.11         5.63 o                         
 -11   5   5         38.05         32.33         3.68 o                         
 -10   5   5         44.14         46.32         2.69 o                         
  -9   5   5         16.84         16.08         2.09 o                         
  -8   5   5         79.90         68.82         3.14 o                         
  -7   5   5        205.89        196.88         5.34 o                         
  -6   5   5        207.78        205.48         3.59 o                         
  -5   5   5         24.60         22.07         1.25 o                         
  -4   5   5          0.88          0.11         0.95 o                         
  -3   5   5        107.94         97.88         2.21 o                         
  -2   5   5         86.05         75.88         2.08 o                         
  -1   5   5        176.12        179.25         3.32 o                         
   0   5   5        259.22        253.35         7.55 o                         
   1   5   5        194.91        183.95         3.45 o                         
   2   5   5        130.07        136.66         3.09 o                         
   3   5   5         15.09         14.74         1.21 o                         
   4   5   5          5.87          3.32         0.79 o                         
   5   5   5         41.96         47.01         3.92 o                         
   6   5   5         11.44         10.39         3.02 o                         
   7   5   5         15.03         21.32         6.85 o                         
 -12   6   5          1.71         -5.32         5.58 o                         
 -11   6   5         28.36         31.53         3.89 o                         
 -10   6   5         40.88         44.31         3.58 o                         
  -9   6   5         66.28         59.11         3.91 o                         
  -8   6   5         76.70         74.02         6.39 o                         
  -7   6   5          8.49         10.27         2.15 o                         
  -6   6   5         99.41         96.84         3.82 o                         
  -5   6   5         23.10         22.24         1.73 o                         
  -4   6   5         80.23         75.53         2.31 o                         
  -3   6   5        363.60        361.05         5.68 o                         
  -2   6   5        342.02        323.81         7.00 o                         
  -1   6   5        142.71        148.26         3.78 o                         
   0   6   5        212.03        208.22         3.78 o                         
   1   6   5        244.37        234.45         4.19 o                         
   2   6   5        156.53        168.28         4.00 o                         
   3   6   5         72.26         64.01         3.39 o                         
   4   6   5          1.78         -0.68         3.75 o                         
   5   6   5         15.67         19.13         3.24 o                         
   6   6   5         24.57         26.00         3.54 o                         
   7   6   5         20.79         28.14         5.52 o                         
 -11   7   5         12.13          7.60         4.74 o                         
 -10   7   5         25.61         22.48         6.05 o                         
  -9   7   5         13.58         14.83         3.67 o                         
  -8   7   5          0.11         -0.47         2.29 o                         
  -7   7   5         46.49         41.35         3.24 o                         
  -6   7   5         18.94         18.95         2.45 o                         
  -5   7   5         36.01         32.54         2.07 o                         
  -4   7   5          6.08          7.20         1.86 o                         
  -3   7   5        292.33        294.64         6.28 o                         
  -2   7   5        437.82        415.52         7.10 o                         
  -1   7   5         87.86         86.46         2.63 o                         
   0   7   5        123.04        118.98         2.91 o                         
   1   7   5         45.35         38.98         1.82 o                         
   2   7   5        158.69        164.57         5.16 o                         
   3   7   5         82.10         79.55         3.20 o                         
   4   7   5         26.10         18.58         3.19 o                         
   5   7   5          1.64         -0.73         3.91 o                         
   6   7   5         10.66         11.25         3.30 o                         
 -10   8   5          3.70          3.47         2.59 o                         
  -9   8   5          3.35          3.34         2.28 o                         
  -8   8   5         11.88          8.09         2.75 o                         
  -7   8   5          3.36          3.07         2.33 o                         
  -6   8   5         86.80         79.78         4.33 o                         
  -5   8   5         51.49         50.45         5.65 o                         
  -4   8   5         17.57         21.48         1.97 o                         
  -3   8   5         37.32         31.46         2.24 o                         
  -2   8   5        112.50        117.46         6.39 o                         
  -1   8   5        186.88        182.90         4.36 o                         
   0   8   5          7.11         12.82         1.66 o                         
   1   8   5         35.45         34.99         2.34 o                         
   2   8   5         14.81         16.70         2.61 o                         
   3   8   5         10.52          6.72         1.95 o                         
   4   8   5          7.71          3.88         3.26 o                         
   5   8   5         11.24         11.54         4.35 o                         
   6   8   5          0.38          0.75         4.27 o                         
 -10   9   5          0.21          1.54         4.36 o                         
  -9   9   5          3.97          4.55         2.56 o                         
  -8   9   5         10.80          9.90         3.04 o                         
  -7   9   5         25.05         20.39         3.07 o                         
  -6   9   5         19.58         16.03         7.16 o                         
  -5   9   5          5.49          5.04         3.33 o                         
  -4   9   5          5.71          7.73         2.28 o                         
  -3   9   5          7.01          6.69         1.86 o                         
  -2   9   5        102.11         97.65         4.57 o                         
  -1   9   5          3.04          1.92         1.93 o                         
   0   9   5         22.98         23.52         2.00 o                         
   1   9   5         30.24         29.45         2.61 o                         
   2   9   5         12.80         12.06         2.27 o                         
   3   9   5          0.81          1.17         2.82 o                         
   4   9   5          0.46          1.61         2.97 o                         
   5   9   5          2.40          0.38         4.02 o                         
  -9  10   5          3.46          3.23         3.43 o                         
  -8  10   5          5.42          3.15         2.56 o                         
  -7  10   5          7.89          5.21         3.04 o                         
  -6  10   5         61.83         54.69         4.26 o                         
  -5  10   5         33.99         33.67         4.90 o                         
  -4  10   5         10.77         10.86         2.83 o                         
  -3  10   5         27.67         28.76         4.63 o                         
  -2  10   5          4.15          7.73         2.14 o                         
  -1  10   5         11.15          7.25         2.21 o                         
   0  10   5          6.35         10.50         2.27 o                         
   1  10   5         19.39         17.28         2.58 o                         
   2  10   5         19.99         15.23         2.47 o                         
   3  10   5         33.32         43.23         4.22 o                         
   4  10   5         10.08         12.05         4.63 o                         
   5  10   5          5.30          0.78         4.62 o                         
  -8  11   5          3.48          9.60         5.32 o                         
  -7  11   5          1.20          2.09         2.71 o                         
  -6  11   5         19.11         20.01         4.80 o                         
  -5  11   5         38.16         35.82         3.83 o                         
  -4  11   5         13.67         13.86         3.39 o                         
  -3  11   5         47.07         48.14         6.93 o                         
  -2  11   5         25.16         28.37         3.37 o                         
  -1  11   5         19.74         15.40         2.61 o                         
   0  11   5          0.67          1.55         2.28 o                         
   1  11   5          7.20          6.24         2.47 o                         
   2  11   5         14.99         12.52         3.26 o                         
   3  11   5         25.07         27.31         5.19 o                         
   4  11   5         12.56         12.60         4.91 o                         
  -7  12   5          5.42          4.95         4.80 o                         
  -5  12   5          3.12          8.29         3.62 o                         
  -4  12   5          0.34         -0.38         5.43 o                         
  -3  12   5         20.76         20.51         4.70 o                         
  -2  12   5         15.39         17.42         2.87 o                         
  -1  12   5          7.83         10.04         2.73 o                         
   0  12   5          8.80         13.54         2.84 o                         
   1  12   5          9.43          7.62         2.73 o                         
   2  12   5         28.90         37.08         5.80 o                         
   3  12   5          4.08         13.68         5.24 o                         
  -6  13   5         10.74         15.49         5.22 o                         
  -3  13   5          6.31          1.97         5.96 o                         
  -2  13   5         20.89         21.16         6.36 o                         
  -1  13   5         11.31         10.63         3.83 o                         
   0  13   5         10.46         13.63         3.03 o                         
   0  14   5         13.14         15.18         5.93 o                         
 -13   0   6          1.61         -1.48         5.11 o                         
 -12   0   6         31.00         22.17         4.50 o                         
 -11   0   6        113.63        133.27        16.58 o                         
 -10   0   6         71.43         72.07         5.79 o                         
  -9   0   6         86.93        100.45         6.57 o                         
  -8   0   6        227.78        220.63         6.86 o                         
  -7   0   6        734.58        702.16        14.41 o                         
  -6   0   6        611.72        615.40        11.23 o                         
  -5   0   6        882.83        859.04        15.01 o                         
  -4   0   6        379.31        365.15         9.81 o                         
  -3   0   6        460.98        445.47         8.47 o                         
  -2   0   6        170.10        159.62         3.83 o                         
  -1   0   6        119.96        131.61         4.18 o                         
   0   0   6         25.27         21.86         1.57 o                         
   1   0   6          7.64          6.95         1.45 o                         
   2   0   6         69.35         73.53         3.04 o                         
   3   0   6         68.91         74.15         2.61 o                         
   4   0   6         74.49         62.31         3.03 o                         
   5   0   6         54.19         60.42         6.13 o                         
   6   0   6         28.14         22.95         5.26 o                         
   7   0   6         32.18         43.39         6.28 o                         
   8   0   6         19.91         29.75         6.17 o                         
 -12   1   6         21.31         22.16         2.68 o                         
 -11   1   6         26.53         31.11         2.26 o                         
 -10   1   6         59.88         56.30         5.47 o                         
  -9   1   6          2.95          3.67         2.29 o                         
  -8   1   6         62.33         61.14         2.24 o                         
  -7   1   6        265.35        249.08         4.76 o                         
  -6   1   6        216.81        220.92         3.48 o                         
  -5   1   6         13.85         11.55         0.98 o                         
  -4   1   6        106.06        101.58         2.53 o                         
  -3   1   6        233.69        224.11         3.67 o                         
  -2   1   6        548.31        553.00         7.04 o                         
  -1   1   6        395.44        383.53         5.21 o                         
   0   1   6          0.41         -0.17         0.94 o                         
   1   1   6         28.21         27.80         1.58 o                         
   2   1   6        113.98        108.80         2.79 o                         
   3   1   6         54.79         59.17         1.65 o                         
   4   1   6         30.78         27.97         4.45 o                         
   5   1   6         18.54         20.83         3.34 o                         
   6   1   6         12.59         14.71         3.46 o                         
   7   1   6         15.23         19.76         6.63 o                         
   8   1   6         18.24         37.98         6.41 o                         
 -12   2   6          2.19          6.11         2.91 o                         
 -11   2   6          3.29          0.40         1.78 o                         
 -10   2   6         40.33         44.22         7.05 o                         
  -9   2   6         13.00         15.89         1.95 o                         
  -8   2   6        314.27        309.05         5.66 o                         
  -7   2   6        729.24        711.91        11.18 o                         
  -6   2   6         25.30         25.07         1.34 o                         
  -5   2   6         44.37         42.06         1.37 o                         
  -4   2   6         71.54         64.01         1.86 o                         
  -3   2   6         51.65         49.32         1.64 o                         
  -2   2   6        136.61        135.66         2.59 o                         
  -1   2   6         16.61         15.67         1.10 o                         
   0   2   6         76.45         79.43         2.07 o                         
   1   2   6        294.55        297.51         5.92 o                         
   2   2   6         82.43         80.82         2.22 o                         
   3   2   6         44.25         41.94         1.64 o                         
   4   2   6         14.26         15.92         4.35 o                         
   5   2   6         11.24         10.72         3.10 o                         
   6   2   6          8.67         14.66         3.46 o                         
   7   2   6          1.04          3.43         4.38 o                         
   8   2   6          2.67          3.15         4.96 o                         
 -12   3   6          1.99          1.86         3.08 o                         
 -11   3   6         25.47         31.35         2.82 o                         
 -10   3   6         24.86         29.09         2.36 o                         
  -9   3   6         46.67         38.00         2.78 o                         
  -8   3   6        203.18        196.58         4.06 o                         
  -7   3   6         30.10         30.69         1.52 o                         
  -6   3   6        125.78        116.23         3.24 o                         
  -5   3   6        177.10        169.50         3.27 o                         
  -4   3   6        161.03        155.76         3.37 o                         
  -3   3   6         43.45         43.18         1.66 o                         
  -2   3   6         23.60         21.43         1.31 o                         
  -1   3   6         25.12         25.73         1.36 o                         
   0   3   6        186.17        179.04         3.58 o                         
   1   3   6        220.08        222.18         4.72 o                         
   2   3   6         33.03         29.89         1.48 o                         
   3   3   6          0.14         -0.88         1.00 o                         
   4   3   6         68.46         68.25         5.10 o                         
   5   3   6          5.08          6.73         2.99 o                         
   6   3   6          9.26          6.06         3.20 o                         
   7   3   6          9.91          4.03         4.56 o                         
 -12   4   6          3.13          2.33         4.58 o                         
 -11   4   6         10.02         10.98         2.48 o                         
 -10   4   6          2.60          5.09         2.68 o                         
  -9   4   6          2.51          1.77         1.83 o                         
  -8   4   6          0.85          2.62         1.72 o                         
  -7   4   6          6.54          6.17         1.39 o                         
  -6   4   6          2.62          3.76         1.18 o                         
  -5   4   6         57.53         53.14         2.33 o                         
  -4   4   6         32.55         32.08         2.07 o                         
  -3   4   6         15.20         18.67         1.96 o                         
  -2   4   6         87.43         80.89         2.13 o                         
  -1   4   6        204.71        198.22         3.68 o                         
   0   4   6         16.35         14.90         1.38 o                         
   1   4   6        239.58        235.39         4.47 o                         
   2   4   6         78.48         79.48         2.26 o                         
   3   4   6          9.76          8.65         1.41 o                         
   4   4   6         29.03         30.87         3.54 o                         
   5   4   6          8.27          9.15         4.77 o                         
   6   4   6          0.94          5.11         3.22 o                         
   7   4   6          9.78         11.60         5.15 o                         
 -12   5   6          2.88          5.66         4.63 o                         
 -11   5   6          2.65          3.50         4.82 o                         
 -10   5   6         28.58         27.43         4.01 o                         
  -9   5   6         26.40         19.57         2.36 o                         
  -8   5   6         24.70         19.65         2.25 o                         
  -7   5   6         49.85         47.38         4.26 o                         
  -6   5   6          2.69          1.17         1.38 o                         
  -5   5   6         32.29         32.51         1.92 o                         
  -4   5   6         76.05         77.10         2.49 o                         
  -3   5   6        127.91        118.08         3.22 o                         
  -2   5   6        188.02        189.18         3.90 o                         
  -1   5   6        398.56        383.60        11.12 o                         
   0   5   6         45.95         40.20         2.27 o                         
   1   5   6        129.38        133.06         3.52 o                         
   2   5   6          2.06          3.01         1.29 o                         
   3   5   6         18.71         15.47         1.73 o                         
   4   5   6          9.30         11.99         4.22 o                         
   5   5   6          0.06          3.97         3.08 o                         
   6   5   6          4.72          3.76         3.20 o                         
   7   5   6          4.59          2.13         4.99 o                         
 -11   6   6         19.29         24.71         5.19 o                         
 -10   6   6         15.27         16.19         2.48 o                         
  -9   6   6          4.90          5.00         2.17 o                         
  -8   6   6          5.69         10.42         2.43 o                         
  -7   6   6         85.28         77.01         4.19 o                         
  -6   6   6        150.37        136.63         5.51 o                         
  -5   6   6          2.17          3.25         1.83 o                         
  -4   6   6         56.99         59.40         2.69 o                         
  -3   6   6         79.29         78.50         2.60 o                         
  -2   6   6        143.92        146.50         5.35 o                         
  -1   6   6        253.96        257.30         6.24 o                         
   0   6   6         88.10         84.80         3.51 o                         
   1   6   6         28.02         25.88         2.13 o                         
   2   6   6          8.46          7.52         1.72 o                         
   3   6   6         13.28         16.72         3.16 o                         
   4   6   6         20.72         18.79         4.74 o                         
   5   6   6          6.60          7.41         3.45 o                         
   6   6   6          1.08          1.26         4.59 o                         
 -11   7   6         26.00         39.96         5.93 o                         
 -10   7   6         17.08         14.20         2.59 o                         
  -9   7   6         24.12         25.49         3.29 o                         
  -8   7   6          2.53          1.54         2.57 o                         
  -7   7   6         32.80         26.43         3.09 o                         
  -6   7   6         68.17         68.27         4.21 o                         
  -5   7   6         38.22         37.98         4.66 o                         
  -4   7   6         13.82         14.65         1.89 o                         
  -3   7   6         14.89         18.21         2.83 o                         
  -2   7   6         54.37         48.67         3.91 o                         
  -1   7   6        276.76        272.26         8.51 o                         
   0   7   6        102.89        118.03         6.35 o                         
   1   7   6          2.63          3.83         1.85 o                         
   2   7   6         29.39         30.12         3.32 o                         
   3   7   6          9.15         10.00         3.06 o                         
   4   7   6         13.14         10.71         3.34 o                         
   5   7   6          9.61         13.35         4.83 o                         
   6   7   6          8.24          4.26         4.82 o                         
 -10   8   6          4.24          3.63         3.10 o                         
  -9   8   6         11.40         10.91         3.08 o                         
  -8   8   6         41.51         41.86         7.06 o                         
  -7   8   6         34.96         33.19         3.33 o                         
  -6   8   6         31.80         34.69         4.62 o                         
  -5   8   6         45.48         39.70         3.42 o                         
  -4   8   6         63.66         56.25         3.69 o                         
  -3   8   6         21.13         24.40         2.21 o                         
  -2   8   6         16.05         12.94         4.27 o                         
  -1   8   6         20.87         21.19         3.86 o                         
   0   8   6         44.52         44.72         2.91 o                         
   1   8   6         26.34         23.87         2.79 o                         
   2   8   6         47.58         48.94         3.01 o                         
   3   8   6         74.95         78.20         5.05 o                         
   4   8   6         33.38         46.84         4.39 o                         
   5   8   6          3.54          5.59         4.70 o                         
 -10   9   6         14.97         15.00         5.32 o                         
  -9   9   6         10.05         11.11         3.26 o                         
  -8   9   6         38.81         35.68         3.80 o                         
  -7   9   6         33.14         29.38         4.09 o                         
  -6   9   6          9.09         18.42         4.35 o                         
  -5   9   6         66.05         67.12         6.18 o                         
  -4   9   6         37.55         40.41         2.88 o                         
  -3   9   6          2.73          5.15         1.95 o                         
  -2   9   6         20.88         16.07         2.78 o                         
  -1   9   6         33.21         35.11         2.72 o                         
   0   9   6         22.05         27.75         3.04 o                         
   1   9   6          4.42          7.66         2.36 o                         
   2   9   6         40.13         32.39         3.94 o                         
   3   9   6         95.29         94.21         8.61 o                         
   4   9   6         27.94         25.50         5.46 o                         
   5   9   6          4.40          1.31         4.91 o                         
  -8  10   6         16.82         20.12         5.04 o                         
  -7  10   6         23.52         22.61         3.68 o                         
  -6  10   6         44.30         45.16         5.64 o                         
  -5  10   6         50.05         51.08         4.13 o                         
  -4  10   6         23.69         24.09         3.37 o                         
  -3  10   6         13.43         12.88         2.86 o                         
  -2  10   6         29.20         28.41         2.81 o                         
  -1  10   6         15.93         25.35         4.01 o                         
   0  10   6          6.30          7.44         2.44 o                         
   1  10   6         25.55         24.35         2.87 o                         
   2  10   6         84.40         87.23         5.47 o                         
   3  10   6         18.92         25.11         5.50 o                         
   4  10   6          7.82          6.55         4.60 o                         
  -6  11   6         34.50         28.36         7.00 o                         
  -5  11   6         19.59         17.94         3.91 o                         
  -4  11   6          4.34          3.94         3.26 o                         
  -3  11   6         18.11         20.73         5.12 o                         
  -2  11   6         22.68         23.55         2.92 o                         
  -1  11   6         16.38         20.31         2.92 o                         
   0  11   6         12.97          9.41         2.80 o                         
   1  11   6         14.04         14.77         3.60 o                         
   2  11   6          1.37          4.38         4.90 o                         
   3  11   6          0.78          3.17         4.96 o                         
  -4  12   6          0.05         -5.44         5.44 o                         
  -3  12   6         10.79         16.02         5.85 o                         
  -2  12   6          4.47          2.32         2.77 o                         
  -1  12   6          4.08          6.08         4.14 o                         
   0  12   6         13.22         17.71         4.01 o                         
  -2  13   6          4.99         -6.55         6.55 o                         
  -1  13   6          1.93          9.15         6.07 o                         
 -12   1   7         31.01         37.74         2.59 o                         
 -11   1   7          1.31         -0.58         2.78 o                         
 -10   1   7          2.06          3.65         2.53 o                         
  -9   1   7         16.38         25.34         3.03 o                         
  -8   1   7         24.44         23.54         2.22 o                         
  -7   1   7        149.43        157.09         4.01 o                         
  -6   1   7        297.48        293.72         6.24 o                         
  -5   1   7         54.92         54.29         2.26 o                         
  -4   1   7         40.58         42.59         2.02 o                         
  -3   1   7         46.27         47.19         1.68 o                         
  -2   1   7         21.60         21.04         1.57 o                         
  -1   1   7         66.76         66.84         2.27 o                         
   0   1   7          1.94          1.21         1.12 o                         
   1   1   7         73.83         78.21         2.35 o                         
   2   1   7         60.70         62.05         2.03 o                         
   3   1   7          3.93          3.56         1.48 o                         
   4   1   7          5.72          7.55         3.11 o                         
   5   1   7          4.78          5.24         3.35 o                         
   6   1   7          9.57         10.25         4.22 o                         
 -12   2   7         12.05         11.78         2.72 o                         
 -11   2   7          1.47          0.44         2.94 o                         
 -10   2   7         28.80         30.25         3.36 o                         
  -9   2   7         14.49         18.03         2.82 o                         
  -8   2   7         16.50         17.31         2.15 o                         
  -7   2   7         46.30         50.78         2.29 o                         
  -6   2   7         45.80         44.40         1.88 o                         
  -5   2   7        266.81        249.81         5.52 o                         
  -4   2   7        451.57        445.22         8.50 o                         
  -3   2   7          0.95          2.07         1.15 o                         
  -2   2   7         69.44         70.07         2.38 o                         
  -1   2   7         89.90         89.44         2.64 o                         
   0   2   7         49.86         48.57         2.01 o                         
   1   2   7          4.86          5.77         1.42 o                         
   2   2   7         77.42         80.22         2.40 o                         
   3   2   7          8.97         10.91         4.31 o                         
   4   2   7          0.95         -2.17         2.97 o                         
   5   2   7          0.39         -0.27         3.21 o                         
   6   2   7          6.65          3.81         5.17 o                         
 -12   3   7         13.02         18.59         5.15 o                         
 -11   3   7         80.84         90.08         5.23 o                         
 -10   3   7         48.95         59.44         4.12 o                         
  -9   3   7         16.78         19.15         3.42 o                         
  -8   3   7         55.47         58.08         3.05 o                         
  -7   3   7        222.50        206.87         9.04 o                         
  -6   3   7        459.60        443.37         8.21 o                         
  -5   3   7        360.45        340.78         6.93 o                         
  -4   3   7         20.32         23.67         1.74 o                         
  -3   3   7         55.71         56.01         2.13 o                         
  -2   3   7        152.27        150.62         3.52 o                         
  -1   3   7        254.77        267.69         5.76 o                         
   0   3   7        463.45        472.97         8.88 o                         
   1   3   7          8.48          7.13         1.80 o                         
   2   3   7        171.22        159.54         4.10 o                         
   3   3   7        135.21        148.10         9.26 o                         
   4   3   7         18.23         18.76         3.59 o                         
   5   3   7          0.40          6.04         3.43 o                         
   6   3   7          0.77          0.47         5.07 o                         
 -12   4   7         12.87         15.92         5.38 o                         
 -11   4   7         62.31         66.71         4.61 o                         
 -10   4   7         43.73         46.82         4.71 o                         
  -9   4   7         29.16         24.31         2.51 o                         
  -8   4   7         45.41         46.75         3.27 o                         
  -7   4   7        180.48        189.97         5.63 o                         
  -6   4   7        279.71        263.97         5.76 o                         
  -5   4   7         32.32         29.14         2.11 o                         
  -4   4   7          4.54          5.17         1.44 o                         
  -3   4   7        184.86        193.36         4.58 o                         
  -2   4   7        294.02        284.63         6.92 o                         
  -1   4   7        242.66        255.57         5.65 o                         
   0   4   7        279.68        287.54         7.47 o                         
   1   4   7         31.33         36.24         2.02 o                         
   2   4   7          9.70          6.15         1.68 o                         
   3   4   7         58.26         55.84         6.07 o                         
   4   4   7         31.84         32.82         4.03 o                         
   5   4   7         13.26         19.57         3.84 o                         
   6   4   7         17.38         26.47         5.83 o                         
 -11   5   7         16.24         28.44         3.82 o                         
 -10   5   7         56.73         70.88         4.59 o                         
  -9   5   7         27.57         33.04         2.75 o                         
  -8   5   7         71.40         67.83         4.57 o                         
  -7   5   7        224.15        208.26         7.38 o                         
  -6   5   7          4.83          6.05         2.15 o                         
  -5   5   7          6.43          4.80         1.78 o                         
  -4   5   7        180.55        178.36         5.65 o                         
  -3   5   7         93.75         84.99         2.91 o                         
  -2   5   7         79.50         76.43         2.76 o                         
  -1   5   7         57.46         61.43         2.58 o                         
   0   5   7         45.44         49.30         2.64 o                         
   1   5   7        136.84        136.44         4.81 o                         
   2   5   7         59.62         68.89         3.08 o                         
   3   5   7          2.65          1.79         3.01 o                         
   4   5   7         25.35         26.09         5.28 o                         
   5   5   7         21.53         26.16         5.65 o                         
   6   5   7         10.79          7.54         5.38 o                         
 -11   6   7         12.68         13.76         5.02 o                         
 -10   6   7         31.78         34.11         3.86 o                         
  -9   6   7         10.75          8.98         2.39 o                         
  -8   6   7          4.63          6.45         2.67 o                         
  -7   6   7         40.22         46.98         3.53 o                         
  -6   6   7         43.79         44.18         5.03 o                         
  -5   6   7        105.92        104.33         3.82 o                         
  -4   6   7         88.10         95.24         3.63 o                         
  -3   6   7         16.13         16.49         2.05 o                         
  -2   6   7          8.43          8.30         1.95 o                         
  -1   6   7          8.62          7.64         2.21 o                         
   0   6   7         18.72         20.59         1.92 o                         
   1   6   7         14.58         12.61         3.07 o                         
   2   6   7          1.25         -1.44         3.03 o                         
   3   6   7          1.42         -3.29         3.29 o                         
   4   6   7         54.52         55.08         6.73 o                         
   5   6   7         22.91         21.47         5.69 o                         
 -10   7   7         17.69         19.73         2.87 o                         
  -9   7   7          4.35          5.23         2.59 o                         
  -8   7   7          3.15         -0.41         2.62 o                         
  -7   7   7         13.07         17.88         3.01 o                         
  -6   7   7         73.47         57.67         5.71 o                         
  -5   7   7         36.12         31.47         2.49 o                         
  -4   7   7          7.97          6.89         1.94 o                         
  -3   7   7          8.27          6.26         1.95 o                         
  -2   7   7         10.14         11.34         2.70 o                         
  -1   7   7          1.96          1.34         2.20 o                         
   0   7   7         11.03         11.33         2.16 o                         
   1   7   7          6.89          7.24         2.04 o                         
   2   7   7          7.83         11.19         3.26 o                         
   3   7   7         18.99         15.94         4.07 o                         
   4   7   7          8.88         10.16         5.28 o                         
   5   7   7          1.33          7.53         5.22 o                         
 -10   8   7          3.84          6.85         3.59 o                         
  -9   8   7         12.53          6.67         3.09 o                         
  -8   8   7         21.16         18.87         3.44 o                         
  -7   8   7          6.21         13.51         4.29 o                         
  -6   8   7          8.45          7.92         3.62 o                         
  -5   8   7          5.12          7.79         2.60 o                         
  -4   8   7         12.42         10.38         2.18 o                         
  -3   8   7          8.28          6.27         2.14 o                         
  -2   8   7          3.84          2.98         2.34 o                         
  -1   8   7          3.70          6.87         2.04 o                         
   0   8   7          3.77          1.48         2.07 o                         
   1   8   7          1.98          1.95         2.25 o                         
   2   8   7         47.73         59.33         4.69 o                         
   3   8   7         29.68         29.71         5.67 o                         
   4   8   7         10.48          8.97         5.34 o                         
  -9   9   7          4.68          1.28         4.75 o                         
  -8   9   7          2.34          4.10         3.09 o                         
  -7   9   7          7.11          2.08         4.27 o                         
  -6   9   7          1.11         -0.25         2.89 o                         
  -5   9   7          1.12          2.08         3.91 o                         
  -4   9   7          8.29          7.11         2.76 o                         
  -3   9   7         15.33         18.37         2.44 o                         
  -2   9   7          6.36          5.96         2.68 o                         
  -1   9   7         14.55         15.46         2.54 o                         
   0   9   7          1.08          4.21         2.54 o                         
   1   9   7         11.41          8.41         3.34 o                         
   2   9   7          1.62          8.24         4.95 o                         
   3   9   7          0.87          6.08         4.98 o                         
  -7  10   7          7.10         10.26         4.87 o                         
  -6  10   7         17.67         20.43         3.56 o                         
  -5  10   7         35.13         36.83         8.66 o                         
  -4  10   7          8.86         11.39         3.17 o                         
  -3  10   7          0.64          2.39         2.78 o                         
  -2  10   7          7.02          7.60         2.52 o                         
  -1  10   7          0.93          0.05         2.48 o                         
   0  10   7          9.60         11.17         2.76 o                         
   1  10   7          6.66         11.22         4.94 o                         
  -5  11   7          8.91         20.13         5.59 o                         
  -4  11   7          9.44         12.37         5.33 o                         
  -3  11   7          4.62          1.07         4.95 o                         
  -2  11   7          7.61          4.77         3.37 o                         
  -1  11   7          0.28          4.79         3.46 o                         
  -2  12   7          6.35          1.45         5.95 o                         
  -1  12   7          7.44         12.36         6.22 o                         
 -12   0   8         58.14         85.69         7.49 o                         
 -11   0   8         22.35         21.95         4.77 o                         
 -10   0   8        111.48        114.57         7.87 o                         
  -9   0   8         29.33         24.49         4.42 o                         
  -8   0   8         37.96         40.63         4.06 o                         
  -7   0   8        108.82        102.93         5.02 o                         
  -6   0   8        202.40        214.37         7.30 o                         
  -5   0   8        204.69        200.55         9.69 o                         
  -4   0   8         50.10         41.56         4.41 o                         
  -3   0   8        114.98        114.92         4.96 o                         
  -2   0   8         86.18         92.77         4.51 o                         
  -1   0   8         36.42         37.42         3.13 o                         
   0   0   8        179.98        184.01         7.90 o                         
   1   0   8        103.73        102.83         3.84 o                         
   2   0   8         26.39         23.22         3.30 o                         
   3   0   8        167.43        162.96        10.57 o                         
   4   0   8         66.30         76.91         7.57 o                         
 -12   1   8         15.49         20.05         3.86 o                         
 -11   1   8         52.30         48.20         4.11 o                         
 -10   1   8         73.80         81.03         4.78 o                         
  -9   1   8         37.79         40.03         3.64 o                         
  -8   1   8         33.99         39.48         2.72 o                         
  -7   1   8         33.29         36.38         2.22 o                         
  -6   1   8         64.52         64.23         3.10 o                         
  -5   1   8        215.66        192.83         5.56 o                         
  -4   1   8        105.83        109.18         3.47 o                         
  -3   1   8          6.82          9.89         1.76 o                         
  -2   1   8         35.29         32.77         2.14 o                         
  -1   1   8         64.62         64.84         2.71 o                         
   0   1   8         81.71         86.37         2.76 o                         
   1   1   8        133.55        136.81         3.78 o                         
   2   1   8         32.96         36.47         2.39 o                         
   3   1   8         10.64         15.47         3.61 o                         
   4   1   8         16.71         19.93         3.91 o                         
 -12   2   8          0.06          0.87         4.77 o                         
 -11   2   8         65.69         72.95         4.86 o                         
 -10   2   8         61.70         64.00         9.07 o                         
  -9   2   8         22.75         21.92         3.15 o                         
  -8   2   8         19.26         22.57         2.43 o                         
  -7   2   8         22.48         23.88         2.02 o                         
  -6   2   8          5.70          4.22         1.81 o                         
  -5   2   8          3.25          0.07         1.85 o                         
  -4   2   8         18.23         18.45         1.90 o                         
  -3   2   8         77.51         72.65         2.86 o                         
  -2   2   8         96.60         97.51         6.18 o                         
  -1   2   8        141.29        147.68         4.12 o                         
   0   2   8         51.74         51.25         2.30 o                         
   1   2   8         62.62         61.91         3.58 o                         
   2   2   8         36.35         41.10         3.67 o                         
   3   2   8         10.29          6.47         3.65 o                         
   4   2   8         11.43          6.16         3.50 o                         
 -12   3   8         19.81         23.33         5.82 o                         
 -11   3   8          1.06         -0.92         3.24 o                         
 -10   3   8         27.59         30.54         3.67 o                         
  -9   3   8          4.51          8.79         2.26 o                         
  -8   3   8          2.87          5.09         2.11 o                         
  -7   3   8         80.62         76.36         3.57 o                         
  -6   3   8         46.16         45.31         3.43 o                         
  -5   3   8         20.18         18.12         2.15 o                         
  -4   3   8         35.96         35.67         2.26 o                         
  -3   3   8         85.39         86.58         3.68 o                         
  -2   3   8         29.02         25.01         6.38 o                         
  -1   3   8         30.18         35.60         2.54 o                         
   0   3   8          8.59          9.07         1.97 o                         
   1   3   8         49.42         45.06         2.75 o                         
   2   3   8         21.54         19.86         3.58 o                         
   3   3   8         20.15         14.96         5.09 o                         
   4   3   8         14.12         15.10         5.01 o                         
 -11   4   8          7.94          8.95         3.34 o                         
 -10   4   8          3.41          7.16         3.08 o                         
  -9   4   8          1.68          1.28         2.25 o                         
  -8   4   8          0.10         -0.82         2.14 o                         
  -7   4   8         10.00         11.37         2.17 o                         
  -6   4   8         71.13         70.56         3.40 o                         
  -5   4   8        162.07        153.11         4.79 o                         
  -4   4   8        133.79        118.11         4.25 o                         
  -3   4   8         70.74         73.17         3.37 o                         
  -2   4   8         10.05          5.87         1.99 o                         
  -1   4   8          2.50          3.37         1.93 o                         
   0   4   8          2.77          3.98         1.90 o                         
   1   4   8          2.90          6.56         2.05 o                         
   2   4   8          7.20          5.63         7.64 o                         
   3   4   8          6.28          8.99         4.87 o                         
   4   4   8         11.63          6.41         5.06 o                         
 -11   5   8          0.64          2.69         4.91 o                         
 -10   5   8          6.64         12.25         3.75 o                         
  -9   5   8         16.63         19.05         2.71 o                         
  -8   5   8          8.46          5.64         2.28 o                         
  -7   5   8         11.58          9.52         2.91 o                         
  -6   5   8         31.29         23.03         2.99 o                         
  -5   5   8         76.85         77.84         4.00 o                         
  -4   5   8         60.11         63.30         3.26 o                         
  -3   5   8         67.19         66.40         3.36 o                         
  -2   5   8         25.07         27.16         2.58 o                         
  -1   5   8         28.18         33.03         5.54 o                         
   0   5   8         28.83         29.60         2.95 o                         
   1   5   8         10.49         12.66         2.52 o                         
   2   5   8          8.07         13.51         3.50 o                         
   3   5   8          2.91          0.48         4.86 o                         
 -10   6   8         16.90         23.21         5.56 o                         
  -9   6   8          3.16          0.55         2.48 o                         
  -8   6   8          0.43          0.82         2.39 o                         
  -7   6   8          9.62          9.58         4.36 o                         
  -6   6   8         25.14         27.37         3.22 o                         
  -5   6   8         65.76         61.13         3.26 o                         
  -4   6   8         37.08         39.99         2.83 o                         
  -3   6   8          8.75          9.76         2.15 o                         
  -2   6   8         35.48         31.83         2.69 o                         
  -1   6   8         42.42         46.51         6.76 o                         
   0   6   8         24.80         25.73         2.56 o                         
   1   6   8          4.90          6.98         3.20 o                         
   2   6   8          1.69         -2.61         3.44 o                         
   3   6   8          5.10          6.40         5.17 o                         
 -10   7   8         24.65         26.02         6.14 o                         
  -9   7   8         31.14         34.21         4.08 o                         
  -8   7   8         39.06         34.71         3.76 o                         
  -7   7   8         26.08         25.34         4.99 o                         
  -6   7   8         47.74         41.97         3.77 o                         
  -5   7   8         59.73         55.22         3.99 o                         
  -4   7   8          0.21          1.03         2.75 o                         
  -3   7   8         40.80         47.31         5.75 o                         
  -2   7   8         69.59         63.91         4.86 o                         
  -1   7   8         30.20         33.13         3.34 o                         
   0   7   8         31.00         27.88         2.67 o                         
   1   7   8         16.30         10.86         3.60 o                         
   2   7   8          0.50         -0.97         5.02 o                         
  -9   8   8         39.51         37.39         6.13 o                         
  -8   8   8         21.59         20.09         5.27 o                         
  -7   8   8         18.86         16.03         3.46 o                         
  -6   8   8         50.34         58.38         4.42 o                         
  -5   8   8         53.22         51.55         4.12 o                         
  -4   8   8         43.23         52.52         4.47 o                         
  -3   8   8         36.76         34.52         2.96 o                         
  -2   8   8         23.13         26.45         3.33 o                         
  -1   8   8         28.74         34.38         3.93 o                         
   0   8   8         10.03         13.39         2.72 o                         
   1   8   8          5.47         16.82         5.27 o                         
  -7   9   8          6.24          1.35         4.44 o                         
  -6   9   8         61.80         65.31         4.77 o                         
  -5   9   8        114.11        118.14         7.73 o                         
  -4   9   8         30.97         35.85         4.42 o                         
  -3   9   8          6.26          5.23         2.40 o                         
  -2   9   8          2.93         -1.27         2.90 o                         
  -1   9   8         12.44         15.49         2.73 o                         
  -5  10   8         36.66         40.88         6.01 o                         
  -4  10   8         12.44         16.59         4.94 o                         
  -3  10   8          2.36          2.09         4.22 o                         
  -2  10   8          7.11          8.16         3.75 o                         
  -1  10   8         15.08         18.39         4.95 o                         
  -3  11   8          6.34         10.34         5.16 o                         
  -2  11   8          5.64          3.49         5.28 o                         
 -10   1   9         69.19         72.68         4.91 o                         
  -9   1   9         79.45         90.54        10.27 o                         
  -8   1   9         35.28         27.08         2.80 o                         
  -7   1   9          0.60          1.13         2.14 o                         
  -6   1   9          9.59          9.05         2.30 o                         
  -5   1   9          8.98          9.14         1.91 o                         
  -4   1   9         74.09         65.17         3.26 o                         
  -3   1   9         30.91         36.02         2.41 o                         
  -2   1   9         15.73         13.57         2.01 o                         
  -1   1   9          3.63          4.54         1.85 o                         
   0   1   9         45.11         54.61         2.79 o                         
   1   1   9         30.07         27.84         2.52 o                         
   2   1   9         87.06         97.91         8.29 o                         
 -10   2   9         24.22         26.73         3.84 o                         
  -9   2   9         85.20         87.63         7.15 o                         
  -8   2   9         20.41         24.06         2.72 o                         
  -7   2   9         18.81         22.56         3.37 o                         
  -6   2   9        116.56        103.27         4.17 o                         
  -5   2   9         80.51         78.63         3.21 o                         
  -4   2   9          0.56         -0.92         1.83 o                         
  -3   2   9          6.32          4.86         1.88 o                         
  -2   2   9         35.78         37.84         2.48 o                         
  -1   2   9         63.88         68.39         3.05 o                         
   0   2   9         58.27         56.28         2.85 o                         
   1   2   9         64.97         63.78         4.44 o                         
   2   2   9         19.88         31.27         5.65 o                         
 -10   3   9         13.50         10.52         3.42 o                         
  -9   3   9         13.16          9.01         5.80 o                         
  -8   3   9         15.66         18.39         3.05 o                         
  -7   3   9          8.33         12.93         3.05 o                         
  -6   3   9         40.97         39.63         3.06 o                         
  -5   3   9         53.09         52.48         2.82 o                         
  -4   3   9         50.00         49.32         2.70 o                         
  -3   3   9         15.36         18.32         2.11 o                         
  -2   3   9         44.58         43.09         2.63 o                         
  -1   3   9         32.31         36.54         2.52 o                         
   0   3   9         19.31         17.24         2.38 o                         
   1   3   9          9.83         14.48         3.21 o                         
 -10   4   9         82.30         97.56         8.34 o                         
  -9   4   9         24.22         27.93         2.95 o                         
  -8   4   9         11.21          8.42         2.50 o                         
  -7   4   9          6.64          8.04         3.08 o                         
  -6   4   9          0.08          4.39         1.91 o                         
  -5   4   9         19.24         18.51         2.50 o                         
  -4   4   9         51.80         61.90         3.01 o                         
  -3   4   9         14.50         19.23         2.49 o                         
  -2   4   9         49.87         46.07         3.20 o                         
  -1   4   9         42.88         48.38         3.13 o                         
   0   4   9         13.28         13.29         2.80 o                         
   1   4   9          3.35          0.74         3.45 o                         
  -9   5   9         14.39         14.28         2.85 o                         
  -8   5   9         47.87         48.92         6.56 o                         
  -7   5   9         13.93         17.35         2.69 o                         
  -6   5   9         10.89          7.67         2.45 o                         
  -5   5   9         38.04         42.19         3.24 o                         
  -4   5   9         11.64         10.58         2.45 o                         
  -3   5   9         33.78         37.34         5.31 o                         
  -2   5   9         41.31         45.20         3.14 o                         
  -1   5   9         24.91         32.60         4.54 o                         
   0   5   9         32.69         33.34         3.64 o                         
   1   5   9          7.57         14.76         5.47 o                         
  -9   6   9         29.86         22.11         5.35 o                         
  -8   6   9         63.46         60.92         4.94 o                         
  -7   6   9         37.78         40.41         3.38 o                         
  -6   6   9         39.33         41.88         4.38 o                         
  -5   6   9         52.47         56.58         6.84 o                         
  -4   6   9         95.80        102.00         4.74 o                         
  -3   6   9         73.00         62.60         3.64 o                         
  -2   6   9         19.67         24.83         2.80 o                         
  -1   6   9          7.16          6.05         2.83 o                         
   0   6   9         60.34         56.78         4.98 o                         
  -9   7   9          8.60          5.41         5.56 o                         
  -8   7   9         11.92         13.02         5.17 o                         
  -7   7   9         21.55         19.99         3.51 o                         
  -6   7   9         12.18         11.41         3.20 o                         
  -5   7   9         61.27         66.28         4.57 o                         
  -4   7   9        115.20        126.28         4.90 o                         
  -3   7   9         25.28         26.51         4.67 o                         
  -2   7   9          9.94          5.28         2.45 o                         
  -1   7   9         23.46         25.36         3.43 o                         
  -6   8   9         21.05         30.73         5.46 o                         
  -5   8   9          1.49         -1.93         4.22 o                         
  -4   8   9         13.93         14.92         4.38 o                         
  -3   8   9          9.04          8.60         3.29 o                         
  -2   8   9         31.44         29.43         3.72 o                         
  -4   9   9         23.08         27.29         5.07 o                         
  -3   9   9          8.90         15.40         4.80 o                         
  -2   9   9          5.37          7.79         4.38 o                         
  -8   0  10        160.15        169.90        10.26 o                         
  -7   0  10         39.29         49.38         6.03 o                         
  -6   0  10         16.07         15.12         4.44 o                         
  -5   0  10         67.28         56.31         4.39 o                         
  -4   0  10         29.94         37.73         4.01 o                         
  -3   0  10         20.01         14.88         3.25 o                         
  -2   0  10         11.67         14.52         3.25 o                         
  -1   0  10         66.29         71.24         7.59 o                         
   0   0  10        124.08        135.92         8.22 o                         
  -8   1  10         38.45         46.10         4.31 o                         
  -7   1  10         23.60         24.49         3.73 o                         
  -6   1  10          9.84          8.74         2.14 o                         
  -5   1  10         23.64         29.68         2.55 o                         
  -4   1  10         18.08         22.54         2.48 o                         
  -3   1  10         15.51         13.50         2.34 o                         
  -2   1  10         29.72         33.68         2.66 o                         
  -1   1  10         35.46         40.97         4.45 o                         
   0   1  10         27.27         30.13         4.75 o                         
  -8   2  10         36.90         46.73         7.10 o                         
  -7   2  10         15.17         20.51         5.30 o                         
  -6   2  10         16.87         17.87         2.38 o                         
  -5   2  10         33.21         43.68         2.92 o                         
  -4   2  10         27.84         28.22         4.08 o                         
  -3   2  10         27.99         25.39         2.54 o                         
  -2   2  10         17.88         17.91         2.36 o                         
  -1   2  10          3.06          5.90         2.11 o                         
   0   2  10          0.96         -2.16         3.85 o                         
  -8   3  10          2.10          2.05         3.39 o                         
  -7   3  10          0.94          3.57         2.43 o                         
  -6   3  10         12.35         12.04         2.35 o                         
  -5   3  10         59.68         60.08         3.20 o                         
  -4   3  10         39.60         41.63         2.83 o                         
  -3   3  10          4.18          4.01         2.12 o                         
  -2   3  10          4.13          7.50         2.16 o                         
  -1   3  10          1.39          3.02         2.32 o                         
   0   3  10          8.55         14.21         4.60 o                         
  -8   4  10         12.63         14.75         4.91 o                         
  -7   4  10         38.95         39.79         3.41 o                         
  -6   4  10          0.60          1.25         3.92 o                         
  -5   4  10          6.22          6.21         2.23 o                         
  -4   4  10          3.19          3.68         2.19 o                         
  -3   4  10         14.58         11.47         2.64 o                         
  -2   4  10          3.17          5.50         2.25 o                         
  -1   4  10          2.98          0.44         2.72 o                         
   0   4  10          0.02         -1.67         4.46 o                         
  -8   5  10          6.87         -0.46         5.50 o                         
  -7   5  10         29.11         28.58         5.79 o                         
  -6   5  10         15.02         12.63         3.38 o                         
  -5   5  10         16.56         16.28         2.59 o                         
  -4   5  10         24.62         32.01         2.82 o                         
  -3   5  10         10.40         12.23         3.15 o                         
  -2   5  10         18.81         25.93         5.11 o                         
  -6   6  10          2.85          2.89         4.39 o                         
  -5   6  10          9.36          1.96         4.27 o                         
  -4   6  10         20.37         21.58         3.54 o                         
  -3   6  10         39.80         43.75         4.16 o                         
  -2   6  10          3.02          6.70         3.74 o                         
  -4   7  10          6.96         10.85         4.51 o                         
  -3   7  10          9.85          8.45         3.44 o                         
  -2   7  10         30.74         35.13         5.06 o                         
  -3   8  10          9.06         11.20         4.72 o                         
  -7   1  11          4.96          9.30         5.39 o                         
  -6   1  11         10.22          7.34         6.70 o                         
  -5   1  11          3.89         -0.96         2.49 o                         
  -4   1  11         14.71          9.98         2.87 o                         
  -3   1  11          7.84          4.85         5.24 o                         
  -2   1  11         14.51         14.33         3.30 o                         
  -1   1  11          6.22          4.71         4.71 o                         
  -7   2  11         22.67         29.11         6.14 o                         
  -6   2  11         21.59         30.06         6.09 o                         
  -5   2  11          1.37          2.05         3.27 o                         
  -4   2  11          1.61          5.26         2.74 o                         
  -3   2  11         12.79         18.31         3.58 o                         
  -2   2  11          0.81          0.25         4.17 o                         
  -1   2  11          3.55          6.55         4.68 o                         
  -7   3  11         57.22         46.51         7.34 o                         
  -5   3  11         14.45         15.69         4.75 o                         
  -4   3  11          9.60         11.59         3.50 o                         
  -3   3  11         10.46         15.49         3.47 o                         
  -2   3  11         10.77         10.28         3.21 o                         
  -1   3  11          0.74         -2.15         4.58 o                         
  -5   4  11         36.28         35.12         7.06 o                         
  -4   4  11         38.11         48.14         6.08 o                         
  -3   4  11         11.99          5.92         4.14 o                         
  -3   5  11         15.40         15.45         4.57 o                         
                                                                                
