# Supplementary material for: Hydrogen-bonded mol­ecular salts of reduced benzo­thia­zole derivatives with carboxyl­ates: a robust [image](8) supra­molecular motif (even when disordered)
Source: Acta Crystallogr E Crystallogr Commun. 2019 Jan 8;75(Pt 2):167–74. doi: 10.1107/S2056989018018224 (PMC6362640; doi:10.1107/S2056989018018224)
Supplement: Supplementary file 3 [file e-75-00167-IIsup3.hkl]

data_II                                                                         
_shelx_title ' ABER97_a.res in Pc'                                              
_shelx_refln_list_code          4                                               
_shelx_F_calc_maximum      149.32                                               
_exptl_crystal_F_000       424.00                                               
_reflns_d_resolution_high  0.7316                                               
                                                                                
loop_                                                                           
 _space_group_symop_operation_xyz                                               
 'x, y, z'                                                                      
 'x, -y, z+1/2'                                                                 
                                                                                
_cell_length_a    10.2506                                                       
_cell_length_b    11.5855                                                       
_cell_length_c     8.8269                                                       
_cell_angle_alpha  90.000                                                       
_cell_angle_beta  113.807                                                       
_cell_angle_gamma  90.000                                                       
                                                                                
_shelx_F_squared_multiplier     1.000                                           
                                                                                
loop_                                                                           
 _refln_index_h                                                                 
 _refln_index_k                                                                 
 _refln_index_l                                                                 
 _refln_F_squared_calc                                                          
 _refln_F_squared_meas                                                          
 _refln_F_squared_sigma                                                         
 _refln_observed_status                                                         
   0   0 -10        121.14        120.42        15.49 o                         
   1   0 -10         15.05         34.09        11.31 o                         
   2   0 -10         98.75         83.89        13.47 o                         
   5   0 -10        520.40        496.23        38.35 o                         
   6   0 -10        167.54        192.51        17.36 o                         
   8   0 -10        480.38        507.29        37.47 o                         
   9   0 -10         71.58         66.67        12.53 o                         
  -1   1 -10          4.22         -8.60        11.22 o                         
   0   1 -10         60.05         73.78        18.85 o                         
   1   1 -10        146.61        148.26        11.87 o                         
   2   1 -10         12.98         12.86         7.19 o                         
   3   1 -10        141.29        152.79        16.87 o                         
   4   1 -10         99.63         91.71        12.83 o                         
   5   1 -10         31.86         32.26         7.90 o                         
   6   1 -10        169.22        170.84        12.47 o                         
   7   1 -10         77.60         69.83         8.31 o                         
   8   1 -10         71.47         77.96         9.53 o                         
   9   1 -10        222.51        210.29        14.66 o                         
  10   1 -10         39.50         23.89        11.59 o                         
  -1   2 -10         27.92         34.65        12.30 o                         
   0   2 -10          6.76         -0.60        10.18 o                         
   1   2 -10          2.94          9.23         7.74 o                         
   2   2 -10         24.04         23.77         9.95 o                         
   3   2 -10         38.24         28.70         7.21 o                         
   4   2 -10         12.45         13.44         6.86 o                         
   5   2 -10         43.21         61.70        11.40 o                         
   6   2 -10          9.82          7.79         6.96 o                         
   7   2 -10         27.07         23.27        10.25 o                         
   8   2 -10         27.09         30.67        10.93 o                         
   9   2 -10         39.26         38.48        11.52 o                         
  10   2 -10         50.22         26.60        11.22 o                         
  -1   3 -10          7.28         -2.94        11.29 o                         
   0   3 -10         16.87          6.41        11.17 o                         
   1   3 -10         15.02          8.55         9.93 o                         
   2   3 -10         18.62         18.85         7.69 o                         
   3   3 -10         20.48         28.38         7.65 o                         
   4   3 -10         88.86        104.91        12.38 o                         
   5   3 -10        154.87        152.57        11.25 o                         
   6   3 -10         18.44         20.90        10.18 o                         
   7   3 -10         49.10         41.07         8.18 o                         
   8   3 -10         47.10         56.11         8.36 o                         
   9   3 -10         27.57         37.98        11.75 o                         
  10   3 -10         29.63         51.50        12.83 o                         
  -1   4 -10         29.16         44.94        12.76 o                         
   0   4 -10         22.64         26.85        11.61 o                         
   1   4 -10         26.93         21.04        10.92 o                         
   2   4 -10         39.37         47.98        16.68 o                         
   3   4 -10        124.65        133.41        11.57 o                         
   4   4 -10        117.21        109.15        10.22 o                         
   5   4 -10        166.40        157.94        12.67 o                         
   6   4 -10        134.24        130.80        11.33 o                         
   7   4 -10        270.39        279.64        23.59 o                         
   8   4 -10         52.05         53.70        11.40 o                         
   9   4 -10         70.79         75.52        13.10 o                         
  10   4 -10         79.71         89.36        15.29 o                         
  -1   5 -10          6.08         -2.90        10.87 o                         
   0   5 -10         28.56         33.82        11.95 o                         
   1   5 -10         48.30         57.50        12.25 o                         
   2   5 -10         90.61         94.72        14.05 o                         
   3   5 -10         71.19         70.23         8.97 o                         
   4   5 -10         49.46         65.00         8.80 o                         
   5   5 -10         43.98         37.63        11.72 o                         
   6   5 -10        126.16        138.67        15.98 o                         
   7   5 -10         18.45          6.92        10.25 o                         
   8   5 -10         89.34         90.14        13.54 o                         
   9   5 -10         80.96         76.67        13.52 o                         
   0   6 -10         25.83         32.16        12.21 o                         
   1   6 -10          6.42          1.70        10.35 o                         
   2   6 -10          7.42          8.71        11.63 o                         
   3   6 -10         22.98         29.50        12.12 o                         
   4   6 -10         17.66         18.17         9.09 o                         
   5   6 -10         23.08         14.84         7.74 o                         
   6   6 -10          3.72         -0.60        11.47 o                         
   7   6 -10          6.64         13.54        10.81 o                         
   8   6 -10         44.91         49.70        12.85 o                         
   1   7 -10         36.86         20.23        11.06 o                         
   2   7 -10         60.74         65.43        13.31 o                         
   4   7 -10         33.93         34.81        12.44 o                         
   7   7 -10          5.67         -2.44        11.43 o                         
  -3   1  -9          6.31          6.14         7.09 o                         
  -2   1  -9         63.77         65.46         8.89 o                         
  -1   1  -9         95.83         95.07         9.60 o                         
   0   1  -9         14.23         26.18         9.41 o                         
   1   1  -9         34.45         52.39        10.16 o                         
   2   1  -9        132.14        100.69        13.15 o                         
   3   1  -9         94.21         85.71         8.27 o                         
   4   1  -9          7.15         24.78         8.55 o                         
   5   1  -9        225.22        212.67        16.63 o                         
   6   1  -9         84.28         90.23         8.32 o                         
   7   1  -9        127.43        129.79        10.19 o                         
   8   1  -9        135.67        145.94        10.20 o                         
   9   1  -9          6.05          7.09         6.56 o                         
  10   1  -9        211.86        231.26        17.22 o                         
  11   1  -9         83.15         77.96         9.12 o                         
  12   1  -9         67.89         72.00        14.83 o                         
  -4   2  -9          9.79          5.98        10.99 o                         
  -3   2  -9          7.58         23.36        10.64 o                         
  -2   2  -9         75.14         81.02         9.26 o                         
  -1   2  -9         11.18         19.63         7.16 o                         
   0   2  -9        191.30        207.35        18.02 o                         
   1   2  -9        285.11        308.52        23.50 o                         
   2   2  -9         61.48         63.03         7.68 o                         
   3   2  -9        183.17        178.33        12.14 o                         
   4   2  -9        235.11        234.84        21.27 o                         
   5   2  -9         85.47         78.39        11.91 o                         
   6   2  -9        682.05        652.33        35.54 o                         
   7   2  -9        358.36        342.40        18.63 o                         
   8   2  -9        232.76        232.85        14.85 o                         
   9   2  -9        428.68        433.58        32.37 o                         
  10   2  -9        111.35        123.66        10.13 o                         
  11   2  -9         33.43         33.84        10.92 o                         
  -3   3  -9         33.08         17.86         9.84 o                         
  -2   3  -9          7.27          9.47         7.08 o                         
  -1   3  -9         56.69         64.09        11.66 o                         
   1   3  -9         16.20         16.83         6.86 o                         
   2   3  -9        250.97        239.07        15.94 o                         
   3   3  -9        144.28        149.31        10.70 o                         
   4   3  -9        248.00        235.32        15.65 o                         
   5   3  -9        391.90        373.79        27.77 o                         
   6   3  -9         68.59         64.55        11.32 o                         
   7   3  -9        194.43        199.32        25.60 o                         
   8   3  -9        104.23        122.76        13.70 o                         
   9   3  -9         39.17         46.46         7.82 o                         
  10   3  -9         62.88         52.15        11.40 o                         
  -2   4  -9         10.73         10.71         9.31 o                         
  -1   4  -9          4.70          4.18         9.54 o                         
   0   4  -9          5.65         17.93         8.97 o                         
   1   4  -9        102.39        110.59         9.57 o                         
   2   4  -9         59.93         61.53         7.78 o                         
   3   4  -9          7.05         14.39         6.70 o                         
   4   4  -9         83.04         82.37         8.33 o                         
   5   4  -9          4.00          7.12         6.18 o                         
   6   4  -9          7.07          4.64         8.83 o                         
   7   4  -9         12.27         21.14         6.58 o                         
   8   4  -9          9.02          6.96         9.75 o                         
   9   4  -9         40.93         34.00         7.15 o                         
  -2   5  -9          3.86          2.99         9.59 o                         
  -1   5  -9          1.21         -3.98         9.45 o                         
   0   5  -9         65.65         74.23         8.52 o                         
   1   5  -9         84.63         84.50         9.28 o                         
   2   5  -9          2.62          3.87         6.64 o                         
   3   5  -9        105.81         92.64         9.44 o                         
   4   5  -9         60.05         69.57         8.27 o                         
   5   5  -9         45.08         50.12        10.97 o                         
   6   5  -9         98.65        111.04        10.84 o                         
   7   5  -9         55.18         66.44        10.97 o                         
   8   5  -9         36.51         36.44         7.45 o                         
   9   5  -9         72.62         87.16        21.17 o                         
  -1   6  -9         55.62         66.88        12.00 o                         
   0   6  -9         72.19         63.84        11.08 o                         
   1   6  -9         22.89         11.87         5.63 o                         
   2   6  -9         64.08         68.20         6.84 o                         
   3   6  -9          8.36          2.35         5.33 o                         
   4   6  -9        107.24        114.40         9.14 o                         
   5   6  -9        289.75        293.18        14.16 o                         
   6   6  -9         88.74         97.47         9.20 o                         
   7   6  -9         75.73         79.88         9.31 o                         
   8   6  -9        228.88        220.49        19.29 o                         
   0   7  -9         49.44         52.97        11.26 o                         
   1   7  -9         97.85        114.37         8.53 o                         
   2   7  -9         76.34         77.93         7.08 o                         
   3   7  -9        165.02        151.21         9.51 o                         
   4   7  -9        221.56        213.31        11.29 o                         
   5   7  -9         10.89          9.48         7.00 o                         
   6   7  -9        105.99         85.56         9.83 o                         
   7   7  -9         93.49         86.81         9.18 o                         
   1   8  -9          4.60         -2.05         8.80 o                         
   2   8  -9         63.16         73.14         9.10 o                         
   3   8  -9         36.43         35.17         7.76 o                         
   4   8  -9         38.69         41.40         6.58 o                         
   5   8  -9         13.28         16.77        10.02 o                         
   6   8  -9          2.65          3.28         7.44 o                         
   2   9  -9          4.17          2.64        10.07 o                         
   3   9  -9         18.34         12.92        11.08 o                         
   4   9  -9         16.32         17.43         6.41 o                         
   5   9  -9          2.45         -6.90         7.94 o                         
   4  10  -9         11.92         16.21        10.76 o                         
  -5   0  -8          9.04          1.10        10.87 o                         
  -4   0  -8        117.60        121.96        14.83 o                         
  -3   0  -8        310.32        302.06        24.53 o                         
  -2   0  -8         68.23         84.83        11.70 o                         
  -1   0  -8        351.67        332.36        25.56 o                         
   0   0  -8        188.29        187.78        15.31 o                         
   3   0  -8        518.13        516.90        35.54 o                         
   4   0  -8        243.63        258.54        23.06 o                         
   5   0  -8       1174.20       1132.30        76.28 o                         
   7   0  -8        567.67        583.29        47.52 o                         
   8   0  -8        533.18        503.36        35.77 o                         
   9   0  -8        136.92        101.29        12.18 o                         
  10   0  -8        477.86        475.17        35.84 o                         
  11   0  -8        153.37        163.06        16.35 o                         
  12   0  -8          7.37          9.47         9.91 o                         
  -5   1  -8         22.28         22.46         7.75 o                         
  -4   1  -8         26.71         16.01         6.87 o                         
  -3   1  -8          0.81          4.22         6.37 o                         
  -2   1  -8        106.98        118.51         9.72 o                         
  -1   1  -8         31.07         33.20         6.43 o                         
   0   1  -8        182.61        185.02        17.61 o                         
   1   1  -8        344.91        349.07        27.24 o                         
   2   1  -8         74.35         79.15        10.05 o                         
   3   1  -8        216.62        198.61        18.21 o                         
   4   1  -8        558.05        574.80        28.84 o                         
   5   1  -8          3.57         -3.61         4.92 o                         
   6   1  -8        551.16        528.14        29.46 o                         
   7   1  -8        202.41        204.33        11.84 o                         
   8   1  -8        131.80        118.19        10.21 o                         
   9   1  -8        258.77        253.49        15.06 o                         
  10   1  -8         42.61         41.53         7.05 o                         
  11   1  -8         51.69         50.70         8.26 o                         
  12   1  -8         85.15         83.38        13.91 o                         
  -4   2  -8          4.65          4.76         6.44 o                         
  -3   2  -8          5.11          4.14         6.31 o                         
  -2   2  -8         27.33         34.12         7.07 o                         
  -1   2  -8         81.00         59.41         7.37 o                         
   0   2  -8         81.42         87.28         8.09 o                         
   1   2  -8         85.89         87.22        10.99 o                         
   2   2  -8        123.16        114.23         9.23 o                         
   3   2  -8         72.79         67.32         6.66 o                         
   4   2  -8          2.50         -4.53         6.78 o                         
   5   2  -8          1.09          2.06         5.06 o                         
   6   2  -8          0.39         -1.82         7.06 o                         
   7   2  -8          6.73          6.42         5.32 o                         
   8   2  -8         31.86         36.95         6.13 o                         
   9   2  -8         12.19         13.92         6.20 o                         
  10   2  -8         54.44         55.15         7.55 o                         
  11   2  -8         62.48         78.54         8.50 o                         
  12   2  -8          0.43         -4.78        11.08 o                         
  -4   3  -8         21.07         24.73         8.55 o                         
  -3   3  -8         33.71         31.55         7.21 o                         
  -2   3  -8         13.42          9.13         6.19 o                         
  -1   3  -8         16.50         23.23         6.98 o                         
   0   3  -8         46.52         49.27         9.43 o                         
   1   3  -8         11.48         20.84         5.74 o                         
   2   3  -8        156.30        157.22        11.19 o                         
   3   3  -8         64.24         60.55         6.23 o                         
   4   3  -8        196.05        204.36        13.23 o                         
   5   3  -8         45.66         65.41         9.93 o                         
   6   3  -8        206.06        218.87        12.91 o                         
   7   3  -8         56.55         68.04         7.89 o                         
   8   3  -8        127.87        149.32        11.71 o                         
   9   3  -8         35.58         42.28         6.77 o                         
  10   3  -8         19.48         33.70         7.80 o                         
  11   3  -8         37.36         37.93        11.56 o                         
  -3   4  -8         13.56         15.91         6.72 o                         
  -2   4  -8         23.82         25.72         6.72 o                         
  -1   4  -8         96.08         91.11        11.72 o                         
   0   4  -8         81.04         97.90         6.38 o                         
   1   4  -8        113.73        126.19        11.89 o                         
   2   4  -8        268.13        235.95        14.65 o                         
   3   4  -8        183.50        206.82        11.29 o                         
   4   4  -8        174.78        182.89        10.48 o                         
   5   4  -8         54.17         50.35         7.32 o                         
   6   4  -8        222.38        217.39        21.75 o                         
   7   4  -8        347.91        372.31        20.29 o                         
   8   4  -8        194.05        186.09        12.88 o                         
   9   4  -8        145.58        156.91        11.15 o                         
  10   4  -8         92.83        109.27        14.09 o                         
  11   4  -8         71.01         59.06        12.74 o                         
  -3   5  -8         25.69         20.77         7.00 o                         
  -2   5  -8         45.82         48.90         9.63 o                         
  -1   5  -8         41.68         46.42         6.80 o                         
   0   5  -8         46.56         47.57         5.75 o                         
   1   5  -8        218.05        213.99         8.89 o                         
   2   5  -8        241.98        249.61        11.52 o                         
   3   5  -8        387.73        422.41        18.71 o                         
   4   5  -8        365.92        317.49        13.69 o                         
   5   5  -8        371.89        358.69        14.77 o                         
   6   5  -8         54.10         47.73         9.59 o                         
   7   5  -8        227.95        207.18        17.86 o                         
   8   5  -8        149.37        145.78        15.33 o                         
   9   5  -8         92.35         96.10         8.79 o                         
  10   5  -8         66.69         75.01        12.05 o                         
  -2   6  -8         12.69         13.47         5.47 o                         
  -1   6  -8         11.37          8.76         8.89 o                         
   0   6  -8         68.53         68.11         6.43 o                         
   1   6  -8          4.96          2.32         4.96 o                         
   2   6  -8         67.65         63.96         6.29 o                         
   3   6  -8         62.47         65.80         6.02 o                         
   4   6  -8         60.79         60.87         5.81 o                         
   5   6  -8        194.62        189.64        10.01 o                         
   6   6  -8         92.37         87.50         8.22 o                         
   7   6  -8          1.55          6.18         7.91 o                         
   8   6  -8         18.62         17.50         8.74 o                         
   9   6  -8          6.26         -1.20         9.36 o                         
  -1   7  -8         20.48         18.21         5.27 o                         
   0   7  -8         10.71          6.62         4.96 o                         
   1   7  -8         53.30         59.24         7.89 o                         
   2   7  -8        152.15        144.71         8.71 o                         
   3   7  -8         66.41         70.06         6.36 o                         
   4   7  -8         14.78         17.33         7.45 o                         
   5   7  -8        105.75        104.23         7.15 o                         
   6   7  -8         14.02         10.49         6.42 o                         
   7   7  -8         60.85         77.15         8.33 o                         
   9   7  -8          7.75          5.59         9.89 o                         
   0   8  -8         47.26         48.57         6.68 o                         
   1   8  -8        115.31        126.59         9.61 o                         
   2   8  -8          3.21          4.87         5.23 o                         
   3   8  -8        175.61        174.74        10.00 o                         
   4   8  -8         68.93         74.07         6.27 o                         
   5   8  -8         32.92         47.20         6.14 o                         
   6   8  -8        196.30        215.96        20.62 o                         
   7   8  -8        107.41        133.55        15.15 o                         
   1   9  -8         14.99         13.20         5.60 o                         
   2   9  -8         76.17         76.04         7.06 o                         
   3   9  -8         22.07         21.66         5.77 o                         
   4   9  -8         63.24         72.89         7.17 o                         
   5   9  -8        287.06        281.98        16.80 o                         
   7   9  -8         12.11         13.72        11.13 o                         
   2  10  -8         17.34         15.39         6.17 o                         
   3  10  -8         20.38         25.70         6.57 o                         
   4  10  -8         49.14         49.23         8.92 o                         
   5  10  -8         23.08         12.78        10.53 o                         
   6  10  -8         17.44         10.92        10.74 o                         
   3  11  -8          8.74          9.16         7.71 o                         
   4  11  -8          7.60          2.67        11.68 o                         
   5  11  -8          0.15         -1.79        11.63 o                         
  -6   1  -7         27.92         26.46         7.69 o                         
  -5   1  -7         23.22         34.87         6.95 o                         
  -4   1  -7          6.12         10.90         5.67 o                         
  -3   1  -7         44.35         32.54         4.50 o                         
  -2   1  -7        108.25        117.83         7.29 o                         
  -1   1  -7        282.32        322.11        13.63 o                         
   0   1  -7        181.76        184.75         8.90 o                         
   1   1  -7         21.17         25.53         4.78 o                         
   2   1  -7        340.69        324.09        15.23 o                         
   3   1  -7        453.20        435.85        25.11 o                         
   4   1  -7        210.97        213.72         9.82 o                         
   5   1  -7        556.91        573.17        30.92 o                         
   6   1  -7         19.04         12.66         5.15 o                         
   7   1  -7        727.44        732.62        37.62 o                         
   8   1  -7        100.38        112.51        12.87 o                         
   9   1  -7         49.39         48.36         6.42 o                         
  10   1  -7         77.34         92.92        15.55 o                         
  11   1  -7         43.14         52.58         7.28 o                         
  12   1  -7          6.44          5.36         9.95 o                         
  -6   2  -7          6.88         -2.48        10.92 o                         
  -5   2  -7          9.79          6.51         6.22 o                         
  -4   2  -7         29.24         31.27         6.55 o                         
  -3   2  -7         43.94         40.26         6.56 o                         
  -2   2  -7        346.61        379.98        19.37 o                         
  -1   2  -7        166.25        165.27         8.40 o                         
   0   2  -7        492.91        484.74        22.75 o                         
   1   2  -7        593.36        627.22        23.48 o                         
   2   2  -7        346.72        355.36        13.80 o                         
   3   2  -7        481.48        446.60        24.55 o                         
   4   2  -7       1456.34       1402.56        69.33 o                         
   5   2  -7         89.15         67.01         5.93 o                         
   6   2  -7        387.17        369.54        19.25 o                         
   7   2  -7        176.22        171.43        12.23 o                         
   8   2  -7        326.02        338.28        25.51 o                         
   9   2  -7        344.55        358.49        19.70 o                         
  10   2  -7        106.18        104.55         8.67 o                         
  11   2  -7         77.06         76.56        10.51 o                         
  12   2  -7         90.02         97.73        13.40 o                         
  -5   3  -7          2.66          0.53         6.38 o                         
  -4   3  -7         53.00         56.27         7.35 o                         
  -3   3  -7        264.92        284.90        15.80 o                         
  -2   3  -7        196.98        180.77         8.32 o                         
  -1   3  -7        152.46        142.43         8.44 o                         
   0   3  -7        392.21        411.60        15.21 o                         
   1   3  -7         87.02         92.58         6.95 o                         
   2   3  -7        743.24        720.27        30.54 o                         
   3   3  -7        524.95        505.53        17.17 o                         
   4   3  -7        422.21        422.73        22.81 o                         
   5   3  -7       1258.69       1221.68        46.19 o                         
   6   3  -7        866.53        826.86        28.53 o                         
   7   3  -7          0.97         -2.19         4.67 o                         
   8   3  -7        315.99        316.95        16.83 o                         
   9   3  -7         58.70         65.02         7.33 o                         
  10   3  -7        197.33        204.47        13.00 o                         
  12   3  -7          2.47         -6.32        10.30 o                         
  -5   4  -7         19.63         29.56        11.17 o                         
  -4   4  -7         47.59         42.47         6.78 o                         
  -3   4  -7         40.68         31.14         7.14 o                         
  -2   4  -7         22.41         22.64         7.63 o                         
  -1   4  -7         18.19         17.10         3.38 o                         
   0   4  -7        225.88        244.09        10.06 o                         
   1   4  -7        450.89        451.92        16.26 o                         
   2   4  -7        204.37        208.24         8.02 o                         
   3   4  -7        166.48        152.41         7.14 o                         
   4   4  -7         49.32         51.43         3.90 o                         
   5   4  -7          5.97          8.09         3.18 o                         
   6   4  -7        337.78        341.55        15.30 o                         
   7   4  -7        336.49        311.82        16.91 o                         
   8   4  -7          8.58         19.00         5.56 o                         
   9   4  -7         52.43         60.26         6.74 o                         
  10   4  -7         58.17         52.83        10.48 o                         
  11   4  -7         52.85         54.35        11.33 o                         
  -4   5  -7         14.01         -0.62         9.33 o                         
  -3   5  -7         14.94         12.95         5.90 o                         
  -2   5  -7        135.58        135.84        13.14 o                         
  -1   5  -7        102.17         99.96         6.57 o                         
   0   5  -7         22.73         20.46         3.45 o                         
   1   5  -7        137.94        156.32         6.72 o                         
   2   5  -7          3.22          3.83         3.08 o                         
   3   5  -7        219.04        196.96         8.66 o                         
   4   5  -7        304.49        331.13        13.81 o                         
   5   5  -7         56.01         57.05         4.04 o                         
   6   5  -7         81.65         89.57         7.30 o                         
   7   5  -7        227.34        242.83        13.15 o                         
   8   5  -7         21.89         24.46         7.91 o                         
   9   5  -7        112.03        116.90        14.28 o                         
  10   5  -7         58.99         73.38        11.75 o                         
  11   5  -7          9.05         21.56        10.30 o                         
  -4   6  -7         71.97         72.28         9.68 o                         
  -3   6  -7         37.82         41.96         8.39 o                         
  -2   6  -7         46.11         36.76         5.12 o                         
  -1   6  -7         93.79        108.38         7.21 o                         
   0   6  -7        203.27        220.54         9.34 o                         
   1   6  -7         99.20         97.46         5.37 o                         
   2   6  -7        288.81        290.80        11.28 o                         
   3   6  -7        216.53        230.60         9.24 o                         
   4   6  -7        197.47        209.36        11.63 o                         
   5   6  -7        513.50        509.96        20.57 o                         
   6   6  -7         59.66         66.39         5.44 o                         
   8   6  -7        175.12        171.18        12.18 o                         
   9   6  -7         65.04         61.59        11.89 o                         
  10   6  -7        121.94        112.56        14.83 o                         
  -3   7  -7          0.08          5.77        10.35 o                         
  -2   7  -7         58.69         64.69         6.22 o                         
  -1   7  -7         72.47         70.76         5.99 o                         
   0   7  -7         38.25         34.92         6.63 o                         
   1   7  -7        132.49        132.12         6.54 o                         
   2   7  -7         91.75        103.91         5.77 o                         
   3   7  -7        250.33        258.02        11.82 o                         
   4   7  -7        220.31        212.19        10.66 o                         
   5   7  -7         55.93         62.29         5.53 o                         
   6   7  -7        370.33        362.15        16.33 o                         
   7   7  -7        115.50        112.14         8.70 o                         
   9   7  -7         76.15         77.52        12.41 o                         
  -2   8  -7         47.19         44.53         7.85 o                         
  -1   8  -7         21.56         26.32         5.23 o                         
   0   8  -7         19.16         19.82         4.93 o                         
   1   8  -7         12.43         10.27         4.56 o                         
   2   8  -7         20.02         14.08         4.58 o                         
   3   8  -7         63.27         59.98         5.89 o                         
   4   8  -7         59.98         58.03         5.74 o                         
   5   8  -7         49.64         49.52         5.51 o                         
   6   8  -7         22.74         17.61         8.61 o                         
   7   8  -7         14.25         10.44         9.38 o                         
   8   8  -7         55.38         57.01        11.95 o                         
  -1   9  -7         21.80         18.68         7.30 o                         
   0   9  -7          8.66          9.70         5.11 o                         
   1   9  -7          6.39          6.76         6.02 o                         
   2   9  -7         19.60         11.40         5.08 o                         
   3   9  -7         28.20         32.55         5.30 o                         
   4   9  -7          6.13          3.16         4.70 o                         
   5   9  -7          3.04          1.59         4.74 o                         
   6   9  -7          4.36          4.85         9.29 o                         
   7   9  -7          0.50          0.57         9.45 o                         
   8   9  -7          5.94          9.17        10.37 o                         
   0  10  -7          4.20          3.09         7.22 o                         
   1  10  -7         10.42         25.72         5.45 o                         
   2  10  -7         57.04         60.75         6.65 o                         
   3  10  -7         48.16         44.42         5.96 o                         
   4  10  -7         60.35         66.63         8.18 o                         
   5  10  -7         74.56         80.14        11.93 o                         
   6  10  -7          0.88          9.01        10.00 o                         
   7  10  -7         16.09         19.20        10.90 o                         
   1  11  -7         22.70         39.06        12.32 o                         
   2  11  -7          5.69          8.66         7.55 o                         
   3  11  -7         35.15         37.18         6.24 o                         
   4  11  -7         59.68         71.36        10.91 o                         
   5  11  -7          7.72          7.68         9.75 o                         
   6  11  -7        136.54        133.41        16.74 o                         
   3  12  -7         30.81         42.16        10.74 o                         
   4  12  -7          9.79         14.82         8.09 o                         
   5  12  -7         67.63         60.30        13.54 o                         
  -7   0  -6         19.95         31.52        11.56 o                         
  -6   0  -6         98.22        110.67        13.49 o                         
  -5   0  -6         60.91         60.03         9.63 o                         
  -4   0  -6         82.24         74.84         7.18 o                         
  -3   0  -6        378.42        373.13        19.85 o                         
  -2   0  -6        111.80        110.38         6.91 o                         
  -1   0  -6        311.61        330.31        16.57 o                         
   0   0  -6        562.56        550.91        26.11 o                         
   1   0  -6        212.49        219.76        19.24 o                         
   2   0  -6       1706.91       1717.96        84.34 o                         
   3   0  -6       2132.31       2067.95       127.52 o                         
   4   0  -6        120.44        126.93        10.51 o                         
   5   0  -6       2784.11       2867.50       132.64 o                         
   6   0  -6        621.89        553.13        20.03 o                         
   8   0  -6         78.89         67.57        10.60 o                         
   9   0  -6        108.35        108.10        13.26 o                         
  10   0  -6        253.91        231.32        21.38 o                         
  11   0  -6        259.85        283.97        22.18 o                         
  12   0  -6         10.44         11.61         9.08 o                         
  -7   1  -6         29.82         38.28         7.77 o                         
  -6   1  -6          3.36         -2.66         6.47 o                         
  -5   1  -6         54.95         60.73         7.17 o                         
  -4   1  -6        112.13        100.15         6.58 o                         
  -3   1  -6         12.28          8.88         3.10 o                         
  -2   1  -6        470.05        481.36        17.25 o                         
  -1   1  -6        314.93        345.54        12.21 o                         
   0   1  -6        287.07        284.16        11.89 o                         
   1   1  -6       1401.76       1419.22        45.75 o                         
   2   1  -6        233.13        235.76         7.66 o                         
   3   1  -6        503.77        479.97        23.96 o                         
   4   1  -6       1084.96       1050.22        43.03 o                         
   5   1  -6        367.84        363.80        14.02 o                         
   6   1  -6       1081.49       1094.42        37.89 o                         
   7   1  -6        821.77        809.33        36.12 o                         
   8   1  -6        151.09        153.15         9.07 o                         
   9   1  -6        133.66        135.55        11.51 o                         
  10   1  -6         77.41         89.77         7.49 o                         
  11   1  -6         33.84         31.91         6.67 o                         
  12   1  -6         86.61         87.27        12.62 o                         
  -7   2  -6          0.40        -11.98        11.98 o                         
  -6   2  -6          8.69         12.25         8.60 o                         
  -5   2  -6         16.07          7.63         5.42 o                         
  -4   2  -6          8.74          4.02         3.57 o                         
  -3   2  -6         80.50         85.21         5.47 o                         
  -2   2  -6         73.01         68.58         4.20 o                         
  -1   2  -6        310.44        321.70        13.89 o                         
   0   2  -6        134.79        141.26         8.34 o                         
   1   2  -6          1.45          3.24         2.32 o                         
   2   2  -6        186.95        186.52         9.07 o                         
   3   2  -6         96.63         94.93         4.52 o                         
   4   2  -6         26.74         30.63         2.47 o                         
   5   2  -6        124.24        120.67         5.47 o                         
   6   2  -6         40.16         34.31         3.23 o                         
   7   2  -6        603.68        575.94        29.91 o                         
   8   2  -6        457.34        441.21        22.28 o                         
   9   2  -6         24.32         21.06         5.08 o                         
  10   2  -6         42.44         45.59         6.16 o                         
  11   2  -6         14.13         16.83         8.55 o                         
  12   2  -6          1.13         -3.59         9.68 o                         
  13   2  -6         22.70         17.89        10.62 o                         
  -6   3  -6         21.99         27.95         7.01 o                         
  -5   3  -6          1.89         -1.23         5.71 o                         
  -4   3  -6        169.03        174.56        11.34 o                         
  -3   3  -6         30.80         31.08         3.94 o                         
  -2   3  -6        119.50        119.95         6.41 o                         
  -1   3  -6        420.50        453.65        19.67 o                         
   0   3  -6        442.38        430.73        12.85 o                         
   1   3  -6        302.86        284.24         9.77 o                         
   2   3  -6        318.50        322.69         9.45 o                         
   3   3  -6        237.85        221.95         7.15 o                         
   4   3  -6        323.28        297.00        11.22 o                         
   5   3  -6        714.81        716.07        19.61 o                         
   6   3  -6        543.84        495.92        17.00 o                         
   7   3  -6         34.81         37.20         5.20 o                         
   8   3  -6        429.54        459.23        21.87 o                         
   9   3  -6          3.16         -1.03         4.74 o                         
  10   3  -6         77.80         78.91         7.77 o                         
  11   3  -6         56.44         76.33        11.29 o                         
  12   3  -6          8.29         16.58        10.44 o                         
  -6   4  -6         11.54         13.89        10.53 o                         
  -5   4  -6         42.34         34.72         6.34 o                         
  -4   4  -6         18.76         19.11         5.75 o                         
  -3   4  -6         42.76         46.50         5.89 o                         
  -2   4  -6        144.21        166.26         8.82 o                         
  -1   4  -6        831.28        818.74        28.51 o                         
   0   4  -6        492.74        459.52        16.21 o                         
   1   4  -6       1119.08       1139.86        33.41 o                         
   2   4  -6        739.16        747.92        20.14 o                         
   3   4  -6        728.14        685.49        19.66 o                         
   4   4  -6        469.36        467.22        14.28 o                         
   5   4  -6        906.79        918.32        27.68 o                         
   6   4  -6        423.04        427.08        15.45 o                         
   7   4  -6        360.19        379.18        18.92 o                         
   8   4  -6        242.12        242.58        13.90 o                         
   9   4  -6        161.41        165.92        11.38 o                         
  10   4  -6        125.23        134.42        14.62 o                         
  11   4  -6         61.55         52.21        10.87 o                         
  12   4  -6         42.94         34.09        11.70 o                         
  -6   5  -6          9.55         -2.67        11.66 o                         
  -5   5  -6         10.69         15.20         8.31 o                         
  -4   5  -6         14.18         15.27         8.43 o                         
  -3   5  -6        114.81        126.14        11.63 o                         
  -2   5  -6         68.22         58.28         3.87 o                         
  -1   5  -6        251.22        261.52         9.17 o                         
   0   5  -6        360.98        372.04        13.81 o                         
   1   5  -6        364.96        357.43        11.33 o                         
   2   5  -6         15.35         12.54         2.48 o                         
   3   5  -6        396.76        393.25        14.17 o                         
   4   5  -6        744.35        740.76        22.58 o                         
   5   5  -6        171.22        171.64         8.42 o                         
   6   5  -6        237.93        230.37        10.55 o                         
   7   5  -6        465.85        455.36        22.78 o                         
   8   5  -6         47.41         44.63         5.95 o                         
   9   5  -6        131.63        117.80        13.31 o                         
  10   5  -6         13.21         14.35         9.24 o                         
  11   5  -6         27.31         41.57        10.76 o                         
  -5   6  -6          5.12          0.72         7.03 o                         
  -4   6  -6         12.89         14.21         9.54 o                         
  -3   6  -6         47.20         41.58         7.38 o                         
  -2   6  -6         15.65         12.58         3.98 o                         
  -1   6  -6         22.24         25.99         2.96 o                         
   0   6  -6         59.72         62.32         3.78 o                         
   1   6  -6        121.38        129.32         6.52 o                         
   2   6  -6        292.09        253.03        10.38 o                         
   3   6  -6        152.31        155.81         6.30 o                         
   4   6  -6        103.43        100.99         4.97 o                         
   5   6  -6         61.57         55.12         3.91 o                         
   6   6  -6        180.61        184.94         8.02 o                         
   7   6  -6         53.15         46.30         6.98 o                         
   8   6  -6         36.11         28.39         8.60 o                         
   9   6  -6          7.43         -0.53         8.44 o                         
  10   6  -6         32.03         26.16         9.70 o                         
  11   6  -6         38.19         38.35        11.24 o                         
  -5   7  -6          9.30          8.55         7.65 o                         
  -4   7  -6         32.43         26.23        10.12 o                         
  -3   7  -6         26.68         33.27         5.88 o                         
  -2   7  -6         11.38          8.14         3.98 o                         
  -1   7  -6         39.90         37.18         4.75 o                         
   0   7  -6        135.23        152.36         6.72 o                         
   1   7  -6        158.46        152.99         6.91 o                         
   2   7  -6        181.35        163.21         7.26 o                         
   3   7  -6          2.47          1.98         3.07 o                         
   4   7  -6         76.32         83.55         5.65 o                         
   5   7  -6         82.73         87.01         5.60 o                         
   6   7  -6         47.73         53.77         5.93 o                         
   7   7  -6         10.55          3.86         6.35 o                         
   8   7  -6         18.83         31.77         9.77 o                         
   9   7  -6         14.62         16.90         9.54 o                         
  10   7  -6         20.66         31.84        10.58 o                         
  -4   8  -6         37.71         32.01         7.94 o                         
  -2   8  -6        151.93        129.81         8.23 o                         
  -1   8  -6         41.06         55.79         5.38 o                         
   0   8  -6        103.45        121.87         7.67 o                         
   1   8  -6        231.16        205.55         8.56 o                         
   2   8  -6        105.24        116.13         6.25 o                         
   3   8  -6         42.78         49.15         5.03 o                         
   4   8  -6        374.24        350.62        15.63 o                         
   5   8  -6         17.09         21.28         4.30 o                         
   6   8  -6        238.03        257.62        11.77 o                         
   7   8  -6        123.11        113.13        13.06 o                         
   9   8  -6         75.29         66.49        12.21 o                         
  -3   9  -6        185.91        189.78        18.44 o                         
  -2   9  -6         17.60         22.97         7.28 o                         
  -1   9  -6         52.76         54.18         5.76 o                         
   0   9  -6         97.80         86.25         6.47 o                         
   1   9  -6          3.81          4.38         4.20 o                         
   2   9  -6        148.09        155.25         7.44 o                         
   3   9  -6        123.76        133.39         7.72 o                         
   4   9  -6         42.51         40.90         5.14 o                         
   5   9  -6        302.47        273.98        16.78 o                         
   6   9  -6         93.16         97.52        12.23 o                         
   7   9  -6        103.71         91.57        13.82 o                         
   8   9  -6        163.05        150.72        17.01 o                         
  -2  10  -6        125.82        142.33        11.82 o                         
  -1  10  -6         39.36         21.63         7.23 o                         
   0  10  -6         14.36         12.66         4.92 o                         
   1  10  -6         53.38         62.13         6.18 o                         
   2  10  -6         40.87         24.47         4.88 o                         
   3  10  -6         12.26          4.67         4.83 o                         
   4  10  -6         83.76         92.74         6.87 o                         
   5  10  -6         11.38         12.60         6.10 o                         
   6  10  -6         82.94         83.36        12.87 o                         
   7  10  -6         37.04         46.25        11.31 o                         
   8  10  -6          4.16          6.78        10.81 o                         
  -1  11  -6          9.35         13.04        11.63 o                         
   0  11  -6         19.33         23.71         7.72 o                         
   1  11  -6         20.88         27.35         5.51 o                         
   2  11  -6          8.26          1.02         5.51 o                         
   3  11  -6         23.16         28.84         6.84 o                         
   4  11  -6          3.35          5.09         6.14 o                         
   5  11  -6         27.74         19.27         7.09 o                         
   6  11  -6         32.85         37.98        11.38 o                         
   0  12  -6         29.92         10.37        11.22 o                         
   1  12  -6          0.01        -10.62        10.62 o                         
   2  12  -6         16.27         16.26         6.83 o                         
   3  12  -6          8.97          7.64         7.05 o                         
   4  12  -6         11.35          5.24        10.39 o                         
   5  12  -6          1.37          2.71         9.56 o                         
   4  13  -6         26.17         19.24        10.44 o                         
   5  13  -6         28.72         20.28        11.47 o                         
  -7   1  -5         28.73         30.48         6.99 o                         
  -6   1  -5         31.34         27.16         5.99 o                         
  -5   1  -5         22.35         20.69         5.24 o                         
  -4   1  -5         18.53         18.72         2.98 o                         
  -3   1  -5        635.66        654.41        22.64 o                         
  -2   1  -5          3.88          4.72         2.32 o                         
  -1   1  -5        732.51        757.38        25.96 o                         
   0   1  -5       1545.18       1570.90        60.78 o                         
   1   1  -5       1154.02       1354.27        45.30 o                         
   2   1  -5       1613.77       1854.65        87.51 o                         
   3   1  -5        673.47        608.54        21.66 o                         
   4   1  -5        403.26        342.61        13.42 o                         
   5   1  -5        864.78        888.64        30.66 o                         
   6   1  -5        722.12        724.19        24.54 o                         
   7   1  -5        463.38        446.05        15.28 o                         
   8   1  -5        997.26       1034.47        40.19 o                         
   9   1  -5        674.60        629.02        29.67 o                         
  10   1  -5         25.96         24.28         6.94 o                         
  11   1  -5         30.57         34.20         5.92 o                         
  12   1  -5         13.04         14.41         8.12 o                         
  -7   2  -5         79.34         71.27        10.55 o                         
  -6   2  -5         25.64         22.21         5.76 o                         
  -5   2  -5         61.32         59.12         6.88 o                         
  -4   2  -5        276.42        260.87         9.22 o                         
  -3   2  -5          7.34          4.76         2.53 o                         
  -2   2  -5        475.99        445.36        15.32 o                         
  -1   2  -5        492.20        542.44        19.48 o                         
   0   2  -5        706.60        667.72        20.36 o                         
   1   2  -5       2754.44       2726.58        80.42 o                         
   2   2  -5        614.46        633.91        18.65 o                         
   3   2  -5       1326.84       1264.51        36.31 o                         
   4   2  -5       2742.76       2733.61        79.63 o                         
   5   2  -5        550.30        561.63        14.74 o                         
   6   2  -5       1221.11       1167.48        36.54 o                         
   7   2  -5        906.34        907.21        26.51 o                         
   8   2  -5        275.50        260.73        10.08 o                         
   9   2  -5         94.96         79.12         7.41 o                         
  12   2  -5        109.82         98.81        13.15 o                         
  -6   3  -5        126.73        135.43        10.60 o                         
  -5   3  -5        127.16        105.27         7.79 o                         
  -4   3  -5        179.45        171.36         7.63 o                         
  -3   3  -5        353.92        350.33        12.48 o                         
  -2   3  -5        325.49        339.60        12.14 o                         
  -1   3  -5        309.71        316.42         9.18 o                         
   0   3  -5        294.21        287.66         9.12 o                         
   1   3  -5        313.16        296.66        10.05 o                         
   2   3  -5       1270.63       1231.51        34.42 o                         
   3   3  -5       1671.13       1663.59        47.18 o                         
   4   3  -5        170.97        184.59         7.50 o                         
   5   3  -5       1370.74       1346.13        40.50 o                         
   6   3  -5        364.40        334.27         9.44 o                         
   7   3  -5        227.35        247.60        10.83 o                         
   8   3  -5        183.98        165.08         8.63 o                         
   9   3  -5         70.97         75.79         6.71 o                         
  10   3  -5        158.75        163.62        16.23 o                         
  11   3  -5         82.66         90.53        11.84 o                         
  12   3  -5         14.59          9.79         9.79 o                         
  13   3  -5         19.21         20.44        10.55 o                         
  -6   4  -5          2.19          0.79         5.45 o                         
  -5   4  -5         35.86         27.25         4.42 o                         
  -4   4  -5         50.64         54.46         6.33 o                         
  -3   4  -5         31.38         26.19         3.18 o                         
  -2   4  -5        248.98        252.31        10.11 o                         
  -1   4  -5        188.56        175.24         5.38 o                         
   0   4  -5        135.97        134.14         5.24 o                         
   1   4  -5        315.82        320.49         9.10 o                         
   2   4  -5        141.11        143.45         4.38 o                         
   3   4  -5         37.44         39.32         2.39 o                         
   4   4  -5        208.03        196.79         6.82 o                         
   5   4  -5         56.16         51.19         2.72 o                         
   6   4  -5        260.56        247.07         8.68 o                         
   7   4  -5        695.54        641.13        19.28 o                         
   8   4  -5         46.22         52.82         5.64 o                         
   9   4  -5         80.85         83.68         7.84 o                         
  11   4  -5         17.68          7.75         9.45 o                         
  12   4  -5         33.49         43.68        11.10 o                         
  -6   5  -5          7.83         11.56         6.55 o                         
  -5   5  -5         84.15         92.13         6.43 o                         
  -4   5  -5          2.44          1.35         6.63 o                         
  -3   5  -5         79.89         64.39         4.57 o                         
  -2   5  -5        346.27        357.77        13.45 o                         
  -1   5  -5        310.44        309.52        10.51 o                         
   0   5  -5        236.94        237.55         8.11 o                         
   1   5  -5        608.89        600.02        16.89 o                         
   2   5  -5         90.77         94.14         3.36 o                         
   3   5  -5        368.08        349.46        10.63 o                         
   4   5  -5        131.10        127.20         4.55 o                         
   5   5  -5         39.97         45.18         2.90 o                         
   6   5  -5        459.12        463.10        15.17 o                         
   7   5  -5        384.97        378.34        12.74 o                         
   8   5  -5         13.76         14.56         3.44 o                         
   9   5  -5         46.08         53.27         9.59 o                         
  10   5  -5         53.96         55.43        10.25 o                         
  11   5  -5         23.35         14.92        10.02 o                         
  12   5  -5         15.06         18.37        10.48 o                         
  -7   6  -5         38.58         48.88        12.14 o                         
  -6   6  -5         66.58         66.60        12.60 o                         
  -5   6  -5         48.61         30.58         6.95 o                         
  -4   6  -5         44.77         39.45         5.07 o                         
  -3   6  -5        228.38        245.52        13.16 o                         
  -2   6  -5         56.14         42.20         2.86 o                         
  -1   6  -5        286.25        251.35        11.16 o                         
   0   6  -5        888.19        899.94        30.74 o                         
   1   6  -5        189.55        196.07         7.06 o                         
   2   6  -5       1385.64       1334.44        36.59 o                         
   3   6  -5       1155.05       1183.15        31.11 o                         
   4   6  -5        214.07        216.78         6.25 o                         
   5   6  -5        433.39        424.66        13.03 o                         
   6   6  -5        545.82        539.48        18.09 o                         
   7   6  -5        119.44        127.72         9.03 o                         
   8   6  -5        348.92        352.73        25.84 o                         
  10   6  -5         62.74         60.46        11.31 o                         
  11   6  -5         86.22         99.31        14.00 o                         
  -6   7  -5          6.50          2.99         9.43 o                         
  -5   7  -5         11.97         11.86         9.10 o                         
  -4   7  -5         58.70         67.15        14.71 o                         
  -3   7  -5          4.81          3.77         4.52 o                         
  -2   7  -5        491.79        475.60        24.27 o                         
  -1   7  -5        132.71        132.72         5.65 o                         
   0   7  -5        279.45        277.47         9.48 o                         
   1   7  -5        540.08        513.74        17.95 o                         
   2   7  -5        364.91        358.14        10.97 o                         
   3   7  -5          9.39          1.89         2.77 o                         
   4   7  -5        364.40        378.34        11.51 o                         
   5   7  -5        121.17        119.52         5.27 o                         
   6   7  -5        198.07        195.40         7.40 o                         
   7   7  -5        295.16        318.57        21.59 o                         
   8   7  -5         97.31        101.48        11.98 o                         
   9   7  -5        105.99         89.68        12.92 o                         
  10   7  -5         52.82         48.03        11.03 o                         
  -6   8  -5          4.98          0.62        11.15 o                         
  -5   8  -5         18.77         26.62        11.03 o                         
  -4   8  -5          1.85          3.89         6.44 o                         
  -3   8  -5         41.60         28.64         9.15 o                         
  -2   8  -5          5.03          1.01         3.66 o                         
  -1   8  -5        104.24        117.86         5.55 o                         
   0   8  -5         76.69         72.07         4.25 o                         
   1   8  -5        187.19        191.72         7.37 o                         
   2   8  -5         16.25          7.96         2.81 o                         
   3   8  -5         78.67         83.27         4.99 o                         
   4   8  -5         21.26         21.36         4.27 o                         
   5   8  -5        184.10        169.27         8.46 o                         
   6   8  -5         14.66          9.57         5.83 o                         
   9   8  -5          4.54         -2.30         9.52 o                         
  10   8  -5          7.86         -4.35        10.30 o                         
  -5   9  -5          2.01          0.64        10.62 o                         
  -4   9  -5          1.66        -10.07        10.07 o                         
  -3   9  -5          9.02         15.06         9.40 o                         
  -2   9  -5         47.54         32.34         4.60 o                         
  -1   9  -5          5.11         11.98         4.13 o                         
   0   9  -5         10.66          6.23         3.82 o                         
   1   9  -5         12.82         10.81         3.08 o                         
   2   9  -5         64.86         69.20         4.44 o                         
   3   9  -5         17.50         12.87         3.29 o                         
   4   9  -5          6.26         10.49         3.90 o                         
   5   9  -5          0.27          1.14         4.79 o                         
   6   9  -5         30.86         27.32         5.62 o                         
   7   9  -5         37.29         39.89        10.07 o                         
  -4  10  -5         21.67         34.35        11.17 o                         
  -2  10  -5          2.92         -0.42         6.83 o                         
  -1  10  -5         72.65         79.73         6.47 o                         
   0  10  -5         74.29         71.30         9.30 o                         
   1  10  -5         11.26          6.76         4.36 o                         
   2  10  -5         65.26         71.58         4.68 o                         
   3  10  -5        122.90        133.16         7.79 o                         
   4  10  -5         24.96         20.28         5.46 o                         
   5  10  -5        157.17        160.37        10.87 o                         
   6  10  -5         19.71         12.30         9.24 o                         
   7  10  -5         22.16         37.15        10.32 o                         
   8  10  -5         29.06         31.73        11.24 o                         
  -2  11  -5         61.26         76.21        12.67 o                         
  -1  11  -5         35.60         51.74         8.12 o                         
   0  11  -5         43.47         46.09         6.21 o                         
   1  11  -5        105.63        106.74        10.32 o                         
   2  11  -5         54.69         51.49         5.60 o                         
   3  11  -5         18.04         21.75         6.00 o                         
   4  11  -5        107.92         95.56        12.87 o                         
   5  11  -5         28.73         23.58         6.45 o                         
   6  11  -5        110.80         91.08        13.45 o                         
   7  11  -5         23.91         29.77        11.15 o                         
   0  12  -5         29.03         35.20        10.92 o                         
   1  12  -5          3.05          2.18         9.72 o                         
   2  12  -5         42.78         50.85         7.06 o                         
   3  12  -5         35.73         40.28         6.94 o                         
   4  12  -5          5.01         12.13        12.81 o                         
   5  12  -5         13.90          8.73         6.53 o                         
   2  13  -5         30.29         27.52        10.92 o                         
   3  13  -5          6.99         11.84         6.99 o                         
   4  13  -5          3.04          7.01         5.35 o                         
   5  13  -5          2.81          9.31        10.64 o                         
   4  14  -5         17.14         25.61        10.28 o                         
  -6   0  -4        420.46        427.24        31.70 o                         
  -5   0  -4        477.84        424.20        28.02 o                         
  -4   0  -4          2.67          2.35         3.25 o                         
  -3   0  -4       1372.80       1295.12        58.92 o                         
  -2   0  -4         79.17         76.15         4.36 o                         
  -1   0  -4        332.10        369.07        18.70 o                         
   0   0  -4       1712.31       1756.10       118.14 o                         
   1   0  -4       1110.32        976.65        78.42 o                         
   2   0  -4       9996.62      10853.64       743.89 o                         
   3   0  -4       5055.27       5113.61       230.91 o                         
   4   0  -4       1330.52       1219.93        62.34 o                         
   5   0  -4       2571.75       2608.74       120.21 o                         
   6   0  -4       1860.95       1774.50        81.74 o                         
   7   0  -4        232.73        224.54        21.33 o                         
   8   0  -4       1187.04       1259.57        62.07 o                         
   9   0  -4        253.75        246.33        17.89 o                         
  10   0  -4        264.71        231.92        21.01 o                         
  11   0  -4        215.20        212.65        18.44 o                         
  -6   1  -4         39.51         29.80         5.54 o                         
  -5   1  -4        164.03        157.72        10.81 o                         
  -4   1  -4        240.37        253.28         8.96 o                         
  -3   1  -4         43.75         44.49         3.59 o                         
  -2   1  -4       1888.44       1849.66        63.46 o                         
  -1   1  -4        745.39        764.89        27.70 o                         
   0   1  -4        892.34        944.98        27.71 o                         
   1   1  -4       2144.21       2093.63        68.74 o                         
   2   1  -4        857.50        914.45        24.74 o                         
   3   1  -4        649.18        687.44        26.12 o                         
   4   1  -4       2817.14       2778.46        80.12 o                         
   5   1  -4         11.62          9.78         1.68 o                         
   6   1  -4       1025.38       1026.44        37.13 o                         
   7   1  -4       1305.22       1308.41        43.57 o                         
   8   1  -4         73.90         63.33         3.73 o                         
   9   1  -4        270.75        254.54        11.74 o                         
  10   1  -4        194.62        197.40        10.91 o                         
  11   1  -4          3.34          6.83         7.66 o                         
  12   1  -4         42.69         30.25         8.87 o                         
  -6   2  -4         87.58         77.14         7.15 o                         
  -5   2  -4          2.92          0.94         3.63 o                         
  -4   2  -4        119.23        106.36         6.23 o                         
  -3   2  -4         68.03         74.09         3.68 o                         
  -2   2  -4        406.12        410.14        13.99 o                         
  -1   2  -4        187.14        180.61         6.48 o                         
   0   2  -4        438.46        457.60        14.60 o                         
   1   2  -4        244.81        265.86         7.56 o                         
   2   2  -4        132.61        126.71         4.12 o                         
   3   2  -4        398.22        457.42        13.32 o                         
   4   2  -4        196.68        187.31         5.77 o                         
   5   2  -4         49.57         50.35         2.05 o                         
   6   2  -4         63.98         67.58         3.09 o                         
   7   2  -4         40.11         43.14         2.37 o                         
   8   2  -4         71.88         63.26         4.77 o                         
   9   2  -4        177.65        189.33         8.89 o                         
  10   2  -4         13.15         13.52         4.59 o                         
  11   2  -4         14.16          7.36         7.82 o                         
  12   2  -4          8.99          4.67         9.10 o                         
  -6   3  -4         33.22         37.68         6.87 o                         
  -5   3  -4        113.78        113.13         6.28 o                         
  -4   3  -4         36.37         41.64         3.96 o                         
  -3   3  -4         68.39         63.91         3.52 o                         
  -2   3  -4        360.44        328.72        11.96 o                         
  -1   3  -4        191.40        171.26         6.78 o                         
   0   3  -4       1098.05       1101.42        29.86 o                         
   1   3  -4        423.81        377.35        11.38 o                         
   2   3  -4        682.31        705.46        20.29 o                         
   3   3  -4       1833.91       1859.92        53.69 o                         
   4   3  -4        363.16        374.36        10.16 o                         
   5   3  -4         34.13         37.15         2.14 o                         
   6   3  -4        344.78        328.87         9.40 o                         
   7   3  -4        588.33        549.95        17.68 o                         
   8   3  -4        227.56        250.95        10.07 o                         
   9   3  -4        213.97        222.29         9.08 o                         
  10   3  -4         76.35         88.16        10.53 o                         
  11   3  -4         51.96         55.61        10.48 o                         
  12   3  -4         22.80         17.13        10.07 o                         
  13   3  -4          2.70         -1.08        10.92 o                         
  -6   4  -4         83.65         87.60         6.89 o                         
  -5   4  -4         77.21         81.66         5.50 o                         
  -4   4  -4        199.15        176.59         8.98 o                         
  -3   4  -4        256.80        269.93         8.91 o                         
  -2   4  -4        297.55        293.56         9.78 o                         
  -1   4  -4        253.85        260.62         7.18 o                         
   0   4  -4        956.13        983.25        29.41 o                         
   1   4  -4        891.22        834.95        23.00 o                         
   2   4  -4        887.76        836.82        22.94 o                         
   3   4  -4        807.85        799.36        24.23 o                         
   4   4  -4       1333.23       1319.26        41.80 o                         
   5   4  -4       1268.86       1267.91        37.65 o                         
   6   4  -4        369.79        375.75        10.23 o                         
   7   4  -4        634.71        631.69        18.54 o                         
   8   4  -4        218.92        207.52         9.98 o                         
  11   4  -4          0.93          3.47         8.62 o                         
  12   4  -4          5.24          6.46         9.63 o                         
  -7   5  -4         49.87         52.55        10.62 o                         
  -6   5  -4         38.36         32.12         4.72 o                         
  -5   5  -4         32.95         41.37         4.86 o                         
  -4   5  -4        184.76        163.58         9.61 o                         
  -3   5  -4        163.89        193.10        11.00 o                         
  -2   5  -4        103.24        112.39         5.01 o                         
  -1   5  -4       1155.02       1137.47        31.96 o                         
   0   5  -4        877.19        895.11        23.71 o                         
   1   5  -4        959.78        991.65        25.88 o                         
   2   5  -4        450.08        465.10        12.63 o                         
   3   5  -4        180.42        180.40         5.56 o                         
   4   5  -4        539.55        531.15        17.06 o                         
   5   5  -4        340.35        323.69        10.09 o                         
   6   5  -4        339.47        318.21        11.08 o                         
   7   5  -4        136.36        143.16         5.33 o                         
   8   5  -4        220.24        199.14         9.76 o                         
   9   5  -4         76.21         68.28        10.32 o                         
  10   5  -4         80.63         85.50        11.75 o                         
  11   5  -4         26.48         25.54         9.86 o                         
  12   5  -4         25.94         22.99        10.87 o                         
  -8   6  -4          8.70         10.67        10.14 o                         
  -7   6  -4         29.78         21.06         9.95 o                         
  -6   6  -4         98.45        108.00        13.04 o                         
  -5   6  -4         91.08         74.54         7.12 o                         
  -4   6  -4        102.86        105.33         6.04 o                         
  -3   6  -4         61.68         68.55         5.62 o                         
  -2   6  -4        517.26        472.95        18.09 o                         
  -1   6  -4        173.64        155.04         5.74 o                         
   0   6  -4        166.90        192.59         5.75 o                         
   1   6  -4        240.16        265.41         8.26 o                         
   2   6  -4        593.44        583.22        16.70 o                         
   3   6  -4        382.92        399.81        11.02 o                         
   4   6  -4         95.62         96.54         3.34 o                         
   5   6  -4         56.66         49.52         2.80 o                         
   6   6  -4         86.31         84.19         3.63 o                         
   7   6  -4         24.70         22.98         2.72 o                         
   8   6  -4         74.69         61.22         9.63 o                         
   9   6  -4          9.37         14.71         8.23 o                         
  10   6  -4         57.14         50.53        10.05 o                         
  11   6  -4         13.18          6.83         9.59 o                         
  -8   7  -4          5.04          5.38        10.53 o                         
  -7   7  -4          0.33          7.36         9.91 o                         
  -6   7  -4         12.59         24.92         9.70 o                         
  -5   7  -4         18.77          3.15         8.30 o                         
  -4   7  -4         40.33         34.37         3.66 o                         
  -3   7  -4        173.26        204.38        13.97 o                         
  -2   7  -4         87.68         79.51         5.07 o                         
  -1   7  -4        441.30        396.70        14.54 o                         
   0   7  -4        167.11        186.90         6.23 o                         
   1   7  -4          4.43          2.97         1.83 o                         
   2   7  -4        145.85        143.93         5.16 o                         
   3   7  -4         73.09         73.18         3.07 o                         
   4   7  -4         26.75         29.67         2.30 o                         
   5   7  -4        172.07        187.81         6.36 o                         
   6   7  -4        259.74        249.91         8.64 o                         
   7   7  -4        286.71        259.02        23.86 o                         
   8   7  -4        145.67        157.69        15.61 o                         
   9   7  -4         31.57         35.61         9.70 o                         
  10   7  -4         21.40         18.14         9.89 o                         
  11   7  -4          9.40         -3.06        10.35 o                         
  -7   8  -4         39.42         27.54        11.13 o                         
  -6   8  -4         31.51         31.56        10.62 o                         
  -5   8  -4        153.93        155.27        15.66 o                         
  -4   8  -4        179.97        169.89        15.49 o                         
  -3   8  -4         12.38         15.23         6.67 o                         
  -2   8  -4        376.07        353.44        18.35 o                         
  -1   8  -4        168.48        162.56         6.55 o                         
   0   8  -4         36.71         36.55         3.37 o                         
   1   8  -4       1218.52       1187.95        40.83 o                         
   2   8  -4        154.50        154.09         5.27 o                         
   3   8  -4        349.83        330.05        11.59 o                         
   4   8  -4        747.91        756.04        22.84 o                         
   5   8  -4        140.52        135.37         5.56 o                         
   6   8  -4        199.52        218.74        10.40 o                         
   8   8  -4         10.19          7.72         8.71 o                         
   9   8  -4         86.27         84.14        12.71 o                         
  10   8  -4         46.06         52.35        11.54 o                         
  -6   9  -4         72.34         70.05        13.93 o                         
  -5   9  -4         48.19         45.57        10.97 o                         
  -4   9  -4         68.88         56.23        11.86 o                         
  -2   9  -4          4.32          7.59         3.30 o                         
  -1   9  -4        145.58        143.84         5.42 o                         
   0   9  -4        295.02        314.81        11.92 o                         
   1   9  -4         76.89         62.89         3.85 o                         
   2   9  -4        412.30        395.32        14.64 o                         
   3   9  -4        807.33        840.89        27.09 o                         
   4   9  -4        135.76        117.12         5.53 o                         
   5   9  -4        129.33        122.54         8.83 o                         
   6   9  -4         27.93         26.65         5.89 o                         
   7   9  -4         59.12         67.04        10.44 o                         
   9   9  -4         19.08         10.02         9.26 o                         
  -5  10  -4          2.77        -10.00        10.25 o                         
  -4  10  -4          8.49          0.60         9.54 o                         
  -2  10  -4         38.81         37.54         9.38 o                         
  -1  10  -4         55.52         54.01         3.63 o                         
   0  10  -4          5.28          6.10         2.88 o                         
   1  10  -4         91.10         93.21         5.11 o                         
   2  10  -4        103.20        109.14         5.22 o                         
   3  10  -4         28.48         25.31         4.49 o                         
   4  10  -4         32.51         19.56         5.34 o                         
   5  10  -4         18.44         29.90         7.08 o                         
   6  10  -4         33.86         30.04         5.99 o                         
   8  10  -4          3.78          6.92         9.89 o                         
  -4  11  -4          4.13          3.91        10.69 o                         
  -2  11  -4         33.51         19.98         9.63 o                         
  -1  11  -4          6.45          3.68         7.77 o                         
   0  11  -4         24.47         31.69         3.80 o                         
   1  11  -4         15.49         14.40         3.48 o                         
   2  11  -4          0.98          4.78         3.45 o                         
   3  11  -4          1.54         -3.58         5.33 o                         
   4  11  -4          7.84          9.19         5.57 o                         
   5  11  -4          9.49          1.49         5.88 o                         
   6  11  -4         34.38         15.01         9.45 o                         
   7  11  -4         11.14         16.37        10.62 o                         
   8  11  -4          3.26          6.07        10.37 o                         
  -2  12  -4         20.62         16.69         9.75 o                         
  -1  12  -4         21.09         17.77        10.16 o                         
   0  12  -4         21.81         19.27         9.54 o                         
   1  12  -4          5.09          5.29         3.87 o                         
   2  12  -4          0.78          6.92         4.35 o                         
   3  12  -4          8.83         10.66         4.57 o                         
   4  12  -4          4.36          4.10         5.99 o                         
   5  12  -4         31.80         20.54         6.51 o                         
   6  12  -4         37.19         39.86        11.38 o                         
   7  12  -4          0.14          3.52        10.44 o                         
   0  13  -4         46.22         43.06        11.33 o                         
   1  13  -4         71.59         74.46        12.55 o                         
   2  13  -4         39.80         44.85         7.07 o                         
   3  13  -4         16.62          8.57         5.01 o                         
   4  13  -4         21.76         31.81         6.02 o                         
   5  13  -4          4.43          6.60         7.21 o                         
   6  13  -4         11.03         21.59         7.79 o                         
   4  14  -4          5.43          2.43         6.52 o                         
   5  14  -4          6.81          8.16        10.64 o                         
  -6   1  -3        190.92        203.59        12.38 o                         
  -5   1  -3         93.57         86.50         6.45 o                         
  -4   1  -3        492.45        489.65        25.46 o                         
  -3   1  -3       1009.90       1045.99        33.69 o                         
  -2   1  -3        277.96        280.08         8.82 o                         
  -1   1  -3       1122.95       1063.56        38.78 o                         
   0   1  -3        514.95        576.45        23.16 o                         
   1   1  -3       3990.40       3932.66       128.77 o                         
   2   1  -3       2164.30       2091.07        60.23 o                         
   3   1  -3        230.01        240.10         5.62 o                         
   4   1  -3        254.86        282.35        11.12 o                         
   5   1  -3       1610.23       1758.61        52.11 o                         
   6   1  -3        132.29        104.74         4.22 o                         
   7   1  -3        162.65        160.74         7.53 o                         
   8   1  -3        482.87        481.61        17.62 o                         
   9   1  -3        111.54        112.29         5.72 o                         
  10   1  -3         63.67         53.43         5.64 o                         
  -6   2  -3          3.66          2.25         5.33 o                         
  -5   2  -3        457.98        447.44        19.82 o                         
  -4   2  -3        893.53        947.62        35.21 o                         
  -3   2  -3        234.18        224.01         8.39 o                         
  -2   2  -3       1905.99       1853.72        67.89 o                         
  -1   2  -3        962.85        845.53        26.52 o                         
   0   2  -3       1035.11       1166.92        26.18 o                         
   1   2  -3       2053.97       2042.02        61.69 o                         
   2   2  -3        330.34        307.96        11.38 o                         
   3   2  -3       2238.70       2363.83        71.31 o                         
   4   2  -3       4744.05       4705.81       126.74 o                         
   5   2  -3       1725.00       1788.02        51.14 o                         
   6   2  -3       1333.14       1324.84        39.37 o                         
   7   2  -3       1569.39       1554.01        44.66 o                         
   8   2  -3         33.80         30.40         2.83 o                         
   9   2  -3        309.38        301.90        13.80 o                         
  10   2  -3        166.96        172.49        14.53 o                         
  11   2  -3         14.96         19.08         8.58 o                         
  12   2  -3         68.46         62.99        11.10 o                         
  -6   3  -3        234.47        231.32        18.12 o                         
  -5   3  -3        456.92        453.44        16.37 o                         
  -4   3  -3          3.01          6.24         2.09 o                         
  -3   3  -3        437.45        413.91        14.62 o                         
  -2   3  -3        146.35        140.52         4.67 o                         
  -1   3  -3        388.57        349.86        13.68 o                         
   0   3  -3       4698.29       4750.34       127.79 o                         
   1   3  -3        325.78        339.60        10.17 o                         
   2   3  -3       3488.29       3631.98       106.01 o                         
   3   3  -3       4257.94       4449.52       123.95 o                         
   4   3  -3        801.42        829.55        19.84 o                         
   5   3  -3        343.85        320.22         8.88 o                         
   6   3  -3        361.78        349.99         9.25 o                         
   7   3  -3        144.87        150.55         6.20 o                         
   8   3  -3        726.36        713.49        30.09 o                         
   9   3  -3        177.21        158.11         9.29 o                         
  10   3  -3        122.15        130.97        13.47 o                         
  11   3  -3        194.10        195.57        17.43 o                         
  12   3  -3         30.85         39.36        10.02 o                         
  -7   4  -3        100.29         95.02        11.66 o                         
  -6   4  -3         71.08         74.23         9.47 o                         
  -5   4  -3        298.76        302.28        11.56 o                         
  -4   4  -3        257.50        228.67         9.37 o                         
  -3   4  -3         31.92         39.40         2.54 o                         
  -2   4  -3        737.32        775.21        27.42 o                         
  -1   4  -3       1849.07       1866.60        50.35 o                         
   0   4  -3        302.86        322.43         8.77 o                         
   1   4  -3        581.05        619.81        17.66 o                         
   2   4  -3        533.09        537.13        14.59 o                         
   3   4  -3        113.08         99.97         3.84 o                         
   4   4  -3        714.51        801.93        23.41 o                         
   5   4  -3        599.87        638.81        17.07 o                         
   6   4  -3        288.46        268.27         8.34 o                         
   7   4  -3         87.85         82.88         2.89 o                         
   8   4  -3        120.11        109.06         6.00 o                         
   9   4  -3         92.78         80.69        10.69 o                         
  10   4  -3         51.44         35.82         8.94 o                         
  11   4  -3         21.01         30.37         9.13 o                         
  12   4  -3          3.83         -1.59         9.33 o                         
  -8   5  -3         41.07         53.77         9.95 o                         
  -7   5  -3         37.91         22.85         8.25 o                         
  -6   5  -3         41.34         37.33         8.18 o                         
  -5   5  -3         20.13         22.15         3.33 o                         
  -4   5  -3        160.92        147.64         6.21 o                         
  -3   5  -3        238.39        274.18        11.53 o                         
  -2   5  -3       1071.87        997.06        36.21 o                         
  -1   5  -3        367.82        337.13         8.68 o                         
   0   5  -3        212.80        212.29         6.63 o                         
   1   5  -3        636.67        571.59        15.54 o                         
   2   5  -3        185.47        206.05         5.57 o                         
   3   5  -3          8.08          8.37         1.37 o                         
   4   5  -3        912.18        892.88        26.65 o                         
   5   5  -3        315.48        322.88         9.19 o                         
   6   5  -3        155.49        157.48         5.59 o                         
   7   5  -3        697.85        727.78        20.97 o                         
   8   5  -3         29.09         26.37         7.47 o                         
  10   5  -3        105.84         99.22        12.30 o                         
  11   5  -3         48.62         53.59        10.99 o                         
  12   5  -3         25.34         35.38        11.82 o                         
  -9   6  -3          3.33         16.76         9.93 o                         
  -8   6  -3         19.65          9.56         9.36 o                         
  -7   6  -3         20.17         14.25         7.84 o                         
  -6   6  -3        219.23        261.74        21.75 o                         
  -5   6  -3        441.74        434.87        31.96 o                         
  -4   6  -3        367.69        324.50        22.13 o                         
  -3   6  -3        718.40        726.13        26.18 o                         
  -2   6  -3        141.39        146.49         4.71 o                         
  -1   6  -3        656.90        605.49        17.25 o                         
   0   6  -3        613.36        595.30        15.62 o                         
   1   6  -3        286.89        296.47         9.68 o                         
   2   6  -3       1357.09       1314.83        37.86 o                         
   3   6  -3       1962.78       2031.90        52.85 o                         
   4   6  -3        109.94        107.28         3.64 o                         
   5   6  -3        426.86        428.65        13.49 o                         
   6   6  -3        350.96        357.07        10.86 o                         
   7   6  -3        206.84        190.39        10.25 o                         
   8   6  -3        406.12        412.78        28.09 o                         
   9   6  -3         47.21         64.76         9.84 o                         
  10   6  -3         18.73         22.23         8.87 o                         
  11   6  -3         21.11         16.30        10.07 o                         
  -9   7  -3          2.68         -1.13        10.46 o                         
  -8   7  -3          2.62         -2.67         8.69 o                         
  -7   7  -3         38.66         49.43        10.87 o                         
  -6   7  -3          9.36          6.94         7.40 o                         
  -5   7  -3         47.53         53.01         9.66 o                         
  -4   7  -3        119.15        126.79        13.47 o                         
  -3   7  -3        279.22        277.46        15.01 o                         
  -2   7  -3        464.20        490.56        15.36 o                         
  -1   7  -3        392.68        354.71        11.57 o                         
   0   7  -3        250.21        226.73         7.99 o                         
   1   7  -3       1310.96       1325.36        36.75 o                         
   2   7  -3        460.85        455.80        12.65 o                         
   3   7  -3        329.81        332.88        10.44 o                         
   4   7  -3        661.57        682.35        18.81 o                         
   5   7  -3        116.54        115.34         4.24 o                         
   6   7  -3        190.86        183.93         7.10 o                         
   7   7  -3         68.34         69.07         5.04 o                         
   8   7  -3         22.86         14.74         7.91 o                         
   9   7  -3        121.91        106.58        13.47 o                         
  10   7  -3         20.59         25.29        10.00 o                         
  11   7  -3         23.52         22.76        11.17 o                         
  -8   8  -3          9.16         13.72        11.06 o                         
  -7   8  -3         10.46         10.69         9.84 o                         
  -6   8  -3          2.94          3.13         8.80 o                         
  -5   8  -3          6.83          5.98         8.35 o                         
  -4   8  -3          6.80         11.33         7.36 o                         
  -2   8  -3         36.50         22.62         2.94 o                         
  -1   8  -3        139.86        156.33         5.26 o                         
   0   8  -3        259.06        301.29        10.39 o                         
   1   8  -3        103.97         90.59         3.21 o                         
   2   8  -3        161.81        156.04         5.35 o                         
   3   8  -3         94.43        100.64         3.78 o                         
   4   8  -3         75.98         81.62         3.50 o                         
   5   8  -3        104.48         94.98         3.90 o                         
   6   8  -3         81.81         68.13         5.53 o                         
   7   8  -3         26.43         28.39         5.82 o                         
   8   8  -3         24.47         23.10         8.67 o                         
   9   8  -3         13.74          8.02         8.58 o                         
  10   8  -3         12.53         10.51         9.66 o                         
  -7   9  -3          2.15         -0.60        10.16 o                         
  -6   9  -3          8.49          8.41         9.17 o                         
  -5   9  -3          4.39         -4.32         8.58 o                         
  -4   9  -3         61.24         55.31        10.46 o                         
  -3   9  -3         40.47         39.91         3.79 o                         
  -2   9  -3         97.97        107.13         7.15 o                         
  -1   9  -3          9.64          6.23         1.75 o                         
   0   9  -3         79.88         74.26         3.50 o                         
   1   9  -3         31.51         32.27         2.70 o                         
   2   9  -3         30.20         38.47         2.97 o                         
   3   9  -3         33.38         31.46         2.87 o                         
   4   9  -3         28.10         29.01         3.11 o                         
   5   9  -3         11.15          9.44         4.13 o                         
   6   9  -3         51.96         50.26         5.86 o                         
   9   9  -3          4.77         13.08         9.91 o                         
  -6  10  -3         16.41         17.08        10.90 o                         
  -5  10  -3          5.42          2.34         9.08 o                         
  -4  10  -3         63.05         55.50        10.67 o                         
  -2  10  -3         18.89         15.55         4.62 o                         
  -1  10  -3         68.33         61.53         3.31 o                         
   0  10  -3        175.41        183.56         7.46 o                         
   1  10  -3         55.85         51.07         3.41 o                         
   2  10  -3        230.11        210.00        10.26 o                         
   3  10  -3        131.86        128.70         6.56 o                         
   4  10  -3         52.59         59.16         6.66 o                         
   5  10  -3        162.55        158.99        11.44 o                         
   6  10  -3         56.48         63.27         6.52 o                         
   7  10  -3         23.61         20.00         8.97 o                         
  -5  11  -3          8.65          9.45        10.02 o                         
  -4  11  -3         79.76         73.45        12.39 o                         
  -2  11  -3         71.21         81.11        11.33 o                         
  -1  11  -3        111.97        126.96         6.26 o                         
   0  11  -3         17.48         19.32         3.48 o                         
   1  11  -3        389.58        366.02        13.50 o                         
   2  11  -3        181.59        195.17         7.79 o                         
   3  11  -3         71.98         77.41         5.69 o                         
   4  11  -3        199.42        189.15         9.25 o                         
   5  11  -3         92.82         96.49         7.93 o                         
   6  11  -3          2.05          2.73         5.55 o                         
   7  11  -3         26.33         27.88         7.31 o                         
   8  11  -3          6.99          9.72        10.28 o                         
  -4  12  -3          7.37          5.59         9.95 o                         
  -2  12  -3         10.45         11.63         8.83 o                         
   0  12  -3         35.90         33.01         4.19 o                         
   1  12  -3          5.30         -1.62         3.81 o                         
   2  12  -3        126.00        128.03         8.09 o                         
   3  12  -3        208.31        198.14         9.91 o                         
   4  12  -3         38.35         37.31         5.28 o                         
   5  12  -3         23.97         19.38         5.25 o                         
   6  12  -3          4.16          6.06         6.50 o                         
   7  12  -3         20.73         19.90         7.97 o                         
  -2  13  -3         48.44         42.65        11.31 o                         
  -1  13  -3         56.07         56.37        11.17 o                         
   0  13  -3          6.69         -9.56         9.56 o                         
   1  13  -3          1.92          6.92         7.84 o                         
   2  13  -3         27.25         23.85         6.67 o                         
   3  13  -3         69.88         70.59         6.44 o                         
   4  13  -3         28.60         25.35         5.31 o                         
   5  13  -3          5.77          4.02         6.25 o                         
   6  13  -3         25.57         15.27         7.92 o                         
   2  14  -3          0.79         -0.57         9.75 o                         
   3  14  -3         27.38         26.00         5.68 o                         
   4  14  -3         15.65         18.99         5.59 o                         
   5  14  -3          2.16          6.07         6.04 o                         
   4  15  -3          0.01          3.15        11.01 o                         
  -5   0  -2        699.86        711.02        43.59 o                         
  -4   0  -2        587.87        586.65        50.74 o                         
  -3   0  -2       1474.51       1468.59        99.18 o                         
  -2   0  -2       1224.95       1125.44        54.36 o                         
  -1   0  -2       2589.18       2389.76       163.25 o                         
   0   0  -2       4191.20       4066.15       301.28 o                         
   1   0  -2       2082.34       1985.87        85.71 o                         
   2   0  -2        560.02        491.06        15.36 o                         
   3   0  -2       7790.09       8101.67       369.92 o                         
   4   0  -2        418.37        502.65        27.48 o                         
   5   0  -2       2032.32       2221.63       101.13 o                         
   6   0  -2        866.61       1004.36        54.28 o                         
   7   0  -2        530.83        523.87        28.58 o                         
   8   0  -2       1490.67       1441.88        68.80 o                         
   9   0  -2        134.61        137.82         7.68 o                         
  10   0  -2         71.88         77.96         9.26 o                         
  -5   1  -2        382.83        410.72        22.26 o                         
  -4   1  -2        983.39        942.75        35.23 o                         
  -3   1  -2        318.86        360.35        13.06 o                         
  -2   1  -2       1796.87       1758.36        67.68 o                         
  -1   1  -2       4030.50       3798.62       109.39 o                         
   0   1  -2        937.17        949.85        27.13 o                         
   1   1  -2       4542.19       4696.00       138.81 o                         
   2   1  -2       1659.76       1703.83        46.40 o                         
   3   1  -2       1873.57       1960.99        53.70 o                         
   4   1  -2       3402.40       3391.98        94.66 o                         
   5   1  -2        816.72        785.05        22.32 o                         
   6   1  -2        117.34        120.95         4.54 o                         
   7   1  -2        456.02        445.95        12.21 o                         
   8   1  -2         12.32         15.42         2.16 o                         
   9   1  -2        282.37        276.16        11.21 o                         
  10   1  -2        111.48        100.74         7.23 o                         
  11   1  -2          4.04          5.26         6.99 o                         
  -6   2  -2         77.38         84.14         8.37 o                         
  -5   2  -2        127.62        131.04        10.13 o                         
  -4   2  -2          8.07         13.88         2.17 o                         
  -3   2  -2       1901.03       1890.50        75.58 o                         
  -2   2  -2       1508.15       1520.32        89.38 o                         
  -1   2  -2         13.22         14.94         1.09 o                         
   0   2  -2       1340.49       1242.62        36.48 o                         
   1   2  -2         24.90         33.58         1.63 o                         
   2   2  -2        809.74        864.18        25.33 o                         
   3   2  -2        699.96        697.31        18.28 o                         
   4   2  -2         31.41         30.50         1.41 o                         
   5   2  -2        862.70        828.90        23.25 o                         
   6   2  -2        909.54        987.19        24.52 o                         
   7   2  -2        131.61        132.98         4.18 o                         
   8   2  -2         66.61         62.94         3.66 o                         
   9   2  -2        138.67        125.62        15.39 o                         
  10   2  -2         49.78         37.17         8.00 o                         
  11   2  -2          2.41          2.87         7.08 o                         
  -7   3  -2         50.95         50.21         7.59 o                         
  -6   3  -2        114.70        118.69        10.09 o                         
  -5   3  -2        303.99        286.22        13.54 o                         
  -4   3  -2        312.78        327.18        12.09 o                         
  -3   3  -2        649.62        630.26        23.76 o                         
  -2   3  -2       1135.95       1244.07        47.86 o                         
  -1   3  -2        848.24        835.29        24.73 o                         
   0   3  -2       1151.87       1147.61        29.11 o                         
   1   3  -2        190.55        156.05         5.35 o                         
   2   3  -2       2089.15       2140.43        72.70 o                         
   3   3  -2       2522.34       2492.86        66.61 o                         
   4   3  -2        668.14        704.26        16.37 o                         
   5   3  -2         78.61         77.54         3.00 o                         
   6   3  -2        137.48        132.20         3.95 o                         
   7   3  -2         19.85         20.06         1.59 o                         
   8   3  -2        167.09        173.73         8.32 o                         
   9   3  -2         51.20         43.89         7.91 o                         
  10   3  -2         14.07         23.70         8.28 o                         
  11   3  -2         22.09         24.51         8.60 o                         
  12   3  -2         10.07         15.56         9.70 o                         
  -8   4  -2         22.01         25.36         7.56 o                         
  -7   4  -2         53.48         54.67         8.23 o                         
  -6   4  -2         97.92        100.15         6.53 o                         
  -5   4  -2        181.90        192.57        13.41 o                         
  -4   4  -2       1381.19       1387.22        55.04 o                         
  -3   4  -2       3331.01       3270.52       108.88 o                         
  -2   4  -2       3080.79       3221.70       113.45 o                         
  -1   4  -2       1501.22       1487.48        36.57 o                         
   0   4  -2        926.64        955.81        25.73 o                         
   1   4  -2       1851.55       1692.31        44.24 o                         
   2   4  -2       2330.43       2338.44        70.27 o                         
   3   4  -2        198.83        191.41         8.94 o                         
   4   4  -2       2024.54       2087.10        57.31 o                         
   5   4  -2       1352.18       1295.08        36.45 o                         
   6   4  -2        632.03        647.96        18.73 o                         
   7   4  -2        346.12        355.01         9.66 o                         
   8   4  -2        466.62        456.93        24.18 o                         
   9   4  -2         87.81         87.75        10.16 o                         
  10   4  -2         28.13         28.58         8.53 o                         
  11   4  -2          5.10         10.21         9.36 o                         
  12   4  -2         21.95         20.48        10.28 o                         
  -9   5  -2          6.13          0.44         8.48 o                         
  -8   5  -2         51.15         59.50        10.09 o                         
  -7   5  -2        139.83        133.23         7.98 o                         
  -6   5  -2         23.41         19.62         4.50 o                         
  -5   5  -2         49.30         52.25         5.29 o                         
  -4   5  -2        109.69         98.30         5.23 o                         
  -3   5  -2        186.23        178.69         9.09 o                         
  -2   5  -2       1482.50       1527.92        54.55 o                         
  -1   5  -2       1228.44       1227.04        33.88 o                         
   0   5  -2        390.42        365.97        12.50 o                         
   1   5  -2       1937.23       2010.10        55.62 o                         
   2   5  -2       1058.92       1042.58        28.51 o                         
   3   5  -2       1158.36       1118.09        35.14 o                         
   4   5  -2       1348.69       1349.08        42.14 o                         
   5   5  -2        906.44        915.51        24.20 o                         
   6   5  -2        462.01        477.41        12.45 o                         
   7   5  -2        325.64        317.86         9.53 o                         
   8   5  -2         15.51         13.56         6.71 o                         
   9   5  -2        143.03        132.97        14.83 o                         
  10   5  -2        112.97        104.35        13.10 o                         
  11   5  -2         18.08          3.70         9.10 o                         
  12   5  -2          8.73          1.13        10.18 o                         
  -9   6  -2         13.01          8.90         8.60 o                         
  -7   6  -2          8.74         -0.44         7.47 o                         
  -6   6  -2         41.07         43.42         7.29 o                         
  -5   6  -2        257.29        222.62        12.08 o                         
  -4   6  -2         42.89         53.88         5.24 o                         
  -3   6  -2         66.91         81.47         4.97 o                         
  -2   6  -2        101.32         92.84         4.59 o                         
  -1   6  -2        459.45        503.09        16.62 o                         
   0   6  -2        491.52        470.45        13.28 o                         
   1   6  -2         98.67        129.99         3.80 o                         
   2   6  -2         34.96         34.62         2.03 o                         
   3   6  -2        643.45        673.93        18.18 o                         
   4   6  -2         66.27         71.38         2.64 o                         
   5   6  -2         78.48         72.90         3.24 o                         
   6   6  -2        373.86        397.07        10.71 o                         
   7   6  -2        200.13        208.80         9.61 o                         
   8   6  -2          8.12          7.82         7.01 o                         
   9   6  -2         73.70         57.80         9.84 o                         
  10   6  -2          5.61          7.77         8.69 o                         
  11   6  -2         12.05          5.66         9.47 o                         
  -9   7  -2         62.90         78.62        11.43 o                         
  -8   7  -2         17.97         16.53         8.94 o                         
  -7   7  -2          6.90         10.12         7.75 o                         
  -6   7  -2         72.01         75.93        10.14 o                         
  -5   7  -2         41.74         40.97         7.56 o                         
  -4   7  -2         55.06         57.81         5.87 o                         
  -3   7  -2        136.88        120.81        11.38 o                         
  -2   7  -2        104.07        101.49         3.92 o                         
  -1   7  -2        317.35        316.99         9.70 o                         
   0   7  -2        197.18        196.95         6.57 o                         
   1   7  -2        184.16        178.13         5.39 o                         
   2   7  -2        190.42        169.20         5.41 o                         
   3   7  -2        301.98        318.18         8.52 o                         
   4   7  -2         47.54         51.05         2.42 o                         
   5   7  -2        157.46        158.66         5.74 o                         
   6   7  -2        131.66        137.69         6.52 o                         
   7   7  -2          7.49         11.20         3.06 o                         
   8   7  -2         12.88         10.71         7.36 o                         
   9   7  -2         12.76         16.21         8.55 o                         
  10   7  -2          0.53          2.21         8.67 o                         
  -8   8  -2          5.00          1.61         9.54 o                         
  -7   8  -2         70.42         73.31        10.81 o                         
  -6   8  -2         18.31         25.77         8.23 o                         
  -5   8  -2         77.46         85.54        11.43 o                         
  -4   8  -2        281.56        266.36        21.10 o                         
  -2   8  -2        448.34        444.45        13.72 o                         
  -1   8  -2        444.63        401.03        13.20 o                         
   0   8  -2         91.96         88.38         3.23 o                         
   1   8  -2        229.58        228.37         6.86 o                         
   2   8  -2        275.05        267.42         7.70 o                         
   3   8  -2         50.76         49.18         3.46 o                         
   4   8  -2        663.55        682.55        20.49 o                         
   5   8  -2         99.16        100.23         5.05 o                         
   6   8  -2         38.51         35.52         4.35 o                         
   7   8  -2        123.00        145.26         9.26 o                         
   8   8  -2         16.49         19.22         8.28 o                         
   9   8  -2         68.24         62.42        10.90 o                         
  10   8  -2         24.15         35.70         8.00 o                         
  -9   9  -2         16.85          6.41        11.08 o                         
  -8   9  -2         56.67         67.75        12.18 o                         
  -7   9  -2          5.62         19.56         9.68 o                         
  -6   9  -2         81.00         99.25        13.22 o                         
  -5   9  -2        127.01        118.01        12.83 o                         
  -4   9  -2         31.45         26.14         7.38 o                         
  -2   9  -2         43.60         42.18         2.11 o                         
  -1   9  -2         74.64         64.90         3.28 o                         
   0   9  -2       1257.75       1253.29        42.89 o                         
   1   9  -2         10.47          8.47         2.18 o                         
   2   9  -2        994.79        989.94        31.41 o                         
   3   9  -2        819.00        804.95        26.58 o                         
   4   9  -2        211.58        207.25        10.86 o                         
   5   9  -2         75.47         77.32         6.54 o                         
   6   9  -2        148.96        135.40         8.78 o                         
   8   9  -2        134.85        124.24        14.90 o                         
   9   9  -2         44.08         53.76         7.86 o                         
  -8  10  -2          5.72         -7.82        11.15 o                         
  -7  10  -2         20.97         18.21        10.90 o                         
  -6  10  -2         27.05         36.65        10.51 o                         
  -5  10  -2         40.60         30.32         9.54 o                         
  -4  10  -2         33.50         37.96         9.13 o                         
  -2  10  -2        260.01        230.44         7.62 o                         
  -1  10  -2        134.73        141.81         5.08 o                         
   0  10  -2         14.27         12.38         2.27 o                         
   1  10  -2        221.56        218.57         7.79 o                         
   2  10  -2         55.19         57.69         3.38 o                         
   3  10  -2        214.04        237.20        11.54 o                         
   4  10  -2        435.53        436.96        18.13 o                         
   5  10  -2        118.07        120.53         7.07 o                         
   6  10  -2         31.87         34.65         4.80 o                         
   7  10  -2         70.79         57.27         7.64 o                         
  -6  11  -2         12.72         24.35        11.29 o                         
  -5  11  -2         37.26         29.91         9.86 o                         
  -4  11  -2         10.79         16.90         8.62 o                         
  -2  11  -2         54.26         57.78        10.20 o                         
  -1  11  -2          0.79          0.44         2.73 o                         
   0  11  -2         27.03         26.97         2.77 o                         
   1  11  -2         61.42         68.88         3.78 o                         
   2  11  -2         67.10         61.85         4.97 o                         
   3  11  -2         25.52         24.92         4.29 o                         
   4  11  -2        132.22        154.40         8.26 o                         
   5  11  -2         40.47         27.77         5.83 o                         
   6  11  -2         20.86         18.31         4.81 o                         
   7  11  -2         20.82         22.19         7.01 o                         
   8  11  -2          2.71         -3.35         8.84 o                         
  -5  12  -2          4.02         -4.12         9.66 o                         
  -4  12  -2         17.10         10.58         9.36 o                         
  -2  12  -2         76.46         71.13        11.13 o                         
  -1  12  -2         29.37         29.31         4.72 o                         
   0  12  -2         63.15         72.65         7.68 o                         
   1  12  -2          3.95          4.26         3.88 o                         
   2  12  -2          4.68          6.30         4.10 o                         
   3  12  -2         57.58         52.24         5.47 o                         
   4  12  -2         60.09         57.42         5.62 o                         
   5  12  -2         63.12         51.14         5.83 o                         
   6  12  -2         44.13         47.26         6.09 o                         
   7  12  -2         21.46         23.17         7.73 o                         
  -2  13  -2         10.45         -1.72         9.45 o                         
  -1  13  -2         12.27         21.01         9.22 o                         
   0  13  -2         30.00         22.44         9.33 o                         
   1  13  -2          5.12          2.12         4.99 o                         
   2  13  -2         30.98         29.54         5.46 o                         
   3  13  -2         50.02         51.12         5.81 o                         
   4  13  -2          1.49         -0.39         6.27 o                         
   5  13  -2         22.85         24.44         5.71 o                         
   6  13  -2         14.61          8.26         7.42 o                         
   0  14  -2          0.02         15.86         9.82 o                         
   1  14  -2         11.23          4.46         9.36 o                         
   2  14  -2          8.93          7.53         6.39 o                         
   3  14  -2          1.67          1.02         5.32 o                         
   4  14  -2         24.71         29.70         6.17 o                         
   5  14  -2         17.99         10.89         5.91 o                         
   3  15  -2          1.96         -0.44         9.15 o                         
  -5   1  -1        577.95        592.23        31.73 o                         
  -4   1  -1        430.59        406.91        31.04 o                         
  -3   1  -1       1105.69       1090.06        51.60 o                         
  -2   1  -1       4651.05       4407.98       273.60 o                         
  -1   1  -1       5159.90       5361.86       165.86 o                         
   0   1  -1       3356.09       3389.21       104.14 o                         
   1   1  -1       1489.63       1448.04        34.64 o                         
   2   1  -1       1072.42       1151.53        34.21 o                         
   3   1  -1       4029.77       4169.81       109.44 o                         
   4   1  -1        761.07        717.21        18.17 o                         
   5   1  -1        867.89        945.34        21.84 o                         
   6   1  -1        507.47        541.63        13.53 o                         
   7   1  -1        144.43        140.33         3.29 o                         
   8   1  -1         18.55         17.89         1.51 o                         
   9   1  -1         20.97         21.46         2.93 o                         
  10   1  -1          1.88          1.72         6.46 o                         
  -6   2  -1         79.65         74.28         6.92 o                         
  -5   2  -1        474.17        454.36        39.70 o                         
  -4   2  -1       1508.25       1443.23        72.42 o                         
  -3   2  -1       2626.92       2740.49       114.51 o                         
  -2   2  -1       7115.43       7373.09       344.84 o                         
  -1   2  -1      22295.49      22279.46       655.60 o                         
   0   2  -1        757.30        787.13        16.35 o                         
   1   2  -1       4921.22       4810.59       136.82 o                         
   2   2  -1       3530.16       3610.89        98.17 o                         
   3   2  -1        567.10        546.35        15.06 o                         
   4   2  -1       2052.22       2059.53        56.80 o                         
   5   2  -1       1203.88       1205.57        32.77 o                         
   6   2  -1        699.51        730.67        18.59 o                         
   7   2  -1        443.42        432.43        10.18 o                         
   8   2  -1         75.90         71.01         2.62 o                         
   9   2  -1        352.67        341.18        22.28 o                         
  10   2  -1         82.42         63.11         9.49 o                         
  11   2  -1         18.47         21.66         8.74 o                         
  -8   3  -1        254.23        265.97        19.95 o                         
  -7   3  -1        217.77        225.83        17.98 o                         
  -6   3  -1        834.37        830.38        54.35 o                         
  -5   3  -1        578.07        604.07        25.26 o                         
  -4   3  -1        104.44         93.10         9.00 o                         
  -3   3  -1       1023.13        944.31        37.06 o                         
  -2   3  -1        567.00        542.43        31.80 o                         
  -1   3  -1       4630.90       4683.19       165.29 o                         
   0   3  -1      10901.63      10911.36       294.06 o                         
   1   3  -1       1913.35       1816.80        54.42 o                         
   2   3  -1       1458.77       1403.42        41.47 o                         
   3   3  -1       2454.51       2593.37        70.08 o                         
   4   3  -1        337.71        356.13        10.00 o                         
   5   3  -1       1193.94       1203.17        33.54 o                         
   6   3  -1        425.42        393.29        10.71 o                         
   7   3  -1        118.81        130.94         3.70 o                         
   8   3  -1        489.77        498.14        19.95 o                         
  10   3  -1         42.96         41.17         9.01 o                         
  11   3  -1         50.47         31.89         9.08 o                         
  -9   4  -1        120.09        116.14        11.29 o                         
  -8   4  -1         21.28         23.59         6.71 o                         
  -7   4  -1        157.87        156.08        12.16 o                         
  -6   4  -1         79.33         81.80         5.32 o                         
  -5   4  -1         91.91         87.55         6.34 o                         
  -4   4  -1        315.54        301.78        13.77 o                         
  -3   4  -1       1348.56       1445.77        65.12 o                         
  -2   4  -1       1847.30       2067.59        97.25 o                         
  -1   4  -1       1918.78       1952.16        50.82 o                         
   0   4  -1         14.70         16.52         1.04 o                         
   1   4  -1        153.61        157.98         4.90 o                         
   2   4  -1        147.64        128.31         4.01 o                         
   3   4  -1        796.09        828.05        23.00 o                         
   4   4  -1        465.32        476.48        12.61 o                         
   5   4  -1        534.20        538.76        14.20 o                         
   6   4  -1        576.48        573.31        14.88 o                         
   7   4  -1        454.16        465.11        10.91 o                         
   8   4  -1         42.45         45.96         4.25 o                         
  10   4  -1         83.77         86.99        11.43 o                         
  11   4  -1         12.66         11.14         6.38 o                         
  12   4  -1         12.57          7.24         7.36 o                         
 -10   5  -1         51.40         77.29        10.58 o                         
  -9   5  -1          2.35         -3.06         6.90 o                         
  -8   5  -1        121.12        127.18        12.37 o                         
  -7   5  -1        291.87        309.89        16.34 o                         
  -6   5  -1         83.51         73.23         5.26 o                         
  -5   5  -1        370.54        351.12        18.21 o                         
  -4   5  -1        232.54        238.45        17.60 o                         
  -3   5  -1         39.58         41.30         3.56 o                         
  -2   5  -1        929.84        894.52        35.93 o                         
  -1   5  -1       1041.63       1016.54        29.82 o                         
   0   5  -1         45.47         54.53         1.87 o                         
   1   5  -1        187.07        188.21         5.96 o                         
   2   5  -1        697.06        708.39        19.06 o                         
   3   5  -1        908.55       1042.99        37.21 o                         
   4   5  -1       1572.59       1590.34        46.58 o                         
   5   5  -1        536.14        567.24        15.73 o                         
   6   5  -1        111.88        112.75         4.35 o                         
   7   5  -1         14.81         13.16         2.62 o                         
   8   5  -1         36.62         44.35         8.02 o                         
   9   5  -1        105.16         92.00        12.32 o                         
  10   5  -1         28.98         31.49         6.80 o                         
  11   5  -1         12.00         12.93         6.91 o                         
 -10   6  -1         12.01         13.40         8.87 o                         
  -9   6  -1         55.24         58.00         9.59 o                         
  -8   6  -1        186.66        200.75        10.82 o                         
  -7   6  -1         37.68         32.79         4.63 o                         
  -6   6  -1        152.84        151.63         9.63 o                         
  -5   6  -1        378.45        415.82        18.33 o                         
  -4   6  -1         21.12         19.99         3.61 o                         
  -3   6  -1        659.68        604.93        31.67 o                         
  -2   6  -1       1044.70       1105.82        32.41 o                         
  -1   6  -1        502.52        463.48        15.96 o                         
   0   6  -1       3405.28       3332.73        87.88 o                         
   1   6  -1        367.44        375.71         9.14 o                         
   2   6  -1        204.04        188.79         5.59 o                         
   3   6  -1       1766.44       1703.64        56.52 o                         
   4   6  -1         87.14         91.48         3.32 o                         
   5   6  -1        271.55        292.37         9.02 o                         
   6   6  -1        142.91        144.56         7.17 o                         
   7   6  -1         61.31         63.67         4.38 o                         
   8   6  -1        205.24        202.01        19.82 o                         
   9   6  -1         99.59        104.92        10.41 o                         
  10   6  -1         12.66         16.66         7.12 o                         
  11   6  -1         10.83         11.89         7.34 o                         
  -9   7  -1         25.11         22.67         9.13 o                         
  -8   7  -1         14.16         18.21         8.69 o                         
  -7   7  -1        128.49        119.34        13.22 o                         
  -6   7  -1         92.60        106.53         6.59 o                         
  -5   7  -1         30.33         46.82         5.07 o                         
  -4   7  -1        534.22        517.84        26.81 o                         
  -3   7  -1        190.90        183.57        11.72 o                         
  -2   7  -1        486.99        521.04        15.24 o                         
  -1   7  -1        492.94        507.10        15.69 o                         
   0   7  -1         87.29         82.48         2.68 o                         
   1   7  -1       1156.55       1158.09        33.86 o                         
   2   7  -1        468.36        456.85        13.14 o                         
   3   7  -1        471.69        488.07        14.67 o                         
   4   7  -1       1138.70       1168.38        36.09 o                         
   5   7  -1        905.96        896.16        33.86 o                         
   6   7  -1        153.41        130.31         5.91 o                         
   7   7  -1        414.40        439.30        16.65 o                         
   8   7  -1         22.76         20.61         5.69 o                         
   9   7  -1         14.46         14.40         6.05 o                         
  10   7  -1         17.83         23.06         7.12 o                         
  -9   8  -1         12.45          4.53         9.49 o                         
  -8   8  -1          9.25         11.31         8.99 o                         
  -7   8  -1          8.99         10.55         7.47 o                         
  -6   8  -1         61.94         69.18         9.77 o                         
  -5   8  -1          6.95          2.99         5.72 o                         
  -4   8  -1          8.50          6.25         3.85 o                         
  -3   8  -1        106.14        111.10        10.62 o                         
  -2   8  -1        114.38        121.32         4.38 o                         
  -1   8  -1         62.19         66.31         2.95 o                         
   0   8  -1        125.18        120.25         4.17 o                         
   1   8  -1        135.79        147.36         5.24 o                         
   2   8  -1        209.02        222.95         6.94 o                         
   3   8  -1         11.77          9.25         1.72 o                         
   4   8  -1         85.57         88.66         3.62 o                         
   5   8  -1        283.32        288.79        15.30 o                         
   6   8  -1        286.47        270.33        13.83 o                         
   7   8  -1         16.33         11.93         4.01 o                         
   8   8  -1          3.04         -1.40         6.17 o                         
   9   8  -1          1.88          0.64         6.75 o                         
  10   8  -1         31.94         44.52         8.49 o                         
  -9   9  -1          1.78          2.64         9.56 o                         
  -7   9  -1         12.42         17.98         8.23 o                         
  -6   9  -1          4.72         17.01         7.66 o                         
  -5   9  -1         20.66         32.00         7.52 o                         
  -4   9  -1         39.44         45.31         7.82 o                         
  -2   9  -1         50.29         50.77         2.38 o                         
  -1   9  -1         43.29         40.15         2.32 o                         
   0   9  -1         32.88         36.43         2.49 o                         
   1   9  -1        102.01        112.00         4.73 o                         
   2   9  -1         61.93         63.47         3.49 o                         
   3   9  -1         51.62         51.00         3.35 o                         
   4   9  -1         98.70        112.22         6.41 o                         
   5   9  -1        169.85        181.01         8.87 o                         
   6   9  -1         58.09         54.42         7.61 o                         
   7   9  -1         22.07         25.76         7.12 o                         
   8   9  -1          8.13          6.68         6.44 o                         
   9   9  -1          3.85          1.02         6.95 o                         
  -9  10  -1          9.64          0.57        11.15 o                         
  -8  10  -1          8.40          3.95        10.37 o                         
  -7  10  -1          2.86         -2.69         8.97 o                         
  -6  10  -1         46.70         62.72        10.32 o                         
  -5  10  -1         32.82         36.37         8.25 o                         
  -4  10  -1         12.51         11.54         7.36 o                         
  -3  10  -1        202.29        182.24         9.40 o                         
  -2  10  -1        115.05        114.36         4.27 o                         
  -1  10  -1        164.62        163.63         6.23 o                         
   0  10  -1        304.38        288.06         9.14 o                         
   1  10  -1         71.53         76.68         3.88 o                         
   2  10  -1         97.98        108.02         4.57 o                         
   3  10  -1         22.59         16.34         3.60 o                         
   4  10  -1          0.52          2.81         3.79 o                         
   5  10  -1        195.02        201.50        10.25 o                         
   6  10  -1        133.14        138.39         7.95 o                         
   8  10  -1         29.62         26.76        10.23 o                         
  -8  11  -1          2.03         -9.79        11.15 o                         
  -7  11  -1         62.31         73.04        12.94 o                         
  -6  11  -1         24.76         25.06        10.07 o                         
  -5  11  -1         22.45         22.16         9.20 o                         
  -4  11  -1         60.44         56.90        10.28 o                         
  -2  11  -1         56.82         48.64         3.74 o                         
  -1  11  -1         35.68         35.40         2.87 o                         
   0  11  -1          1.68          3.53         2.43 o                         
   1  11  -1        294.93        304.78        10.51 o                         
   2  11  -1         33.99         33.51         4.08 o                         
   3  11  -1         62.40         59.37         5.56 o                         
   4  11  -1        222.38        224.00        15.23 o                         
   5  11  -1         21.01         16.34         4.63 o                         
   6  11  -1          1.11         -3.66         4.61 o                         
   7  11  -1         40.90         41.15         7.42 o                         
  -6  12  -1         12.90          9.01        10.28 o                         
  -5  12  -1         24.04         32.94        10.62 o                         
  -4  12  -1          1.47          1.06         8.62 o                         
  -2  12  -1          3.89         11.98         8.02 o                         
  -1  12  -1         40.67         42.40         4.12 o                         
   0  12  -1        153.10        161.84         7.01 o                         
   1  12  -1         31.49         29.44         4.29 o                         
   2  12  -1         88.04         86.65         6.12 o                         
   3  12  -1        104.71         99.27         6.57 o                         
   4  12  -1          1.95          6.14         4.80 o                         
   5  12  -1         31.81         36.38         5.45 o                         
   6  12  -1         55.15         42.63        10.54 o                         
  -4  13  -1          7.24         -2.90        10.23 o                         
  -2  13  -1         12.48          0.53         8.48 o                         
  -1  13  -1         55.33         59.22        10.60 o                         
   0  13  -1          7.42         14.25         4.09 o                         
   1  13  -1          0.69         -0.66         4.18 o                         
   2  13  -1         38.66         43.18         5.21 o                         
   3  13  -1         61.63         69.55         6.31 o                         
   4  13  -1         35.54         41.53         6.00 o                         
   5  13  -1         11.20         18.81         5.56 o                         
  -1  14  -1         28.55         44.51        10.30 o                         
   0  14  -1          2.96         -7.20         8.85 o                         
   1  14  -1         11.22         12.82         5.87 o                         
   2  14  -1         17.19         25.07         5.42 o                         
   3  14  -1          2.54          2.17         5.07 o                         
   4  14  -1         30.01         31.30         5.88 o                         
   5  14  -1         14.84          1.47         9.01 o                         
   2  15  -1          1.04          2.09         8.60 o                         
   3  15  -1          8.99          9.91         6.97 o                         
  -8   0   0        776.57        823.78        54.58 o                         
  -7   0   0        214.07        226.88        18.05 o                         
  -6   0   0       1585.48       1638.09       105.29 o                         
  -5   0   0       1195.97       1187.89        65.77 o                         
  -4   0   0        555.91        567.89        35.08 o                         
  -3   0   0       3855.59       3866.19       269.02 o                         
  -1   0   0       3971.08       3783.76       183.56 o                         
   1   0   0       5067.17       4267.93       259.60 o                         
   2   0   0       8518.47       9012.11       341.62 o                         
   3   0   0       4103.35       4134.74       120.28 o                         
   4   0   0        526.79        514.24        15.57 o                         
   5   0   0        968.01        944.13        29.18 o                         
   6   0   0       1545.64       1570.74        46.94 o                         
   7   0   0        231.47        244.85         7.94 o                         
   8   0   0        726.45        783.09        26.97 o                         
   9   0   0        368.17        361.81        25.58 o                         
  -8   1   0         48.11         50.62         5.52 o                         
  -7   1   0        363.95        356.90        19.29 o                         
  -6   1   0         99.07        110.37         6.57 o                         
  -5   1   0       1221.55       1232.02        50.94 o                         
  -4   1   0       3108.12       3160.04       114.81 o                         
  -3   1   0        555.89        589.96        20.71 o                         
  -2   1   0       3389.09       3094.21       155.13 o                         
  -1   1   0       3204.83       3171.31       114.86 o                         
   1   1   0       2915.51       2951.72        99.43 o                         
   2   1   0       3521.80       3398.10        82.90 o                         
   3   1   0        342.49        378.05        10.29 o                         
   4   1   0       2973.16       2966.68        66.24 o                         
   5   1   0       1373.40       1357.28        29.41 o                         
   6   1   0        102.56        111.68         3.00 o                         
   7   1   0        394.03        390.17         8.54 o                         
   8   1   0         72.79         73.72         2.66 o                         
   9   1   0         84.55         80.25         3.70 o                         
  10   1   0         42.52         47.75         6.22 o                         
  -8   2   0          1.30          3.70         4.44 o                         
  -7   2   0         94.84        102.69         5.08 o                         
  -6   2   0         96.14         95.45         4.89 o                         
  -5   2   0        118.49        126.95         4.51 o                         
  -4   2   0        309.82        312.25        11.70 o                         
  -3   2   0        527.37        585.97        23.85 o                         
  -2   2   0       1802.52       1920.70       117.57 o                         
  -1   2   0        119.19        111.90         6.27 o                         
   0   2   0       5162.92       5392.36       250.70 o                         
   1   2   0        139.95        134.27         4.47 o                         
   2   2   0       1711.99       1747.59        52.49 o                         
   3   2   0        584.69        627.92        14.66 o                         
   4   2   0        298.72        288.37         7.19 o                         
   5   2   0         99.99        107.66         3.13 o                         
   6   2   0        107.72        101.24         2.77 o                         
   7   2   0         88.38         93.13         2.80 o                         
   8   2   0          2.79          3.36         1.76 o                         
   9   2   0          4.80          9.28         5.02 o                         
  10   2   0         16.93         13.56         5.40 o                         
  -8   3   0         12.75         13.63         5.13 o                         
  -7   3   0         98.92        101.18         4.72 o                         
  -6   3   0        451.70        457.08        17.80 o                         
  -5   3   0        534.01        563.07        20.49 o                         
  -4   3   0        181.72        196.59         6.25 o                         
  -3   3   0        813.00        874.93        28.35 o                         
  -2   3   0        214.50        241.22        11.76 o                         
  -1   3   0       1092.97       1071.87        34.62 o                         
   0   3   0       1169.16       1173.40        54.96 o                         
   1   3   0       1061.40       1010.39        34.70 o                         
   2   3   0        369.45        381.67         8.54 o                         
   3   3   0        787.03        846.14        23.19 o                         
   4   3   0        131.77        136.31         3.77 o                         
   5   3   0        508.99        509.54        12.56 o                         
   6   3   0        549.05        552.94        12.63 o                         
   7   3   0         77.00         75.46         2.49 o                         
   8   3   0         24.11         31.08         3.32 o                         
   9   3   0         34.54         42.56         6.08 o                         
  10   3   0         11.63          1.94         5.89 o                         
  11   3   0          1.10          2.09         6.25 o                         
  -9   4   0         26.87         25.96         6.39 o                         
  -8   4   0         46.73         53.13         7.66 o                         
  -7   4   0         72.25         79.21         4.03 o                         
  -6   4   0        279.48        270.74         9.75 o                         
  -5   4   0        235.92        226.60         9.86 o                         
  -4   4   0        523.17        485.56        17.59 o                         
  -3   4   0        639.41        643.39        22.13 o                         
  -2   4   0       1699.32       1642.81        80.35 o                         
  -1   4   0       2676.48       2636.33        78.88 o                         
   0   4   0       1627.15       1706.44        45.95 o                         
   1   4   0       2836.01       2812.54       124.96 o                         
   2   4   0       1857.42       1766.02        56.97 o                         
   3   4   0        689.26        701.09        18.16 o                         
   4   4   0        582.28        542.19        14.48 o                         
   5   4   0        273.01        253.57         7.20 o                         
   6   4   0        285.92        273.39         6.81 o                         
   7   4   0         66.61         70.09         3.01 o                         
   8   4   0         72.37         65.11         4.60 o                         
   9   4   0         15.13         13.02         5.44 o                         
  10   4   0         26.11         28.66         6.97 o                         
  11   4   0         10.79         15.39         7.27 o                         
 -10   5   0         10.51          6.21         6.83 o                         
  -9   5   0         31.39         24.23         6.92 o                         
  -8   5   0         47.62         50.00         4.99 o                         
  -7   5   0        246.94        251.49        14.85 o                         
  -6   5   0        952.29        931.20        36.70 o                         
  -5   5   0        609.34        603.35        35.43 o                         
  -4   5   0        747.58        712.96        24.04 o                         
  -3   5   0        776.86        763.87        30.93 o                         
  -2   5   0       1967.44       2145.83        70.44 o                         
  -1   5   0       1060.46       1031.87        29.76 o                         
   0   5   0       1552.41       1407.91        38.14 o                         
   1   5   0        969.82        957.43        27.30 o                         
   2   5   0       1869.79       2097.15        99.96 o                         
   3   5   0        851.02        824.74        22.04 o                         
   4   5   0        643.82        624.70        15.89 o                         
   5   5   0        581.32        554.34        14.19 o                         
   6   5   0        924.42        876.42        22.35 o                         
   7   5   0        314.81        309.27        10.82 o                         
   8   5   0         52.40         52.11         6.24 o                         
   9   5   0         31.16         27.55         6.22 o                         
  10   5   0         11.85         14.18         6.42 o                         
  11   5   0          1.41         -7.83         7.83 o                         
 -10   6   0         12.60         15.40         7.68 o                         
  -9   6   0         21.93         19.08         7.33 o                         
  -8   6   0        189.61        190.47        10.81 o                         
  -7   6   0        108.21         96.29         6.83 o                         
  -6   6   0        137.75        137.04         7.66 o                         
  -5   6   0        141.73        161.13         8.42 o                         
  -4   6   0        105.01         99.52         5.54 o                         
  -3   6   0         97.00        104.84         4.28 o                         
  -2   6   0        210.96        244.42         6.98 o                         
  -1   6   0        736.78        853.30        26.79 o                         
   0   6   0        610.32        644.50        17.78 o                         
   1   6   0        828.01        960.75        24.68 o                         
   2   6   0        154.52        179.91         6.63 o                         
   3   6   0        138.09        149.60         6.75 o                         
   4   6   0         80.37         73.61         3.52 o                         
   5   6   0        113.83        137.47         4.95 o                         
   6   6   0        114.07        115.53         5.41 o                         
   7   6   0        105.88         99.56         5.01 o                         
   8   6   0        190.34        182.99        11.88 o                         
   9   6   0         27.32         31.01         6.77 o                         
  10   6   0         10.04          5.87         7.02 o                         
 -10   7   0         29.33         39.50         9.01 o                         
  -9   7   0         44.64         56.58         8.67 o                         
  -8   7   0          1.97         -2.74         7.31 o                         
  -7   7   0         73.15         78.61         6.52 o                         
  -6   7   0        422.40        437.72        21.69 o                         
  -5   7   0        419.33        402.66        19.18 o                         
  -4   7   0         18.70         14.62         1.60 o                         
  -3   7   0        462.33        431.89        12.96 o                         
  -2   7   0         45.11         43.64         1.87 o                         
  -1   7   0        313.39        309.63        10.12 o                         
   0   7   0        942.82        981.06        26.91 o                         
   1   7   0        345.80        344.95         9.46 o                         
   2   7   0         26.84         28.97         2.11 o                         
   3   7   0        489.76        493.42        13.55 o                         
   4   7   0         24.95         23.53         3.31 o                         
   5   7   0        372.98        363.79        13.62 o                         
   6   7   0        423.14        422.32        15.44 o                         
   7   7   0         79.69         91.06         6.44 o                         
   8   7   0          3.33          2.73         5.75 o                         
   9   7   0         48.37         36.91         7.15 o                         
  10   7   0         29.94         26.68         7.81 o                         
  -9   8   0         68.56         67.96        10.48 o                         
  -8   8   0         29.68         42.60         9.61 o                         
  -7   8   0        196.57        190.03        10.66 o                         
  -6   8   0        159.74        156.96         8.54 o                         
  -5   8   0         94.12         99.92         7.68 o                         
  -4   8   0        469.92        459.08        17.97 o                         
  -3   8   0         18.48         15.63         1.27 o                         
  -2   8   0        286.09        276.88         9.64 o                         
  -1   8   0       1371.48       1455.04        43.32 o                         
   0   8   0          6.21          7.57         1.66 o                         
   1   8   0       1370.88       1451.97        39.71 o                         
   2   8   0        374.29        370.86         9.40 o                         
   3   8   0          5.00          4.97         2.04 o                         
   4   8   0        428.81        438.72        18.35 o                         
   6   8   0        114.48        106.01         6.86 o                         
   7   8   0        167.30        162.85         8.90 o                         
   8   8   0         34.55         48.17         7.10 o                         
   9   8   0         55.44         52.65         8.05 o                         
  -9   9   0          9.95          9.84         9.10 o                         
  -8   9   0        135.24        132.81        14.48 o                         
  -7   9   0          7.11         12.67         7.72 o                         
  -6   9   0        146.89        161.66        15.61 o                         
  -5   9   0        251.47        251.87        19.24 o                         
  -4   9   0          1.06          0.87         2.78 o                         
  -3   9   0        371.61        345.83        14.13 o                         
  -2   9   0        119.66        133.04         4.25 o                         
  -1   9   0         65.54         71.41         3.23 o                         
   0   9   0        298.81        248.87         7.58 o                         
   1   9   0         95.36        104.46         3.99 o                         
   2   9   0         70.19         83.51         4.56 o                         
   3   9   0        364.41        342.87        12.81 o                         
   4   9   0          2.95          2.21         3.23 o                         
   5   9   0        216.15        225.07        20.45 o                         
   6   9   0        160.78        175.80        10.82 o                         
   7   9   0          3.09          5.57         4.27 o                         
   8   9   0        135.06        134.03        14.00 o                         
  -9  10   0          4.13         17.82        10.05 o                         
  -8  10   0          5.14         10.35         9.52 o                         
  -7  10   0         71.88         81.41        11.17 o                         
  -6  10   0         25.13         32.65         8.87 o                         
  -5  10   0         34.34         26.14         7.86 o                         
  -4  10   0         81.04         80.37         5.75 o                         
  -3  10   0         95.46         87.88         3.34 o                         
  -2  10   0         38.54         36.23         2.60 o                         
  -1  10   0        128.67        130.52         4.93 o                         
   0  10   0          0.81          0.36         2.23 o                         
   1  10   0        124.28        124.82         5.20 o                         
   2  10   0         47.15         49.68         3.69 o                         
   3  10   0         79.09         77.84         5.53 o                         
   4  10   0         97.47        109.86         6.12 o                         
   5  10   0         41.56         30.40         4.48 o                         
   6  10   0         16.80         21.53         5.62 o                         
   7  10   0         79.81         78.53        11.95 o                         
   8  10   0          7.01         -0.27         6.78 o                         
  -9  11   0          1.62          1.17        11.84 o                         
  -8  11   0         13.28         15.61        10.74 o                         
  -7  11   0          2.70         -0.51         9.26 o                         
  -6  11   0          1.56         -3.98         8.39 o                         
  -5  11   0         35.66         39.20         9.03 o                         
  -4  11   0         10.84          9.26         7.22 o                         
  -3  11   0         21.31         16.48         2.39 o                         
  -2  11   0         27.94         17.76         2.38 o                         
  -1  11   0         15.69         20.63         2.60 o                         
   0  11   0         27.73         51.33         3.37 o                         
   1  11   0         16.10         24.84         3.38 o                         
   2  11   0         32.39         26.72         4.11 o                         
   3  11   0         19.98         20.59         4.30 o                         
   4  11   0          9.57         10.40         4.23 o                         
   5  11   0         36.18         49.47         5.52 o                         
   6  11   0          1.72         -0.50         4.69 o                         
   7  11   0          3.28         -2.32         9.68 o                         
  -7  12   0          6.85         18.12        10.39 o                         
  -6  12   0          7.79          5.98         9.49 o                         
  -5  12   0         26.13         25.33         9.31 o                         
  -4  12   0          0.83          6.30         7.93 o                         
  -3  12   0         34.72         36.92         9.43 o                         
  -2  12   0          7.23          6.82         3.41 o                         
  -1  12   0         45.52         36.29         5.22 o                         
   0  12   0         43.15         50.23         4.10 o                         
   1  12   0         55.43         54.17         4.93 o                         
   2  12   0          2.87          2.13         3.95 o                         
   3  12   0         34.75         36.40         5.10 o                         
   4  12   0          1.91          4.39         4.68 o                         
   5  12   0         22.91         18.13         5.39 o                         
   6  12   0          7.83          7.18         5.27 o                         
  -5  13   0         22.45         21.04        10.18 o                         
  -4  13   0         13.21          8.97         9.15 o                         
  -3  13   0          0.29          2.60         8.37 o                         
  -1  13   0         21.68         27.79        10.18 o                         
   0  13   0          7.22          9.96         4.29 o                         
   1  13   0         12.71         15.83         4.59 o                         
   2  13   0         59.04         62.30         5.96 o                         
   3  13   0          0.51          3.03         4.98 o                         
   4  13   0          9.39          9.44         5.36 o                         
   5  13   0         17.59         20.54         6.96 o                         
  -1  14   0         24.94         34.14         9.66 o                         
   0  14   0          0.56         -4.34         9.09 o                         
   1  14   0         22.65         15.28         4.91 o                         
   2  14   0          8.99          5.95         6.15 o                         
   3  14   0         18.05         17.88         5.48 o                         
   4  14   0         17.14         18.58        11.06 o                         
   1  15   0         19.68         17.01         9.17 o                         
   2  15   0          2.46         -1.79         8.41 o                         
 -11   1   1         29.63         27.06         8.05 o                         
 -10   1   1          1.05          3.90         4.63 o                         
  -9   1   1         24.70         26.12         4.47 o                         
  -8   1   1         31.74         33.13         6.25 o                         
  -7   1   1         86.31         84.13         7.46 o                         
  -6   1   1        451.29        504.63        16.12 o                         
  -5   1   1        680.38        746.81        25.85 o                         
  -4   1   1        759.89        729.40        24.09 o                         
  -3   1   1       3850.30       3862.65       134.05 o                         
  -2   1   1       1047.77       1175.18        54.23 o                         
  -1   1   1       1058.88       1020.96        48.93 o                         
   0   1   1       3792.49       3706.88        95.06 o                         
   1   1   1       4341.38       4901.93       135.37 o                         
   2   1   1       4110.92       4122.28        96.77 o                         
   3   1   1       1111.11       1096.80        25.76 o                         
   4   1   1        471.17        459.44         9.34 o                         
   5   1   1        437.19        445.02         9.42 o                         
   6   1   1        470.91        471.42         9.40 o                         
   7   1   1         23.05         20.62         1.38 o                         
   8   1   1        107.72        106.64         3.55 o                         
   9   1   1         30.85         25.43         5.13 o                         
 -10   2   1         76.86         77.52         6.73 o                         
  -9   2   1        401.57        403.54        19.12 o                         
  -8   2   1         37.77         40.60         6.74 o                         
  -7   2   1        485.35        480.47        17.86 o                         
  -6   2   1        690.25        751.72        22.13 o                         
  -5   2   1       1207.12       1227.62        35.89 o                         
  -4   2   1       2222.39       2206.65        69.48 o                         
  -3   2   1        591.54        555.49        15.05 o                         
  -2   2   1       3711.90       3744.46       120.24 o                         
  -1   2   1       4444.98       4445.86       196.68 o                         
   0   2   1        365.80        388.45        13.14 o                         
   1   2   1      21590.68      22082.77       655.60 o                         
   2   2   1       7498.31       7400.83       199.12 o                         
   3   2   1       3021.46       3088.21        70.15 o                         
   4   2   1       1598.10       1560.94        32.38 o                         
   5   2   1        610.07        598.91        12.01 o                         
   6   2   1         55.85         54.68         1.79 o                         
   7   2   1        547.64        540.80        11.77 o                         
   8   2   1         20.26         23.44         2.36 o                         
   9   2   1         48.68         36.04         5.55 o                         
  10   2   1         58.72         58.83        10.54 o                         
 -10   3   1         60.08         61.91         6.27 o                         
  -9   3   1         73.93         77.09         5.03 o                         
  -8   3   1        487.10        503.59        20.19 o                         
  -7   3   1        177.95        188.02         6.83 o                         
  -6   3   1        380.29        364.31        11.79 o                         
  -5   3   1       1274.61       1293.01        40.97 o                         
  -4   3   1        357.15        361.61        10.01 o                         
  -3   3   1       2524.35       2633.20        70.07 o                         
  -2   3   1       1770.28       1717.98        45.48 o                         
  -1   3   1       1592.55       1492.37        54.38 o                         
   0   3   1      11013.79      11054.00       360.12 o                         
   1   3   1       5299.56       5234.07       134.93 o                         
   2   3   1        894.75        827.59        18.56 o                         
   3   3   1       1056.12        968.63        24.38 o                         
   4   3   1         81.35         76.74         2.02 o                         
   5   3   1        482.74        504.54        11.13 o                         
   6   3   1        839.31        792.40        17.03 o                         
   7   3   1        222.67        234.78         5.91 o                         
   8   3   1        278.06        256.14        11.57 o                         
   9   3   1        153.98        138.21         9.85 o                         
  10   3   1         13.62         17.87         6.13 o                         
 -10   4   1         77.15         76.60         8.48 o                         
  -9   4   1         85.51         89.72         5.19 o                         
  -8   4   1         48.52         53.64         3.81 o                         
  -7   4   1        410.65        424.33        15.39 o                         
  -6   4   1        634.09        619.02        22.70 o                         
  -5   4   1        484.41        484.12        17.38 o                         
  -4   4   1        447.81        452.94        13.86 o                         
  -3   4   1        859.52        880.21        25.27 o                         
  -2   4   1        107.94         88.93         3.54 o                         
  -1   4   1        191.14        183.22         5.42 o                         
   0   4   1         14.67         12.28         1.08 o                         
   1   4   1       1744.48       1749.28        62.23 o                         
   2   4   1       1908.10       2083.39        52.80 o                         
   3   4   1       1257.00       1357.48        37.66 o                         
   4   4   1        323.57        299.37         8.82 o                         
   5   4   1        112.76        106.45         3.09 o                         
   6   4   1         64.39         69.89         2.00 o                         
   7   4   1        134.94        127.48         5.85 o                         
   8   4   1         19.90         23.73         5.55 o                         
   9   4   1        115.41        100.67         8.62 o                         
  10   4   1         38.90         34.66         6.85 o                         
  11   4   1          3.72          1.17        10.85 o                         
 -10   5   1         28.90         26.60         6.90 o                         
  -9   5   1        123.74        112.31         6.11 o                         
  -8   5   1         29.42         34.42         2.77 o                         
  -7   5   1          4.57          2.74         1.83 o                         
  -6   5   1        153.09        150.61         5.29 o                         
  -5   5   1        440.65        457.88        15.61 o                         
  -4   5   1       1519.08       1546.23        46.57 o                         
  -3   5   1       1079.97       1196.05        30.54 o                         
  -2   5   1        656.67        671.69        20.84 o                         
  -1   5   1        228.23        226.02         6.61 o                         
   0   5   1         22.58         32.84         1.75 o                         
   1   5   1       1006.56        978.04        33.40 o                         
   2   5   1       1036.12       1041.55        28.18 o                         
   3   5   1         37.72         43.15         2.20 o                         
   4   5   1        198.62        202.52         6.57 o                         
   5   5   1        410.45        360.06        10.64 o                         
   6   5   1         61.76         50.78         3.51 o                         
   7   5   1        282.93        311.53        11.63 o                         
   8   5   1        129.79        124.08         7.09 o                         
   9   5   1          2.67          4.52         6.26 o                         
  10   5   1         55.12         63.36        13.62 o                         
  11   5   1         10.50          8.14        10.97 o                         
 -10   6   1          8.29         14.58         6.74 o                         
  -9   6   1         87.22         90.97        10.41 o                         
  -8   6   1        238.82        243.03         9.20 o                         
  -7   6   1         61.46         67.87         3.74 o                         
  -6   6   1        158.50        158.94         7.20 o                         
  -5   6   1        310.56        319.16        10.93 o                         
  -4   6   1         28.33         27.74         2.35 o                         
  -3   6   1       1747.85       1696.33        42.68 o                         
  -2   6   1        165.69        148.79         4.91 o                         
  -1   6   1        212.31        229.28         8.08 o                         
   0   6   1       3201.96       3178.83        87.91 o                         
   1   6   1        492.59        475.02        12.27 o                         
   2   6   1        991.84       1055.92        42.38 o                         
   3   6   1        716.64        686.01        22.57 o                         
   4   6   1         47.02         45.29         2.45 o                         
   5   6   1        309.58        328.04        12.81 o                         
   6   6   1        187.20        173.06         8.23 o                         
   7   6   1         24.42         19.43         3.80 o                         
   8   6   1        155.19        146.85        12.71 o                         
   9   6   1         62.27         61.38         8.12 o                         
  10   6   1          8.56          3.58         7.21 o                         
  -9   7   1         12.11         10.25         7.06 o                         
  -8   7   1         12.75         13.74         4.32 o                         
  -7   7   1        380.17        408.14        19.72 o                         
  -6   7   1        117.34         96.39         4.62 o                         
  -5   7   1        871.89        848.65        29.50 o                         
  -4   7   1       1186.32       1235.63        40.34 o                         
  -3   7   1        548.38        547.33        14.53 o                         
  -2   7   1        471.79        472.24        14.24 o                         
  -1   7   1       1289.99       1352.42        37.17 o                         
   0   7   1         56.66         47.36         2.64 o                         
   1   7   1        497.90        527.49        14.60 o                         
   2   7   1        462.91        471.19        14.34 o                         
   3   7   1        137.61        139.14         7.87 o                         
   4   7   1        556.58        565.26        19.11 o                         
   5   7   1         49.21         61.79         3.82 o                         
   6   7   1         61.53         58.16         5.13 o                         
   7   7   1        128.49        130.78         7.28 o                         
   8   7   1         24.65         27.29         6.66 o                         
   9   7   1         18.26         14.81         7.44 o                         
  -9   8   1          3.18         -0.41         7.29 o                         
  -8   8   1          2.67          2.23         7.03 o                         
  -7   8   1          9.44          1.66         3.93 o                         
  -6   8   1        269.29        250.47        10.49 o                         
  -5   8   1        314.92        300.48        12.28 o                         
  -4   8   1        115.41        120.47         5.29 o                         
  -3   8   1          6.12          4.68         1.38 o                         
  -2   8   1        209.24        222.06         7.29 o                         
  -1   8   1        169.40        181.66         5.30 o                         
   0   8   1        128.33        129.30         4.73 o                         
   1   8   1         72.42         77.78         3.18 o                         
   2   8   1        132.86        158.13         4.82 o                         
   3   8   1        131.68        144.09         4.92 o                         
   4   8   1          5.40          6.83         4.94 o                         
   5   8   1          5.90          6.51         4.11 o                         
   6   8   1         68.99         71.64         5.45 o                         
   7   8   1          5.24         14.07         4.30 o                         
   8   8   1         12.36          7.87         6.33 o                         
   9   8   1         11.19         11.60         9.23 o                         
  -9   9   1          2.77         -1.36         8.41 o                         
  -8   9   1          8.41          6.48         7.17 o                         
  -7   9   1         18.89         21.56         7.70 o                         
  -6   9   1         55.21         45.35         3.63 o                         
  -5   9   1        170.29        172.69         6.74 o                         
  -4   9   1        107.75        112.26         4.89 o                         
  -3   9   1         60.50         51.85         2.63 o                         
  -2   9   1         65.03         68.41         3.10 o                         
  -1   9   1        120.61        130.43         4.36 o                         
   0   9   1         24.30         34.58         2.65 o                         
   1   9   1         34.65         30.42         2.80 o                         
   2   9   1         50.24         51.05         3.29 o                         
   3   9   1          8.33          4.84         3.22 o                         
   4   9   1         35.87         36.50         5.00 o                         
   5   9   1         25.63         23.59         6.92 o                         
   6   9   1          4.56         -1.03         4.18 o                         
   7   9   1         11.95         12.65         4.74 o                         
   8   9   1         25.22         27.29         7.42 o                         
  -9  10   1          2.57          1.95         9.08 o                         
  -8  10   1         35.53         28.19         9.20 o                         
  -7  10   1         12.48         18.14         8.90 o                         
  -6  10   1        134.83        135.34        13.61 o                         
  -5  10   1        239.65        223.15        13.79 o                         
  -4  10   1          1.52          1.74         2.52 o                         
  -3  10   1         29.91         22.49         2.21 o                         
  -2  10   1         78.94         86.93         4.34 o                         
  -1  10   1         84.19         84.85         3.80 o                         
   0  10   1        275.04        259.95         9.23 o                         
   1  10   1        202.42        209.62         7.67 o                         
   2  10   1        109.51        115.10         6.50 o                         
   3  10   1        239.71        227.94        11.77 o                         
   4  10   1         23.66         29.26         4.33 o                         
   5  10   1         21.47         18.87         5.29 o                         
   6  10   1         46.80         50.45         6.72 o                         
   7  10   1          1.38         -0.11         6.72 o                         
  -9  11   1         19.42         23.75         9.43 o                         
  -8  11   1         11.13          6.90         8.30 o                         
  -7  11   1         41.08         32.62         9.91 o                         
  -6  11   1          3.88         -2.69         7.61 o                         
  -5  11   1         12.06         18.81         7.75 o                         
  -4  11   1        215.48        222.94        12.37 o                         
  -3  11   1         89.64         92.51         5.25 o                         
  -2  11   1         21.54         19.74         2.77 o                         
  -1  11   1        317.21        321.69        10.44 o                         
   0  11   1          9.54          9.42         3.20 o                         
   1  11   1         42.98         38.96         4.29 o                         
   2  11   1         44.06         45.85         4.73 o                         
   3  11   1         13.27         17.88         4.28 o                         
   4  11   1         50.83         63.42         5.65 o                         
   5  11   1         31.63         27.74         5.05 o                         
   6  11   1         15.92         18.94         6.21 o                         
  -8  12   1         30.53         34.37        11.29 o                         
  -7  12   1          4.62          8.53         9.54 o                         
  -6  12   1         49.92         35.20        10.30 o                         
  -5  12   1         38.77         44.76         9.66 o                         
  -4  12   1          4.73          0.92         7.59 o                         
  -3  12   1         84.76         76.71         8.89 o                         
  -2  12   1         95.58         93.45         6.50 o                         
  -1  12   1         20.59         16.24         3.87 o                         
   0  12   1        150.66        156.16         8.34 o                         
   1  12   1         49.84         52.63         4.94 o                         
   2  12   1          1.48          7.13         4.51 o                         
   3  12   1         20.47         17.90         4.87 o                         
   4  12   1          1.24          0.49         4.74 o                         
   5  12   1         22.00         19.87         5.52 o                         
   6  12   1         15.24          9.08         8.83 o                         
  -6  13   1          9.33         13.52         9.93 o                         
  -5  13   1         11.73         15.70         9.31 o                         
  -4  13   1         33.78         49.86        10.41 o                         
  -3  13   1         62.51         76.51        11.33 o                         
  -2  13   1         38.36         37.75         7.31 o                         
  -1  13   1          0.71         -0.74         4.00 o                         
   0  13   1          7.69          6.27         4.20 o                         
   1  13   1         57.04         58.78         5.70 o                         
   2  13   1         13.20         11.95         5.58 o                         
   3  13   1          6.39          2.47         5.09 o                         
   4  13   1          8.43         11.96         5.37 o                         
   5  13   1         25.77         26.02         9.68 o                         
  -1  14   1         10.86          8.03         5.94 o                         
   0  14   1          3.23          4.80         4.67 o                         
   1  14   1         25.14         26.99         5.38 o                         
   2  14   1         62.91         73.32         8.36 o                         
   3  14   1         11.37         17.15        10.46 o                         
   1  15   1          8.54          1.77         8.44 o                         
   2  15   1          6.56          3.99         7.41 o                         
 -12   0   2         37.79         31.38         9.47 o                         
 -11   0   2        138.33        141.06        13.82 o                         
 -10   0   2         71.88         88.97        10.30 o                         
  -9   0   2         81.71         90.29         7.45 o                         
  -8   0   2       1494.13       1467.54        68.95 o                         
  -7   0   2        649.91        662.45        28.86 o                         
  -6   0   2       1135.74       1334.81        54.58 o                         
  -5   0   2       1887.34       2098.76       101.10 o                         
  -3   0   2       7955.79       7656.33       523.17 o                         
  -2   0   2        338.65        278.55        10.52 o                         
  -1   0   2       1741.00       1697.33        85.65 o                         
   0   0   2       4503.23       4696.11       150.62 o                         
   1   0   2       2735.00       2516.94        81.75 o                         
   2   0   2       1227.75       1176.03        38.50 o                         
   3   0   2       1458.27       1498.33        49.55 o                         
   4   0   2        782.86        784.16        22.72 o                         
   5   0   2        604.03        617.90        19.19 o                         
   6   0   2        764.25        789.16        21.94 o                         
   7   0   2         22.38         18.92         2.15 o                         
   8   0   2        319.24        311.73        13.38 o                         
 -13   1   2          7.05          5.31        10.09 o                         
 -12   1   2         53.63         46.71         6.83 o                         
 -11   1   2          6.72          9.01         5.52 o                         
 -10   1   2        104.10         91.01         7.46 o                         
  -9   1   2        345.66        353.12        13.47 o                         
  -8   1   2          0.94          2.79         2.41 o                         
  -7   1   2        391.42        407.89        15.15 o                         
  -6   1   2        161.21        165.35         5.17 o                         
  -5   1   2        722.05        718.56        24.89 o                         
  -4   1   2       3073.40       3058.88       122.05 o                         
  -3   1   2       2095.52       2067.61        65.81 o                         
  -2   1   2       1776.85       1768.07        50.83 o                         
  -1   1   2       4768.99       4745.60       155.19 o                         
   0   1   2        736.39        742.75        22.06 o                         
   1   1   2       3773.91       3645.50        99.84 o                         
   2   1   2       1795.46       1781.12        47.93 o                         
   3   1   2        267.37        308.62         7.87 o                         
   4   1   2        932.58        894.20        20.21 o                         
   5   1   2        443.20        458.39         9.88 o                         
   6   1   2         48.86         48.12         1.79 o                         
   7   1   2        248.97        253.65         6.09 o                         
   8   1   2         33.52         30.01         3.05 o                         
   9   1   2         53.64         48.92         8.69 o                         
 -12   2   2         12.87         12.35         9.03 o                         
 -11   2   2          1.54         -2.76         8.18 o                         
 -10   2   2         54.11         55.61         5.95 o                         
  -9   2   2        133.01        124.71         8.27 o                         
  -8   2   2         70.04         75.04         3.74 o                         
  -7   2   2        142.28        148.86         4.84 o                         
  -6   2   2        868.65        973.02        29.14 o                         
  -5   2   2        908.35        892.51        32.87 o                         
  -4   2   2         25.14         25.80         1.28 o                         
  -3   2   2        645.37        644.90        18.26 o                         
  -2   2   2        826.39        856.26        31.73 o                         
  -1   2   2         22.66         29.33         1.83 o                         
   0   2   2       1352.73       1214.70        33.27 o                         
   1   2   2         20.33         21.57         1.70 o                         
   2   2   2       1437.90       1584.57        42.44 o                         
   3   2   2       1923.34       1998.14        46.29 o                         
   4   2   2         10.81         14.07         1.13 o                         
   5   2   2        115.09        111.14         3.18 o                         
   6   2   2         80.86         75.77         2.33 o                         
   7   2   2          1.35          1.26         1.86 o                         
   8   2   2        105.80        111.12         5.97 o                         
   9   2   2         22.30         12.49         5.44 o                         
 -12   3   2          8.49          4.48        10.35 o                         
 -11   3   2         24.47         24.07         5.56 o                         
 -10   3   2         22.93         21.65         4.92 o                         
  -9   3   2         43.20         50.74         3.76 o                         
  -8   3   2        184.30        203.66         7.51 o                         
  -7   3   2         47.08         49.97         2.23 o                         
  -6   3   2        121.71        116.36         4.21 o                         
  -5   3   2        119.26        110.67         3.34 o                         
  -4   3   2        478.35        516.63        16.24 o                         
  -3   3   2       2292.15       2464.13        66.62 o                         
  -2   3   2       2192.64       2282.20        72.76 o                         
  -1   3   2        236.94        201.39         8.57 o                         
   0   3   2        983.34        993.27        31.81 o                         
   1   3   2       1000.34        990.68        24.79 o                         
   2   3   2        892.22        993.96        27.51 o                         
   3   3   2        601.09        621.72        14.52 o                         
   4   3   2        266.60        289.31         7.29 o                         
   5   3   2        267.43        252.32         6.21 o                         
   6   3   2        100.06         99.46         2.95 o                         
   7   3   2         58.29         57.71         3.56 o                         
   8   3   2        130.38        124.65         6.18 o                         
   9   3   2         79.24         88.31         8.13 o                         
  10   3   2          8.10         13.26         9.49 o                         
 -12   4   2         28.78         30.71        11.56 o                         
 -11   4   2          5.78          8.09         8.97 o                         
 -10   4   2         25.63         25.46         3.61 o                         
  -9   4   2         76.17         81.24         7.39 o                         
  -8   4   2        501.77        507.94        15.19 o                         
  -7   4   2        313.03        313.97        10.46 o                         
  -6   4   2        686.94        704.16        20.50 o                         
  -5   4   2       1441.40       1411.05        36.48 o                         
  -4   4   2       2131.81       2160.93        57.31 o                         
  -3   4   2        321.41        328.90         7.55 o                         
  -2   4   2       2384.64       2417.24        70.29 o                         
  -1   4   2       1744.89       1565.24        54.13 o                         
   0   4   2        930.31        926.39        31.44 o                         
   1   4   2       1159.65       1204.56        39.93 o                         
   2   4   2       2703.92       2844.83        87.80 o                         
   3   4   2       3298.78       3313.68        88.92 o                         
   4   4   2       1457.17       1447.95        39.06 o                         
   5   4   2        251.65        270.79         6.81 o                         
   6   4   2         85.09         79.51         4.56 o                         
   7   4   2         51.70         53.14         4.03 o                         
   8   4   2         14.41         14.04         4.28 o                         
   9   4   2         38.16         31.66         9.95 o                         
  10   4   2         26.23          8.74         7.11 o                         
 -11   5   2         16.60         18.78        10.60 o                         
 -10   5   2        109.96        112.13         8.15 o                         
  -9   5   2        180.79        167.06         7.81 o                         
  -8   5   2          3.99          5.92         2.17 o                         
  -7   5   2        290.17        281.51        10.44 o                         
  -6   5   2        413.56        411.79        12.39 o                         
  -5   5   2        849.43        856.25        24.16 o                         
  -4   5   2       1411.22       1489.71        38.54 o                         
  -3   5   2       1289.37       1232.08        32.14 o                         
  -2   5   2       1031.05       1051.43        31.22 o                         
  -1   5   2       2074.01       2118.98        60.95 o                         
   0   5   2        582.30        581.90        13.91 o                         
   1   5   2       1080.92       1052.57        33.75 o                         
   2   5   2       1712.75       1748.92        54.55 o                         
   3   5   2        261.99        244.62         6.70 o                         
   4   5   2        135.91        128.03         3.78 o                         
   5   5   2         64.71         77.52         3.79 o                         
   6   5   2         43.09         37.38         3.39 o                         
   7   5   2        109.57         95.82         7.01 o                         
   8   5   2         64.11         71.97         7.10 o                         
   9   5   2          9.78         15.30         6.74 o                         
  10   5   2          3.28          3.03         7.00 o                         
 -11   6   2         10.82          8.78        10.46 o                         
 -10   6   2          7.07          9.23         5.03 o                         
  -9   6   2         63.90         62.53         4.47 o                         
  -8   6   2          4.05          3.16         2.36 o                         
  -7   6   2        228.41        224.42         8.27 o                         
  -6   6   2        318.52        336.69        13.07 o                         
  -5   6   2         99.14         94.20         3.12 o                         
  -4   6   2         41.16         45.06         2.33 o                         
  -3   6   2        614.47        638.15        18.14 o                         
  -2   6   2         52.92         59.13         2.37 o                         
  -1   6   2         77.97         98.54         3.66 o                         
   0   6   2        501.37        483.40        14.55 o                         
   1   6   2        532.29        592.29        16.68 o                         
   2   6   2         88.62         84.15         3.39 o                         
   3   6   2         57.43         76.36         2.96 o                         
   4   6   2         50.82         62.98         3.13 o                         
   5   6   2        230.73        209.77         9.91 o                         
   6   6   2         50.49         59.08         4.84 o                         
   7   6   2         12.44          6.63         3.88 o                         
   8   6   2          4.01          4.24         6.31 o                         
   9   6   2         15.90         19.56         7.30 o                         
 -10   7   2          1.23         -1.86        10.51 o                         
  -9   7   2         10.57         20.35         6.85 o                         
  -8   7   2         16.04         17.22         3.35 o                         
  -7   7   2         12.20         17.34         2.34 o                         
  -6   7   2        114.25        124.01         5.44 o                         
  -5   7   2        183.87        181.48         6.04 o                         
  -4   7   2         53.39         55.89         2.45 o                         
  -3   7   2        253.52        260.60         8.37 o                         
  -2   7   2        200.76        178.51         5.93 o                         
  -1   7   2        175.26        166.47         5.35 o                         
   0   7   2        240.01        245.36         7.33 o                         
   1   7   2        375.52        385.70        10.91 o                         
   2   7   2         78.52         85.56         4.21 o                         
   3   7   2        160.19        143.19         5.06 o                         
   4   7   2         70.49         72.14         5.98 o                         
   5   7   2         31.73         29.85         5.09 o                         
   6   7   2         72.75         75.09         5.66 o                         
   7   7   2          7.91         13.16         4.44 o                         
   8   7   2         16.99         15.52         9.75 o                         
   9   7   2         67.30         56.20         8.74 o                         
  -9   8   2         68.51         53.00         7.00 o                         
  -8   8   2          6.59          6.43         5.19 o                         
  -7   8   2        122.68        140.09         6.12 o                         
  -6   8   2         37.04         33.58         2.90 o                         
  -5   8   2         60.12         59.53         3.85 o                         
  -4   8   2        650.69        657.82        18.58 o                         
  -3   8   2         95.23         96.93         3.20 o                         
  -2   8   2        248.81        237.16         8.32 o                         
  -1   8   2        217.52        215.56         6.82 o                         
   0   8   2         82.81         73.33         4.04 o                         
   1   8   2        366.99        356.29        10.21 o                         
   2   8   2        454.20        469.64        12.97 o                         
   3   8   2         65.55         71.83         6.10 o                         
   4   8   2        291.83        267.69        14.77 o                         
   5   8   2        110.81        109.06         6.62 o                         
   6   8   2          9.61          5.70         4.10 o                         
   7   8   2         65.91         61.05         5.94 o                         
   8   8   2          9.09          7.42         6.90 o                         
  -9   9   2         32.40         33.43         8.35 o                         
  -8   9   2        148.91        149.59        13.79 o                         
  -7   9   2          8.06         10.01         3.75 o                         
  -6   9   2        134.99        123.12         5.73 o                         
  -5   9   2         68.44         77.58         4.30 o                         
  -4   9   2        171.16        176.17         5.73 o                         
  -3   9   2        773.86        758.43        19.95 o                         
  -2   9   2       1058.36       1091.40        31.38 o                         
  -1   9   2         32.91         31.87         2.54 o                         
   0   9   2       1254.50       1318.30        35.24 o                         
   1   9   2        114.18        113.11         4.37 o                         
   2   9   2         54.39         58.90         4.47 o                         
   3   9   2        162.84        204.84        11.23 o                         
   4   9   2         16.90         19.87         5.74 o                         
   5   9   2        113.94        132.21        11.84 o                         
   6   9   2         91.54        105.74         7.13 o                         
   7   9   2          6.99         10.74         5.03 o                         
  -9  10   2         42.61         39.34         9.89 o                         
  -8  10   2          2.45         10.78         8.00 o                         
  -7  10   2         64.61         63.80         9.68 o                         
  -6  10   2         37.58         41.65         4.68 o                         
  -5  10   2        103.42        107.87         7.55 o                         
  -4  10   2        452.83        427.53        14.94 o                         
  -3  10   2        257.45        270.97         9.62 o                         
  -2  10   2         33.58         32.89         3.70 o                         
  -1  10   2        237.85        235.29         7.92 o                         
   0  10   2          5.34          4.07         2.90 o                         
   1  10   2        121.78        127.35         7.35 o                         
   2  10   2        279.77        260.51        11.13 o                         
   3  10   2         12.06          7.27         3.83 o                         
   4  10   2         34.37         50.64         6.30 o                         
   5  10   2         52.43         42.01         6.23 o                         
   6  10   2         20.34         23.53         6.26 o                         
  -9  11   2          2.03         -0.48         8.80 o                         
  -8  11   2          3.22         -0.94         9.36 o                         
  -7  11   2         23.72         16.76         8.55 o                         
  -6  11   2         21.59         26.92         8.12 o                         
  -5  11   2         36.97         27.11         4.71 o                         
  -4  11   2        131.34        145.12         7.23 o                         
  -3  11   2         27.16         22.28         3.32 o                         
  -2  11   2         65.97         60.59         3.96 o                         
  -1  11   2         64.23         63.64         4.25 o                         
   0  11   2         27.35         29.60         4.05 o                         
   1  11   2          0.36          1.32         3.93 o                         
   2  11   2         55.21         65.16         6.63 o                         
   3  11   2         12.39          6.26         4.51 o                         
   4  11   2          8.18          0.57         4.69 o                         
   5  11   2         35.95         37.54         6.65 o                         
   6  11   2         14.87         11.34         5.40 o                         
  -9  12   2          3.95          7.33        10.51 o                         
  -8  12   2          8.58          6.28        10.12 o                         
  -7  12   2         23.85         24.37         9.70 o                         
  -6  12   2         39.54         51.11        10.37 o                         
  -5  12   2         67.22         52.21         9.95 o                         
  -4  12   2         69.36         60.70         6.14 o                         
  -3  12   2         71.01         74.88         5.00 o                         
  -2  12   2         11.84          8.51         4.15 o                         
  -1  12   2          3.34          3.38         4.81 o                         
   0  12   2         52.68         57.38         7.03 o                         
   1  12   2         26.24         21.74         4.72 o                         
   2  12   2         76.51         68.51         6.02 o                         
   3  12   2         65.04         61.42         9.41 o                         
   4  12   2         22.83         24.03         6.13 o                         
   5  12   2          5.50          4.64         5.52 o                         
   6  12   2         14.87         17.72        10.16 o                         
  -6  13   2         10.34         18.28         9.36 o                         
  -5  13   2         18.59         18.25         9.52 o                         
  -4  13   2          2.79          1.47         9.22 o                         
  -3  13   2         39.98         39.44         6.17 o                         
  -2  13   2         37.90         38.48         8.51 o                         
  -1  13   2          1.82         -4.17         4.50 o                         
   0  13   2         27.96         30.54         4.79 o                         
   1  13   2         11.85         14.75         4.89 o                         
   2  13   2         14.83         13.31         5.41 o                         
   3  13   2          3.29          6.43         6.66 o                         
   4  13   2          4.92          2.27         6.78 o                         
  -2  14   2          6.29         11.01         7.52 o                         
  -1  14   2         12.34         12.62         8.25 o                         
   0  14   2          0.60          3.35         5.88 o                         
   1  14   2          1.15         -0.60         6.84 o                         
   2  14   2         20.52          8.26         6.79 o                         
   3  14   2          6.70          7.63         9.63 o                         
   0  15   2          6.54         17.93         9.15 o                         
   1  15   2         10.39         19.04        10.85 o                         
   2  15   2          9.54          2.51         9.63 o                         
 -13   1   3          1.15         12.32         9.79 o                         
 -11   1   3          4.83          6.07         7.61 o                         
 -10   1   3         60.76         59.70         4.84 o                         
  -9   1   3         86.66         90.82         4.98 o                         
  -8   1   3        524.18        530.85        17.75 o                         
  -7   1   3        246.16        246.48         7.87 o                         
  -6   1   3         80.87         63.25         6.76 o                         
  -5   1   3       1617.51       1773.31        58.20 o                         
  -4   1   3        361.18        414.73        11.09 o                         
  -3   1   3        143.06        150.16         5.96 o                         
  -2   1   3       2043.98       1986.69        60.19 o                         
  -1   1   3       3973.27       3890.66       128.76 o                         
   0   1   3        702.00        781.74        19.02 o                         
   1   1   3       1321.12       1246.66        31.75 o                         
   2   1   3        184.08        180.50         5.67 o                         
   3   1   3        914.38        979.68        25.48 o                         
   4   1   3        519.52        528.64        11.41 o                         
   5   1   3         93.21         91.53         2.76 o                         
   6   1   3        199.35        221.83         5.69 o                         
   7   1   3         42.20         48.23         3.54 o                         
   8   1   3         45.30         43.03         4.77 o                         
 -13   2   3          3.18          7.08        10.69 o                         
 -12   2   3         73.07         80.79         7.91 o                         
 -11   2   3         13.20         16.26         5.51 o                         
 -10   2   3        158.30        152.41         7.97 o                         
  -9   2   3        355.08        358.85        14.07 o                         
  -8   2   3         30.10         30.94         2.78 o                         
  -7   2   3       1456.06       1500.14        44.67 o                         
  -6   2   3       1334.59       1328.10        43.95 o                         
  -5   2   3       2051.89       2164.75        62.77 o                         
  -4   2   3       4743.73       4699.97       126.73 o                         
  -3   2   3       2878.47       3031.58        78.21 o                         
  -2   2   3        487.03        452.97        11.51 o                         
  -1   2   3       2221.94       2144.39        68.98 o                         
   0   2   3        705.43        802.29        26.00 o                         
   1   2   3       1023.77        921.40        24.24 o                         
   2   2   3       1737.89       1724.49        48.08 o                         
   3   2   3        232.28        240.31         6.94 o                         
   4   2   3        823.63        882.23        20.19 o                         
   5   2   3        517.28        506.99        11.37 o                         
   6   2   3          6.98          7.90         1.93 o                         
   7   2   3         66.15         76.26         5.35 o                         
   8   2   3          5.49          8.70         4.25 o                         
   9   2   3         12.74          5.33         8.21 o                         
 -13   3   3          4.69          0.57        10.97 o                         
 -12   3   3         23.53         18.21        10.37 o                         
 -11   3   3        187.53        190.55        11.98 o                         
 -10   3   3        140.87        141.39         9.20 o                         
  -9   3   3        146.47        145.72         7.37 o                         
  -8   3   3        793.75        786.19        23.33 o                         
  -7   3   3        216.95        230.82         7.12 o                         
  -6   3   3        294.09        286.44        11.27 o                         
  -5   3   3        334.72        302.52         8.86 o                         
  -4   3   3        604.29        637.85        19.72 o                         
  -3   3   3       3897.16       4017.36       113.10 o                         
  -2   3   3       3485.53       3563.38       105.98 o                         
  -1   3   3        406.61        405.73        14.43 o                         
   0   3   3       4762.12       4741.58       127.77 o                         
   1   3   3        587.88        561.60        12.70 o                         
   2   3   3         62.92         58.12         2.95 o                         
   3   3   3        449.09        436.89        12.07 o                         
   4   3   3          3.45          4.87         1.15 o                         
   5   3   3        371.93        365.20         9.70 o                         
   6   3   3        231.35        222.65         9.01 o                         
   7   3   3         81.52         99.94         5.56 o                         
   8   3   3         50.15         42.65         4.30 o                         
   9   3   3         22.81         19.38         9.40 o                         
 -12   4   3          5.24         -2.83         9.84 o                         
 -11   4   3         23.73         40.09        10.28 o                         
 -10   4   3         44.13         48.62         7.45 o                         
  -9   4   3        110.81        103.43         4.71 o                         
  -8   4   3        106.37         97.80         4.97 o                         
  -7   4   3         70.63         67.27         2.99 o                         
  -6   4   3        326.05        309.85         9.15 o                         
  -5   4   3        541.39        593.84        17.03 o                         
  -4   4   3        662.05        762.16        21.38 o                         
  -3   4   3        135.48        117.62         3.58 o                         
  -2   4   3        504.98        510.32        15.94 o                         
  -1   4   3        635.34        670.06        21.64 o                         
   0   4   3        275.46        285.56        10.59 o                         
   1   4   3       1797.08       1848.51        50.33 o                         
   2   4   3        806.53        855.07        22.50 o                         
   3   4   3         28.76         30.65         1.69 o                         
   4   4   3        252.06        226.94         6.10 o                         
   5   4   3        324.46        325.23        13.45 o                         
   6   4   3         61.66         71.63         5.39 o                         
   7   4   3        101.36         97.14         7.17 o                         
   8   4   3         27.18         30.77         4.59 o                         
   9   4   3         28.06         27.26         7.05 o                         
 -12   5   3         25.63         21.15        11.38 o                         
 -11   5   3         48.50         38.92        10.46 o                         
 -10   5   3        108.15         97.15         8.46 o                         
  -9   5   3         82.67         82.98         5.19 o                         
  -8   5   3         43.50         44.15         2.49 o                         
  -7   5   3        637.57        656.92        20.91 o                         
  -6   5   3        215.57        205.91         5.70 o                         
  -5   5   3        255.66        259.34         8.30 o                         
  -4   5   3        900.55        884.04        24.35 o                         
  -3   5   3         16.99         16.89         1.45 o                         
  -2   5   3        141.83        162.64         5.44 o                         
  -1   5   3        597.45        537.47        18.95 o                         
   0   5   3        230.68        239.10         8.13 o                         
   1   5   3        273.23        253.36         9.28 o                         
   2   5   3       1166.82       1121.07        29.50 o                         
   3   5   3        242.72        277.56         8.96 o                         
   4   5   3        123.44        109.91         4.77 o                         
   5   5   3         24.29         26.52         3.77 o                         
   6   5   3         31.74         34.54         4.49 o                         
   7   5   3         29.74         20.85         4.55 o                         
   8   5   3         42.77         57.99         8.52 o                         
   9   5   3         16.28         22.79         7.43 o                         
 -11   6   3         17.00         26.09        10.74 o                         
 -10   6   3         19.79         24.44         9.40 o                         
  -9   6   3         25.65         34.19         6.12 o                         
  -8   6   3        361.87        363.94        11.55 o                         
  -7   6   3        265.29        268.96         8.02 o                         
  -6   6   3        329.67        326.87        10.80 o                         
  -5   6   3        443.81        438.29        12.38 o                         
  -4   6   3         75.78         74.66         3.20 o                         
  -3   6   3       1827.99       1868.84        52.78 o                         
  -2   6   3       1510.52       1492.41        41.54 o                         
  -1   6   3        375.07        397.21        10.75 o                         
   0   6   3        517.42        512.27        18.95 o                         
   1   6   3        693.68        667.00        19.30 o                         
   2   6   3         99.68        107.45         4.15 o                         
   3   6   3        621.89        621.10        18.49 o                         
   4   6   3        351.07        355.53        16.80 o                         
   5   6   3        433.20        433.62        18.28 o                         
   6   6   3        251.65        262.48        12.28 o                         
   7   6   3         31.11         30.07         4.87 o                         
   8   6   3         14.43          6.74         7.03 o                         
   9   6   3          3.79         10.55        10.60 o                         
 -11   7   3         32.98         29.38        11.49 o                         
  -9   7   3        137.27        124.85        15.28 o                         
  -8   7   3         23.96         22.24         2.72 o                         
  -7   7   3         93.28         97.33         3.75 o                         
  -6   7   3        200.19        193.38         6.50 o                         
  -5   7   3        103.78         97.96         3.83 o                         
  -4   7   3        649.15        662.38        18.77 o                         
  -3   7   3        390.72        392.79        10.53 o                         
  -2   7   3        422.57        428.18        13.80 o                         
  -1   7   3       1306.22       1368.06        40.25 o                         
   0   7   3        343.30        327.33         8.98 o                         
   1   7   3        414.90        374.63        11.55 o                         
   2   7   3        448.01        478.29        15.30 o                         
   3   7   3        324.45        323.35        15.80 o                         
   4   7   3        163.61        143.01         7.57 o                         
   5   7   3         67.39         72.19         5.53 o                         
   6   7   3          2.73          1.86         4.17 o                         
   7   7   3         43.81         39.68         5.45 o                         
   8   7   3          0.81         -1.62         7.22 o                         
  -9   8   3         10.24          8.33         5.26 o                         
  -8   8   3         29.98         26.00         3.81 o                         
  -7   8   3         15.50         17.83         2.87 o                         
  -6   8   3         82.82         73.41         3.38 o                         
  -5   8   3         86.10         80.41         3.78 o                         
  -4   8   3         87.16         91.45         3.54 o                         
  -3   8   3         85.16         90.46         3.69 o                         
  -2   8   3        174.81        171.90         5.92 o                         
  -1   8   3         67.38         51.95         2.92 o                         
   0   8   3        286.99        337.81        10.44 o                         
   1   8   3        113.62        123.48         6.12 o                         
   2   8   3         33.05         21.61         5.68 o                         
   3   8   3        128.06        150.13         9.53 o                         
   4   8   3         10.34         13.71         4.99 o                         
   5   8   3          4.60         16.06         4.44 o                         
   6   8   3          2.05         -0.79         4.67 o                         
   7   8   3          7.23         11.21         5.22 o                         
  -9   9   3          6.66         12.28         5.82 o                         
  -8   9   3          5.62          7.36         5.57 o                         
  -7   9   3         13.41         17.48         3.03 o                         
  -6   9   3         57.87         58.06         3.80 o                         
  -5   9   3         15.20         14.83         2.31 o                         
  -4   9   3         36.23         33.90         3.01 o                         
  -3   9   3         41.53         37.38         2.87 o                         
  -2   9   3         39.08         48.29         3.35 o                         
  -1   9   3         21.94         25.18         2.62 o                         
   0   9   3         81.76         75.43         5.22 o                         
   1   9   3          8.74          6.06         4.39 o                         
   2   9   3         99.17        121.11         6.83 o                         
   3   9   3         44.17         38.96         5.66 o                         
   4   9   3         70.23         63.81        11.37 o                         
   5   9   3          5.86         18.18         4.72 o                         
   6   9   3         11.25          5.87         4.84 o                         
  -9  10   3         18.26         14.74         8.67 o                         
  -8  10   3         37.83         52.18         7.32 o                         
  -7  10   3         15.14         28.86         6.03 o                         
  -6  10   3         50.65         40.65         4.51 o                         
  -5  10   3        146.20        152.59         6.64 o                         
  -4  10   3         70.93         75.35         3.74 o                         
  -3  10   3         99.08         97.81         5.30 o                         
  -2  10   3        247.76        237.53         8.98 o                         
  -1  10   3         28.71         27.42         4.71 o                         
   0  10   3        190.81        203.45         9.40 o                         
   1  10   3         52.01         50.26         5.08 o                         
   2  10   3         12.54          8.69         4.10 o                         
   3  10   3         85.38         94.52         8.04 o                         
   4  10   3         64.96         64.47        11.10 o                         
   5  10   3          7.85          2.37         6.10 o                         
   6  10   3         14.87         11.22         5.55 o                         
  -9  11   3         38.66         54.55        10.71 o                         
  -8  11   3          3.17          2.18         8.51 o                         
  -7  11   3         34.03         35.91         9.56 o                         
  -6  11   3          0.07         -6.64         7.36 o                         
  -5  11   3         63.78         63.03         6.52 o                         
  -4  11   3        178.12        161.12         8.32 o                         
  -3  11   3         58.23         63.36         4.98 o                         
  -2  11   3        153.50        162.31         8.81 o                         
  -1  11   3        399.17        370.54        15.94 o                         
   0  11   3         36.75         47.91         5.73 o                         
   1  11   3         91.65        104.66         7.15 o                         
   2  11   3         70.33         76.46         6.16 o                         
   3  11   3         13.29         13.62         5.04 o                         
   4  11   3         72.02         71.47         7.91 o                         
   5  11   3         14.56          2.12         6.80 o                         
   6  11   3          3.13         -0.46         9.52 o                         
  -8  12   3         25.28         25.47         9.70 o                         
  -7  12   3         25.08         19.06         9.47 o                         
  -6  12   3          7.30          7.77         8.44 o                         
  -5  12   3         33.68         23.73         8.80 o                         
  -4  12   3         32.24         35.96         5.76 o                         
  -3  12   3        202.21        185.65         9.42 o                         
  -2  12   3        148.72        175.58         9.94 o                         
  -1  12   3          6.83          5.34         4.12 o                         
   0  12   3         38.08         33.14         6.12 o                         
   1  12   3         22.19         24.92         5.06 o                         
   2  12   3          5.61          2.05         4.90 o                         
   3  12   3         37.25         34.63         5.86 o                         
   4  12   3         10.80         10.61         5.71 o                         
  -6  13   3         25.65         23.79         9.86 o                         
  -5  13   3          6.04          3.45         8.74 o                         
  -4  13   3         29.78         26.21         9.10 o                         
  -3  13   3         69.44         84.88        11.63 o                         
  -2  13   3         24.94         25.13         5.63 o                         
  -1  13   3          1.68          1.95         4.51 o                         
   0  13   3          5.95          2.28         4.69 o                         
   1  13   3         53.86         56.50         6.03 o                         
   2  13   3         51.94         47.73         6.32 o                         
   3  13   3          8.98         11.36         9.98 o                         
  -1  14   3         13.26         21.27         9.49 o                         
   0  14   3         13.91         23.12         6.76 o                         
   1  14   3         10.40         13.92         6.71 o                         
   2  14   3         16.99          9.86        10.64 o                         
  -1  15   3          2.89          8.23         9.66 o                         
   1  15   3          1.15          2.41         9.36 o                         
 -13   0   4         51.33         62.85        11.40 o                         
 -12   0   4          2.41         -1.82         8.02 o                         
 -11   0   4        207.97        230.72        18.83 o                         
 -10   0   4        333.10        320.80        22.12 o                         
  -9   0   4        207.88        206.80        12.32 o                         
  -8   0   4       1231.26       1353.57        62.20 o                         
  -7   0   4        402.12        396.81        15.78 o                         
  -6   0   4       1694.81       1657.52       115.29 o                         
  -5   0   4       2625.05       2575.05        97.71 o                         
  -4   0   4       1454.45       1361.47        50.68 o                         
  -3   0   4       4777.71       4883.53       163.13 o                         
  -2   0   4      10664.40      11390.69       371.81 o                         
  -1   0   4       1678.90       1579.72        57.45 o                         
   0   0   4       1746.96       1788.70        59.23 o                         
   1   0   4        390.00        385.58        13.32 o                         
   2   0   4         53.50         39.51         2.90 o                         
   3   0   4       1232.90       1213.55        41.75 o                         
   4   0   4         15.56         14.77         2.54 o                         
   5   0   4        389.61        372.73        13.63 o                         
   6   0   4        405.00        434.25        17.86 o                         
   7   0   4         90.71         97.58         9.90 o                         
   8   0   4         13.72         19.29         9.13 o                         
 -13   1   4         11.15         13.67         8.84 o                         
 -12   1   4         44.10         57.57         8.32 o                         
 -11   1   4          3.01          6.01         5.75 o                         
 -10   1   4        162.26        161.07         8.70 o                         
  -9   1   4        298.31        280.97        11.92 o                         
  -8   1   4         54.43         54.27         3.64 o                         
  -7   1   4       1245.57       1291.59        43.56 o                         
  -6   1   4       1172.09       1168.14        37.01 o                         
  -5   1   4         17.96         16.48         1.08 o                         
  -4   1   4       2689.69       2647.88        73.01 o                         
  -3   1   4        770.11        835.84        21.34 o                         
  -2   1   4        694.90        750.76        22.47 o                         
  -1   1   4       2109.91       2065.04        68.74 o                         
   0   1   4        857.35        900.67        25.25 o                         
   1   1   4        685.45        685.65        18.18 o                         
   2   1   4       2013.64       1945.90        44.96 o                         
   3   1   4         94.97         97.93         2.89 o                         
   4   1   4        203.08        226.24         6.36 o                         
   5   1   4        197.17        193.57         5.74 o                         
   6   1   4         27.60         28.75         4.03 o                         
   7   1   4         97.41         93.22         5.56 o                         
   8   1   4         13.06         11.44         6.34 o                         
 -12   2   4          9.22          9.27         5.91 o                         
 -11   2   4         12.43          9.71         5.45 o                         
 -10   2   4         13.78         11.77         3.67 o                         
  -9   2   4        169.02        186.68         8.89 o                         
  -8   2   4         72.78         63.97         3.81 o                         
  -7   2   4         46.08         48.26         3.48 o                         
  -6   2   4         52.52         50.79         2.11 o                         
  -5   2   4         40.23         42.22         2.05 o                         
  -4   2   4        206.58        197.94         6.28 o                         
  -3   2   4        358.71        414.92        12.09 o                         
  -2   2   4        110.13        102.36         3.98 o                         
  -1   2   4        226.68        249.06         8.24 o                         
   0   2   4        474.21        489.62        14.61 o                         
   1   2   4        206.61        208.57         6.02 o                         
   2   2   4        383.98        394.54        10.62 o                         
   3   2   4         73.76         73.82         2.85 o                         
   4   2   4        124.88        128.22         4.11 o                         
   5   2   4          1.77          3.11         2.05 o                         
   6   2   4         94.57         83.72         5.69 o                         
   7   2   4         64.63         69.31         5.08 o                         
   8   2   4         20.55         17.34         5.03 o                         
 -12   3   4         16.63         12.17         5.87 o                         
 -11   3   4         39.33         54.18         6.64 o                         
 -10   3   4         64.07         65.20         4.96 o                         
  -9   3   4        201.76        194.80         8.60 o                         
  -8   3   4        196.72        216.41         9.44 o                         
  -7   3   4        659.94        608.57        17.77 o                         
  -6   3   4        326.96        319.66        10.21 o                         
  -5   3   4         66.09         64.92         2.27 o                         
  -4   3   4        286.86        283.14         9.12 o                         
  -3   3   4       1752.43       1760.11        53.63 o                         
  -2   3   4        652.10        641.00        18.46 o                         
  -1   3   4        497.24        439.03        13.97 o                         
   0   3   4       1054.02       1077.27        32.66 o                         
   1   3   4        263.55        234.35         6.33 o                         
   2   3   4        374.11        343.95         9.83 o                         
   3   3   4         77.31         78.39         3.06 o                         
   4   3   4         57.82         60.89         2.85 o                         
   5   3   4         95.89         97.14         7.60 o                         
   6   3   4         41.63         46.61         4.66 o                         
   7   3   4         13.11         16.54         3.99 o                         
   8   3   4         21.89         18.70         4.40 o                         
   9   3   4         27.25         27.20        11.95 o                         
 -12   4   4         11.65          6.94        10.02 o                         
 -11   4   4          6.91         12.27         5.76 o                         
 -10   4   4         56.65         55.64         6.52 o                         
  -9   4   4        253.81        241.83        10.11 o                         
  -8   4   4        243.03        235.38         9.63 o                         
  -7   4   4        593.52        608.56        18.51 o                         
  -6   4   4        325.26        331.34        10.15 o                         
  -5   4   4       1203.37       1252.95        34.39 o                         
  -4   4   4       1494.53       1473.19        38.23 o                         
  -3   4   4        847.64        805.68        22.11 o                         
  -2   4   4        897.84        827.67        25.08 o                         
  -1   4   4        909.74        832.55        25.16 o                         
   0   4   4       1193.58       1211.98        36.08 o                         
   1   4   4        169.89        176.00         6.29 o                         
   2   4   4        306.83        309.27         8.95 o                         
   3   4   4        222.62        231.16         7.33 o                         
   4   4   4        211.19        210.69        11.24 o                         
   5   4   4         76.58         95.18         7.60 o                         
   6   4   4         89.52         81.38         7.26 o                         
   7   4   4         17.01         20.46         4.21 o                         
   8   4   4         15.65         20.59         4.68 o                         
   9   4   4          1.33          1.84        12.35 o                         
 -12   5   4         27.37         34.46        12.07 o                         
 -11   5   4         28.72         27.19         6.15 o                         
 -10   5   4         97.91         86.53         7.53 o                         
  -9   5   4         89.05         80.67         4.52 o                         
  -8   5   4        243.26        227.60         8.21 o                         
  -7   5   4        153.51        155.68         5.32 o                         
  -6   5   4        392.22        383.29        10.26 o                         
  -5   5   4        372.56        378.47        10.18 o                         
  -4   5   4        564.23        576.60        15.64 o                         
  -3   5   4        179.49        174.87         5.53 o                         
  -2   5   4        419.38        421.35        13.70 o                         
  -1   5   4        830.96        872.19        31.51 o                         
   0   5   4        797.99        811.16        28.83 o                         
   1   5   4       1215.45       1191.25        34.96 o                         
   2   5   4        120.27        129.90         4.20 o                         
   3   5   4        191.08        202.28         8.99 o                         
   4   5   4        159.91        164.00        10.03 o                         
   5   5   4         59.40         71.67         6.29 o                         
   6   5   4         23.86         12.88         4.84 o                         
   7   5   4         38.70         44.58         5.69 o                         
   8   5   4         19.04         20.67         6.13 o                         
 -11   6   4         10.75         -9.03         9.77 o                         
 -10   6   4         61.93         57.86         8.02 o                         
  -9   6   4         13.60          8.07         3.37 o                         
  -8   6   4         74.38         63.88         3.14 o                         
  -7   6   4         38.95         38.54         2.46 o                         
  -6   6   4         78.57         81.56         3.51 o                         
  -5   6   4         60.84         56.87         2.63 o                         
  -4   6   4         67.33         66.49         3.12 o                         
  -3   6   4        339.98        361.68        10.92 o                         
  -2   6   4        597.82        608.04        16.72 o                         
  -1   6   4        263.49        293.24        10.13 o                         
   0   6   4        142.70        161.16         6.13 o                         
   1   6   4        221.07        206.88         6.36 o                         
   2   6   4        472.31        427.89        15.15 o                         
   3   6   4         66.61         76.60         6.27 o                         
   4   6   4         98.20        101.27         9.30 o                         
   5   6   4         92.61         82.62         7.25 o                         
   6   6   4        105.66        106.16         9.22 o                         
   7   6   4         33.52         28.39         5.74 o                         
   8   6   4          7.40          8.07         7.65 o                         
  -9   7   4         29.82         41.12         6.05 o                         
  -8   7   4        153.75        159.86         8.10 o                         
  -7   7   4        320.07        313.78        10.05 o                         
  -6   7   4        222.89        211.70         7.68 o                         
  -5   7   4        193.87        213.48         7.00 o                         
  -4   7   4         33.29         35.10         2.35 o                         
  -3   7   4         63.54         58.71         2.92 o                         
  -2   7   4        167.72        170.81         5.26 o                         
  -1   7   4          9.78         10.22         2.04 o                         
   0   7   4        132.27        156.10         6.74 o                         
   1   7   4        463.01        420.98        14.45 o                         
   2   7   4         89.59         78.10         6.42 o                         
   3   7   4        165.24        199.38        11.84 o                         
   4   7   4         51.77         58.05         6.14 o                         
   5   7   4         20.37         18.00         4.68 o                         
   6   7   4          8.59          5.57         4.99 o                         
   7   7   4          1.01          0.53         5.37 o                         
 -10   8   4         38.47         44.37        10.83 o                         
  -9   8   4        106.68        105.38         8.11 o                         
  -8   8   4          2.04         -0.52         3.68 o                         
  -7   8   4        234.19        256.31         9.83 o                         
  -6   8   4        224.03        233.87         7.90 o                         
  -5   8   4        108.10        106.21         4.74 o                         
  -4   8   4        704.83        726.56        22.75 o                         
  -3   8   4        401.54        383.38        10.64 o                         
  -2   8   4        108.61        108.18         4.56 o                         
  -1   8   4       1218.19       1233.67        40.87 o                         
   0   8   4         79.07         80.13         3.70 o                         
   1   8   4        134.49        141.87        13.45 o                         
   2   8   4        357.62        352.53        17.03 o                         
   3   8   4         20.06         25.66         5.19 o                         
   4   8   4        146.72        137.28         8.27 o                         
   5   8   4        149.77        133.75         8.37 o                         
   6   8   4         31.80         32.20         5.83 o                         
   7   8   4         37.47         46.09         9.59 o                         
  -9   9   4          9.71          8.78         5.52 o                         
  -8   9   4        123.94        126.45         7.37 o                         
  -7   9   4         64.23         68.85         5.48 o                         
  -6   9   4         57.50         51.89         3.81 o                         
  -5   9   4        133.13        129.25         5.23 o                         
  -4   9   4        117.64        105.03         5.42 o                         
  -3   9   4        703.50        733.20        26.90 o                         
  -2   9   4        434.64        411.94        13.09 o                         
  -1   9   4         53.45         42.81         4.03 o                         
   0   9   4        306.87        335.89        17.43 o                         
   1   9   4        169.70        164.33        10.77 o                         
   2   9   4          0.21         -0.74         6.21 o                         
   3   9   4        136.16        126.60         9.36 o                         
   4   9   4         81.00         90.94         8.14 o                         
   5   9   4         43.62         45.51         5.90 o                         
   6   9   4         83.15         82.23         8.81 o                         
   7   9   4         29.15         21.01        10.46 o                         
  -9  10   4         14.56         15.86         7.70 o                         
  -8  10   4          1.56          7.05         6.22 o                         
  -7  10   4         20.66         20.03         5.35 o                         
  -6  10   4         34.96         40.33         4.81 o                         
  -5  10   4         27.47         28.98         6.62 o                         
  -4  10   4         42.84         34.79         3.57 o                         
  -3  10   4         41.33         48.97         3.95 o                         
  -2  10   4         76.31         74.17         5.00 o                         
  -1  10   4        100.82         98.56        11.10 o                         
   0  10   4          1.30          1.64         4.85 o                         
   1  10   4         48.44         59.23         6.68 o                         
   2  10   4         45.96         42.38         5.20 o                         
   3  10   4          1.83          5.00         6.77 o                         
   4  10   4          8.83          7.39         5.11 o                         
   5  10   4          5.19          5.95         6.73 o                         
   6  10   4         21.18         24.81         9.95 o                         
  -9  11   4          0.89          4.30         8.76 o                         
  -8  11   4          2.93          9.03         6.79 o                         
  -7  11   4         10.38         12.58         6.05 o                         
  -6  11   4         36.53         33.72         5.02 o                         
  -5  11   4          8.79          8.28         4.40 o                         
  -4  11   4          8.33          8.60         4.17 o                         
  -3  11   4          1.46         -1.98         4.04 o                         
  -2  11   4          0.82          0.60         5.04 o                         
  -1  11   4         14.82          9.54         7.47 o                         
   0  11   4         29.71         37.19         5.99 o                         
   1  11   4          4.74          4.88         4.67 o                         
   2  11   4         32.00         31.79         5.50 o                         
   3  11   4         17.02         17.40         5.59 o                         
   4  11   4          3.01          6.86         8.70 o                         
  -8  12   4          7.99         19.06         9.95 o                         
  -7  12   4          0.39         -1.06         6.78 o                         
  -6  12   4         31.99         42.62        11.72 o                         
  -5  12   4         37.80         38.88         5.35 o                         
  -4  12   4          9.81          5.46         5.31 o                         
  -3  12   4         10.16         16.54         4.49 o                         
  -2  12   4          2.01         -0.22         4.38 o                         
  -1  12   4          8.85          6.45         4.70 o                         
   0  12   4         12.54         10.47         4.99 o                         
   1  12   4         23.89         34.49         5.71 o                         
   2  12   4         14.17         21.23         6.99 o                         
   3  12   4         22.70         17.59         7.24 o                         
  -6  13   4         14.97         10.32         9.40 o                         
  -5  13   4          5.11          7.22         9.15 o                         
  -4  13   4         15.33         21.89         9.82 o                         
  -3  13   4         16.08         12.77         6.13 o                         
  -2  13   4         30.94         34.39         5.45 o                         
  -1  13   4         65.07         67.78         6.54 o                         
   0  13   4         49.36         41.66         5.97 o                         
   1  13   4         29.11         29.92         7.31 o                         
   2  13   4          3.31          4.78        10.02 o                         
  -2  14   4         16.29         16.83         9.95 o                         
  -1  14   4         27.50         22.59         7.12 o                         
   1  14   4          4.06         13.89        10.62 o                         
 -13   1   5         30.04         28.38         7.40 o                         
 -12   1   5         12.43         15.16         6.23 o                         
 -11   1   5         21.43         24.95         7.05 o                         
 -10   1   5          9.54          9.75         5.01 o                         
  -9   1   5        581.95        565.49        24.06 o                         
  -8   1   5        977.70       1020.85        34.78 o                         
  -7   1   5        456.46        432.74        14.93 o                         
  -6   1   5        726.17        722.76        18.23 o                         
  -5   1   5        921.24        916.25        24.78 o                         
  -4   1   5        416.72        357.27         8.79 o                         
  -3   1   5        485.95        428.15        12.17 o                         
  -2   1   5       1599.20       1862.41        43.74 o                         
  -1   1   5        934.46       1083.90        31.92 o                         
   0   1   5       1613.76       1581.25        47.13 o                         
   1   1   5        746.69        764.73        18.42 o                         
   2   1   5          6.43          8.66         1.60 o                         
   3   1   5        652.77        663.85        18.59 o                         
   4   1   5         25.75         30.93         2.98 o                         
   5   1   5         37.29         39.28         5.03 o                         
   6   1   5         31.38         34.82         4.68 o                         
   7   1   5         34.63         39.82         6.80 o                         
   8   1   5          7.72          4.89         7.59 o                         
 -13   2   5          5.27          3.03         6.88 o                         
 -12   2   5        114.38        119.99        11.30 o                         
 -11   2   5         71.62         77.58         7.19 o                         
 -10   2   5         43.55         53.60         4.97 o                         
  -9   2   5        136.37        127.92         6.41 o                         
  -8   2   5        169.53        157.88        11.58 o                         
  -7   2   5        856.22        851.90        26.45 o                         
  -6   2   5       1280.67       1246.41        33.20 o                         
  -5   2   5        404.19        424.33        13.12 o                         
  -4   2   5       2754.49       2678.00        72.65 o                         
  -3   2   5       1451.83       1412.06        39.81 o                         
  -2   2   5        579.87        586.65        18.58 o                         
  -1   2   5       2729.93       2697.36        80.39 o                         
   0   2   5        858.74        812.11        22.41 o                         
   1   2   5        520.74        583.65        14.84 o                         
   2   2   5        546.90        524.98        13.11 o                         
   3   2   5         32.98         31.84         2.39 o                         
   4   2   5        228.15        217.48         8.12 o                         
   5   2   5         82.97         93.13         5.97 o                         
   6   2   5         13.70         10.47         4.26 o                         
   7   2   5         68.30         61.59         7.78 o                         
   8   2   5         47.58         56.82         7.96 o                         
 -12   3   5          9.79          4.35         6.14 o                         
 -11   3   5         75.57         84.78         8.15 o                         
 -10   3   5        183.40        182.32         8.92 o                         
  -9   3   5         83.54         94.28         6.69 o                         
  -8   3   5        204.47        191.16         8.20 o                         
  -7   3   5        312.98        325.64         8.77 o                         
  -6   3   5        329.84        311.10         9.38 o                         
  -5   3   5       1392.46       1360.88        36.97 o                         
  -4   3   5        342.45        351.20         9.68 o                         
  -3   3   5       1516.20       1526.51        43.00 o                         
  -2   3   5       1345.79       1289.10        37.69 o                         
  -1   3   5        440.40        416.86        11.22 o                         
   0   3   5        270.01        269.13         9.00 o                         
   1   3   5        288.61        300.49         9.12 o                         
   2   3   5        316.55        334.26         9.95 o                         
   3   3   5        326.72        336.83        12.40 o                         
   4   3   5        228.73        233.72        11.61 o                         
   5   3   5        101.11         86.70         6.25 o                         
   6   3   5        138.81        170.95         8.85 o                         
   7   3   5         14.36         12.07         4.63 o                         
   8   3   5          6.90          8.74        10.06 o                         
 -12   4   5         34.40         33.19        10.85 o                         
 -11   4   5         18.49         14.24         5.99 o                         
 -10   4   5         20.61         17.82         5.31 o                         
  -9   4   5         78.27         78.19         4.52 o                         
  -8   4   5         56.55         60.89         3.59 o                         
  -7   4   5        650.93        614.90        19.24 o                         
  -6   4   5        293.80        280.01         8.02 o                         
  -5   4   5         75.39         72.91         2.83 o                         
  -4   4   5        185.12        177.49         6.19 o                         
  -3   4   5         55.50         53.55         2.63 o                         
  -2   4   5        109.48        104.56         4.14 o                         
  -1   4   5        295.49        286.26        10.94 o                         
   0   4   5        147.91        146.42         5.24 o                         
   1   4   5        162.00        143.30         5.20 o                         
   2   4   5        278.73        294.40        10.12 o                         
   3   4   5         25.06         21.92         3.38 o                         
   4   4   5         45.65         50.78         5.88 o                         
   5   4   5         37.46         29.58         5.30 o                         
   6   4   5          1.71         -4.78         4.78 o                         
   7   4   5         38.27         44.69         5.38 o                         
   8   4   5         25.98         26.77         8.34 o                         
 -11   5   5         30.13         29.38         6.38 o                         
 -10   5   5         42.64         39.31         8.21 o                         
  -9   5   5         60.99         67.95         3.99 o                         
  -8   5   5         10.65          9.52         1.77 o                         
  -7   5   5        340.09        335.17        11.20 o                         
  -6   5   5        503.85        509.52        15.21 o                         
  -5   5   5         49.41         58.30         2.70 o                         
  -4   5   5        135.58        134.25         4.52 o                         
  -3   5   5        404.80        377.71        10.63 o                         
  -2   5   5         61.64         60.74         3.41 o                         
  -1   5   5        614.11        600.10        18.45 o                         
   0   5   5        301.62        307.19         9.99 o                         
   1   5   5        259.72        261.07        10.22 o                         
   2   5   5        373.08        382.19        13.33 o                         
   3   5   5         91.63         77.45         6.90 o                         
   4   5   5          1.88          4.08         4.69 o                         
   5   5   5         87.10         93.42         7.83 o                         
   6   5   5         10.63          8.50         5.76 o                         
   7   5   5         17.29         16.87         5.93 o                         
 -11   6   5         78.54         97.91        11.31 o                         
 -10   6   5         87.36         86.27         7.70 o                         
  -9   6   5         56.65         59.98         4.92 o                         
  -8   6   5        324.30        316.48        11.91 o                         
  -7   6   5        134.56        141.31         5.26 o                         
  -6   6   5        496.39        505.12        16.20 o                         
  -5   6   5        481.94        482.91        14.31 o                         
  -4   6   5        162.90        167.41         6.03 o                         
  -3   6   5       1037.53       1078.66        30.97 o                         
  -2   6   5       1408.20       1330.39        39.98 o                         
  -1   6   5        273.45        280.62         8.87 o                         
   0   6   5        856.01        907.12        30.66 o                         
   1   6   5        394.28        356.79        11.32 o                         
   2   6   5         22.20         11.55         4.58 o                         
   3   6   5        203.77        213.64        13.25 o                         
   4   6   5         50.43         45.13        10.05 o                         
   5   6   5         38.45         24.17         6.12 o                         
   6   6   5         66.01         80.03         6.99 o                         
   7   6   5         45.32         41.61         7.63 o                         
 -10   7   5         39.76         37.26         6.29 o                         
  -9   7   5        106.96        105.29         7.89 o                         
  -8   7   5         97.55         85.72         6.84 o                         
  -7   7   5        290.51        281.61         9.58 o                         
  -6   7   5        229.28        222.98         7.43 o                         
  -5   7   5        157.85        151.97         5.36 o                         
  -4   7   5        392.28        402.30        12.58 o                         
  -3   7   5         44.43         45.20         2.58 o                         
  -2   7   5        235.22        241.99         8.58 o                         
  -1   7   5        512.78        497.82        24.95 o                         
   0   7   5        207.52        208.23         9.16 o                         
   1   7   5        105.82        106.61         8.42 o                         
   2   7   5        499.51        482.34        24.58 o                         
   3   7   5         12.75         15.46         4.90 o                         
   4   7   5         45.11         46.93         6.65 o                         
   5   7   5         10.42          8.58         6.99 o                         
   6   7   5          3.00          3.67         5.36 o                         
   7   7   5         19.36         13.17         9.43 o                         
 -10   8   5         10.58         -1.86         9.91 o                         
  -9   8   5          7.06          5.20         4.22 o                         
  -8   8   5         23.56         19.77         4.17 o                         
  -7   8   5         38.84         34.03         3.44 o                         
  -6   8   5         14.83         12.59         2.63 o                         
  -5   8   5        178.81        174.03         7.18 o                         
  -4   8   5         30.60         30.56         2.90 o                         
  -3   8   5        106.28        111.17         5.10 o                         
  -2   8   5         22.06         11.61         2.81 o                         
  -1   8   5        148.80        150.02         8.09 o                         
   0   8   5         77.44         78.92         9.06 o                         
   1   8   5        107.53        127.09         8.66 o                         
   2   8   5         12.14         13.51         4.97 o                         
   3   8   5         35.52         27.73         5.64 o                         
   4   8   5          3.86          0.71         5.63 o                         
   5   8   5         15.24         19.78         7.18 o                         
   6   8   5          5.87         11.52         9.10 o                         
  -9   9   5          1.52          4.87        10.25 o                         
  -8   9   5         12.96         13.81         4.27 o                         
  -7   9   5         36.76         42.36         4.95 o                         
  -6   9   5         37.12         49.38         4.75 o                         
  -5   9   5          1.12          0.73         3.18 o                         
  -4   9   5         10.24         17.04         3.39 o                         
  -3   9   5         25.18         18.25         3.29 o                         
  -2   9   5         62.41         71.03         4.33 o                         
  -1   9   5         10.30          3.91         7.22 o                         
   0   9   5          5.91          2.19         4.79 o                         
   1   9   5          3.26         11.43         6.92 o                         
   2   9   5         42.97         46.79         6.38 o                         
   3   9   5         12.14         24.14         5.99 o                         
   4   9   5          3.04          7.55         6.31 o                         
   5   9   5          3.51          9.84         9.45 o                         
  -8  10   5         37.52         39.68         6.84 o                         
  -7  10   5         32.49         31.06         4.89 o                         
  -6  10   5          9.10          6.95         4.47 o                         
  -5  10   5        157.88        168.60        11.96 o                         
  -4  10   5         18.58         14.58         3.55 o                         
  -3  10   5        136.85        142.95         9.51 o                         
  -2  10   5         78.87         75.64         7.17 o                         
  -1  10   5         13.13          8.83         8.05 o                         
   0  10   5         68.47         70.82         7.38 o                         
   1  10   5         87.21        102.40         8.37 o                         
   2  10   5          8.05          4.32         7.24 o                         
   3  10   5         52.34         49.59         7.79 o                         
   4  10   5         25.90         32.51        10.14 o                         
  -8  11   5          8.88         13.86         8.80 o                         
  -7  11   5         21.64         20.24         4.80 o                         
  -6  11   5        107.88        100.52         7.01 o                         
  -5  11   5         47.85         44.14         5.13 o                         
  -4  11   5        104.56         93.20         6.78 o                         
  -3  11   5         36.29         40.51         6.09 o                         
  -2  11   5         37.00         33.64         6.12 o                         
  -1  11   5        102.95        118.65        13.38 o                         
   0  11   5         42.15         36.28         7.02 o                         
   1  11   5         39.29         51.62         7.57 o                         
   2  11   5         60.83         58.70         6.68 o                         
   3  11   5         23.47         20.76        11.70 o                         
  -8  12   5         20.47          9.72         9.31 o                         
  -7  12   5          4.81          1.35         6.70 o                         
  -6  12   5          7.26          4.74         5.41 o                         
  -5  12   5         10.67          9.56         4.95 o                         
  -4  12   5          6.38         13.70         5.96 o                         
  -3  12   5         26.65         21.86         9.45 o                         
  -2  12   5         48.11         44.01         7.29 o                         
  -1  12   5          1.17         -4.09         9.79 o                         
   0  12   5         22.93         23.11         5.57 o                         
   1  12   5         22.84         29.70        10.97 o                         
  -4  13   5          3.70          5.84         8.18 o                         
  -3  13   5          6.86          7.47         8.94 o                         
  -2  13   5         28.30         34.97        10.48 o                         
  -1  13   5         19.96         17.39         7.20 o                         
   0  13   5          8.08          7.59        10.37 o                         
  -3  14   5          7.76         -3.43        10.23 o                         
  -1  14   5          8.78         14.48        10.44 o                         
 -13   0   6         22.85         20.32         9.91 o                         
 -12   0   6          2.81         -5.26         9.95 o                         
 -11   0   6        220.91        250.42        22.21 o                         
 -10   0   6        307.14        310.04        22.28 o                         
  -9   0   6        164.71        185.94        14.44 o                         
  -8   0   6        183.86        150.56        11.66 o                         
  -7   0   6        108.63        115.27         7.14 o                         
  -6   0   6        391.06        339.50        13.22 o                         
  -5   0   6       2654.86       2794.05       107.95 o                         
  -4   0   6        111.39        102.51         4.71 o                         
  -3   0   6       1930.22       1867.81        63.43 o                         
  -2   0   6       1760.16       1823.61        59.66 o                         
  -1   0   6        293.31        275.60         9.96 o                         
   0   0   6        542.67        505.15        26.00 o                         
   1   0   6        313.28        307.67        13.46 o                         
   2   0   6         82.72         72.64         5.24 o                         
   3   0   6        380.31        395.26        19.95 o                         
   4   0   6        119.65        123.00         7.98 o                         
   5   0   6         41.27         35.29         9.26 o                         
   6   0   6        105.82        101.91        13.45 o                         
   7   0   6         26.24         28.90        11.22 o                         
 -13   1   6          2.02         -0.26         6.97 o                         
 -12   1   6         89.81         95.52        13.68 o                         
 -11   1   6         51.31         57.91         7.13 o                         
 -10   1   6         54.17         63.49         7.62 o                         
  -9   1   6        154.94        157.23         9.81 o                         
  -7   1   6        734.06        722.41        18.74 o                         
  -6   1   6       1140.00       1125.06        28.37 o                         
  -5   1   6        400.95        403.68        10.45 o                         
  -4   1   6       1117.72       1122.40        28.06 o                         
  -3   1   6        663.81        648.74        14.76 o                         
  -2   1   6        113.79        123.62         4.32 o                         
  -1   1   6       1333.58       1334.45        32.31 o                         
   0   1   6        280.11        269.15        10.31 o                         
   1   1   6        301.21        322.30         9.92 o                         
   2   1   6        491.83        495.02        15.49 o                         
   3   1   6         28.71         32.93         3.34 o                         
   4   1   6        104.46        102.12         5.42 o                         
   5   1   6         65.28         75.92         5.94 o                         
   6   1   6          4.38         -0.28         6.42 o                         
   7   1   6         27.90         32.87         7.92 o                         
 -13   2   6         23.22         27.20        10.58 o                         
 -12   2   6          0.96         -0.73         6.19 o                         
 -11   2   6         13.85         10.42         5.93 o                         
 -10   2   6         44.65         45.28         6.48 o                         
  -9   2   6         21.62         13.61         7.17 o                         
  -8   2   6        444.77        436.39        15.10 o                         
  -7   2   6        630.58        604.04        15.58 o                         
  -6   2   6         36.03         33.19         2.17 o                         
  -5   2   6        132.15        126.72         4.31 o                         
  -4   2   6         33.88         37.93         2.08 o                         
  -3   2   6         91.76         95.82         3.65 o                         
  -2   2   6        198.26        208.40         5.57 o                         
  -1   2   6          2.74          1.87         1.66 o                         
   0   2   6        126.93        127.52         5.70 o                         
   1   2   6        326.15        336.19        10.90 o                         
   2   2   6         67.38         68.92         3.69 o                         
   3   2   6         78.53         85.76         4.28 o                         
   4   2   6         10.33         11.12         4.15 o                         
   5   2   6         14.65          6.77         5.70 o                         
   6   2   6          8.98         15.66         6.74 o                         
   7   2   6          0.37          1.74         7.35 o                         
 -12   3   6          8.37          9.74         6.38 o                         
 -11   3   6         46.82         52.85         7.32 o                         
 -10   3   6         96.43        102.61         8.37 o                         
  -9   3   6          4.71          8.61         2.24 o                         
  -8   3   6        382.03        401.71        14.96 o                         
  -7   3   6         54.55         54.40         2.43 o                         
  -6   3   6        513.29        473.24        13.64 o                         
  -5   3   6        695.13        682.09        21.37 o                         
  -4   3   6        415.31        393.39        10.42 o                         
  -3   3   6        202.70        191.77         6.42 o                         
  -2   3   6        295.12        306.91        10.23 o                         
  -1   3   6        326.85        303.62         9.76 o                         
   0   3   6        366.96        347.52        16.13 o                         
   1   3   6        474.61        506.26        17.09 o                         
   2   3   6        103.78        103.65         5.21 o                         
   3   3   6         31.57         27.70         4.25 o                         
   4   3   6        174.98        183.03         9.41 o                         
   5   3   6          4.34          2.49         4.63 o                         
   6   3   6         25.03         26.45         5.50 o                         
   7   3   6         19.23         17.96         7.46 o                         
 -12   4   6         44.37         39.93         7.53 o                         
 -11   4   6         74.45         60.66         7.33 o                         
 -10   4   6        130.69        141.43        14.05 o                         
  -9   4   6        179.91        197.96         9.46 o                         
  -8   4   6        244.35        252.12         8.28 o                         
  -7   4   6        356.99        351.29        11.50 o                         
  -6   4   6        442.16        448.37        13.80 o                         
  -5   4   6        891.23        909.52        27.63 o                         
  -4   4   6        430.68        433.26        14.18 o                         
  -3   4   6        744.66        712.90        19.64 o                         
  -2   4   6        659.17        685.16        20.01 o                         
  -1   4   6       1055.06       1053.56        37.16 o                         
   0   4   6        503.45        448.71        16.01 o                         
   1   4   6        859.55        836.68        28.41 o                         
   2   4   6        194.31        218.30         9.39 o                         
   3   4   6         54.87         53.75         6.08 o                         
   4   4   6          9.08          6.34         5.16 o                         
   5   4   6         34.52         33.78         6.71 o                         
   6   4   6         11.23         14.79         5.58 o                         
   7   4   6         12.45         13.31        10.46 o                         
 -12   5   6         20.95         19.01         9.36 o                         
 -11   5   6         34.53         30.39         9.36 o                         
 -10   5   6          8.24         11.29         5.44 o                         
  -9   5   6        115.29        117.35         5.67 o                         
  -8   5   6         50.54         53.90         3.78 o                         
  -7   5   6        440.67        443.22        14.04 o                         
  -6   5   6        255.21        250.09         8.30 o                         
  -5   5   6        183.94        188.38         6.58 o                         
  -4   5   6        718.87        720.54        22.46 o                         
  -3   5   6        525.56        498.98        14.27 o                         
  -2   5   6         33.52         28.48         2.52 o                         
  -1   5   6        230.84        228.34        12.40 o                         
   0   5   6        383.07        387.97        13.72 o                         
   1   5   6        193.43        197.25         8.75 o                         
   2   5   6         68.07         49.97         6.01 o                         
   3   5   6        119.69        117.11         9.06 o                         
   4   5   6          7.91         10.35         5.41 o                         
   5   5   6         13.34          9.44         6.08 o                         
   6   5   6          5.68          0.39         5.45 o                         
 -11   6   6         33.24         30.69         9.06 o                         
 -10   6   6         34.25         31.91         8.76 o                         
  -9   6   6          9.99          5.84         3.57 o                         
  -8   6   6         32.96         30.15         3.52 o                         
  -7   6   6         74.04         74.64         3.74 o                         
  -6   6   6        149.30        155.17         6.14 o                         
  -5   6   6         68.80         66.60         3.47 o                         
  -4   6   6        126.55        131.07         5.00 o                         
  -3   6   6        123.86        125.14         5.08 o                         
  -2   6   6        341.12        295.91        11.91 o                         
  -1   6   6        143.18        153.80         7.15 o                         
   0   6   6         37.97         31.08         3.26 o                         
   1   6   6         11.97          9.01         4.68 o                         
   2   6   6         12.02          6.15         4.95 o                         
   3   6   6         43.88         36.63         6.02 o                         
   4   6   6         17.80         22.01         6.14 o                         
   5   6   6          3.09          8.29         6.48 o                         
   6   6   6          9.21          5.67         7.21 o                         
 -10   7   6         26.95         31.66         6.55 o                         
  -9   7   6          9.71          8.78         4.11 o                         
  -8   7   6         20.68         33.29         4.40 o                         
  -7   7   6         17.91         17.20         2.75 o                         
  -6   7   6         33.10         36.45         3.17 o                         
  -5   7   6         67.58         69.80         4.01 o                         
  -4   7   6         78.64         81.45         4.59 o                         
  -3   7   6          3.35          6.42         3.41 o                         
  -2   7   6        193.52        175.15         8.20 o                         
  -1   7   6        174.22        172.40         9.38 o                         
   0   7   6        115.71        137.09        14.21 o                         
   1   7   6         46.92         45.41         7.21 o                         
   2   7   6          8.30          6.88         5.24 o                         
   3   7   6         24.35         35.65         6.22 o                         
   4   7   6         30.62         28.46         8.56 o                         
   5   7   6         11.71         14.31         6.90 o                         
 -10   8   6         17.06         28.81         8.67 o                         
  -9   8   6         88.62         94.80         7.74 o                         
  -8   8   6          4.33          5.60         4.37 o                         
  -7   8   6         98.42        100.50         7.75 o                         
  -6   8   6        237.83        251.35         8.92 o                         
  -5   8   6         24.58         24.24         4.14 o                         
  -4   8   6        386.51        363.96        15.47 o                         
  -3   8   6         58.36         70.37         5.00 o                         
  -2   8   6         98.42        103.59         6.34 o                         
   0   8   6        136.77        153.63         9.75 o                         
   1   8   6         26.70         51.95         6.67 o                         
   2   8   6        176.92        156.46        10.49 o                         
   3   8   6         56.88         72.70         8.84 o                         
   4   8   6         26.45         23.33         7.09 o                         
  -9   9   6          5.30          9.46         6.14 o                         
  -8   9   6        152.11        152.93         8.66 o                         
  -7   9   6        124.62        124.22         7.44 o                         
  -6   9   6         82.02         83.30         6.29 o                         
  -5   9   6        323.88        324.00        13.91 o                         
  -4   9   6         66.59         70.92         5.48 o                         
  -3   9   6        118.32        120.98         7.29 o                         
  -2   9   6        172.74        176.85        10.74 o                         
  -1   9   6          9.35          0.48         8.07 o                         
   0   9   6         78.09         81.64        10.85 o                         
   1   9   6         56.59         54.34         7.17 o                         
   2   9   6          7.90         11.21         5.98 o                         
   3   9   6        175.10        157.91        11.78 o                         
  -8  10   6          7.91          5.79         5.60 o                         
  -7  10   6         28.97         31.43         5.28 o                         
  -6  10   6         91.95         87.29         6.71 o                         
  -5  10   6         10.82          9.73         4.70 o                         
  -4  10   6         76.97         94.72         8.21 o                         
  -3  10   6         19.44         16.35         5.82 o                         
  -2  10   6         27.72         13.13         5.63 o                         
  -1  10   6         53.59         77.08        11.36 o                         
   0  10   6         11.19         14.95         7.37 o                         
   1  10   6         29.02          4.57         8.00 o                         
   2  10   6        130.18        133.34        10.94 o                         
  -8  11   6          5.59         -7.47         7.95 o                         
  -7  11   6         12.52         11.29         5.06 o                         
  -6  11   6         31.20         38.33         5.69 o                         
  -5  11   6         29.13         22.24         6.32 o                         
  -4  11   6          2.23          4.39         9.46 o                         
  -3  11   6         25.98         27.60        10.76 o                         
  -2  11   6          8.71         -0.31         9.12 o                         
  -1  11   6         17.53         39.36        10.41 o                         
   0  11   6         21.93         25.21         7.01 o                         
  -8  12   6          5.04          6.39         9.20 o                         
  -7  12   6          3.69         -2.30         9.36 o                         
  -6  12   6         23.83         22.53         6.95 o                         
  -5  12   6          3.92          5.74         6.18 o                         
  -4  12   6         13.34         11.38         6.51 o                         
  -3  12   6          5.46          3.76         6.62 o                         
  -2  12   6         17.47          7.36         9.66 o                         
  -1  12   6          0.72         16.94        10.99 o                         
  -5  13   6         22.74         29.68        10.51 o                         
  -4  13   6         31.90         23.33        10.90 o                         
  -3  13   6          6.77          6.35        10.62 o                         
  -1  13   6          1.32         -1.10        10.51 o                         
 -13   1   7         39.76         59.31        12.18 o                         
 -12   1   7         14.51         19.64         7.43 o                         
 -11   1   7         50.48         64.35         8.03 o                         
 -10   1   7         88.73         96.13         8.43 o                         
  -9   1   7         53.74         52.37         9.01 o                         
  -8   1   7        134.32        145.98         5.46 o                         
  -7   1   7        745.72        764.24        23.11 o                         
  -6   1   7         66.53         62.08         2.74 o                         
  -5   1   7        596.66        634.91        17.59 o                         
  -4   1   7        183.13        188.24         6.33 o                         
  -3   1   7        524.45        523.89        14.55 o                         
  -2   1   7        379.64        388.36        10.95 o                         
  -1   1   7         26.39         22.77         2.89 o                         
   0   1   7        189.95        181.45        10.66 o                         
   1   1   7        260.68        298.14        11.66 o                         
   2   1   7        137.56        137.94         6.43 o                         
   3   1   7         47.14         42.46         4.93 o                         
   4   1   7          7.87         12.19         4.75 o                         
   5   1   7         22.04         32.09         7.40 o                         
 -13   2   7         11.41         16.18        10.62 o                         
 -12   2   7         90.47         78.97         9.35 o                         
 -11   2   7         81.65         99.82         9.01 o                         
 -10   2   7         88.61         90.55         8.31 o                         
  -9   2   7        352.61        371.86        27.77 o                         
  -8   2   7        373.07        382.56        10.89 o                         
  -7   2   7        213.95        224.67         7.40 o                         
  -6   2   7        369.86        361.72        11.57 o                         
  -5   2   7         57.70         58.19         2.92 o                         
  -4   2   7       1294.83       1350.30        37.24 o                         
  -3   2   7        513.76        509.45        14.25 o                         
  -2   2   7        285.14        299.43         9.61 o                         
  -1   2   7        528.09        541.90        20.05 o                         
   0   2   7        452.19        418.46        22.46 o                         
   1   2   7        156.72        164.51         7.22 o                         
   2   2   7        337.94        365.99        13.84 o                         
   3   2   7         57.37         58.87         5.47 o                         
   4   2   7         28.64         30.81         5.23 o                         
   5   2   7         11.36         23.08         7.12 o                         
 -13   3   7         41.06         44.16        12.16 o                         
 -12   3   7          1.02          9.22         9.66 o                         
 -11   3   7        111.55        112.25        10.12 o                         
 -10   3   7        212.74        214.47        18.46 o                         
  -9   3   7         73.77         84.07         7.49 o                         
  -8   3   7        287.58        292.47         9.77 o                         
  -7   3   7         10.08          8.90         2.05 o                         
  -6   3   7        704.44        654.59        23.99 o                         
  -5   3   7       1201.98       1153.75        39.60 o                         
  -4   3   7        458.55        463.50        14.41 o                         
  -3   3   7        478.16        457.22        16.92 o                         
  -2   3   7        825.24        802.28        30.55 o                         
  -1   3   7        166.08        170.56         7.32 o                         
   0   3   7        271.60        284.47        17.82 o                         
   1   3   7        144.86        122.90         6.12 o                         
   2   3   7        149.04        132.09         8.23 o                         
   3   3   7        253.15        261.12        12.69 o                         
   4   3   7         63.79         62.04         6.04 o                         
   5   3   7          2.20         -2.00         5.26 o                         
 -13   4   7          5.13         -1.08        11.33 o                         
 -12   4   7         22.67         18.62         9.93 o                         
 -11   4   7         60.20         58.72        10.62 o                         
 -10   4   7         50.35         42.13         6.88 o                         
  -9   4   7         56.23         52.30         7.08 o                         
  -8   4   7         12.52         15.17         2.69 o                         
  -7   4   7        321.31        300.32         9.97 o                         
  -6   4   7        372.96        367.94        13.02 o                         
  -5   4   7         12.18         11.29         2.95 o                         
  -4   4   7         56.36         58.15         3.82 o                         
  -3   4   7        200.43        174.43         7.03 o                         
  -2   4   7        173.14        169.22         8.79 o                         
  -1   4   7        468.70        442.02        18.56 o                         
   0   4   7        252.59        264.87        13.89 o                         
   1   4   7         11.34         15.62         4.94 o                         
   2   4   7         29.68         23.00         9.94 o                         
   3   4   7         42.48         41.31         5.28 o                         
   4   4   7         41.13         44.16         7.60 o                         
   5   4   7         22.06         21.19         5.79 o                         
 -12   5   7         20.77         30.14         9.98 o                         
 -11   5   7         14.66         15.93         8.35 o                         
 -10   5   7         44.84         47.68         7.22 o                         
  -9   5   7        118.70        133.81         9.71 o                         
  -8   5   7         37.39         38.60         3.24 o                         
  -7   5   7        182.17        207.61         8.51 o                         
  -6   5   7         84.05         97.12         4.90 o                         
  -5   5   7         50.70         56.36         3.83 o                         
  -4   5   7        260.28        294.14        13.17 o                         
  -3   5   7        257.82        228.60        10.02 o                         
  -2   5   7          1.74          2.59         3.30 o                         
  -1   5   7        121.80        135.76         7.46 o                         
   0   5   7         41.34         39.04        10.61 o                         
   1   5   7         79.83         79.73         9.56 o                         
   2   5   7        121.94        127.93         9.60 o                         
   3   5   7         18.26         36.05         6.45 o                         
   4   5   7          9.89          5.31         5.25 o                         
   5   5   7         39.47         49.34        11.31 o                         
 -11   6   7         57.59         65.64        11.33 o                         
 -10   6   7        134.54        129.18         9.81 o                         
  -9   6   7         78.40         86.08         8.26 o                         
  -8   6   7        190.65        213.92         9.99 o                         
  -7   6   7        178.89        195.74         9.31 o                         
  -6   6   7         60.43         72.13         4.40 o                         
  -5   6   7        473.93        476.28        17.44 o                         
  -4   6   7        264.64        282.04        11.63 o                         
  -3   6   7        202.71        221.87        12.64 o                         
  -2   6   7        302.92        287.33        12.84 o                         
  -1   6   7        102.63         99.03         7.63 o                         
   0   6   7        213.58        228.06        18.81 o                         
   1   6   7        115.52        116.00         8.88 o                         
   2   6   7         49.25         49.44         6.74 o                         
   3   6   7         39.08         34.10         6.63 o                         
   4   6   7         87.45        107.98        11.33 o                         
 -11   7   7          7.59          8.39         9.01 o                         
 -10   7   7         26.65         41.38         9.98 o                         
  -9   7   7         78.20         81.19         8.17 o                         
  -8   7   7         51.60         51.01         5.31 o                         
  -7   7   7         97.53         95.25         6.65 o                         
  -6   7   7        382.86        383.47        13.95 o                         
  -5   7   7         60.24         67.17         5.33 o                         
  -4   7   7        244.29        222.13        10.48 o                         
  -3   7   7        239.86        234.36        11.30 o                         
  -2   7   7        115.66        110.58         7.76 o                         
  -1   7   7        142.93        141.20         9.66 o                         
   0   7   7         44.35         46.16         9.17 o                         
   1   7   7         65.92         56.09         8.99 o                         
   2   7   7         66.20         79.76         7.96 o                         
   3   7   7          1.79          5.19         6.65 o                         
 -10   8   7         11.85         13.15         9.10 o                         
  -9   8   7          8.08          4.02         9.70 o                         
  -8   8   7         50.93         51.81         5.52 o                         
  -7   8   7         17.23         14.92         4.27 o                         
  -6   8   7         16.53         18.90         4.57 o                         
  -5   8   7         44.77         43.22         5.03 o                         
  -4   8   7         51.44         48.38         5.17 o                         
  -3   8   7         68.91         71.55         5.81 o                         
  -2   8   7         22.71         19.10         7.33 o                         
  -1   8   7          9.73          7.26         6.51 o                         
   0   8   7         16.10         12.11         5.88 o                         
   1   8   7         25.70         22.85         6.32 o                         
   2   8   7         36.65         29.72         7.10 o                         
  -9   9   7          6.84         11.01         8.53 o                         
  -8   9   7          6.51          9.60        11.55 o                         
  -7   9   7          1.46          0.33         6.15 o                         
  -6   9   7          4.04         13.55         4.84 o                         
  -5   9   7          2.23          2.73         4.56 o                         
  -4   9   7          8.87         12.41         4.54 o                         
  -3   9   7         22.17         25.88         6.14 o                         
  -2   9   7         25.04         15.93         5.80 o                         
   0   9   7          6.76          7.56         5.91 o                         
   1   9   7         18.64         12.53         6.44 o                         
  -8  10   7         54.58         63.36         7.70 o                         
  -7  10   7         23.54         23.33         5.38 o                         
  -6  10   7          0.51         -1.02         5.16 o                         
  -5  10   7         56.94         55.42         6.03 o                         
  -4  10   7         55.15         69.41         7.95 o                         
  -3  10   7         47.24         33.61         6.74 o                         
  -2  10   7         63.53         75.85         8.00 o                         
  -1  10   7         14.85         20.62         9.75 o                         
   0  10   7          2.85          5.75         8.94 o                         
  -8  11   7          0.45         -3.01         7.77 o                         
  -7  11   7         71.79         70.71         7.14 o                         
  -6  11   7        144.29        147.14        11.14 o                         
  -5  11   7         11.63         13.53         8.23 o                         
  -4  11   7         63.77         61.08         8.75 o                         
  -3  11   7         44.61         35.86         7.63 o                         
  -2  11   7          8.42         -5.08        10.05 o                         
  -6  12   7         17.12         30.87        10.74 o                         
  -5  12   7         68.29         61.01        12.12 o                         
 -11   0   8        136.57        124.70        15.52 o                         
 -10   0   8        477.92        471.88        35.82 o                         
  -8   0   8        520.03        467.16        26.39 o                         
  -7   0   8        678.86        694.20        26.94 o                         
  -6   0   8        107.30        103.55         6.34 o                         
  -5   0   8       1122.38       1100.45        43.45 o                         
  -4   0   8        303.47        305.29        13.05 o                         
  -3   0   8        439.60        467.47        24.37 o                         
  -2   0   8        758.55        763.58        46.55 o                         
  -1   0   8        173.30        166.29        10.03 o                         
   0   0   8        115.55        124.58        13.43 o                         
   1   0   8        310.61        313.29        17.55 o                         
   2   0   8         49.66         67.89        11.29 o                         
   3   0   8        285.67        295.21        24.74 o                         
   4   0   8        127.15        131.82        15.98 o                         
 -12   1   8         93.06        103.61        14.46 o                         
 -11   1   8         77.01         80.10        12.07 o                         
 -10   1   8         21.43         27.86         9.20 o                         
  -9   1   8        245.58        245.07        20.99 o                         
  -8   1   8        165.88        160.29         7.26 o                         
  -7   1   8        176.24        178.52         6.02 o                         
  -6   1   8        594.49        596.69        16.66 o                         
  -5   1   8         15.74         17.81         3.15 o                         
  -4   1   8        529.50        560.70        16.28 o                         
  -3   1   8        243.21        223.54         8.89 o                         
  -2   1   8         64.11         69.50         4.63 o                         
  -1   1   8        335.19        358.53        13.42 o                         
   0   1   8        231.16        220.14        11.92 o                         
   1   1   8         21.31         16.76         3.88 o                         
   2   1   8         93.86        114.20         7.53 o                         
   3   1   8          3.06          5.09         4.93 o                         
   4   1   8         20.64          9.52         7.32 o                         
 -12   2   8          0.64         -5.68        10.35 o                         
 -11   2   8         57.73         59.33         8.43 o                         
 -10   2   8         61.35         59.29        10.76 o                         
  -9   2   8         10.84          7.03         5.75 o                         
  -8   2   8         30.22         29.47         3.01 o                         
  -7   2   8          9.22         10.63         2.30 o                         
  -6   2   8          0.59          1.31         2.23 o                         
  -5   2   8          2.16          3.27         2.35 o                         
  -4   2   8          4.17          6.24         2.66 o                         
  -3   2   8         62.00         57.56         4.21 o                         
  -2   2   8        136.18        130.66         6.20 o                         
  -1   2   8         82.72         96.03         5.35 o                         
   0   2   8         81.68         87.70         7.23 o                         
   1   2   8         89.43         77.47         5.78 o                         
   2   2   8         25.95         37.08         5.38 o                         
   3   2   8          5.23         13.52         5.82 o                         
   4   2   8          4.90         -2.87        10.44 o                         
 -12   3   8         46.21         60.53        12.85 o                         
 -11   3   8         42.05         54.62        11.24 o                         
 -10   3   8         33.84         40.75        10.25 o                         
  -9   3   8         37.87         41.98         6.88 o                         
  -8   3   8        127.83        125.30         5.87 o                         
  -7   3   8         94.49        102.86         4.46 o                         
  -6   3   8        190.65        204.79         7.40 o                         
  -5   3   8         63.76         73.61         3.60 o                         
  -4   3   8        236.50        231.89         9.10 o                         
  -3   3   8         37.46         35.34         3.70 o                         
  -2   3   8        183.56        181.15         7.69 o                         
  -1   3   8         24.03         23.79         3.62 o                         
   0   3   8         46.02         57.18         5.14 o                         
   1   3   8         30.94         34.46         6.22 o                         
   2   3   8          6.83         16.66         6.05 o                         
   3   3   8         26.11         19.48         5.14 o                         
   4   3   8         25.12         22.76         9.49 o                         
 -12   4   8         12.04         10.48        10.48 o                         
 -11   4   8         62.03         73.84        12.18 o                         
 -10   4   8         87.21         91.85         9.18 o                         
  -9   4   8        144.33        146.37        11.06 o                         
  -8   4   8        205.37        204.91         8.24 o                         
  -7   4   8        358.52        367.86        13.69 o                         
  -6   4   8        302.76        283.11        10.47 o                         
  -5   4   8        115.76        108.05         5.03 o                         
  -4   4   8        117.16        130.85         6.57 o                         
  -3   4   8        143.18        140.22         8.26 o                         
  -2   4   8        273.12        255.78        11.57 o                         
  -1   4   8        114.37        119.07         6.17 o                         
   0   4   8         80.07         88.23         8.10 o                         
   1   4   8         99.06         97.53         8.47 o                         
   2   4   8         34.28         45.25         6.56 o                         
   3   4   8         20.99         30.92         7.06 o                         
   4   4   8          5.51         -3.98         9.08 o                         
 -12   5   8         15.85         13.84        10.16 o                         
 -11   5   8         15.86         22.58         9.98 o                         
 -10   5   8         58.95         57.10         8.16 o                         
  -9   5   8         74.22         89.67         8.89 o                         
  -8   5   8        145.05        159.10         8.49 o                         
  -7   5   8        221.31        202.45         8.52 o                         
  -6   5   8         56.55         57.02         4.18 o                         
  -5   5   8        317.97        288.05        18.51 o                         
  -4   5   8        311.37        276.46        13.13 o                         
  -3   5   8        412.20        438.40        18.31 o                         
  -2   5   8        228.28        216.13        10.81 o                         
  -1   5   8        233.60        185.59        12.27 o                         
   0   5   8         66.41         76.44        10.41 o                         
   1   5   8         31.17         35.72         6.52 o                         
   2   5   8         39.76         36.17         5.84 o                         
   3   5   8         24.17         16.12         9.93 o                         
 -11   6   8         11.96         11.49         9.95 o                         
 -10   6   8         35.53         32.99        10.85 o                         
  -9   6   8          8.60          8.05         6.71 o                         
  -8   6   8         19.07         13.47         4.52 o                         
  -7   6   8          0.03          6.56         4.45 o                         
  -6   6   8         81.38         66.91         5.56 o                         
  -5   6   8        189.00        197.37         9.82 o                         
  -4   6   8         75.27         65.69         6.37 o                         
  -3   6   8         65.97         65.08         5.46 o                         
  -2   6   8         81.56         82.25         5.93 o                         
  -1   6   8          6.34          6.90         5.64 o                         
   0   6   8         61.42         72.49        10.90 o                         
   1   6   8         14.46         10.71         6.05 o                         
   2   6   8         13.07          7.95         6.32 o                         
 -11   7   8         13.98         10.46        10.21 o                         
 -10   7   8         50.04         55.84        11.72 o                         
  -9   7   8          9.76         18.87        10.60 o                         
  -8   7   8         52.45         53.48         7.91 o                         
  -7   7   8         70.35         91.10         6.72 o                         
  -6   7   8         12.63         10.28         4.42 o                         
  -5   7   8         88.42         89.82         6.60 o                         
  -4   7   8         13.51         17.32         4.63 o                         
  -3   7   8         54.49         61.98         6.72 o                         
  -2   7   8        150.77        138.81        11.67 o                         
  -1   7   8         64.96         55.63         9.95 o                         
   0   7   8          9.93         14.02         9.15 o                         
   1   7   8         13.73         15.01         6.56 o                         
 -10   8   8         16.45         24.07        10.60 o                         
  -9   8   8        126.58        136.30        16.09 o                         
  -8   8   8         38.17         46.94         5.84 o                         
  -7   8   8         94.28         99.80         7.46 o                         
  -6   8   8        214.07        246.36        11.94 o                         
  -5   8   8         57.88         66.99         6.06 o                         
  -4   8   8         45.59         39.73         5.46 o                         
  -3   8   8        183.86        179.39        11.93 o                         
  -1   8   8        103.10         93.74         9.18 o                         
   0   8   8         57.96         49.06        11.24 o                         
  -9   9   8          3.62          9.79        10.69 o                         
  -8   9   8         46.24         50.01         7.41 o                         
  -7   9   8         17.13         17.84         5.40 o                         
  -6   9   8         32.19         32.36         6.67 o                         
  -5   9   8        274.43        270.66        16.34 o                         
  -4   9   8         82.12         93.78         8.86 o                         
  -3   9   8         22.48         21.30         6.70 o                         
  -2   9   8         78.24         75.39         8.52 o                         
  -1   9   8         23.76         30.97         9.70 o                         
  -8  10   8          1.68         -5.31        10.83 o                         
  -7  10   8          8.21         -0.18         5.64 o                         
  -6  10   8         22.52         16.93         6.80 o                         
  -5  10   8         15.04         16.26         7.56 o                         
  -4  10   8         44.12         56.60         7.93 o                         
  -3  10   8         20.41         15.47         9.68 o                         
 -10   1   9        231.13        239.14        21.52 o                         
  -9   1   9         21.70         23.54         9.20 o                         
  -8   1   9        110.40        107.17         9.37 o                         
  -7   1   9        135.89        132.48         6.36 o                         
  -6   1   9         80.62         83.22         4.42 o                         
  -5   1   9        238.66        237.00         9.55 o                         
  -4   1   9          9.61         16.26         3.79 o                         
  -3   1   9         78.89         90.01         5.45 o                         
  -2   1   9        123.64        119.08         6.27 o                         
  -1   1   9         49.08         53.86         4.72 o                         
   0   1   9          4.87          7.41         4.09 o                         
   1   1   9        104.37        110.51        12.39 o                         
   2   1   9         71.23         82.92         8.76 o                         
 -10   2   9         83.12         78.84        10.14 o                         
  -9   2   9        397.57        409.42        22.95 o                         
  -8   2   9        261.32        244.52        14.70 o                         
  -7   2   9        331.57        316.04        12.26 o                         
  -6   2   9        753.70        725.16        24.72 o                         
  -5   2   9        111.16        102.69         6.52 o                         
  -4   2   9        260.78        258.02        10.34 o                         
  -3   2   9        186.69        183.74         8.20 o                         
  -2   2   9         50.75         47.14         4.52 o                         
  -1   2   9        255.33        269.18        11.21 o                         
   0   2   9        230.40        228.37         9.72 o                         
   1   2   9          2.49         -0.26         6.27 o                         
   2   2   9         70.16         74.03        11.79 o                         
 -10   3   9         82.84         66.46         8.36 o                         
  -9   3   9         47.65         43.20         7.43 o                         
  -8   3   9         93.38         95.79         6.63 o                         
  -7   3   9        207.62        215.83        10.04 o                         
  -6   3   9         51.50         46.72         4.19 o                         
  -5   3   9        369.02        341.61        13.29 o                         
  -4   3   9        289.53        277.93        10.78 o                         
  -3   3   9        123.40        135.30         6.86 o                         
  -2   3   9        286.51        278.33        10.97 o                         
  -1   3   9         26.08         21.71         4.17 o                         
   0   3   9         80.82         61.52         7.73 o                         
   1   3   9         63.66         68.79         8.12 o                         
   2   3   9          9.13          4.94         9.31 o                         
 -10   4   9         38.45         50.92        12.21 o                         
  -9   4   9         36.98         38.15         7.12 o                         
  -8   4   9         13.31          8.19         4.32 o                         
  -7   4   9          9.44          7.04         4.24 o                         
  -6   4   9          7.21          7.98         4.05 o                         
  -5   4   9          6.83          4.11         3.62 o                         
  -4   4   9         67.50         64.47         5.02 o                         
  -3   4   9         11.26         21.12         3.99 o                         
  -2   4   9         49.14         45.81         4.96 o                         
  -1   4   9        103.57         95.78         7.20 o                         
   0   4   9          8.70         10.05         6.54 o                         
   1   4   9          2.84          0.71         6.35 o                         
   2   4   9         11.46          4.76         9.29 o                         
 -10   5   9          7.40          9.22        11.08 o                         
  -9   5   9         71.57         68.20         8.62 o                         
  -8   5   9         52.71         56.89         5.54 o                         
  -7   5   9         45.84         57.05         4.72 o                         
  -6   5   9        104.65        108.55         6.86 o                         
  -5   5   9         63.30         73.15         5.47 o                         
  -4   5   9         52.50         62.73         7.13 o                         
  -3   5   9        120.85        107.89         7.12 o                         
  -2   5   9          7.76          7.08         4.62 o                         
  -1   5   9         77.37         84.70         6.81 o                         
   0   5   9         77.29         74.87         8.45 o                         
   1   5   9          3.14         -0.55         9.95 o                         
  -8   6   9        204.73        200.66        10.69 o                         
  -7   6   9        106.97        112.20         6.11 o                         
  -6   6   9         64.91         83.23         6.69 o                         
  -5   6   9        296.66        298.31        19.62 o                         
  -4   6   9        159.74        160.24        10.37 o                         
  -3   6   9          0.13          8.39         6.59 o                         
  -2   6   9         45.01         53.40         7.36 o                         
  -1   6   9         26.47         31.02         6.98 o                         
   0   6   9         50.52         55.20        11.31 o                         
  -8   7   9         14.22         13.77        10.25 o                         
  -7   7   9         78.37         84.05         7.23 o                         
  -6   7   9        118.00        118.41         7.65 o                         
  -5   7   9          0.72          2.95         4.90 o                         
  -4   7   9        172.46        178.93        17.63 o                         
  -3   7   9        157.19        137.68        10.87 o                         
  -2   7   9         68.57         58.24         8.00 o                         
  -1   7   9         97.82        113.89        14.07 o                         
  -7   8   9         35.60         29.64         5.85 o                         
  -6   8   9          0.45          1.03         5.35 o                         
  -5   8   9         14.08          8.46         6.48 o                         
  -4   8   9         29.82         43.00         7.41 o                         
  -7   9   9          2.11          2.12         8.94 o                         
  -6   9   9          3.47         12.23         9.43 o                         
  -5   9   9          4.77          4.44         8.71 o                         
  -9   0  10         41.94         46.23        11.36 o                         
  -8   0  10        416.47        465.95        36.69 o                         
  -7   0  10        316.23        342.62        17.87 o                         
  -6   0  10        139.42        148.76        10.90 o                         
  -5   0  10        533.18        512.45        26.50 o                         
  -4   0  10        259.68        247.97        15.05 o                         
  -3   0  10        121.45        124.56        10.01 o                         
  -2   0  10        124.21        113.72         9.53 o                         
  -1   0  10         36.80         59.55         7.99 o                         
   0   0  10         87.58         84.03        12.30 o                         
  -9   1  10        215.70        211.27        20.07 o                         
  -8   1  10         98.99        108.95         9.33 o                         
  -7   1  10         62.22         61.32         4.80 o                         
  -6   1  10        183.24        177.96         8.14 o                         
  -5   1  10         32.23         36.30         4.58 o                         
  -4   1  10         82.36         84.48         5.87 o                         
  -3   1  10        149.04        165.97         8.69 o                         
  -2   1  10          5.64          4.85         4.45 o                         
  -1   1  10        138.67        143.44         8.61 o                         
   0   1  10         75.78         88.67        12.48 o                         
  -8   2  10         21.52         17.94        12.83 o                         
  -7   2  10         27.90         20.31         4.03 o                         
  -6   2  10          7.41          7.17         3.77 o                         
  -5   2  10         42.73         48.92         4.92 o                         
  -4   2  10         15.20         14.05         4.21 o                         
  -3   2  10         33.64         29.41         4.63 o                         
  -2   2  10         24.15         31.91         4.83 o                         
  -1   2  10          2.18          2.72         6.71 o                         
   0   2  10          6.12          3.10         9.56 o                         
   1   2  10         26.55         30.55        10.94 o                         
  -7   3  10         52.02         61.24         4.89 o                         
  -6   3  10         22.71         25.77         4.25 o                         
  -5   3  10        127.47        124.48         6.85 o                         
  -4   3  10        110.50        114.74         6.57 o                         
  -3   3  10         19.63         28.39         4.69 o                         
  -2   3  10         16.09         10.91         4.62 o                         
  -1   3  10         16.71         14.98         5.56 o                         
   0   3  10         13.43          0.53         9.52 o                         
  -8   4  10         42.21         53.74         8.11 o                         
  -7   4  10        252.43        253.16        15.03 o                         
  -6   4  10        133.75        140.02         7.16 o                         
  -5   4  10        178.88        182.33         9.87 o                         
  -4   4  10        108.00        103.34         6.38 o                         
  -3   4  10        140.24        152.12         7.79 o                         
  -2   4  10         42.99         41.53         6.49 o                         
  -1   4  10         22.64         14.23         7.19 o                         
  -7   5  10         21.92         12.45         6.11 o                         
  -6   5  10        116.57        121.34         9.44 o                         
  -5   5  10         66.38         76.77         5.61 o                         
  -4   5  10         34.45         24.70         4.73 o                         
  -3   5  10         57.18         50.15         6.28 o                         
  -2   5  10         88.96         93.85         9.36 o                         
  -7   6  10          7.55         -2.23        10.44 o                         
  -6   6  10          5.95          7.37         4.95 o                         
  -5   6  10         17.53         12.61         5.26 o                         
  -4   6  10         26.86         26.83         6.62 o                         
  -3   6  10         15.02         28.61         7.27 o                         
  -7   7  10         10.11         13.61         8.35 o                         
  -6   7  10          3.76          8.68         5.32 o                         
  -5   7  10         13.70         17.43         6.19 o                         
  -7   8  10         21.08         21.66         8.78 o                         
  -6   8  10         96.95        119.61        13.89 o                         
  -6   1  11         44.61         49.30         7.06 o                         
  -5   1  11         49.37         45.30         6.09 o                         
  -4   1  11         68.57         63.26         5.89 o                         
  -3   1  11         11.25          8.94         5.05 o                         
  -6   2  11        184.63        202.77        12.81 o                         
  -5   2  11        107.62        112.67         8.05 o                         
  -4   2  11         66.04         59.38         6.75 o                         
  -3   2  11        126.84        131.29         8.93 o                         
  -6   3  11         10.28         17.76         6.13 o                         
  -5   3  11        103.72        106.52         7.89 o                         
  -4   3  11         51.66         42.77         6.51 o                         
  -6   4  11         39.33         29.56         6.32 o                         
  -5   4  11         18.97         22.27         5.80 o                         
  -4   4  11         41.88         50.52         7.77 o                         
  -6   5  11         22.72         30.48         9.77 o                         
  -5   5  11         27.64         25.24        10.02 o                         
  -5   6  11         66.39         73.96        13.06 o                         
                                                                                
