# Supplementary material for: Hydrogen-bonded mol­ecular salts of reduced benzo­thia­zole derivatives with carboxyl­ates: a robust [image](8) supra­molecular motif (even when disordered)
Source: Acta Crystallogr E Crystallogr Commun. 2019 Jan 8;75(Pt 2):167–74. doi: 10.1107/S2056989018018224 (PMC6362640; doi:10.1107/S2056989018018224)
Supplement: Supplementary file 4 [file e-75-00167-IIIsup4.hkl]

data_III                                                                        
_shelx_title ' '                                                                
_shelx_refln_list_code          4                                               
_shelx_F_calc_maximum      212.91                                               
_exptl_crystal_F_000       888.00                                               
_reflns_d_resolution_high  0.7292                                               
                                                                                
loop_                                                                           
 _space_group_symop_operation_xyz                                               
 'x, y, z'                                                                      
 '-x+1/2, y+1/2, -z+1/2'                                                        
 '-x, -y, -z'                                                                   
 'x-1/2, -y-1/2, z-1/2'                                                         
                                                                                
_cell_length_a    17.3232                                                       
_cell_length_b     5.8409                                                       
_cell_length_c    21.0876                                                       
_cell_angle_alpha  90.000                                                       
_cell_angle_beta  109.875                                                       
_cell_angle_gamma  90.000                                                       
                                                                                
_shelx_F_squared_multiplier     1.000                                           
                                                                                
loop_                                                                           
 _refln_index_h                                                                 
 _refln_index_k                                                                 
 _refln_index_l                                                                 
 _refln_F_squared_calc                                                          
 _refln_F_squared_meas                                                          
 _refln_F_squared_sigma                                                         
 _refln_observed_status                                                         
   2   0   0         56.87         54.00         2.38 o                         
   4   0   0       4492.71       5066.72       220.55 o                         
   6   0   0      13378.56      12741.44       409.06 o                         
   8   0   0        164.69        124.79         4.39 o                         
  10   0   0        227.00        216.67         9.70 o                         
  12   0   0         34.81         43.10         4.19 o                         
  14   0   0        159.68        138.85        10.77 o                         
  16   0   0         11.00         21.36         6.78 o                         
  18   0   0          1.20         -0.34         7.63 o                         
  20   0   0         35.67         32.28         9.65 o                         
   1   1   0       6392.64       6135.80       154.09 o                         
   2   1   0       8606.15       8360.41       221.46 o                         
   3   1   0       5352.95       5390.61       119.98 o                         
   4   1   0      13120.41      13668.26       294.14 o                         
   5   1   0         28.61         31.56         1.29 o                         
   6   1   0       2222.43       2144.28        48.53 o                         
   7   1   0          6.18          5.75         0.88 o                         
   8   1   0        261.33        251.30         6.07 o                         
   9   1   0        967.21        929.96        20.25 o                         
  10   1   0        695.91        735.26        20.39 o                         
  11   1   0       1712.79       1675.81        45.71 o                         
  12   1   0         13.57         14.49         1.74 o                         
  13   1   0        334.83        288.21        10.66 o                         
  14   1   0          2.22          1.96         2.16 o                         
  15   1   0        359.64        327.82        12.34 o                         
  16   1   0         58.40         50.94         5.65 o                         
  17   1   0         17.65         27.09         5.47 o                         
  18   1   0          0.89          1.06         5.46 o                         
  19   1   0        196.34        188.17        10.94 o                         
  20   1   0          0.05          3.58         7.50 o                         
  21   1   0         14.28         23.88        14.93 o                         
   0   2   0        236.21        232.02         8.33 o                         
   1   2   0       1053.89        964.34        25.12 o                         
   2   2   0        121.07        115.90         3.67 o                         
   3   2   0       7778.05       7593.18       202.20 o                         
   4   2   0       2110.49       2088.69        44.19 o                         
   5   2   0       1665.38       1751.90        41.00 o                         
   6   2   0        862.15        978.53        23.27 o                         
   7   2   0         38.05         62.16         2.22 o                         
   8   2   0        718.18        717.21        17.37 o                         
   9   2   0        845.99        833.23        20.20 o                         
  10   2   0       1096.26       1117.17        24.67 o                         
  11   2   0        542.35        500.91        11.29 o                         
  12   2   0        163.20        165.46         5.75 o                         
  13   2   0        449.00        409.92        14.02 o                         
  14   2   0        125.26        110.06         6.33 o                         
  15   2   0        199.73        177.15         8.76 o                         
  16   2   0         67.40         66.24         5.11 o                         
  17   2   0        129.97        117.46         8.96 o                         
  18   2   0          5.14          7.42         6.23 o                         
  19   2   0         73.85         71.60         7.43 o                         
   1   3   0        759.06        733.61        18.64 o                         
   2   3   0        361.96        315.73         7.84 o                         
   3   3   0        247.64        229.45         7.28 o                         
   4   3   0         15.33         13.65         1.84 o                         
   5   3   0        482.66        458.15        12.11 o                         
   6   3   0          2.06         -1.10         1.70 o                         
   7   3   0        752.86        747.78        23.88 o                         
   8   3   0        666.32        631.10        17.11 o                         
   9   3   0        168.06        146.63         4.21 o                         
  10   3   0       1009.98        941.64        22.04 o                         
  11   3   0        106.12         98.35         3.87 o                         
  12   3   0        232.54        212.74         8.11 o                         
  13   3   0        274.29        275.01        11.14 o                         
  14   3   0         40.98         29.77         3.93 o                         
  15   3   0        403.71        370.30        14.54 o                         
  16   3   0        121.40        107.98         6.54 o                         
  17   3   0          0.39         -3.26         6.65 o                         
  18   3   0         22.88         11.80         7.15 o                         
   0   4   0        485.81        428.18        15.25 o                         
   1   4   0         21.64         16.17         1.90 o                         
   2   4   0       1134.05       1137.86        25.68 o                         
   3   4   0        441.11        438.40        11.13 o                         
   4   4   0        611.71        638.38        16.66 o                         
   5   4   0          3.13          2.81         2.08 o                         
   6   4   0        884.70        846.80        22.05 o                         
   7   4   0          8.04          9.21         2.51 o                         
   8   4   0       1484.73       1489.44        43.04 o                         
   9   4   0          0.66         -1.35         2.80 o                         
  10   4   0        342.17        330.73        12.62 o                         
  11   4   0         18.32         21.52         4.34 o                         
  12   4   0        274.38        249.38        13.99 o                         
  13   4   0        217.56        202.81        12.18 o                         
  14   4   0         38.86         52.63        11.34 o                         
  15   4   0         57.87         65.61         8.38 o                         
  16   4   0         11.90         20.92         9.09 o                         
  17   4   0         62.00         49.71        14.05 o                         
   1   5   0          0.85          1.02         1.71 o                         
   2   5   0        446.07        416.28        15.54 o                         
   3   5   0          2.01          2.22         3.47 o                         
   4   5   0        747.83        758.40        26.95 o                         
   5   5   0         16.25         11.84         3.61 o                         
   6   5   0          4.58          2.65         3.25 o                         
   7   5   0          0.01          3.52         3.57 o                         
   8   5   0         10.47         11.01         3.82 o                         
   9   5   0         59.57         52.98         4.78 o                         
  10   5   0         45.17         65.24         6.76 o                         
  11   5   0         14.88         19.65         5.17 o                         
  12   5   0         70.58         64.45         6.49 o                         
  13   5   0          2.70          9.22         5.39 o                         
  14   5   0        183.71        179.20        10.52 o                         
  15   5   0         39.55         46.85         9.12 o                         
   0   6   0        334.27        309.07        28.70 o                         
   1   6   0        105.02        105.15         5.92 o                         
   2   6   0         34.36         38.82         4.92 o                         
   3   6   0         15.84         22.75         5.61 o                         
   4   6   0         43.88         38.22         7.29 o                         
   5   6   0          2.40          5.24         5.57 o                         
   6   6   0          6.54          8.70         5.27 o                         
   7   6   0          9.48          9.76         5.79 o                         
   8   6   0          0.20          3.48         4.88 o                         
   9   6   0          2.09          2.60         5.11 o                         
  10   6   0          0.01         -0.61         6.12 o                         
  11   6   0         23.13         22.91         6.09 o                         
  12   6   0         32.39         35.15         8.05 o                         
  13   6   0        210.53        223.12        28.50 o                         
  14   6   0          1.91         14.89        11.23 o                         
   1   7   0          0.18          6.18         5.58 o                         
   2   7   0          0.95         -1.00         5.41 o                         
   3   7   0        297.57        304.74        15.67 o                         
   4   7   0         57.89         62.72         8.47 o                         
   5   7   0        135.82        111.73        10.10 o                         
   6   7   0          0.41         -3.95         7.30 o                         
   7   7   0         44.33         57.90        12.22 o                         
 -21   0   1        112.98        129.39        20.41 o                         
 -19   0   1         93.09         90.67        10.86 o                         
 -17   0   1        273.74        275.99        30.27 o                         
 -15   0   1        563.08        530.44        31.54 o                         
 -13   0   1          5.83          4.41         3.57 o                         
 -11   0   1        417.53        479.87        19.60 o                         
  -9   0   1         25.22         12.40         2.64 o                         
  -7   0   1        501.17        553.71        25.19 o                         
  -5   0   1         85.67         77.64         4.51 o                         
  -3   0   1       5395.42       5737.22       250.26 o                         
   1   0   1      11963.92      12589.83       676.55 o                         
   3   0   1       7880.30       8422.06       386.94 o                         
   5   0   1        986.80       1001.90        33.73 o                         
   7   0   1       3916.85       3930.35       133.87 o                         
   9   0   1          5.39          1.98         1.21 o                         
  11   0   1       1087.88        982.28        33.37 o                         
  13   0   1       1945.82       1849.88        82.97 o                         
  15   0   1        652.28        595.78        36.76 o                         
  17   0   1        214.47        218.38        15.97 o                         
  19   0   1        213.58        208.43        16.35 o                         
 -22   1   1         50.22         70.16        17.73 o                         
 -21   1   1          6.49         10.29        14.22 o                         
 -20   1   1          0.15         -5.26         6.45 o                         
 -19   1   1        127.63        132.78         9.01 o                         
 -18   1   1        157.36        161.43        11.52 o                         
 -17   1   1        443.39        440.05        21.94 o                         
 -16   1   1          0.09         -2.69         4.62 o                         
 -15   1   1         66.21         60.88         5.07 o                         
 -14   1   1         13.94         16.65         2.27 o                         
 -13   1   1        205.17        190.63         7.72 o                         
 -12   1   1        163.65        148.68         4.74 o                         
 -11   1   1         65.81         60.81         2.93 o                         
 -10   1   1        698.33        693.73        17.75 o                         
  -9   1   1         10.46         10.64         1.35 o                         
  -8   1   1        269.09        223.76         4.95 o                         
  -7   1   1         12.77         20.57         1.17 o                         
  -6   1   1        367.16        429.92         9.63 o                         
  -5   1   1       1677.41       1718.25        37.02 o                         
  -4   1   1       6930.31       6813.65       145.12 o                         
  -3   1   1        294.75        300.83         7.76 o                         
  -2   1   1       1099.85       1073.05        26.76 o                         
  -1   1   1       7564.72       7413.38       174.65 o                         
   0   1   1       5335.17       5358.40       142.77 o                         
   1   1   1         63.53         55.74         1.90 o                         
   2   1   1      12667.74      13115.84       364.82 o                         
   3   1   1      15399.85      15954.60       374.34 o                         
   4   1   1       2031.15       2062.75        46.60 o                         
   5   1   1      10501.37      11055.68       249.98 o                         
   6   1   1       1870.18       1875.96        42.79 o                         
   7   1   1        786.41        864.12        20.09 o                         
   8   1   1       2231.06       2476.66        57.15 o                         
   9   1   1        595.01        618.74        14.55 o                         
  10   1   1          0.91         -0.10         0.91 o                         
  11   1   1        556.66        498.99        12.17 o                         
  12   1   1        120.00        113.47         4.01 o                         
  13   1   1        209.78        189.46         7.21 o                         
  14   1   1        313.88        292.97        10.52 o                         
  15   1   1          1.21          0.79         2.41 o                         
  16   1   1         65.71         62.41         6.42 o                         
  17   1   1        362.50        353.60        16.13 o                         
  18   1   1          9.26          3.67         5.54 o                         
  19   1   1         30.13         24.70         6.34 o                         
  20   1   1         22.47         18.59        10.66 o                         
  21   1   1        109.35         84.05        18.24 o                         
 -20   2   1         29.94         44.03        13.84 o                         
 -19   2   1         63.76         44.68         6.56 o                         
 -18   2   1          1.05          4.14         6.02 o                         
 -17   2   1          1.14          2.66         5.82 o                         
 -16   2   1        435.72        424.26        17.65 o                         
 -15   2   1        103.02        109.28         7.82 o                         
 -14   2   1        184.67        154.88         7.10 o                         
 -13   2   1         81.55         72.86         4.52 o                         
 -12   2   1        206.66        187.21         6.14 o                         
 -11   2   1          4.23          2.48         1.28 o                         
 -10   2   1       1547.21       1424.46        32.49 o                         
  -9   2   1          5.11          2.63         1.23 o                         
  -8   2   1       2968.02       2953.04        70.54 o                         
  -7   2   1          1.96          4.71         1.27 o                         
  -6   2   1       1480.99       1565.66        39.65 o                         
  -5   2   1        494.75        450.55        10.98 o                         
  -4   2   1       1376.57       1302.53        31.77 o                         
  -3   2   1       4184.92       3927.56        92.70 o                         
  -2   2   1       4316.64       3936.67        93.34 o                         
  -1   2   1        121.92        137.70         3.66 o                         
   0   2   1        276.83        262.88         6.23 o                         
   1   2   1       2907.15       2738.36        73.26 o                         
   2   2   1        905.71        899.12        24.45 o                         
   3   2   1       1298.75       1264.02        34.07 o                         
   4   2   1         18.33         25.80         2.24 o                         
   5   2   1         89.44         84.00         2.47 o                         
   6   2   1          8.46          9.78         1.18 o                         
   7   2   1         80.26         90.28         3.02 o                         
   8   2   1        112.69        130.27         3.66 o                         
   9   2   1       2292.57       2256.14        49.22 o                         
  10   2   1        578.13        552.84        12.62 o                         
  11   2   1        219.01        215.01         5.48 o                         
  12   2   1         77.51         62.90         3.41 o                         
  13   2   1        682.65        621.30        22.23 o                         
  14   2   1        139.73        134.21         9.08 o                         
  15   2   1         90.99         94.72         5.84 o                         
  16   2   1         93.28        100.18        14.33 o                         
  17   2   1        174.24        170.66        11.10 o                         
  18   2   1          2.26          0.43         5.61 o                         
  19   2   1          3.71         16.78         7.94 o                         
 -18   3   1        185.91        179.33        12.46 o                         
 -17   3   1        141.06        144.91        13.47 o                         
 -16   3   1          0.61          2.36         4.11 o                         
 -15   3   1        231.58        195.53         9.87 o                         
 -14   3   1        290.55        257.89        14.39 o                         
 -13   3   1        116.92        103.89        10.64 o                         
 -12   3   1       1030.90        945.46        30.10 o                         
 -11   3   1       1513.67       1377.92        40.19 o                         
 -10   3   1          6.33          6.05         1.72 o                         
  -9   3   1        100.78         83.16         2.88 o                         
  -8   3   1        606.22        577.92        13.86 o                         
  -7   3   1        167.22        159.29         4.35 o                         
  -6   3   1        968.93        907.13        19.41 o                         
  -5   3   1       1079.83       1006.54        22.72 o                         
  -4   3   1        860.73        800.56        23.45 o                         
  -3   3   1          1.68         10.12         2.62 o                         
  -2   3   1          0.06          1.20         1.06 o                         
  -1   3   1        211.80        245.81         6.32 o                         
   0   3   1          8.29          7.11         1.21 o                         
   1   3   1        195.42        196.74         5.19 o                         
   2   3   1        102.04        105.69         3.51 o                         
   3   3   1        799.16        842.94        23.11 o                         
   4   3   1        203.05        176.19         5.16 o                         
   5   3   1       2123.62       2152.42        51.38 o                         
   6   3   1          0.08          0.41         1.70 o                         
   7   3   1        661.02        658.10        19.05 o                         
   8   3   1        122.40        100.21         4.06 o                         
   9   3   1        929.38        885.93        19.45 o                         
  10   3   1          0.09          0.70         1.95 o                         
  11   3   1       1052.19       1015.86        29.53 o                         
  12   3   1          0.05         -1.66         3.12 o                         
  13   3   1          0.02          2.03         3.29 o                         
  14   3   1        184.16        149.52         7.26 o                         
  15   3   1        524.22        491.01        18.37 o                         
  16   3   1         83.03         73.47         7.89 o                         
  17   3   1          0.03         -2.87         6.81 o                         
  18   3   1         36.26         31.44        12.81 o                         
 -17   4   1          2.62         -4.47         9.51 o                         
 -16   4   1          7.92          3.63         5.66 o                         
 -15   4   1         98.56         89.13         7.97 o                         
 -14   4   1         60.17         57.64         7.71 o                         
 -13   4   1        205.77        191.58        11.79 o                         
 -12   4   1        271.84        234.97         9.50 o                         
 -11   4   1        443.55        377.01        14.47 o                         
 -10   4   1          5.90         10.61         2.94 o                         
  -9   4   1        278.83        262.32         8.86 o                         
  -8   4   1         10.92         11.76         2.53 o                         
  -7   4   1        138.39        131.27         4.38 o                         
  -6   4   1         24.55         21.23         2.23 o                         
  -5   4   1          0.11          1.94         1.88 o                         
  -4   4   1         93.28         86.38         3.39 o                         
  -3   4   1        497.27        511.43        11.89 o                         
  -2   4   1        132.00        117.36         3.30 o                         
  -1   4   1          2.88          2.06         1.49 o                         
   0   4   1         39.16         38.61         2.38 o                         
   1   4   1        782.63        759.28        19.46 o                         
   2   4   1          0.73          3.19         1.98 o                         
   3   4   1        113.62        119.03         4.09 o                         
   4   4   1          8.40          9.44         2.36 o                         
   5   4   1         74.41         86.52         3.56 o                         
   6   4   1         41.24         36.48         2.71 o                         
   7   4   1        413.62        400.56        11.82 o                         
   8   4   1         43.82         46.45         3.60 o                         
   9   4   1         79.17         76.06         5.55 o                         
  10   4   1        218.43        208.39         8.77 o                         
  11   4   1         21.24         23.21         4.05 o                         
  12   4   1          3.29          3.04         4.32 o                         
  13   4   1        605.85        585.45        24.73 o                         
  14   4   1         62.73         53.00         6.57 o                         
  15   4   1         50.01         43.03         5.69 o                         
  16   4   1         39.84         44.52         7.88 o                         
  17   4   1         13.02         21.53        12.73 o                         
 -15   5   1          6.76          3.68         7.30 o                         
 -14   5   1         49.56         56.46         6.78 o                         
 -13   5   1         69.87         84.27         7.58 o                         
 -12   5   1          1.25          5.55         5.10 o                         
 -11   5   1        276.69        264.14        12.87 o                         
 -10   5   1         62.12         60.93         5.03 o                         
  -9   5   1          0.27          1.45         3.77 o                         
  -8   5   1        264.25        262.40        11.04 o                         
  -7   5   1         61.09         62.72         4.43 o                         
  -6   5   1          6.48          3.09         3.27 o                         
  -5   5   1         72.82         67.06         4.82 o                         
  -4   5   1          2.41          9.96         3.55 o                         
  -3   5   1        493.60        458.99        20.07 o                         
  -2   5   1        114.37        105.20         5.39 o                         
  -1   5   1        538.08        509.38        14.37 o                         
   0   5   1         30.25         27.67         2.16 o                         
   1   5   1         15.14         14.12         2.07 o                         
   2   5   1        120.47        116.60         5.23 o                         
   3   5   1         37.37         41.56         3.63 o                         
   4   5   1         12.84          8.37         3.63 o                         
   5   5   1          6.54          7.47         3.26 o                         
   6   5   1         99.00         89.90         5.11 o                         
   7   5   1         37.12         40.77         4.97 o                         
   8   5   1          0.07          1.48         4.28 o                         
   9   5   1         44.41         42.66         5.29 o                         
  10   5   1          0.84         10.54         5.57 o                         
  11   5   1        128.64        155.29        15.02 o                         
  12   5   1          0.00          6.03         6.22 o                         
  13   5   1         79.52         79.64        10.25 o                         
  14   5   1         11.32         13.95        11.16 o                         
  15   5   1          0.15         -3.60        10.92 o                         
 -14   6   1        167.08        173.30        19.85 o                         
 -13   6   1         20.82         19.78         9.21 o                         
 -12   6   1          2.70          2.22         7.65 o                         
 -11   6   1         21.22         23.10         6.42 o                         
 -10   6   1          8.49         14.58         6.25 o                         
  -9   6   1         20.63         16.77         5.02 o                         
  -8   6   1         53.82         64.95         8.69 o                         
  -7   6   1        154.62        128.36         8.22 o                         
  -6   6   1        114.79        121.87         8.74 o                         
  -5   6   1          4.91         -1.01         5.62 o                         
  -4   6   1         95.76         84.59         7.66 o                         
  -3   6   1        149.65        145.00         7.27 o                         
  -2   6   1        773.38        769.66        27.64 o                         
  -1   6   1         31.18         40.93         4.11 o                         
   0   6   1         81.92         82.66         5.23 o                         
   1   6   1        126.51        126.73         6.55 o                         
   2   6   1         36.78         37.30         4.32 o                         
   3   6   1        234.61        242.09        10.42 o                         
   4   6   1        196.97        190.18         9.90 o                         
   5   6   1         14.67         11.57         5.72 o                         
   6   6   1          1.14          6.12         4.79 o                         
   7   6   1        195.29        206.22        11.42 o                         
   8   6   1          0.90         -0.87         5.06 o                         
   9   6   1         19.86         30.63         7.01 o                         
  10   6   1          4.29          5.84         5.72 o                         
  11   6   1          0.53          9.71         7.43 o                         
  12   6   1         34.88         31.87         8.13 o                         
  13   6   1          0.08          6.01        10.40 o                         
  -7   7   1         81.21         63.68        10.45 o                         
  -6   7   1        142.04        143.06        11.30 o                         
  -5   7   1        145.10        133.23        10.71 o                         
  -4   7   1         34.52         33.21         6.24 o                         
  -3   7   1          0.99         10.39         6.60 o                         
  -2   7   1         39.86         45.40         6.33 o                         
  -1   7   1          0.45         -4.85         5.66 o                         
   0   7   1         79.14         88.63        10.33 o                         
   1   7   1         17.07         27.57         6.06 o                         
   2   7   1          0.57         -5.94         5.94 o                         
   3   7   1          7.69          2.83         5.85 o                         
   4   7   1        175.52        176.34        17.30 o                         
   5   7   1          4.64         14.12         7.30 o                         
   6   7   1          0.02         -0.26        10.24 o                         
   7   7   1         21.19         40.04        10.16 o                         
 -20   0   2          5.31          2.16         8.07 o                         
 -18   0   2          1.19         -5.38         7.30 o                         
 -16   0   2        495.49        495.68        33.57 o                         
 -14   0   2        458.73        449.78        22.02 o                         
 -12   0   2        142.76        141.62         7.26 o                         
 -10   0   2       1983.19       1898.13        73.01 o                         
  -8   0   2        453.21        387.14        17.97 o                         
  -6   0   2       2356.32       2492.22       109.31 o                         
  -4   0   2        364.62        414.78        16.16 o                         
  -2   0   2       4468.99       5322.41       296.28 o                         
   0   0   2       1204.51       1220.62        65.36 o                         
   2   0   2       7922.31       8489.77       322.86 o                         
   4   0   2       9875.82      10333.82       391.83 o                         
   6   0   2        293.98        317.18        11.45 o                         
   8   0   2       1484.26       1517.88        48.07 o                         
  10   0   2       3371.50       3197.20       100.04 o                         
  12   0   2        449.77        418.80        15.51 o                         
  14   0   2       1281.04       1182.73        92.32 o                         
  16   0   2        223.84        205.77        15.12 o                         
  18   0   2         50.49         50.39         9.76 o                         
  20   0   2          4.01          5.55        14.84 o                         
 -22   1   2         27.68         17.34        15.68 o                         
 -21   1   2         70.50         70.76        16.66 o                         
 -20   1   2         99.32         93.46         8.29 o                         
 -19   1   2          7.66         13.00         5.71 o                         
 -18   1   2         65.57         62.12         7.13 o                         
 -17   1   2         51.85         48.53         5.79 o                         
 -16   1   2        219.21        229.31        11.69 o                         
 -15   1   2        160.05        141.75         7.24 o                         
 -14   1   2         20.64         20.72         3.30 o                         
 -13   1   2        198.33        198.05         6.73 o                         
 -12   1   2         14.05         14.75         1.65 o                         
 -11   1   2        262.55        247.38         7.05 o                         
 -10   1   2         41.37         39.06         2.54 o                         
  -9   1   2        771.47        863.86        20.92 o                         
  -8   1   2          1.59          1.08         1.22 o                         
  -7   1   2        369.95        369.97         8.74 o                         
  -6   1   2       1754.74       1754.53        38.17 o                         
  -5   1   2      10373.86      11148.76       249.47 o                         
  -4   1   2        531.47        588.08        15.68 o                         
  -3   1   2       4724.89       4916.59       137.92 o                         
  -2   1   2       3398.97       3659.39        96.05 o                         
  -1   1   2       1785.69       1830.99        45.45 o                         
   0   1   2         70.23         54.49         1.94 o                         
   1   1   2          2.09          7.88         1.02 o                         
   2   1   2      45330.71      48285.25      1182.24 o                         
   3   1   2      35420.84      38206.26       890.88 o                         
   4   1   2      15942.09      17050.40       404.05 o                         
   5   1   2       5744.59       6117.46       138.68 o                         
   6   1   2          6.40          4.29         1.05 o                         
   7   1   2        673.29        687.87        16.12 o                         
   8   1   2       2877.50       2997.07        72.42 o                         
   9   1   2        161.24        123.37         3.67 o                         
  10   1   2        867.89        921.47        22.78 o                         
  11   1   2         41.18         41.92         1.90 o                         
  12   1   2         82.60         90.97         3.38 o                         
  13   1   2        439.99        420.78        14.41 o                         
  14   1   2        632.90        595.58        20.03 o                         
  15   1   2        227.96        212.36         9.07 o                         
  16   1   2        117.67        105.65         7.46 o                         
  17   1   2         14.68         19.11         5.52 o                         
  18   1   2         80.85         80.31         7.35 o                         
  19   1   2          8.17          9.19         6.18 o                         
  20   1   2         19.45         14.82        13.74 o                         
  21   1   2         18.91         13.00        15.39 o                         
 -20   2   2          0.36          4.22        12.24 o                         
 -19   2   2        138.21        157.00        11.10 o                         
 -18   2   2         11.84         16.36         6.15 o                         
 -17   2   2        132.00        123.86         9.13 o                         
 -16   2   2          0.87          3.57         3.11 o                         
 -15   2   2          9.70         12.68         3.26 o                         
 -14   2   2          0.09          4.32         3.00 o                         
 -13   2   2        745.40        663.00        26.33 o                         
 -12   2   2        158.43        142.68         4.96 o                         
 -11   2   2         35.26         42.88         1.98 o                         
 -10   2   2        500.95        508.05        13.35 o                         
  -9   2   2         28.71         17.60         1.52 o                         
  -8   2   2       1941.67       2140.61        51.66 o                         
  -7   2   2       5122.35       5093.90       121.33 o                         
  -6   2   2        995.57       1034.14        23.78 o                         
  -5   2   2       1581.09       1420.44        32.32 o                         
  -4   2   2        463.54        477.56        11.80 o                         
  -3   2   2        427.59        341.77         8.57 o                         
  -2   2   2        144.69        169.67         4.49 o                         
  -1   2   2       3817.64       3719.08        88.43 o                         
   0   2   2         32.50         35.26         1.34 o                         
   1   2   2       5234.07       4716.23       118.34 o                         
   2   2   2       6343.37       6418.74       160.73 o                         
   3   2   2        442.53        426.43        11.11 o                         
   4   2   2       1234.53       1232.22        30.07 o                         
   5   2   2       1513.16       1551.37        34.95 o                         
   6   2   2       1732.88       1836.25        41.95 o                         
   7   2   2       1049.45       1134.28        26.26 o                         
   8   2   2        647.70        665.09        15.78 o                         
   9   2   2        378.94        382.72         9.02 o                         
  10   2   2        135.86        129.64         3.74 o                         
  11   2   2        838.91        789.94        19.72 o                         
  12   2   2         91.54         89.59         4.13 o                         
  13   2   2         20.62         24.28         3.87 o                         
  14   2   2        141.14        128.53         6.45 o                         
  15   2   2        127.69        122.91         6.98 o                         
  16   2   2          5.52         11.78         5.51 o                         
  17   2   2        195.64        214.62        19.52 o                         
  18   2   2         12.74          5.75         5.93 o                         
  19   2   2          3.14          3.26         9.35 o                         
 -18   3   2        128.37        120.47        16.77 o                         
 -17   3   2         51.35         48.75         7.12 o                         
 -16   3   2         15.34         13.73         4.06 o                         
 -15   3   2          6.99          2.56         3.77 o                         
 -14   3   2         15.24          6.86         3.69 o                         
 -13   3   2         72.67         55.09         5.42 o                         
 -12   3   2         39.76         44.36         5.51 o                         
 -11   3   2       1250.03       1187.53        37.24 o                         
 -10   3   2          0.03          2.36         1.69 o                         
  -9   3   2         43.05         46.60         2.22 o                         
  -8   3   2         14.24         11.69         1.53 o                         
  -7   3   2        479.87        462.90        10.97 o                         
  -6   3   2        499.31        446.33        10.54 o                         
  -5   3   2        657.48        561.25        12.92 o                         
  -4   3   2        326.77        373.39         9.24 o                         
  -3   3   2       4330.59       4300.19        97.84 o                         
  -2   3   2        168.42        130.22         3.44 o                         
  -1   3   2         31.63         24.57         1.47 o                         
   0   3   2         23.90         16.38         1.29 o                         
   1   3   2       1291.71       1254.51        28.31 o                         
   2   3   2        436.15        421.41        10.59 o                         
   3   3   2        587.21        553.56        14.48 o                         
   4   3   2        117.82        123.75         4.05 o                         
   5   3   2        122.26        117.24         3.76 o                         
   6   3   2       3027.85       3123.67        74.46 o                         
   7   3   2        344.31        351.45        10.34 o                         
   8   3   2        140.47        121.91         3.65 o                         
   9   3   2        109.96         99.60         4.71 o                         
  10   3   2        918.26        928.62        23.90 o                         
  11   3   2          0.26          0.45         2.35 o                         
  12   3   2          0.03          4.43         3.18 o                         
  13   3   2         12.60         12.16         4.56 o                         
  14   3   2         21.54         22.54         5.13 o                         
  15   3   2        412.15        375.00        16.32 o                         
  16   3   2          0.60          4.01         6.41 o                         
  17   3   2         33.85         30.77         7.19 o                         
  18   3   2         41.92         41.10        13.40 o                         
 -17   4   2         40.24         44.28         7.96 o                         
 -16   4   2          4.31          6.04         4.89 o                         
 -15   4   2          7.35          9.57         4.80 o                         
 -14   4   2        212.54        182.87         9.88 o                         
 -13   4   2          2.20          3.19         4.40 o                         
 -12   4   2        433.45        422.35        16.98 o                         
 -11   4   2         30.68         27.54         3.26 o                         
 -10   4   2        471.34        407.09        11.29 o                         
  -9   4   2        908.83        908.11        18.28 o                         
  -8   4   2        167.62        163.35         5.73 o                         
  -7   4   2          0.34          6.22         2.11 o                         
  -6   4   2        749.18        718.54        18.85 o                         
  -5   4   2         27.66         26.53         2.46 o                         
  -4   4   2         35.86         34.26         2.08 o                         
  -3   4   2         45.59         45.52         2.03 o                         
  -2   4   2        491.53        481.27        11.39 o                         
  -1   4   2        944.13        920.71        22.41 o                         
   0   4   2         33.20         29.98         2.34 o                         
   1   4   2          7.27          5.42         1.33 o                         
   2   4   2        168.95        167.42         5.18 o                         
   3   4   2        238.36        236.49         7.39 o                         
   4   4   2         58.43         52.41         3.01 o                         
   5   4   2        139.28        145.63         4.96 o                         
   6   4   2         35.12         37.76         2.75 o                         
   7   4   2        361.12        358.18        10.05 o                         
   8   4   2          5.73          4.04         2.76 o                         
   9   4   2        105.64        108.49         5.26 o                         
  10   4   2         23.21         31.03         3.42 o                         
  11   4   2          5.20          5.53         3.46 o                         
  12   4   2        112.69        112.97         9.12 o                         
  13   4   2         29.44         32.24         5.33 o                         
  14   4   2          5.73          8.48         6.76 o                         
  15   4   2          3.18          3.42         5.08 o                         
  16   4   2        210.29        216.57        17.47 o                         
 -15   5   2         20.10         12.46         5.93 o                         
 -14   5   2         35.02         53.61         7.23 o                         
 -13   5   2          1.41         -1.14         5.31 o                         
 -12   5   2         16.49         11.00         6.77 o                         
 -11   5   2         93.01         93.77         7.06 o                         
 -10   5   2        613.10        609.88        22.42 o                         
  -9   5   2         74.25         75.56         5.39 o                         
  -8   5   2        261.64        233.75        10.07 o                         
  -7   5   2          3.24          9.87         3.40 o                         
  -6   5   2         57.18         57.57         4.18 o                         
  -5   5   2         79.91         92.55         5.58 o                         
  -4   5   2        723.65        738.20        26.19 o                         
  -3   5   2          0.60          1.09         2.04 o                         
  -2   5   2        367.04        356.61        10.42 o                         
  -1   5   2         15.41         12.94         2.35 o                         
   0   5   2         86.38         82.17         3.28 o                         
   1   5   2        374.25        377.19        14.07 o                         
   2   5   2          0.66          4.68         3.09 o                         
   3   5   2        253.57        254.71        11.99 o                         
   4   5   2        228.01        237.94        11.45 o                         
   5   5   2         33.91         24.98         3.92 o                         
   6   5   2        147.57        157.48         7.59 o                         
   7   5   2         61.73         64.69         6.32 o                         
   8   5   2         11.34         17.68         4.65 o                         
   9   5   2         15.49         13.41         4.67 o                         
  10   5   2         42.85         51.84         7.75 o                         
  11   5   2         16.92         27.91         6.27 o                         
  12   5   2         94.11        116.88         9.54 o                         
  13   5   2          0.90         13.61         9.25 o                         
  14   5   2         30.81         42.18         7.47 o                         
  15   5   2         35.83         56.57        25.86 o                         
 -15   6   2         45.22         48.49        12.43 o                         
 -14   6   2        102.11        140.78        17.97 o                         
 -13   6   2        160.53        201.06        16.80 o                         
 -12   6   2          9.32          6.68         6.03 o                         
 -11   6   2        139.80        137.88        13.37 o                         
 -10   6   2         32.51         23.54         6.52 o                         
  -9   6   2         37.79         47.45         5.69 o                         
  -8   6   2          2.27          1.59         4.89 o                         
  -7   6   2         26.11         41.15         5.37 o                         
  -6   6   2          7.09          5.23         4.61 o                         
  -5   6   2          2.09          1.05         5.35 o                         
  -4   6   2         53.05         37.23         6.31 o                         
  -3   6   2         46.58         55.65         5.79 o                         
  -2   6   2         21.00         26.16         3.92 o                         
  -1   6   2        650.72        655.18        33.99 o                         
   0   6   2        298.68        292.25        11.82 o                         
   1   6   2         89.28         92.76         5.63 o                         
   2   6   2         39.19         27.59         4.22 o                         
   3   6   2         20.04         16.99         4.17 o                         
   4   6   2         23.15         20.18         4.87 o                         
   5   6   2        106.86        123.26         6.97 o                         
   6   6   2         32.69         36.09         7.97 o                         
   7   6   2          5.91         11.74         5.45 o                         
   8   6   2          5.88          1.73         5.39 o                         
   9   6   2         17.88         20.94         5.86 o                         
  10   6   2         13.53          3.12         6.09 o                         
  11   6   2         88.46         98.72        12.41 o                         
  12   6   2         40.44         47.13         8.67 o                         
  13   6   2          6.74         -1.01        10.98 o                         
  -7   7   2          9.94         30.56         8.96 o                         
  -6   7   2         17.46         14.76         7.70 o                         
  -5   7   2          0.61          2.77         6.79 o                         
  -4   7   2          9.81          7.23         5.59 o                         
  -3   7   2         10.96          8.68         5.69 o                         
  -2   7   2          1.69          4.27         5.52 o                         
  -1   7   2          0.09         -3.19         7.65 o                         
   0   7   2        205.48        229.39        17.08 o                         
   1   7   2        358.55        369.02        18.18 o                         
   2   7   2        132.51        138.08         9.17 o                         
   3   7   2          8.97         10.80         5.80 o                         
   4   7   2         10.57         12.11         7.16 o                         
   5   7   2          0.20         17.01         9.00 o                         
   6   7   2          6.41         12.41         9.25 o                         
   7   7   2        166.16        163.00        15.69 o                         
 -21   0   3         15.87          4.07        14.11 o                         
 -19   0   3         16.54         19.27         8.09 o                         
 -17   0   3       1375.63       1343.84       123.72 o                         
 -15   0   3       2871.16       2756.66       150.34 o                         
 -13   0   3        245.63        268.43        12.10 o                         
 -11   0   3        970.65        811.78        31.93 o                         
  -9   0   3        838.68        667.08        30.58 o                         
  -7   0   3          0.91          2.58         2.64 o                         
  -5   0   3         12.26          8.60         1.35 o                         
  -3   0   3        651.42        717.20        51.52 o                         
  -1   0   3      21895.32      25512.48       960.99 o                         
   1   0   3       2834.11       3218.16       173.61 o                         
   3   0   3         17.94          8.24         1.95 o                         
   5   0   3       1592.20       1595.83        61.14 o                         
   7   0   3       2846.49       2895.99        90.55 o                         
   9   0   3        403.48        377.02        12.55 o                         
  11   0   3       1399.23       1391.18        43.37 o                         
  13   0   3         17.28          6.68         5.74 o                         
  15   0   3        317.35        314.53        20.22 o                         
  17   0   3        326.08        349.47        22.93 o                         
  19   0   3        228.50        227.23        17.67 o                         
 -22   1   3        167.55        131.40        20.96 o                         
 -21   1   3        316.86        286.53        21.67 o                         
 -20   1   3         10.47         14.91         6.28 o                         
 -19   1   3         49.61         50.68         6.51 o                         
 -18   1   3          0.08         -5.37         5.37 o                         
 -17   1   3        127.16        114.05         7.61 o                         
 -16   1   3        104.95         80.96         6.29 o                         
 -15   1   3        687.63        609.85        22.51 o                         
 -14   1   3        128.53        113.33         5.16 o                         
 -13   1   3        718.63        629.85        17.65 o                         
 -12   1   3          3.03          8.10         1.58 o                         
 -11   1   3        372.59        357.97        10.55 o                         
 -10   1   3        452.51        476.98        13.63 o                         
  -9   1   3        273.68        397.93        10.77 o                         
  -8   1   3          8.52         18.56         1.47 o                         
  -7   1   3        376.87        310.28         7.43 o                         
  -6   1   3        257.10        321.95         7.68 o                         
  -5   1   3        298.06        299.09         6.98 o                         
  -4   1   3        190.68        211.73         5.62 o                         
  -3   1   3        987.28       1039.05        29.29 o                         
  -2   1   3       2382.75       2593.08        68.06 o                         
  -1   1   3       2746.97       2904.38        72.93 o                         
   0   1   3      12858.86      12816.94       320.47 o                         
   1   1   3         18.20         21.95         1.04 o                         
   2   1   3         14.83         10.47         1.08 o                         
   3   1   3        237.50        226.34         5.80 o                         
   4   1   3       1168.84       1164.01        26.49 o                         
   5   1   3         39.19         51.81         1.82 o                         
   6   1   3        197.36        170.51         4.36 o                         
   7   1   3       1103.62       1118.08        26.77 o                         
   8   1   3        311.39        302.60         7.77 o                         
   9   1   3        578.88        577.39        14.32 o                         
  10   1   3       1153.37       1111.21        25.90 o                         
  11   1   3          0.10          1.90         1.30 o                         
  12   1   3         16.01         14.07         1.98 o                         
  13   1   3        204.18        203.85         7.90 o                         
  14   1   3          2.84          6.77         2.96 o                         
  15   1   3        278.89        270.95        11.13 o                         
  16   1   3        869.77        803.15        32.87 o                         
  17   1   3         10.79          8.36         5.28 o                         
  18   1   3         26.13         31.32         6.21 o                         
  19   1   3        319.52        338.51        16.23 o                         
  20   1   3         10.14          2.47        13.52 o                         
  21   1   3         25.01         41.45        16.45 o                         
 -21   2   3          8.55         -1.13        13.67 o                         
 -20   2   3         31.67         40.63         8.27 o                         
 -19   2   3         29.11         47.26         9.36 o                         
 -18   2   3         75.33         64.77         9.39 o                         
 -17   2   3         36.41         30.33         7.64 o                         
 -16   2   3        931.11        859.19        39.63 o                         
 -15   2   3        100.96         90.03         6.27 o                         
 -14   2   3        159.44        134.76         7.17 o                         
 -13   2   3         34.05         36.46         3.49 o                         
 -12   2   3        807.52        757.15        17.94 o                         
 -11   2   3        155.19        146.50         4.25 o                         
 -10   2   3        247.95        231.36         6.29 o                         
  -9   2   3          7.02          4.76         1.30 o                         
  -8   2   3        131.85        128.30         3.76 o                         
  -7   2   3         23.83         21.40         1.51 o                         
  -6   2   3        780.62        742.96        16.45 o                         
  -5   2   3        357.00        412.45         9.34 o                         
  -4   2   3        761.04        870.58        20.23 o                         
  -3   2   3        878.41        898.52        20.81 o                         
  -2   2   3        103.31        100.10         2.74 o                         
  -1   2   3        240.54        260.54         6.04 o                         
   0   2   3       7163.15       7103.18       153.73 o                         
   1   2   3        841.55        838.80        20.30 o                         
   2   2   3         26.64          9.01         1.24 o                         
   3   2   3        123.36        121.07         5.25 o                         
   4   2   3       2318.07       2602.93        58.24 o                         
   5   2   3       1666.14       1764.82        40.50 o                         
   6   2   3       4281.28       4439.72       100.61 o                         
   7   2   3        122.67        125.81         3.82 o                         
   8   2   3       1230.50       1270.85        29.37 o                         
   9   2   3         50.52         52.15         2.31 o                         
  10   2   3        128.58        134.12         4.02 o                         
  11   2   3        396.01        389.31        10.81 o                         
  12   2   3          0.47         -2.09         2.77 o                         
  13   2   3          1.68          0.52         3.01 o                         
  14   2   3        148.63        142.15         7.45 o                         
  15   2   3         13.46         10.70         3.66 o                         
  16   2   3         24.63         24.85         5.82 o                         
  17   2   3         16.27         16.86         5.73 o                         
  18   2   3        237.87        268.04        13.64 o                         
 -19   3   3         28.26         -3.23        12.14 o                         
 -18   3   3         95.72         76.52        16.88 o                         
 -17   3   3          2.06          1.51         6.06 o                         
 -16   3   3          2.31          2.33         4.65 o                         
 -15   3   3        244.87        194.45         9.56 o                         
 -14   3   3        161.18        129.00         8.46 o                         
 -13   3   3        160.28        149.83         6.54 o                         
 -12   3   3        377.24        342.85        11.81 o                         
 -11   3   3          5.44          5.79         1.99 o                         
 -10   3   3        196.18        187.95         5.14 o                         
  -9   3   3        117.54        112.78         4.56 o                         
  -8   3   3        368.20        355.83         8.76 o                         
  -7   3   3         47.16         33.52         1.77 o                         
  -6   3   3        267.58        297.09         7.05 o                         
  -5   3   3       1605.23       1681.94        37.07 o                         
  -4   3   3        729.72        649.74        15.39 o                         
  -3   3   3         55.95         59.73         2.10 o                         
  -2   3   3       2181.17       2083.57        47.70 o                         
  -1   3   3       2181.39       2105.13        48.04 o                         
   0   3   3         82.81         79.52         2.45 o                         
   1   3   3         32.98         11.98         1.24 o                         
   2   3   3        646.55        613.38        15.15 o                         
   3   3   3        246.58        262.37         7.35 o                         
   4   3   3       3453.29       3399.92        85.38 o                         
   5   3   3       2021.04       1985.77        47.45 o                         
   6   3   3         19.96         25.18         2.08 o                         
   7   3   3          1.48          0.79         1.25 o                         
   8   3   3        573.22        580.33        13.44 o                         
   9   3   3         85.45         82.02         3.32 o                         
  10   3   3          2.24          1.82         2.57 o                         
  11   3   3        451.45        458.93        14.18 o                         
  12   3   3          1.80          2.68         3.19 o                         
  13   3   3          4.91          2.88         3.38 o                         
  14   3   3          5.61          6.12         4.00 o                         
  15   3   3        160.83        156.70         7.75 o                         
  16   3   3         37.19         50.94         7.53 o                         
  17   3   3          8.49         12.80         7.38 o                         
  18   3   3         19.31         31.20        13.32 o                         
 -17   4   3          7.54          4.89         7.45 o                         
 -16   4   3          3.04         -0.98         6.61 o                         
 -15   4   3        277.27        264.85        14.79 o                         
 -14   4   3         21.07         16.32         4.83 o                         
 -13   4   3        118.54        101.43         6.64 o                         
 -12   4   3         43.33         35.25         3.33 o                         
 -11   4   3         97.51        105.02         4.42 o                         
 -10   4   3          1.01         -0.63         2.16 o                         
  -9   4   3       1894.32       1840.34        46.19 o                         
  -8   4   3        165.04        141.81         5.04 o                         
  -7   4   3         11.30         13.84         2.39 o                         
  -6   4   3         36.24         34.30         2.31 o                         
  -5   4   3        337.77        335.73         8.32 o                         
  -4   4   3        188.95        187.90         5.20 o                         
  -3   4   3        523.00        510.75        12.26 o                         
  -2   4   3         73.99         82.20         2.81 o                         
  -1   4   3         92.95         87.24         3.06 o                         
   0   4   3        126.89         98.72         3.10 o                         
   1   4   3        111.44         99.21         3.38 o                         
   2   4   3       1079.63       1087.37        26.41 o                         
   3   4   3        170.23        171.55         5.43 o                         
   4   4   3         13.06         12.60         2.28 o                         
   5   4   3        201.26        218.73         6.71 o                         
   6   4   3         24.83         25.57         2.68 o                         
   7   4   3         13.24         11.03         2.72 o                         
   8   4   3        146.21        136.53         6.02 o                         
   9   4   3         83.35         90.89         6.06 o                         
  10   4   3         52.31         53.29         4.00 o                         
  11   4   3        252.41        251.70        12.09 o                         
  12   4   3         11.39         16.00         4.77 o                         
  13   4   3         56.84         70.32         6.13 o                         
  14   4   3          2.73         -1.13         4.79 o                         
  15   4   3         34.41         36.82         5.76 o                         
  16   4   3         27.58         11.89        11.91 o                         
 -16   5   3         12.20         15.46         9.62 o                         
 -15   5   3          0.21          2.69         5.62 o                         
 -14   5   3        168.68        182.39        10.50 o                         
 -13   5   3        307.03        316.68        16.37 o                         
 -12   5   3          0.09          6.62         5.17 o                         
 -11   5   3        130.04        136.90         8.42 o                         
 -10   5   3          1.66          0.57         3.96 o                         
  -9   5   3        687.00        657.80        24.09 o                         
  -8   5   3        454.47        419.64        15.94 o                         
  -7   5   3         24.80         32.70         5.56 o                         
  -6   5   3        510.88        496.69        16.66 o                         
  -5   5   3        209.49        210.15         9.92 o                         
  -4   5   3         17.87         18.60         2.75 o                         
  -3   5   3        529.47        518.84        15.49 o                         
  -2   5   3          0.67          3.17         2.22 o                         
  -1   5   3         21.23         22.63         2.48 o                         
   0   5   3        675.08        668.25        21.74 o                         
   1   5   3        441.38        439.82        15.66 o                         
   2   5   3        533.21        544.31        19.79 o                         
   3   5   3        875.99        926.79        32.58 o                         
   4   5   3         30.39         37.25         6.01 o                         
   5   5   3         20.07         32.03         6.40 o                         
   6   5   3         22.34         27.27         5.20 o                         
   7   5   3        120.73        128.94        10.86 o                         
   8   5   3        179.67        178.01        10.63 o                         
   9   5   3         30.28         30.72         4.52 o                         
  10   5   3         21.45         22.93         5.21 o                         
  11   5   3          0.10          0.23         5.18 o                         
  12   5   3         25.53         28.87         7.27 o                         
  13   5   3         17.09         22.67         5.85 o                         
  14   5   3          3.51          7.16         6.53 o                         
  15   5   3          2.37          3.36         7.64 o                         
 -15   6   3          0.22         -7.96        10.94 o                         
 -14   6   3         78.19         76.57        11.78 o                         
 -13   6   3          1.16          9.37        16.51 o                         
 -12   6   3         15.07         27.38        13.04 o                         
 -11   6   3          2.81          6.85         6.45 o                         
 -10   6   3        109.70        108.67         9.21 o                         
  -9   6   3         28.89         31.84         6.38 o                         
  -8   6   3         26.96         26.84         5.24 o                         
  -7   6   3          1.44          0.12         4.77 o                         
  -6   6   3        160.27        160.66         9.13 o                         
  -5   6   3        175.44        176.81        11.15 o                         
  -4   6   3        382.76        361.51        16.27 o                         
  -3   6   3        178.88        172.81         9.83 o                         
  -2   6   3         43.59         45.11         4.22 o                         
  -1   6   3        356.16        359.93        14.01 o                         
   0   6   3         27.11         27.86         5.10 o                         
   1   6   3        113.73        116.34         6.89 o                         
   2   6   3        128.23        119.42         6.64 o                         
   3   6   3        138.87        134.59         7.25 o                         
   4   6   3         55.40         77.02         7.33 o                         
   5   6   3         72.85         79.75         6.85 o                         
   6   6   3        142.58        152.71        10.93 o                         
   7   6   3         29.74         30.57         8.05 o                         
   8   6   3         32.17         24.30         5.71 o                         
   9   6   3         25.78         17.52         8.28 o                         
  10   6   3         23.30         18.32         7.37 o                         
  11   6   3         49.27         44.52        10.14 o                         
  12   6   3        149.11        153.05        15.01 o                         
  -8   7   3         50.60         29.86        11.62 o                         
  -7   7   3         26.05         31.25        10.43 o                         
  -6   7   3          0.01          1.15         6.87 o                         
  -5   7   3         34.91         28.49         7.23 o                         
  -4   7   3          5.12          6.70         5.66 o                         
  -3   7   3         30.90         33.46         6.01 o                         
  -2   7   3         16.63         26.51         5.85 o                         
  -1   7   3        161.63        188.93        11.94 o                         
   0   7   3        144.71        151.13        10.86 o                         
   1   7   3          1.86         12.72         5.94 o                         
   2   7   3         31.40         39.01         6.47 o                         
   3   7   3          7.55         13.70         7.07 o                         
   4   7   3         58.07         67.91        12.26 o                         
   5   7   3         84.07        106.21        16.81 o                         
   6   7   3         76.03         76.76        11.35 o                         
   7   7   3          5.05         12.55        10.27 o                         
 -20   0   4        302.06        275.62        19.95 o                         
 -18   0   4          0.72          2.38         7.11 o                         
 -16   0   4         92.12        100.14        11.30 o                         
 -14   0   4       1160.33       1116.75        51.04 o                         
 -12   0   4        461.53        469.75        22.33 o                         
 -10   0   4       1932.48       2027.12       155.15 o                         
  -8   0   4       4005.54       3991.83       213.28 o                         
  -6   0   4        893.56        941.90        32.47 o                         
  -4   0   4      15299.81      16515.98       635.41 o                         
  -2   0   4       7026.17       8995.27       348.74 o                         
   0   0   4       1050.70       1126.09        57.74 o                         
   2   0   4       1683.82       1760.20        58.62 o                         
   4   0   4       4177.67       4463.93       151.12 o                         
   6   0   4        122.68        146.62         6.14 o                         
   8   0   4       2605.03       2600.98        81.54 o                         
  10   0   4        587.12        556.85        18.36 o                         
  12   0   4          9.62         10.78         2.97 o                         
  14   0   4          2.65         11.76         5.91 o                         
  16   0   4        749.28        667.81        38.62 o                         
  18   0   4         16.43         18.46         8.63 o                         
  20   0   4         28.08         16.63        15.75 o                         
 -22   1   4         42.41         53.90        17.30 o                         
 -21   1   4          4.58         13.01        10.68 o                         
 -20   1   4         42.58         52.54         6.93 o                         
 -19   1   4          9.86          5.05         6.58 o                         
 -18   1   4        114.71         91.43         8.34 o                         
 -17   1   4         81.71         84.23         7.77 o                         
 -16   1   4         48.60         47.20         6.36 o                         
 -15   1   4        189.67        163.87        10.34 o                         
 -14   1   4          6.75          3.63         2.66 o                         
 -13   1   4         36.67         33.10         2.23 o                         
 -12   1   4       2296.19       2243.59        64.02 o                         
 -11   1   4       1507.83       1410.54        38.25 o                         
 -10   1   4       1502.39       1500.60        41.22 o                         
  -9   1   4       2660.95       2882.99        71.79 o                         
  -8   1   4        318.38        318.77         7.65 o                         
  -7   1   4        161.86        145.11         3.84 o                         
  -6   1   4       6370.05       6825.43       154.08 o                         
  -5   1   4        621.26        749.90        17.17 o                         
  -4   1   4       3310.11       3435.16        89.51 o                         
  -3   1   4        125.28        156.89         4.77 o                         
  -2   1   4       3968.86       4112.94       106.63 o                         
  -1   1   4       4973.99       5118.16       125.89 o                         
   0   1   4       2666.60       2624.96        58.53 o                         
   1   1   4        183.54        190.21         4.77 o                         
   2   1   4         70.94         86.61         2.96 o                         
   3   1   4       1964.30       2373.24        55.58 o                         
   4   1   4        399.47        436.83        10.22 o                         
   5   1   4          2.88          0.02         1.04 o                         
   6   1   4        757.68        751.47        17.10 o                         
   7   1   4       1211.96       1249.29        27.15 o                         
   8   1   4        117.92        116.72         3.33 o                         
   9   1   4        243.14        265.32         6.48 o                         
  10   1   4         36.57         35.54         1.88 o                         
  11   1   4        251.24        244.27         6.35 o                         
  12   1   4         20.54         19.72         2.88 o                         
  13   1   4       1050.50       1001.08        32.22 o                         
  14   1   4          0.57         -3.21         3.21 o                         
  15   1   4         91.21         83.99         5.39 o                         
  16   1   4         24.26         12.88         5.27 o                         
  17   1   4         49.88         56.59         6.48 o                         
  18   1   4          0.60         -0.95         5.79 o                         
  19   1   4         32.14         29.13        11.05 o                         
  20   1   4         29.90         31.10        15.94 o                         
 -21   2   4        174.48        121.75        18.54 o                         
 -20   2   4         25.47         19.67         8.88 o                         
 -19   2   4        116.27        124.40        12.11 o                         
 -18   2   4          0.68          6.10         9.37 o                         
 -17   2   4        399.90        310.76        22.83 o                         
 -16   2   4        240.39        190.94         9.43 o                         
 -15   2   4         76.46         72.98         5.50 o                         
 -14   2   4        221.67        233.63         9.72 o                         
 -13   2   4          3.89          3.69         2.43 o                         
 -12   2   4        523.35        521.00        12.12 o                         
 -11   2   4          5.10          2.10         1.24 o                         
 -10   2   4        189.84        166.94         4.57 o                         
  -9   2   4          0.13          2.46         1.25 o                         
  -8   2   4       5014.21       5024.87       115.36 o                         
  -7   2   4       3494.52       3741.43        81.67 o                         
  -6   2   4       1396.69       1509.01        33.08 o                         
  -5   2   4        223.28        223.21         5.29 o                         
  -4   2   4        662.12        674.11        15.82 o                         
  -3   2   4        137.09        110.88         3.03 o                         
  -2   2   4        730.57        670.44        15.40 o                         
  -1   2   4         57.15         54.09         1.82 o                         
   0   2   4        110.53        143.63         3.53 o                         
   1   2   4       3517.21       3619.58        80.65 o                         
   2   2   4       4487.08       4609.94       110.73 o                         
   3   2   4       2294.79       2353.12        58.95 o                         
   4   2   4       1064.37       1214.80        29.10 o                         
   5   2   4       6787.71       7383.51       175.99 o                         
   6   2   4       2566.10       2691.18        64.70 o                         
   7   2   4       5562.48       5861.72       140.29 o                         
   8   2   4       1658.59       1818.13        41.74 o                         
   9   2   4        351.58        322.51         8.12 o                         
  10   2   4         25.50         28.23         2.08 o                         
  11   2   4        624.88        604.04        16.28 o                         
  12   2   4        549.49        556.93        20.29 o                         
  13   2   4        183.43        182.10         8.80 o                         
  14   2   4         99.20         97.43         6.40 o                         
  15   2   4        185.83        193.77         9.62 o                         
  16   2   4         39.39         36.71         6.38 o                         
  17   2   4        193.24        185.39        10.52 o                         
  18   2   4          0.02         -0.52         6.82 o                         
 -19   3   4         33.15         40.55         8.04 o                         
 -18   3   4         12.08         21.30         6.94 o                         
 -17   3   4         24.29         24.65         6.46 o                         
 -16   3   4        359.08        356.83        19.20 o                         
 -15   3   4        106.69         95.02         6.43 o                         
 -14   3   4         27.18         25.89         4.75 o                         
 -13   3   4          1.90         -2.64         2.64 o                         
 -12   3   4        402.83        345.28        10.90 o                         
 -11   3   4        195.67        183.68         5.34 o                         
 -10   3   4        240.54        230.48         5.89 o                         
  -9   3   4        111.76         93.59         3.69 o                         
  -8   3   4       1368.38       1368.08        30.30 o                         
  -7   3   4         16.28         10.47         1.56 o                         
  -6   3   4        785.64        828.42        18.64 o                         
  -5   3   4         59.28         58.29         2.14 o                         
  -4   3   4       4357.18       4730.49       108.59 o                         
  -3   3   4         51.44         58.98         2.09 o                         
  -2   3   4       2662.74       2716.43        62.07 o                         
  -1   3   4         22.88         17.49         1.68 o                         
   0   3   4        479.85        427.90        10.14 o                         
   1   3   4       1288.27       1244.30        28.58 o                         
   2   3   4        389.69        410.49        10.36 o                         
   3   3   4        129.66        136.71         4.35 o                         
   4   3   4        330.71        345.19         8.81 o                         
   5   3   4       2090.30       2135.43        51.00 o                         
   6   3   4         19.70         19.08         1.56 o                         
   7   3   4        113.20        122.09         3.64 o                         
   8   3   4          0.01         -0.73         1.67 o                         
   9   3   4         25.57         28.45         2.51 o                         
  10   3   4       1122.90       1129.01        33.64 o                         
  11   3   4        802.72        803.02        28.69 o                         
  12   3   4         60.50         61.85         5.26 o                         
  13   3   4         34.22         43.02         6.31 o                         
  14   3   4          0.73          7.31         4.49 o                         
  15   3   4          1.69          0.14         4.32 o                         
  16   3   4         63.20         65.23         8.10 o                         
  17   3   4         57.16         71.97        14.66 o                         
 -17   4   4         41.28         24.31         9.70 o                         
 -16   4   4        137.14        133.33         8.50 o                         
 -15   4   4         79.40         92.92         7.49 o                         
 -14   4   4        131.01        138.97         9.48 o                         
 -13   4   4         66.18         58.33         4.89 o                         
 -12   4   4        119.29        109.01         5.62 o                         
 -11   4   4         75.77         73.87         4.03 o                         
 -10   4   4         48.17         57.02         3.52 o                         
  -9   4   4         78.18         58.02         3.17 o                         
  -8   4   4       1163.50       1136.24        28.05 o                         
  -7   4   4        699.49        675.88        17.18 o                         
  -6   4   4         76.27         65.29         2.59 o                         
  -5   4   4        106.87        114.48         3.82 o                         
  -4   4   4        113.04        114.89         3.51 o                         
  -3   4   4         25.81         32.85         2.02 o                         
  -2   4   4        961.93        910.73        20.34 o                         
  -1   4   4        835.64        852.94        19.92 o                         
   0   4   4        466.85        478.81        11.28 o                         
   1   4   4         45.82         50.34         2.52 o                         
   2   4   4        191.86        198.12         5.63 o                         
   3   4   4         16.98         14.61         2.18 o                         
   4   4   4        815.17        829.78        21.61 o                         
   5   4   4        553.89        555.88        14.86 o                         
   6   4   4         65.13         56.58         3.48 o                         
   7   4   4        222.05        222.84         7.89 o                         
   8   4   4        703.55        728.92        23.71 o                         
   9   4   4         30.99         38.83         4.26 o                         
  10   4   4         72.78         82.54         5.27 o                         
  11   4   4         12.82          8.34         4.38 o                         
  12   4   4         44.10         48.05         5.50 o                         
  13   4   4         26.41         22.68         5.28 o                         
  14   4   4          8.08         22.72         6.70 o                         
  15   4   4          1.57          3.04         5.95 o                         
  16   4   4          0.19          2.79        11.09 o                         
 -16   5   4         33.53         28.28         9.47 o                         
 -15   5   4         12.66         13.52         5.72 o                         
 -14   5   4         31.83         46.18         6.48 o                         
 -13   5   4          4.85          7.70         5.38 o                         
 -12   5   4        176.48        162.35         9.40 o                         
 -11   5   4         43.54         41.89         6.10 o                         
 -10   5   4          0.27          1.00         3.75 o                         
  -9   5   4         74.70         81.08         6.91 o                         
  -8   5   4        178.78        165.00         7.87 o                         
  -7   5   4         55.82         54.78         4.32 o                         
  -6   5   4        302.50        312.32        12.32 o                         
  -5   5   4         20.32         24.02         4.07 o                         
  -4   5   4        592.94        555.60        17.76 o                         
  -3   5   4         37.42         36.36         2.65 o                         
  -2   5   4         75.32         71.06         3.51 o                         
  -1   5   4        212.95        216.45         7.23 o                         
   0   5   4         39.70         32.72         2.78 o                         
   1   5   4        297.09        300.23        10.80 o                         
   2   5   4       1309.73       1324.21        38.58 o                         
   3   5   4        547.26        511.73        18.77 o                         
   4   5   4        278.33        276.02        11.29 o                         
   5   5   4          0.67          5.71         3.44 o                         
   6   5   4         19.06         15.17         4.33 o                         
   7   5   4         74.09         71.42         6.31 o                         
   8   5   4        100.29        121.98         6.92 o                         
   9   5   4         19.56         11.10         4.65 o                         
  10   5   4         53.62         57.93         6.12 o                         
  11   5   4         23.25         20.47         5.45 o                         
  12   5   4         74.33         80.93        12.98 o                         
  13   5   4         56.72         59.83         9.27 o                         
  14   5   4         99.59        103.71        10.93 o                         
 -15   6   4          0.12         11.87        10.64 o                         
 -14   6   4         42.99         46.85        12.25 o                         
 -13   6   4         97.83         85.49        13.93 o                         
 -12   6   4          5.68          4.25         6.68 o                         
 -11   6   4          9.12          3.53         6.48 o                         
 -10   6   4         55.27         52.28         7.39 o                         
  -9   6   4          1.23          3.10         4.70 o                         
  -8   6   4         14.81         30.23         6.18 o                         
  -7   6   4        109.87        126.63        10.44 o                         
  -6   6   4         94.27         78.16         7.79 o                         
  -5   6   4        239.35        245.73        17.93 o                         
  -4   6   4         83.61         73.61         6.37 o                         
  -3   6   4        109.45        116.03         7.48 o                         
  -2   6   4        134.15        136.52         8.05 o                         
  -1   6   4          9.06          6.36         3.89 o                         
   0   6   4          0.85          0.13         3.79 o                         
   1   6   4         16.32         15.75         4.81 o                         
   2   6   4         77.80         76.34         6.19 o                         
   3   6   4        689.65        769.68        34.65 o                         
   4   6   4         64.39         65.99        11.22 o                         
   5   6   4         10.98          5.11         4.96 o                         
   6   6   4          7.50         10.54         5.19 o                         
   7   6   4        150.69        162.63         9.55 o                         
   8   6   4          9.48          0.91         5.61 o                         
   9   6   4        249.85        248.71        32.90 o                         
  10   6   4          8.96         26.86         8.60 o                         
  11   6   4          1.60          9.91         7.55 o                         
  12   6   4         66.23         63.29        17.12 o                         
  -8   7   4         46.51         58.18        10.16 o                         
  -7   7   4          0.44         -5.49         8.14 o                         
  -6   7   4        104.72        110.62        15.36 o                         
  -5   7   4          0.21          1.77         6.77 o                         
  -4   7   4         16.11         11.96         5.69 o                         
  -3   7   4          4.18          3.41         5.63 o                         
  -2   7   4          2.96         -1.37         5.57 o                         
  -1   7   4          0.06         -4.55         5.73 o                         
   0   7   4        120.86        129.84         8.99 o                         
   1   7   4        172.58        218.86        21.28 o                         
   2   7   4         12.97         16.24         7.12 o                         
   3   7   4         12.70         17.63        12.51 o                         
   4   7   4          0.00         -0.35         8.84 o                         
   5   7   4        100.71        132.55        33.82 o                         
   6   7   4          0.26          1.78         9.36 o                         
   7   7   4         64.65         92.62        22.86 o                         
   8   7   4          0.02         13.07        14.73 o                         
 -21   0   5        476.59        489.42        31.04 o                         
 -19   0   5       1312.18       1203.89       117.55 o                         
 -17   0   5         42.58         26.34        10.94 o                         
 -15   0   5        622.11        565.00        47.22 o                         
 -13   0   5       1136.71       1054.26        58.82 o                         
 -11   0   5          0.91          0.93         4.74 o                         
  -9   0   5          2.02          4.29         1.66 o                         
  -7   0   5      13224.13      13333.92       502.82 o                         
  -5   0   5        130.38        205.28         7.77 o                         
  -3   0   5       1149.71       1151.89        39.32 o                         
  -1   0   5       6561.94       7421.01       324.43 o                         
   1   0   5      13132.92      13375.96       458.09 o                         
   3   0   5        840.40        939.43        29.05 o                         
   5   0   5        718.42        785.68        27.10 o                         
   7   0   5        711.35        709.57        22.76 o                         
   9   0   5         36.63         35.12         2.56 o                         
  11   0   5       1330.90       1219.85        38.81 o                         
  13   0   5        971.07        874.33        49.48 o                         
  15   0   5        599.18        514.14        30.58 o                         
  17   0   5         10.05         13.78         8.11 o                         
  19   0   5         62.09         75.78        17.32 o                         
 -22   1   5          9.31          6.66        15.51 o                         
 -21   1   5          7.87         12.90        17.33 o                         
 -20   1   5        226.91        240.26        14.72 o                         
 -19   1   5        125.00        135.12        10.18 o                         
 -18   1   5         10.46         16.62         6.20 o                         
 -17   1   5         20.84         14.26         6.65 o                         
 -16   1   5        360.02        333.47        17.55 o                         
 -15   1   5        678.83        613.05        29.09 o                         
 -14   1   5       1000.25        921.95        33.64 o                         
 -13   1   5        393.32        335.72         9.77 o                         
 -12   1   5        124.34        109.86         4.27 o                         
 -11   1   5        324.31        298.76         8.96 o                         
 -10   1   5       1819.94       1876.42        44.52 o                         
  -9   1   5        102.30         70.31         2.29 o                         
  -8   1   5        611.97        647.80        15.72 o                         
  -7   1   5       1733.51       1981.63        45.51 o                         
  -6   1   5        683.10        705.76        16.19 o                         
  -5   1   5       2808.79       2961.29        70.35 o                         
  -4   1   5        385.21        434.59        11.68 o                         
  -3   1   5        349.54        356.08        10.24 o                         
  -2   1   5         27.28         16.83         1.08 o                         
  -1   1   5       2075.63       2090.95        59.71 o                         
   0   1   5       7568.80       8287.92       196.69 o                         
   1   1   5       2521.27       2814.93        63.61 o                         
   2   1   5       2837.72       3174.51        71.39 o                         
   3   1   5       3353.26       3614.16        81.42 o                         
   4   1   5       2861.81       3389.31        76.35 o                         
   5   1   5          0.23         -0.39         1.11 o                         
   6   1   5        499.37        556.49        12.37 o                         
   7   1   5        126.02        124.30         3.45 o                         
   8   1   5         32.04         38.11         1.80 o                         
   9   1   5       1761.09       1719.42        38.37 o                         
  10   1   5        329.03        340.64         8.26 o                         
  11   1   5          1.42         -1.90         1.90 o                         
  12   1   5        183.62        181.59         7.24 o                         
  13   1   5         59.85         59.84         4.14 o                         
  14   1   5        137.13        117.55         6.22 o                         
  15   1   5        141.22        157.64         7.59 o                         
  16   1   5          0.04          7.50         5.62 o                         
  17   1   5        140.07        137.51         8.90 o                         
  18   1   5         24.00         39.53         6.57 o                         
  19   1   5         50.67         49.61        15.93 o                         
  20   1   5        203.57        236.34        26.72 o                         
 -21   2   5          2.77          6.90        13.91 o                         
 -20   2   5         14.73         13.07         7.02 o                         
 -19   2   5         11.31         21.27         6.54 o                         
 -18   2   5        208.14        223.38        13.02 o                         
 -17   2   5         88.24         83.12        14.50 o                         
 -16   2   5        169.65        185.80         8.24 o                         
 -15   2   5         62.81         61.57         4.15 o                         
 -14   2   5         58.58         52.64         3.73 o                         
 -13   2   5        484.57        438.30        13.68 o                         
 -12   2   5        685.73        647.07        16.07 o                         
 -11   2   5        838.85        867.18        20.40 o                         
 -10   2   5       1722.49       1715.72        39.85 o                         
  -9   2   5        417.88        478.07        11.52 o                         
  -8   2   5        784.18        780.77        18.35 o                         
  -7   2   5         62.67         80.68         2.51 o                         
  -6   2   5       1422.17       1377.04        30.42 o                         
  -5   2   5          0.00          1.45         1.11 o                         
  -4   2   5       1142.66       1229.00        29.72 o                         
  -3   2   5        114.52        132.71         3.61 o                         
  -2   2   5         38.45         54.01         1.92 o                         
  -1   2   5          1.72          3.76         1.07 o                         
   0   2   5       2860.56       2973.44        67.29 o                         
   1   2   5        215.04        252.62         6.36 o                         
   2   2   5       4945.65       4798.11       117.93 o                         
   3   2   5        948.77       1125.43        28.49 o                         
   4   2   5         86.00         80.23         2.65 o                         
   5   2   5        934.72       1056.80        25.61 o                         
   6   2   5         80.67         93.53         3.19 o                         
   7   2   5         72.91         77.55         2.64 o                         
   8   2   5        159.83        176.34         4.67 o                         
   9   2   5         41.89         53.79         2.43 o                         
  10   2   5         94.29         94.77         3.44 o                         
  11   2   5         36.93         43.62         2.74 o                         
  12   2   5          7.06          5.98         3.17 o                         
  13   2   5         11.64         19.57         3.74 o                         
  14   2   5        508.10        501.90        20.84 o                         
  15   2   5         55.34         48.54         4.93 o                         
  16   2   5         27.40         38.64         8.14 o                         
  17   2   5        135.70        130.95         8.93 o                         
  18   2   5        403.18        422.03        38.04 o                         
 -19   3   5        229.18        208.24        24.38 o                         
 -18   3   5          0.51         -6.90         9.94 o                         
 -17   3   5          4.49         -1.21         5.83 o                         
 -16   3   5         32.57         41.40         4.79 o                         
 -15   3   5         23.96         26.38         3.93 o                         
 -14   3   5        775.49        718.90        22.95 o                         
 -13   3   5         86.35         73.18         4.04 o                         
 -12   3   5        155.26        155.28         5.31 o                         
 -11   3   5         79.19         93.50         3.80 o                         
 -10   3   5        661.95        647.74        14.93 o                         
  -9   3   5        222.35        218.70         5.56 o                         
  -8   3   5        193.35        186.93         4.86 o                         
  -7   3   5        246.86        231.32         5.77 o                         
  -6   3   5       1799.64       1850.40        40.90 o                         
  -5   3   5         65.88         66.81         2.42 o                         
  -4   3   5        661.10        627.72        14.85 o                         
  -3   3   5        169.42        166.30         4.24 o                         
  -2   3   5        364.40        327.93         8.01 o                         
  -1   3   5        351.91        437.18        10.45 o                         
   0   3   5        435.98        448.01        10.71 o                         
   1   3   5        685.89        719.44        17.30 o                         
   2   3   5        625.41        619.45        13.63 o                         
   3   3   5       1709.89       1762.99        50.49 o                         
   4   3   5        839.68        806.50        20.60 o                         
   5   3   5        177.20        155.61         5.84 o                         
   6   3   5         63.24         60.35         3.64 o                         
   7   3   5        792.76        856.45        19.74 o                         
   8   3   5        140.58        143.21         4.81 o                         
   9   3   5        576.03        546.01        14.71 o                         
  10   3   5        418.00        419.55        13.38 o                         
  11   3   5         92.40         85.60         5.94 o                         
  12   3   5        146.35        155.29         8.37 o                         
  13   3   5        419.63        419.50        20.97 o                         
  14   3   5         31.22         34.71         6.61 o                         
  15   3   5          7.06         10.20         4.62 o                         
  16   3   5          1.79          0.87         6.70 o                         
  17   3   5         25.27         35.26        13.11 o                         
 -17   4   5         58.03         45.69        19.00 o                         
 -16   4   5         56.74         67.80         9.29 o                         
 -15   4   5         37.08         44.24         6.73 o                         
 -14   4   5          1.90          1.27         4.15 o                         
 -13   4   5         27.84         19.32         5.88 o                         
 -12   4   5          5.27          2.85         3.13 o                         
 -11   4   5        921.36        880.69        28.36 o                         
 -10   4   5          0.00          0.60         2.43 o                         
  -9   4   5         79.41         71.12         3.32 o                         
  -8   4   5          0.07          0.87         2.09 o                         
  -7   4   5         70.78         63.07         2.71 o                         
  -6   4   5          5.98          8.50         1.87 o                         
  -5   4   5         78.03         57.55         2.49 o                         
  -4   4   5         45.47         46.97         2.27 o                         
  -3   4   5        130.77        137.92         3.89 o                         
  -2   4   5         17.97         21.26         1.81 o                         
  -1   4   5       2031.05       1962.64        45.15 o                         
   0   4   5        172.25        179.86         4.82 o                         
   1   4   5        452.05        454.20         9.46 o                         
   2   4   5        199.51        199.49         5.73 o                         
   3   4   5         74.15         64.78         3.12 o                         
   4   4   5       1031.63       1033.19        28.43 o                         
   5   4   5       5427.86       5568.41       147.64 o                         
   6   4   5       1564.39       1665.12        44.89 o                         
   7   4   5        315.98        293.42        10.00 o                         
   8   4   5        123.70        118.90         6.36 o                         
   9   4   5         12.57         11.87         3.60 o                         
  10   4   5        133.90        141.78        10.66 o                         
  11   4   5          1.60          1.46         4.51 o                         
  12   4   5        183.75        180.73         9.90 o                         
  13   4   5         53.04         47.69         5.72 o                         
  14   4   5         25.92         23.08         5.58 o                         
  16   4   5          6.39         -5.55        11.81 o                         
 -16   5   5         64.57         58.42         7.88 o                         
 -15   5   5          1.58          0.81         5.75 o                         
 -14   5   5         57.79         68.17         7.09 o                         
 -13   5   5        213.82        201.35        10.93 o                         
 -12   5   5         94.84         90.12         7.94 o                         
 -11   5   5         22.11          5.63         9.23 o                         
 -10   5   5        247.09        219.42        10.60 o                         
  -9   5   5         11.81         13.19         4.12 o                         
  -8   5   5        215.48        237.25         8.63 o                         
  -7   5   5        409.66        345.27        20.07 o                         
  -6   5   5        585.72        554.94        18.86 o                         
  -5   5   5         69.16         57.37         3.51 o                         
  -4   5   5         11.61         12.88         2.64 o                         
  -3   5   5        325.66        315.94         8.94 o                         
  -2   5   5        141.68        153.45         5.26 o                         
  -1   5   5        112.70        104.78         4.08 o                         
   0   5   5         15.93         12.97         2.75 o                         
   1   5   5        570.95        577.54        17.71 o                         
   2   5   5        211.09        206.33         7.38 o                         
   3   5   5        269.83        251.72         9.50 o                         
   4   5   5         27.13         31.23         4.25 o                         
   5   5   5         83.86         77.61         5.29 o                         
   6   5   5         61.16         73.23         5.37 o                         
   7   5   5       1082.18       1066.84        49.28 o                         
   8   5   5         45.99         44.48         4.85 o                         
   9   5   5         82.78         76.58         5.67 o                         
  10   5   5          1.10         -0.19         5.28 o                         
  11   5   5         15.99         13.05         8.49 o                         
  12   5   5        112.52        105.34        10.79 o                         
  13   5   5          4.95          3.36         6.98 o                         
  14   5   5         67.76         67.19        19.07 o                         
 -15   6   5         37.86         38.93        11.83 o                         
 -14   6   5          3.90          2.96        10.37 o                         
 -13   6   5          9.00         11.73         7.60 o                         
 -12   6   5        122.89        144.81        10.81 o                         
 -11   6   5          3.30          4.19         6.56 o                         
 -10   6   5         34.51         24.07         6.58 o                         
  -9   6   5         17.22         16.42         5.03 o                         
  -8   6   5         22.89         32.89         5.46 o                         
  -7   6   5         95.05         93.52         6.89 o                         
  -6   6   5        331.48        362.09        20.30 o                         
  -5   6   5         49.04         52.62         8.01 o                         
  -4   6   5        220.77        227.01        13.02 o                         
  -3   6   5          2.25          1.20         5.33 o                         
  -2   6   5         43.89         45.12         4.57 o                         
  -1   6   5         25.64         33.11         5.06 o                         
   0   6   5         46.73         52.79         5.30 o                         
   1   6   5          7.48         11.58         4.29 o                         
   2   6   5        371.13        401.11        17.43 o                         
   3   6   5         82.43         82.06         6.74 o                         
   4   6   5         63.08         73.90         6.54 o                         
   5   6   5         46.69         52.78         5.89 o                         
   6   6   5         40.08         48.80         5.32 o                         
   7   6   5          2.20         -0.08         5.01 o                         
   8   6   5         11.00          5.13         5.57 o                         
   9   6   5          3.82          6.72         7.06 o                         
  10   6   5        115.54        143.32        18.47 o                         
  11   6   5          5.84         16.31         9.43 o                         
  12   6   5          3.34          3.64        13.75 o                         
  -8   7   5         89.34        106.38        14.13 o                         
  -7   7   5         14.74         20.78        10.35 o                         
  -6   7   5          0.70         -4.38         7.99 o                         
  -5   7   5          2.85         -2.24         7.61 o                         
  -4   7   5         88.96        106.41        14.41 o                         
  -3   7   5        121.30        129.81         9.26 o                         
  -2   7   5         98.03        115.61         8.35 o                         
  -1   7   5         26.87         25.38         6.09 o                         
   0   7   5         53.35         53.49         6.69 o                         
   1   7   5         14.26         11.96         7.09 o                         
   2   7   5         59.10         76.44        18.13 o                         
   3   7   5          4.12         11.27        13.14 o                         
   4   7   5         61.87         62.42        20.54 o                         
   5   7   5          6.07          5.38        22.78 o                         
   6   7   5          0.95         -0.56         9.92 o                         
   7   7   5         17.76         16.35        15.43 o                         
   8   7   5          9.82         17.93        15.35 o                         
 -22   0   6        302.25        312.41        32.94 o                         
 -20   0   6          0.10         -2.36        12.57 o                         
 -18   0   6        105.70         92.78        16.29 o                         
 -16   0   6          7.30          2.84         9.50 o                         
 -14   0   6        688.54        628.04        36.43 o                         
 -12   0   6        129.72        145.51         8.80 o                         
 -10   0   6       2598.73       2560.16        95.40 o                         
  -8   0   6       5428.52       5786.04       216.87 o                         
  -6   0   6       5630.58       6096.44       185.94 o                         
  -4   0   6        544.11        451.31        14.32 o                         
  -2   0   6         31.39         62.42         3.21 o                         
   0   0   6        829.07        985.23        48.09 o                         
   2   0   6       4527.34       4253.19       141.86 o                         
   4   0   6       1712.98       1861.36        57.10 o                         
   6   0   6         89.60        100.49         4.48 o                         
   8   0   6       1215.58       1149.09        36.15 o                         
  10   0   6         41.16         36.47         2.83 o                         
  12   0   6          0.05          1.58         4.43 o                         
  14   0   6        127.90        127.78        10.92 o                         
  16   0   6         29.81         42.82         8.36 o                         
  18   0   6        120.48        121.14        12.52 o                         
 -22   1   6          0.19        -13.17        15.39 o                         
 -21   1   6        195.89        178.65        16.24 o                         
 -20   1   6        123.18        118.96         8.55 o                         
 -19   1   6        132.86        125.44         9.83 o                         
 -18   1   6        452.11        441.08        19.33 o                         
 -17   1   6        671.47        658.65        27.34 o                         
 -16   1   6         11.55         11.36         7.50 o                         
 -15   1   6        369.84        330.25        18.63 o                         
 -14   1   6          0.01          2.95         1.68 o                         
 -13   1   6        300.96        323.97         9.56 o                         
 -12   1   6       1486.92       1449.33        37.18 o                         
 -11   1   6        338.42        292.49         8.25 o                         
 -10   1   6        274.77        311.18         7.69 o                         
  -9   1   6        186.99        169.64         4.75 o                         
  -8   1   6          2.58         -0.87         1.12 o                         
  -7   1   6        733.14        732.11        16.93 o                         
  -6   1   6       7761.28       8028.18       190.24 o                         
  -5   1   6       1036.26       1130.75        28.56 o                         
  -4   1   6        297.36        282.82         8.42 o                         
  -3   1   6        288.59        292.86         8.69 o                         
  -2   1   6       1630.21       1768.79        42.28 o                         
  -1   1   6          6.09         18.62         1.73 o                         
   0   1   6       4737.00       4875.36       122.19 o                         
   1   1   6        515.19        564.86        12.47 o                         
   2   1   6       2386.49       2537.38        59.72 o                         
   3   1   6       4133.41       4626.92       103.64 o                         
   4   1   6       1226.03       1367.30        31.00 o                         
   5   1   6       1081.43       1220.74        26.67 o                         
   6   1   6        281.25        309.07         7.15 o                         
   7   1   6        781.05        818.28        19.53 o                         
   8   1   6        142.23        140.59         4.11 o                         
   9   1   6        368.21        361.73         8.68 o                         
  10   1   6        377.13        386.11         9.43 o                         
  11   1   6        241.14        213.07         6.32 o                         
  12   1   6         65.00         57.16         4.04 o                         
  13   1   6        136.09        133.05         8.56 o                         
  14   1   6        109.24         97.69         5.77 o                         
  15   1   6         64.10         64.99         6.11 o                         
  16   1   6        202.80        210.04        11.15 o                         
  17   1   6         31.57         24.94         5.93 o                         
  18   1   6        192.21        181.55        10.86 o                         
  19   1   6          1.39          1.19        13.65 o                         
  20   1   6          0.60        -14.86        15.94 o                         
 -22   2   6          9.92         20.66        14.71 o                         
 -21   2   6         12.99         30.10        13.39 o                         
 -20   2   6         84.79         80.63         8.56 o                         
 -19   2   6        139.50        147.54        10.56 o                         
 -18   2   6         30.08         26.23         5.56 o                         
 -17   2   6         11.96         17.18         5.96 o                         
 -16   2   6        100.91         78.77         5.04 o                         
 -15   2   6         13.89         15.30         3.11 o                         
 -14   2   6          5.22          4.22         2.78 o                         
 -13   2   6        243.80        235.33         7.98 o                         
 -12   2   6          1.14          2.04         1.39 o                         
 -11   2   6         85.39         83.53         2.85 o                         
 -10   2   6         58.67         68.93         2.58 o                         
  -9   2   6       1486.28       1375.31        33.56 o                         
  -8   2   6        386.54        403.52         9.83 o                         
  -7   2   6        748.83        863.00        20.05 o                         
  -6   2   6       2346.12       2382.12        54.43 o                         
  -5   2   6        473.24        468.02        11.07 o                         
  -4   2   6       1301.44       1263.46        30.62 o                         
  -3   2   6         17.34         15.88         1.24 o                         
  -2   2   6        923.72       1027.93        24.70 o                         
  -1   2   6        315.37        341.52         8.12 o                         
   0   2   6       1305.05       1262.95        29.77 o                         
   1   2   6       4215.95       4433.89       108.49 o                         
   2   2   6       2391.01       2493.49        61.93 o                         
   3   2   6       2260.42       2419.92        64.54 o                         
   4   2   6         21.23         25.66         1.57 o                         
   5   2   6         23.06         21.94         1.57 o                         
   6   2   6        290.99        305.47         7.25 o                         
   7   2   6         43.03         42.39         2.04 o                         
   8   2   6        649.55        722.25        16.22 o                         
   9   2   6        473.64        477.41        11.52 o                         
  10   2   6        737.95        746.80        19.52 o                         
  11   2   6         28.53         32.45         2.86 o                         
  12   2   6        141.32        151.52         8.85 o                         
  13   2   6          2.09          0.64         4.02 o                         
  14   2   6         17.35         11.66         4.98 o                         
  15   2   6        288.68        267.31        18.00 o                         
  16   2   6         69.08         73.04         8.03 o                         
  17   2   6          0.15          5.25        10.40 o                         
  18   2   6          0.24         -1.04        13.48 o                         
 -19   3   6         12.88         34.94         7.67 o                         
 -18   3   6        214.78        217.53        11.64 o                         
 -17   3   6          0.38          5.52         5.15 o                         
 -16   3   6          0.06          1.45         3.85 o                         
 -15   3   6          6.07          4.09         3.59 o                         
 -14   3   6         80.47         66.48         6.01 o                         
 -13   3   6        526.98        526.39        17.62 o                         
 -12   3   6         96.83         80.86         3.89 o                         
 -11   3   6        182.20        191.11         5.50 o                         
 -10   3   6        355.53        335.34         8.15 o                         
  -9   3   6          7.49          8.35         1.67 o                         
  -8   3   6        548.10        550.87        12.69 o                         
  -7   3   6        189.97        228.18         5.73 o                         
  -6   3   6          3.22          2.44         1.46 o                         
  -5   3   6        230.00        205.98         5.42 o                         
  -4   3   6       1130.83       1200.26        27.73 o                         
  -3   3   6        988.49       1052.60        24.29 o                         
  -2   3   6         30.75         20.18         1.59 o                         
  -1   3   6          0.10          2.48         1.34 o                         
   0   3   6        246.04        272.47         7.08 o                         
   1   3   6       1458.13       1442.41        32.41 o                         
   2   3   6         31.68         53.05         2.22 o                         
   3   3   6        670.07        681.02        15.84 o                         
   4   3   6          6.38          9.17         1.29 o                         
   5   3   6       1521.63       1532.45        37.67 o                         
   6   3   6         22.10         19.58         1.75 o                         
   7   3   6       1181.62       1261.32        28.10 o                         
   8   3   6          2.62          0.74         2.38 o                         
   9   3   6        515.44        525.56        17.11 o                         
  10   3   6       1891.45       1936.53        56.09 o                         
  11   3   6         13.65         23.93         4.36 o                         
  12   3   6         48.41         44.68         5.85 o                         
  13   3   6        166.84        162.67         8.84 o                         
  14   3   6          0.33          0.84         4.36 o                         
  15   3   6         28.25         28.04         6.91 o                         
  16   3   6        228.10        251.31        17.80 o                         
  17   3   6          6.16        -12.28        12.28 o                         
 -18   4   6         36.31         38.66        12.42 o                         
 -17   4   6          2.48          5.34         8.83 o                         
 -16   4   6         84.88        102.91        10.48 o                         
 -15   4   6         67.59         60.04         6.88 o                         
 -14   4   6        321.69        287.92        19.09 o                         
 -13   4   6         68.52         69.87         7.65 o                         
 -12   4   6         21.63         27.26         3.38 o                         
 -11   4   6         62.79         49.08         4.07 o                         
 -10   4   6        253.96        241.85         8.18 o                         
  -9   4   6         10.38          8.78         2.33 o                         
  -8   4   6         64.71         62.97         2.97 o                         
  -7   4   6          7.25          4.95         1.89 o                         
  -6   4   6          0.24          0.55         1.85 o                         
  -5   4   6        168.68        180.57         5.01 o                         
  -4   4   6          2.76          0.68         1.72 o                         
  -3   4   6        317.23        294.01         7.11 o                         
  -2   4   6        856.03        896.84        20.05 o                         
  -1   4   6        302.41        316.88         8.35 o                         
   0   4   6        368.96        353.89         8.63 o                         
   1   4   6         58.17         57.09         2.37 o                         
   2   4   6        126.84        132.16         4.30 o                         
   3   4   6        219.46        218.90         7.53 o                         
   4   4   6        810.40        839.37        23.13 o                         
   5   4   6        106.01        102.72         4.85 o                         
   6   4   6       1322.14       1385.89        43.26 o                         
   7   4   6       1355.02       1407.30        40.82 o                         
   8   4   6          0.72         -1.74         3.35 o                         
   9   4   6         18.54         14.73         3.72 o                         
  10   4   6         72.66         83.41         6.39 o                         
  11   4   6        143.65        150.96         8.67 o                         
  12   4   6         99.10        111.24        10.72 o                         
  13   4   6         79.74         83.14         8.25 o                         
  14   4   6        416.69        453.16        22.92 o                         
 -16   5   6         10.80         23.50         6.99 o                         
 -15   5   6         64.52         74.92         8.14 o                         
 -14   5   6         11.05         19.24         6.16 o                         
 -13   5   6          0.04         -5.47         5.86 o                         
 -12   5   6        280.48        319.33        17.26 o                         
 -11   5   6          0.04          6.21         5.24 o                         
 -10   5   6         14.49          4.79         4.10 o                         
  -9   5   6         52.57         46.38         3.96 o                         
  -8   5   6          1.54          2.55         2.98 o                         
  -7   5   6          6.90          3.89         2.56 o                         
  -6   5   6         13.19         14.92         2.69 o                         
  -5   5   6         10.40         10.04         2.62 o                         
  -4   5   6         48.44         46.03         2.82 o                         
  -3   5   6         17.32         13.23         2.45 o                         
  -2   5   6         28.27         31.48         2.74 o                         
  -1   5   6          3.14          4.68         2.17 o                         
   0   5   6          5.75          5.38         2.78 o                         
   1   5   6          4.54          2.24         2.93 o                         
   2   5   6        125.33        118.98         5.24 o                         
   3   5   6          9.82          9.85         3.89 o                         
   4   5   6         30.65         44.18         5.03 o                         
   5   5   6        536.24        526.64        19.62 o                         
   6   5   6        317.48        318.29        12.89 o                         
   7   5   6          1.28         -2.12         4.29 o                         
   8   5   6        110.02         90.54         6.10 o                         
   9   5   6         55.52         63.32         7.00 o                         
  10   5   6        280.66        286.53        14.11 o                         
  11   5   6        194.12        215.83        18.77 o                         
  12   5   6        223.44        274.20        20.16 o                         
  13   5   6         11.27         15.05         7.62 o                         
  14   5   6          3.75          3.97         7.66 o                         
 -15   6   6         18.26         30.73        11.49 o                         
 -14   6   6          5.54         12.03        10.47 o                         
 -13   6   6          0.13          1.37         7.61 o                         
 -12   6   6          3.41          4.29         7.60 o                         
 -11   6   6          3.06          8.98         6.54 o                         
 -10   6   6         71.90         81.08         9.46 o                         
  -9   6   6         55.15         57.81         9.17 o                         
  -8   6   6         11.32         11.59         5.68 o                         
  -7   6   6         12.22          9.37         5.31 o                         
  -6   6   6          6.75          8.81         6.66 o                         
  -5   6   6         76.23         86.02         9.18 o                         
  -4   6   6         28.99         25.22         8.38 o                         
  -3   6   6        416.34        449.95        26.31 o                         
  -2   6   6         81.88         88.91         7.22 o                         
  -1   6   6        106.64        101.74         6.00 o                         
   0   6   6          2.58          4.51         3.88 o                         
   1   6   6         38.71         48.47         6.04 o                         
   2   6   6        144.84        142.89         8.20 o                         
   3   6   6        259.49        262.69        12.67 o                         
   4   6   6         67.15         73.78         8.70 o                         
   5   6   6         28.99         25.74         6.17 o                         
   6   6   6          6.22          4.58         4.78 o                         
   7   6   6        157.32        179.93        15.54 o                         
   8   6   6          0.80         -1.71         5.68 o                         
   9   6   6         70.87         80.32         8.74 o                         
  10   6   6          0.66          1.34         6.99 o                         
  11   6   6          3.41          4.62        13.18 o                         
  12   6   6         26.19          7.10        14.11 o                         
  -9   7   6        147.21        136.71        20.07 o                         
  -8   7   6          8.02         19.04         8.71 o                         
  -7   7   6         69.88        100.96        11.15 o                         
  -6   7   6         38.08         44.22         8.88 o                         
  -5   7   6         38.27         46.13         8.84 o                         
  -4   7   6         42.75         46.02         9.09 o                         
  -3   7   6         47.41         33.67        10.47 o                         
  -2   7   6          4.25         14.05         7.82 o                         
  -1   7   6         57.15         58.59         9.43 o                         
   0   7   6         12.11         10.26        19.55 o                         
   1   7   6         77.87         97.65        11.69 o                         
   2   7   6          3.73          5.46         8.77 o                         
   3   7   6          0.13        -10.12        13.28 o                         
   4   7   6         18.70         24.31        13.42 o                         
   5   7   6         32.49         30.24        14.10 o                         
   6   7   6         35.31         45.53        15.44 o                         
   7   7   6         31.26         41.26        15.97 o                         
   8   7   6         13.25          6.31        15.41 o                         
 -21   0   7        385.36        328.15        32.44 o                         
 -19   0   7        590.83        552.36        47.98 o                         
 -17   0   7       1664.44       1540.34        83.73 o                         
 -15   0   7          0.57          3.33         5.39 o                         
 -13   0   7       1584.86       1604.01        62.39 o                         
 -11   0   7        109.41        113.80         4.78 o                         
  -9   0   7        604.52        646.07        24.53 o                         
  -7   0   7       8693.06       9527.15       293.18 o                         
  -5   0   7         59.45         79.18         3.22 o                         
  -3   0   7        445.99        482.08        21.63 o                         
  -1   0   7       1086.91       1048.58        31.60 o                         
   1   0   7       2063.17       2075.67        77.30 o                         
   3   0   7         81.78         79.12         3.21 o                         
   5   0   7       1416.55       1467.07        45.63 o                         
   7   0   7       1565.20       1578.03        49.19 o                         
   9   0   7          5.84          8.63         2.27 o                         
  11   0   7        689.40        617.23        25.04 o                         
  13   0   7         11.09          4.48         3.99 o                         
  15   0   7         19.78         19.47         6.98 o                         
  17   0   7          2.21          4.19         8.28 o                         
 -22   1   7        372.02        316.14        32.23 o                         
 -21   1   7        222.87        237.77        15.46 o                         
 -20   1   7         30.23         30.40         7.51 o                         
 -19   1   7         81.30         65.07        11.07 o                         
 -18   1   7         34.99         43.85         6.95 o                         
 -17   1   7        282.08        270.60        15.14 o                         
 -16   1   7       1107.23       1134.73        63.66 o                         
 -15   1   7        121.61        120.72        12.14 o                         
 -14   1   7         63.21         52.07         3.02 o                         
 -13   1   7          6.05          4.81         1.77 o                         
 -12   1   7        227.36        207.55         6.61 o                         
 -11   1   7       1939.15       1921.15        42.43 o                         
 -10   1   7        101.97         93.17         3.19 o                         
  -9   1   7        885.28        962.76        21.72 o                         
  -8   1   7        699.51        718.14        16.20 o                         
  -7   1   7        509.64        527.00        11.90 o                         
  -6   1   7       2174.99       2291.61        52.46 o                         
  -5   1   7       9527.55       9878.94       234.71 o                         
  -4   1   7       4535.69       4682.00       133.21 o                         
  -3   1   7        432.16        467.39        14.56 o                         
  -2   1   7        817.60        960.13        26.01 o                         
  -1   1   7        838.61        953.99        26.25 o                         
   0   1   7        472.35        556.16        13.58 o                         
   1   1   7        329.38        339.99         7.87 o                         
   2   1   7        857.45        921.17        20.94 o                         
   3   1   7       1245.22       1481.34        32.01 o                         
   4   1   7        642.17        667.22        14.49 o                         
   5   1   7        512.54        562.11        12.41 o                         
   6   1   7       1512.79       1540.36        34.83 o                         
   7   1   7         71.53         63.53         2.50 o                         
   8   1   7        114.08        114.02         3.76 o                         
   9   1   7         40.66         33.28         2.06 o                         
  10   1   7        216.35        197.56         5.51 o                         
  11   1   7        281.98        299.20         8.84 o                         
  12   1   7        202.08        186.86         7.61 o                         
  13   1   7        176.08        175.81         8.12 o                         
  14   1   7          0.13         -3.51         3.79 o                         
  15   1   7        237.65        230.76        11.71 o                         
  16   1   7          0.92          2.90         5.49 o                         
  17   1   7          1.56          3.20         5.87 o                         
  18   1   7         15.99         26.65        13.14 o                         
 -22   2   7         10.94         14.16        14.00 o                         
 -21   2   7          4.41          4.26        12.65 o                         
 -20   2   7          4.86          9.57         6.76 o                         
 -19   2   7          5.58          5.61         6.35 o                         
 -18   2   7         57.47         58.03         6.34 o                         
 -17   2   7        144.80        129.54         9.21 o                         
 -16   2   7         82.01         84.27         5.94 o                         
 -15   2   7        119.49        106.55         5.84 o                         
 -14   2   7        441.35        388.56        13.70 o                         
 -13   2   7         21.78         12.06         1.82 o                         
 -12   2   7       2132.24       2123.02        51.31 o                         
 -11   2   7        152.91        151.29         4.94 o                         
 -10   2   7         24.33         26.12         1.85 o                         
  -9   2   7        144.50        113.99         3.43 o                         
  -8   2   7       4596.85       4572.24       104.49 o                         
  -7   2   7        189.56        204.83         5.33 o                         
  -6   2   7       2693.83       2728.20        62.39 o                         
  -5   2   7       2600.63       2821.16        64.62 o                         
  -4   2   7       1263.63       1344.45        32.52 o                         
  -3   2   7       1218.36       1317.23        30.16 o                         
  -2   2   7       3542.36       3563.91        80.89 o                         
  -1   2   7       1302.35       1509.67        32.87 o                         
   0   2   7        786.23        755.36        17.05 o                         
   1   2   7       2403.14       2617.20        65.48 o                         
   2   2   7       1514.13       1546.21        38.58 o                         
   3   2   7       1215.84       1404.59        35.62 o                         
   4   2   7        118.04         82.77         2.77 o                         
   5   2   7         21.53         25.06         1.75 o                         
   6   2   7        334.02        325.58         7.72 o                         
   7   2   7        678.50        696.19        17.76 o                         
   8   2   7        120.31        142.58         4.00 o                         
   9   2   7        243.45        263.84         7.45 o                         
  10   2   7          5.03          5.71         2.20 o                         
  11   2   7          4.85          9.10         2.64 o                         
  12   2   7        129.16        132.42         7.11 o                         
  13   2   7          0.34          0.90         4.23 o                         
  14   2   7         95.21        100.42         7.42 o                         
  15   2   7          7.94          3.41         6.16 o                         
  16   2   7        146.66        149.08        10.92 o                         
  17   2   7        114.52        123.80        12.11 o                         
  18   2   7          0.01        -11.23        15.17 o                         
 -19   3   7         15.33         11.75         7.51 o                         
 -18   3   7         71.87         74.34         7.01 o                         
 -17   3   7         14.03          5.54         3.80 o                         
 -16   3   7         56.85         64.50         5.05 o                         
 -15   3   7        133.85        131.87         6.80 o                         
 -14   3   7         33.43         40.50         4.29 o                         
 -13   3   7         35.13         31.05         3.10 o                         
 -12   3   7          1.07          1.98         2.02 o                         
 -11   3   7          1.07         -0.13         1.88 o                         
 -10   3   7        713.90        672.20        16.08 o                         
  -9   3   7        638.99        629.80        15.10 o                         
  -8   3   7        157.03        155.04         4.43 o                         
  -7   3   7        306.23        337.53         8.40 o                         
  -6   3   7         75.74         74.53         2.96 o                         
  -5   3   7          1.94          4.06         1.51 o                         
  -4   3   7         44.57         42.51         2.05 o                         
  -3   3   7         62.06         56.56         2.19 o                         
  -2   3   7        477.44        472.68        11.85 o                         
  -1   3   7        164.38        141.94         4.11 o                         
   0   3   7          1.07         -1.24         1.36 o                         
   1   3   7         30.71         33.43         1.72 o                         
   2   3   7       1295.37       1268.68        28.26 o                         
   3   3   7          4.62          0.98         1.39 o                         
   4   3   7         27.14         19.99         1.55 o                         
   5   3   7         10.25         11.00         1.62 o                         
   6   3   7          0.23         -0.86         1.77 o                         
   7   3   7       2671.86       2724.04        69.17 o                         
   8   3   7       1760.73       1881.24        50.70 o                         
   9   3   7       1352.36       1371.31        40.04 o                         
  10   3   7        166.88        181.42        11.41 o                         
  11   3   7         23.96         36.85         6.10 o                         
  12   3   7          9.67         13.73         6.00 o                         
  13   3   7         62.29         64.46         5.86 o                         
  14   3   7        198.33        198.81        10.34 o                         
  15   3   7          5.99         -6.61         6.61 o                         
  16   3   7          0.04         -4.39        10.96 o                         
 -18   4   7         82.51         95.87        15.89 o                         
 -17   4   7         64.41         69.22        15.72 o                         
 -16   4   7          3.66         -5.70         5.70 o                         
 -15   4   7         56.50         54.19         5.77 o                         
 -14   4   7         27.14         26.71         4.27 o                         
 -13   4   7         76.64         82.32         5.38 o                         
 -12   4   7         30.01         28.99         3.48 o                         
 -11   4   7        612.43        652.30        19.95 o                         
 -10   4   7         52.46         52.48         5.15 o                         
  -9   4   7        207.30        170.07         6.02 o                         
  -8   4   7         14.97         18.83         2.90 o                         
  -7   4   7        269.12        233.05         6.51 o                         
  -6   4   7        331.46        339.67         8.58 o                         
  -5   4   7        229.62        231.31         6.20 o                         
  -4   4   7        241.16        235.92         5.93 o                         
  -3   4   7          1.48         -0.84         1.76 o                         
  -2   4   7        181.70        180.74         4.95 o                         
  -1   4   7        457.34        437.61        11.74 o                         
   0   4   7        345.74        338.44         8.78 o                         
   1   4   7          0.11         -0.43         1.68 o                         
   2   4   7         17.67         16.24         2.34 o                         
   3   4   7        113.40        100.39         4.47 o                         
   4   4   7        442.93        463.41        13.36 o                         
   5   4   7        364.18        361.22        12.70 o                         
   6   4   7         10.86          7.88         2.92 o                         
   7   4   7         73.77         74.01         4.56 o                         
   8   4   7         11.69          8.22         4.39 o                         
   9   4   7         56.99         69.94         5.09 o                         
  10   4   7        699.23        771.99        35.54 o                         
  11   4   7        221.84        214.68        10.81 o                         
  12   4   7          0.78         -5.17         5.17 o                         
  13   4   7         48.15         54.92         7.38 o                         
  14   4   7        101.24        110.13        13.86 o                         
 -16   5   7        195.01        183.46        12.26 o                         
 -15   5   7         78.23         77.63        10.12 o                         
 -14   5   7          5.57          2.56         6.08 o                         
 -13   5   7        107.07         96.37         7.52 o                         
 -12   5   7          1.18         -0.47         5.24 o                         
 -11   5   7         35.40         31.13         5.30 o                         
 -10   5   7          1.50         -2.36         3.90 o                         
  -9   5   7        349.31        336.72        14.81 o                         
  -8   5   7         90.27         73.04         4.33 o                         
  -7   5   7        148.00        137.41         5.26 o                         
  -6   5   7         56.05         56.93         3.41 o                         
  -5   5   7        101.70         90.19         3.99 o                         
  -4   5   7          0.44         -0.89         2.41 o                         
  -3   5   7        447.01        421.12        12.11 o                         
  -2   5   7         28.93         33.40         2.88 o                         
  -1   5   7        139.63        138.40         4.97 o                         
   0   5   7         87.34         88.22         5.53 o                         
   1   5   7        240.59        223.61         7.91 o                         
   2   5   7        506.97        490.92        16.51 o                         
   3   5   7        157.11        151.20         8.28 o                         
   4   5   7        649.74        643.18        26.20 o                         
   5   5   7         12.54         10.41         4.87 o                         
   6   5   7         89.33         79.54         7.04 o                         
   7   5   7        629.26        660.84        29.34 o                         
   8   5   7          2.55         -3.28         4.36 o                         
   9   5   7        175.89        170.06         9.59 o                         
  10   5   7         18.05         20.32         5.58 o                         
  11   5   7          8.59         16.13         5.63 o                         
  12   5   7         22.94         21.36         8.35 o                         
  13   5   7          3.01         -0.58         7.51 o                         
  14   5   7        106.96        107.71        20.41 o                         
 -15   6   7          1.59         -4.03        11.05 o                         
 -14   6   7        151.08        158.84        18.93 o                         
 -13   6   7         10.59         21.88        17.20 o                         
 -12   6   7         66.06         79.05         9.98 o                         
 -11   6   7          3.75          4.85         9.78 o                         
 -10   6   7         18.85         19.96        13.41 o                         
  -9   6   7        191.27        190.14        11.62 o                         
  -8   6   7        272.58        300.45        16.13 o                         
  -7   6   7         27.35         22.38         5.75 o                         
  -6   6   7         27.79         28.19         6.33 o                         
  -5   6   7        160.40        146.53        10.02 o                         
  -4   6   7         90.84         75.98         6.35 o                         
  -3   6   7         38.22         38.57         4.37 o                         
  -2   6   7         46.21         48.31         5.93 o                         
  -1   6   7          9.22         11.15         4.36 o                         
   0   6   7        234.45        258.55        12.52 o                         
   1   6   7         16.18          5.20         4.17 o                         
   2   6   7         13.36         16.71         4.88 o                         
   3   6   7          3.39          4.10         5.03 o                         
   4   6   7          9.55         10.68         5.31 o                         
   5   6   7         35.37         38.66         6.88 o                         
   6   6   7        108.11        125.83        11.88 o                         
   7   6   7          0.03         -3.04         5.05 o                         
   8   6   7         12.31         15.01         7.03 o                         
   9   6   7         11.16          6.53         8.63 o                         
  10   6   7         80.52         79.07        11.74 o                         
  11   6   7          2.63         10.08        13.36 o                         
  -9   7   7          0.31         10.53        13.85 o                         
  -8   7   7         34.38         33.75        10.71 o                         
  -7   7   7          0.48         -8.09         8.09 o                         
  -6   7   7         27.87         25.69         8.39 o                         
  -5   7   7          0.05          1.12         7.61 o                         
  -4   7   7         70.65         81.77        10.90 o                         
  -3   7   7         15.49          2.33         7.68 o                         
  -2   7   7          3.98         13.34        11.59 o                         
  -1   7   7          1.03         -4.14        11.82 o                         
   0   7   7          3.73         -1.06        12.17 o                         
   1   7   7          6.03         43.49        13.84 o                         
   2   7   7         90.37         65.56        14.94 o                         
   3   7   7          4.19         23.37        13.53 o                         
   4   7   7         25.62         17.87        13.67 o                         
   5   7   7          2.26          6.81        13.10 o                         
   6   7   7          3.65          8.13        13.79 o                         
 -22   0   8         26.63         70.29        17.00 o                         
 -20   0   8        163.57        172.09        14.54 o                         
 -18   0   8        287.17        306.00        20.32 o                         
 -16   0   8       3755.46       3685.41       199.35 o                         
 -14   0   8        899.57        797.71        55.93 o                         
 -12   0   8        403.22        386.54        13.92 o                         
 -10   0   8        868.24        910.04        31.13 o                         
  -8   0   8       1200.72       1334.95        45.55 o                         
  -6   0   8          0.98         13.08         2.24 o                         
  -4   0   8       3918.60       3959.15       132.71 o                         
  -2   0   8       4778.90       5102.36       154.87 o                         
   0   0   8        864.69        882.44        29.56 o                         
   2   0   8       2691.25       2475.82        92.33 o                         
   4   0   8       1374.66       1418.48        44.09 o                         
   6   0   8        147.22        151.60         6.35 o                         
   8   0   8        981.17        997.65        31.65 o                         
  10   0   8         11.08          9.83         3.76 o                         
  12   0   8          1.31         -2.46         4.17 o                         
  14   0   8        318.40        304.51        25.49 o                         
  16   0   8         90.13         84.85        12.63 o                         
 -22   1   8          3.99         34.85        14.94 o                         
 -21   1   8         20.27         17.90         7.71 o                         
 -20   1   8        269.82        273.45        16.18 o                         
 -19   1   8         54.31         38.01         7.07 o                         
 -18   1   8         57.17         59.36         7.43 o                         
 -17   1   8        117.01        124.12        10.91 o                         
 -16   1   8        630.05        586.95        35.28 o                         
 -15   1   8         12.26          8.08         2.09 o                         
 -14   1   8         20.78         18.93         2.47 o                         
 -13   1   8          1.57          1.59         1.20 o                         
 -12   1   8        337.22        308.09         7.54 o                         
 -11   1   8        696.17        741.40        17.00 o                         
 -10   1   8        286.49        309.81         7.41 o                         
  -9   1   8        255.49        270.92         6.56 o                         
  -8   1   8        316.17        322.04         7.68 o                         
  -7   1   8       1344.32       1440.38        33.31 o                         
  -6   1   8        818.04        952.55        23.26 o                         
  -5   1   8        321.64        313.10         7.86 o                         
  -4   1   8       4970.10       5146.98       137.63 o                         
  -3   1   8       2816.09       2804.76        98.98 o                         
  -2   1   8       1482.55       1347.80        32.20 o                         
  -1   1   8        145.42        169.59         4.56 o                         
   0   1   8        191.49        219.80         6.95 o                         
   1   1   8         10.78          6.61         0.97 o                         
   2   1   8         58.94         83.88         2.66 o                         
   3   1   8       5182.91       5781.65       129.95 o                         
   4   1   8       4428.76       4845.12       109.31 o                         
   5   1   8        387.84        428.31         9.71 o                         
   6   1   8          0.21         -0.45         1.34 o                         
   7   1   8        164.90        169.86         4.60 o                         
   8   1   8         26.76         32.39         1.98 o                         
   9   1   8        719.90        727.44        17.02 o                         
  10   1   8        262.38        247.20         6.80 o                         
  11   1   8          0.16         -2.17         2.47 o                         
  12   1   8        433.64        430.73        16.31 o                         
  13   1   8          8.86          5.96         3.73 o                         
  14   1   8          1.83         -1.00         3.93 o                         
  15   1   8          1.95          6.34         5.18 o                         
  16   1   8         13.99         16.91         6.69 o                         
  17   1   8         56.43         52.21         7.83 o                         
  18   1   8          0.65         -8.10        13.83 o                         
 -22   2   8          1.15         -7.91        12.35 o                         
 -21   2   8         11.62         13.63        13.95 o                         
 -20   2   8        106.63        114.64        11.74 o                         
 -19   2   8          2.53         -3.20         6.73 o                         
 -18   2   8         28.48         27.01         6.59 o                         
 -17   2   8        141.49        125.38         7.36 o                         
 -16   2   8         11.81         14.03         3.33 o                         
 -15   2   8       1273.51       1174.25        34.93 o                         
 -14   2   8          0.00          1.84         3.16 o                         
 -13   2   8        222.03        266.36         7.23 o                         
 -12   2   8         73.10         63.98         2.65 o                         
 -11   2   8       1841.46       1920.06        44.47 o                         
 -10   2   8         80.63         89.22         2.89 o                         
  -9   2   8        722.04        705.08        16.03 o                         
  -8   2   8        185.46        198.37         4.99 o                         
  -7   2   8          0.92          4.19         1.33 o                         
  -6   2   8         24.60         27.10         1.69 o                         
  -5   2   8         62.88         53.06         2.79 o                         
  -4   2   8        161.15        135.88         4.01 o                         
  -3   2   8        316.44        295.11         7.24 o                         
  -2   2   8        284.21        383.50         9.18 o                         
  -1   2   8       1922.15       2113.68        45.59 o                         
   0   2   8        458.19        474.12        10.91 o                         
   1   2   8        418.90        441.92        10.85 o                         
   2   2   8        464.38        381.89        10.02 o                         
   3   2   8        677.31        804.20        20.55 o                         
   4   2   8          1.64          2.02         1.43 o                         
   5   2   8       1453.55       1622.48        35.19 o                         
   6   2   8         54.77         76.24         3.26 o                         
   7   2   8        388.22        431.67        10.34 o                         
   8   2   8          0.19         -0.60         1.82 o                         
   9   2   8         33.61         38.02         2.47 o                         
  10   2   8          8.49         11.30         2.93 o                         
  11   2   8       1027.48       1009.41        39.40 o                         
  12   2   8         10.94         10.90         3.94 o                         
  13   2   8        741.11        737.16        34.19 o                         
  14   2   8         11.63         11.36         5.14 o                         
  15   2   8         17.44         14.86         6.76 o                         
  16   2   8         12.43         17.86        10.28 o                         
 -19   3   8         66.34         64.18         7.14 o                         
 -18   3   8          8.16          6.50         5.61 o                         
 -17   3   8          3.42          0.41         4.00 o                         
 -16   3   8         29.06         20.15         4.19 o                         
 -15   3   8        112.05        113.05         6.32 o                         
 -14   3   8         21.36         12.88         2.88 o                         
 -13   3   8        375.69        359.01        12.52 o                         
 -12   3   8        145.68        126.15         4.18 o                         
 -11   3   8        264.90        264.85         7.29 o                         
 -10   3   8          5.59          1.64         1.84 o                         
  -9   3   8        332.06        315.58         8.00 o                         
  -8   3   8          0.47          0.39         1.70 o                         
  -7   3   8         30.13         25.83         1.89 o                         
  -6   3   8        663.68        702.16        16.66 o                         
  -5   3   8        312.40        345.62         8.94 o                         
  -4   3   8          6.16         10.59         1.59 o                         
  -3   3   8         24.31         17.86         1.57 o                         
  -2   3   8        274.78        294.15         7.70 o                         
  -1   3   8        192.65        189.96         4.81 o                         
   0   3   8        154.17        172.27         4.58 o                         
   1   3   8          2.50          2.82         1.32 o                         
   2   3   8          3.75          1.53         1.41 o                         
   3   3   8         75.19         76.79         2.66 o                         
   4   3   8         53.82         56.57         3.00 o                         
   5   3   8        736.57        751.27        16.94 o                         
   6   3   8          0.03         -1.30         1.97 o                         
   7   3   8         38.44         33.83         2.80 o                         
   8   3   8       1087.86       1128.14        38.70 o                         
   9   3   8        449.99        499.01        16.79 o                         
  10   3   8        329.67        298.43        13.34 o                         
  11   3   8         66.79         69.94         5.69 o                         
  12   3   8        255.81        237.50        11.51 o                         
  13   3   8          1.68          7.00         4.57 o                         
  14   3   8        307.71        321.60        14.67 o                         
  15   3   8        182.37        192.30        21.80 o                         
 -18   4   8         22.67         24.10        10.06 o                         
 -17   4   8         34.52         33.60         9.29 o                         
 -16   4   8        273.31        283.23        15.95 o                         
 -15   4   8         60.24         60.43         5.24 o                         
 -14   4   8         28.86         32.23         4.39 o                         
 -13   4   8        117.81         85.01         6.09 o                         
 -12   4   8         12.46         11.58         3.20 o                         
 -11   4   8         29.78         28.64         3.19 o                         
 -10   4   8        781.53        788.57        23.81 o                         
  -9   4   8         37.54         41.62         2.97 o                         
  -8   4   8          0.02          3.16         2.51 o                         
  -7   4   8         68.23         69.63         3.09 o                         
  -6   4   8         39.00         37.69         2.43 o                         
  -5   4   8        142.00        164.40         5.52 o                         
  -4   4   8         17.40         12.71         1.97 o                         
  -3   4   8         44.38         46.24         2.42 o                         
  -2   4   8          6.96          6.24         1.85 o                         
  -1   4   8          0.01          0.35         1.87 o                         
   0   4   8         49.20         38.70         2.23 o                         
   1   4   8        204.34        163.82         7.57 o                         
   2   4   8         27.01         28.42         2.89 o                         
   3   4   8        116.13         92.31         4.69 o                         
   4   4   8        594.45        604.85        22.30 o                         
   5   4   8         56.73         55.36         4.51 o                         
   6   4   8         43.88         62.43         4.47 o                         
   7   4   8         16.71         15.48         4.48 o                         
   8   4   8        141.64        139.99         6.93 o                         
   9   4   8        143.95        167.77         8.93 o                         
  10   4   8        133.75        130.00         8.97 o                         
  11   4   8         11.99          3.57         5.31 o                         
  12   4   8        682.94        796.93        45.11 o                         
  13   4   8        136.65        114.04        10.85 o                         
  14   4   8          0.22         -2.38         8.68 o                         
 -16   5   8         79.32         62.38         8.15 o                         
 -15   5   8          0.42          5.59         5.59 o                         
 -14   5   8         42.66         59.46         8.96 o                         
 -13   5   8          1.85          1.90         5.18 o                         
 -12   5   8        160.56        163.33         9.39 o                         
 -11   5   8          3.85          6.52         4.98 o                         
 -10   5   8        147.98        142.18         7.28 o                         
  -9   5   8         12.92         13.53         3.58 o                         
  -8   5   8        188.21        200.16         7.51 o                         
  -7   5   8         28.14         29.52         3.54 o                         
  -6   5   8          6.27          5.60         2.69 o                         
  -5   5   8         27.66         26.80         3.29 o                         
  -4   5   8          9.64          7.82         3.47 o                         
  -3   5   8        106.98        100.37         4.73 o                         
  -2   5   8         16.89         12.05         2.69 o                         
  -1   5   8        106.81        104.88         4.84 o                         
   0   5   8        276.84        279.09        10.25 o                         
   1   5   8          4.54          1.87         3.40 o                         
   2   5   8         21.47         24.83         4.08 o                         
   3   5   8        277.37        284.03        12.96 o                         
   4   5   8          9.26         -3.03         3.97 o                         
   5   5   8        119.58        122.08         6.69 o                         
   6   5   8        361.46        394.99        15.46 o                         
   7   5   8          3.21          0.07         4.45 o                         
   8   5   8         36.93         37.04         4.93 o                         
   9   5   8         35.79         44.57         5.99 o                         
  10   5   8         13.19         13.18         5.61 o                         
  11   5   8         35.69         51.35         7.59 o                         
  12   5   8         34.68         44.42         8.90 o                         
  13   5   8          3.38          3.53         7.53 o                         
 -15   6   8          9.32          4.10        11.21 o                         
 -14   6   8         26.00         21.82         8.59 o                         
 -13   6   8          0.02         -4.58         7.68 o                         
 -12   6   8         12.63         18.87        10.81 o                         
 -11   6   8         32.92         48.55         7.84 o                         
 -10   6   8        200.35        211.17        16.17 o                         
  -9   6   8         25.95         27.60         5.62 o                         
  -8   6   8         17.34         16.94         5.31 o                         
  -7   6   8         54.50         59.88         6.11 o                         
  -6   6   8         48.07         41.02         6.44 o                         
  -5   6   8         81.70         99.78        11.05 o                         
  -4   6   8         13.54         12.08         4.80 o                         
  -3   6   8         89.82         81.48         7.63 o                         
  -2   6   8          5.57          4.97         3.84 o                         
  -1   6   8          2.54          3.29         3.97 o                         
   0   6   8          7.29          7.75         4.17 o                         
   1   6   8         21.73         32.65         7.15 o                         
   2   6   8         37.47         44.52         4.92 o                         
   3   6   8          0.83         -0.11         4.99 o                         
   4   6   8        119.43        131.70        10.14 o                         
   5   6   8         98.96         98.09         6.83 o                         
   6   6   8         48.03         45.23         5.67 o                         
   7   6   8        361.70        418.60        20.71 o                         
   8   6   8         31.16         26.66         7.26 o                         
   9   6   8        105.15        112.86        21.21 o                         
 -10   7   8          5.24          4.66        13.94 o                         
  -9   7   8         19.09         10.29        13.35 o                         
  -8   7   8         29.63         23.12         8.91 o                         
  -7   7   8        173.13        174.26        14.63 o                         
  -6   7   8         22.08         26.73        10.85 o                         
  -5   7   8         39.28         24.60        11.94 o                         
  -4   7   8          0.70         -5.07        12.04 o                         
  -3   7   8          2.61          6.00        11.34 o                         
  -2   7   8         10.21          3.00        11.19 o                         
  -1   7   8         31.08         31.86        13.09 o                         
   0   7   8          9.57         16.51        12.93 o                         
   1   7   8          4.61         11.01        12.22 o                         
   2   7   8          0.73         -4.26        12.78 o                         
   3   7   8         16.05         10.69        13.78 o                         
 -21   0   9        103.69        120.48        26.14 o                         
 -19   0   9        555.48        532.38        32.49 o                         
 -17   0   9          1.84         -6.67         6.67 o                         
 -15   0   9         76.39         81.60         8.25 o                         
 -13   0   9         68.87         68.35         3.47 o                         
 -11   0   9         33.62         25.48         2.31 o                         
  -9   0   9       1921.99       1892.58        64.54 o                         
  -7   0   9        612.19        684.86        21.77 o                         
  -5   0   9       6465.17       6864.12       210.45 o                         
  -3   0   9       8555.10       9289.85       315.36 o                         
  -1   0   9          0.38          0.17         1.15 o                         
   1   0   9        519.91        550.28        21.23 o                         
   3   0   9       2395.58       2381.46        73.13 o                         
   5   0   9       4475.05       4845.77       149.72 o                         
   7   0   9        194.89        190.37         7.14 o                         
   9   0   9       2445.46       2427.37        75.50 o                         
  11   0   9          5.69          1.17         4.22 o                         
  13   0   9         10.26         12.99         4.96 o                         
  15   0   9          2.37          1.85         7.46 o                         
  17   0   9         11.08          7.75         9.07 o                         
 -22   1   9         33.80         55.35        16.39 o                         
 -21   1   9         89.83         88.51         8.12 o                         
 -20   1   9          9.53          9.19         6.02 o                         
 -19   1   9        148.52        173.00         9.87 o                         
 -18   1   9        131.90        138.35         8.64 o                         
 -17   1   9        331.83        329.47        17.14 o                         
 -16   1   9        391.44        401.33        19.67 o                         
 -15   1   9        495.03        474.67        19.01 o                         
 -14   1   9       1031.01       1015.19        24.92 o                         
 -13   1   9        998.77        972.68        22.30 o                         
 -12   1   9       1223.65       1184.22        26.67 o                         
 -11   1   9       1191.82       1208.72        27.09 o                         
 -10   1   9        820.74        841.59        18.96 o                         
  -9   1   9        267.99        289.93         6.99 o                         
  -8   1   9       1151.74       1224.02        27.36 o                         
  -7   1   9        250.42        276.62         6.88 o                         
  -6   1   9       2364.78       2438.25        58.87 o                         
  -5   1   9        380.16        360.50         9.08 o                         
  -4   1   9       2547.37       2641.30        71.01 o                         
  -3   1   9       2223.30       2516.26        72.21 o                         
  -2   1   9          2.93          0.65         1.29 o                         
  -1   1   9        489.39        552.68        13.56 o                         
   0   1   9       2397.06       2492.60        61.98 o                         
   1   1   9       5471.72       6034.57       141.54 o                         
   2   1   9        742.85        859.60        22.80 o                         
   3   1   9         19.48         29.47         1.58 o                         
   4   1   9          0.92          4.57         1.40 o                         
   5   1   9          9.20          7.30         1.49 o                         
   6   1   9        594.35        593.33        13.45 o                         
   7   1   9        994.93       1015.78        22.48 o                         
   8   1   9        188.18        183.18         4.91 o                         
   9   1   9        112.03        107.02         5.49 o                         
  10   1   9        209.46        204.82         6.59 o                         
  11   1   9        109.02        108.50         5.45 o                         
  12   1   9        179.22        151.71         8.09 o                         
  13   1   9         39.67         42.05         4.60 o                         
  14   1   9         69.47         64.82         6.34 o                         
  15   1   9        223.79        201.03        12.17 o                         
  16   1   9        126.87        126.04        11.66 o                         
  17   1   9          1.29         -4.92         8.56 o                         
 -22   2   9          4.81         -2.41        13.61 o                         
 -21   2   9         49.29         50.29        15.77 o                         
 -20   2   9         39.35         48.21         9.53 o                         
 -19   2   9         29.79         22.71         7.01 o                         
 -18   2   9          0.26         -0.99         5.43 o                         
 -17   2   9          5.36          7.75         6.87 o                         
 -16   2   9         79.56         69.00         4.92 o                         
 -15   2   9        855.89        857.76        25.75 o                         
 -14   2   9        826.32        762.55        21.33 o                         
 -13   2   9        399.04        405.43        10.63 o                         
 -12   2   9         51.59         50.80         2.60 o                         
 -11   2   9        104.85         93.74         3.16 o                         
 -10   2   9         49.90         41.42         2.30 o                         
  -9   2   9         40.00         41.07         2.06 o                         
  -8   2   9       1486.75       1470.85        32.62 o                         
  -7   2   9        155.26        148.03         3.94 o                         
  -6   2   9        458.70        463.72        10.64 o                         
  -5   2   9        264.30        278.77         8.82 o                         
  -4   2   9          0.50          3.80         1.21 o                         
  -3   2   9         58.38         59.90         2.19 o                         
  -2   2   9       1017.65        879.76        20.27 o                         
  -1   2   9       4734.21       4950.77       104.17 o                         
   0   2   9         61.79         59.35         2.15 o                         
   1   2   9         92.80         67.76         2.37 o                         
   2   2   9          2.67         -0.52         1.37 o                         
   3   2   9        563.59        584.50        14.36 o                         
   4   2   9        597.78        606.24        14.87 o                         
   5   2   9          4.46          3.72         1.51 o                         
   6   2   9         79.44         81.91         3.19 o                         
   7   2   9        120.71        114.92         3.93 o                         
   8   2   9       1022.25       1082.02        28.61 o                         
   9   2   9         81.27         75.15         3.46 o                         
  10   2   9       1541.35       1534.49        49.37 o                         
  11   2   9       1238.29       1308.64        50.18 o                         
  12   2   9        453.13        477.00        31.90 o                         
  13   2   9        146.14        141.58         9.14 o                         
  14   2   9         16.15         15.27         4.96 o                         
  15   2   9          0.47         -1.82         8.33 o                         
  16   2   9        105.25        120.05        17.27 o                         
 -20   3   9         40.00         55.23        13.88 o                         
 -19   3   9         33.58         41.10         6.65 o                         
 -18   3   9         81.10         79.57         7.30 o                         
 -17   3   9         52.96         41.75         4.74 o                         
 -16   3   9         93.91        106.33         6.30 o                         
 -15   3   9         17.96         14.94         3.86 o                         
 -14   3   9         41.39         25.60         3.18 o                         
 -13   3   9         13.22         12.85         2.99 o                         
 -12   3   9        658.42        601.21        15.22 o                         
 -11   3   9        983.06       1006.50        24.81 o                         
 -10   3   9        479.87        447.60        11.05 o                         
  -9   3   9        435.35        474.96        11.16 o                         
  -8   3   9         26.34         19.95         1.85 o                         
  -7   3   9       1262.32       1260.13        28.11 o                         
  -6   3   9       1526.86       1478.81        32.96 o                         
  -5   3   9       1784.40       1823.93        42.17 o                         
  -4   3   9         13.26          9.22         1.63 o                         
  -3   3   9       1904.11       2012.51        44.35 o                         
  -2   3   9        686.16        745.55        18.30 o                         
  -1   3   9        784.16        767.01        17.94 o                         
   0   3   9         29.53         40.48         1.96 o                         
   1   3   9         34.81         32.06         1.72 o                         
   2   3   9        310.13        333.59        10.07 o                         
   3   3   9         31.54         31.57         2.58 o                         
   4   3   9        135.06        156.95         4.73 o                         
   5   3   9          0.45          0.00         1.91 o                         
   6   3   9        176.80        171.60         9.97 o                         
   7   3   9         60.89         67.81         4.06 o                         
   8   3   9          0.07          2.84         3.13 o                         
   9   3   9         23.81         26.41         3.82 o                         
  10   3   9         15.19         21.16         4.22 o                         
  11   3   9          2.95          3.03         4.63 o                         
  12   3   9        473.17        495.14        23.75 o                         
  13   3   9          0.07         -0.89         6.34 o                         
  14   3   9          7.53         12.63         6.80 o                         
 -18   4   9         12.00         18.36         9.44 o                         
 -17   4   9         50.30         49.92         6.08 o                         
 -16   4   9         21.02         16.17         5.37 o                         
 -15   4   9        158.58        161.62         8.12 o                         
 -14   4   9          0.03         -1.20         4.07 o                         
 -13   4   9        313.49        302.65        15.54 o                         
 -12   4   9          0.06          0.65         3.20 o                         
 -11   4   9          5.75         -0.29         2.87 o                         
 -10   4   9        122.50        119.96         4.82 o                         
  -9   4   9        226.05        219.80         6.90 o                         
  -8   4   9        932.90        969.94        25.29 o                         
  -7   4   9        200.79        193.65         5.77 o                         
  -6   4   9         31.76         32.90         2.38 o                         
  -5   4   9        556.34        563.66        20.93 o                         
  -4   4   9          3.04          4.71         1.95 o                         
  -3   4   9        600.56        559.55        14.81 o                         
  -2   4   9          3.10          4.30         1.99 o                         
  -1   4   9        524.58        496.01        13.31 o                         
   0   4   9          5.76          4.26         1.86 o                         
   1   4   9         30.19         23.25         2.15 o                         
   2   4   9        338.16        297.43         9.68 o                         
   3   4   9        256.83        246.53        11.78 o                         
   4   4   9         31.41         29.24         5.51 o                         
   5   4   9        495.95        470.03        21.37 o                         
   6   4   9         10.68         10.29         3.42 o                         
   7   4   9          0.39         -2.24         3.54 o                         
   8   4   9         75.69         84.55         5.96 o                         
   9   4   9        310.30        329.24        24.03 o                         
  10   4   9          0.62          1.56         4.72 o                         
  11   4   9          0.03         -3.62         5.81 o                         
  12   4   9        116.20        102.32         8.96 o                         
  13   4   9          3.81          6.72         7.19 o                         
 -16   5   9          0.15         -3.07         6.62 o                         
 -15   5   9          3.49          4.29         5.62 o                         
 -14   5   9         83.19         68.41         9.29 o                         
 -13   5   9          4.30         12.45         6.58 o                         
 -12   5   9         51.79         54.12         8.16 o                         
 -11   5   9         17.75         19.64         4.35 o                         
 -10   5   9          2.76          0.66         3.56 o                         
  -9   5   9          4.66          2.69         4.05 o                         
  -8   5   9         24.68         25.84         3.58 o                         
  -7   5   9        429.18        427.13        12.72 o                         
  -6   5   9        158.65        158.37         6.20 o                         
  -5   5   9        402.65        367.56        12.66 o                         
  -4   5   9         21.93         19.51         3.47 o                         
  -3   5   9         35.22         35.91         3.17 o                         
  -2   5   9        317.01        304.43         9.99 o                         
  -1   5   9         29.52         30.43         3.01 o                         
   0   5   9        305.24        283.94        12.28 o                         
   1   5   9        111.98        112.49         6.69 o                         
   2   5   9        337.44        341.46        13.46 o                         
   3   5   9         66.65         61.49         5.56 o                         
   4   5   9         17.55         21.42         4.08 o                         
   5   5   9        146.77        164.99         8.06 o                         
   6   5   9         22.09         19.48         4.40 o                         
   7   5   9        554.98        570.24        21.24 o                         
   8   5   9         73.98         77.99         9.22 o                         
   9   5   9         56.02         68.32         7.18 o                         
  10   5   9          0.55         -2.15         5.35 o                         
  11   5   9          7.99          5.09         7.50 o                         
  12   5   9          0.84          7.14        10.22 o                         
  13   5   9         65.27         48.72        12.45 o                         
 -14   6   9         73.81         95.00        10.88 o                         
 -13   6   9          0.00         -1.66         7.56 o                         
 -12   6   9         29.11         40.71         8.38 o                         
 -11   6   9         73.58         75.13         8.42 o                         
 -10   6   9         76.29         87.02         8.80 o                         
  -9   6   9        177.50        176.62        17.28 o                         
  -8   6   9         77.27         92.14        10.91 o                         
  -7   6   9         16.52         10.72         4.95 o                         
  -6   6   9         20.97         17.07         5.81 o                         
  -5   6   9         33.09         39.71         8.80 o                         
  -4   6   9        209.01        219.71        12.28 o                         
  -3   6   9          9.47          9.84         4.06 o                         
  -2   6   9         14.91         10.29         4.83 o                         
  -1   6   9          3.90          5.62         4.11 o                         
   0   6   9          0.12         -4.60         4.60 o                         
   1   6   9         26.35         22.72         4.63 o                         
   2   6   9         69.91         82.43         6.03 o                         
   3   6   9         32.96         28.35         5.50 o                         
   4   6   9        158.49        157.62         9.46 o                         
   5   6   9         11.36         12.37         4.95 o                         
   6   6   9          9.50         16.22         5.22 o                         
   7   6   9        108.83        132.61         9.06 o                         
   8   6   9         38.67         54.76        15.52 o                         
 -10   7   9         99.50        151.14        20.08 o                         
  -9   7   9          0.01         10.91        13.11 o                         
  -8   7   9         65.02         64.18        14.49 o                         
  -7   7   9          0.91          6.15        12.11 o                         
  -6   7   9         73.83         56.94        13.76 o                         
  -5   7   9         61.63         73.68        14.43 o                         
  -4   7   9         11.76         16.57        12.07 o                         
  -3   7   9          6.49         14.49        11.75 o                         
  -2   7   9          3.23          8.84        12.07 o                         
  -1   7   9        117.60        100.72        16.54 o                         
 -22   0  10        636.19        566.20        51.29 o                         
 -20   0  10        130.49        136.88        30.23 o                         
 -18   0  10        672.05        671.90        39.08 o                         
 -16   0  10        493.34        463.39        27.86 o                         
 -14   0  10       1890.15       1807.07        62.16 o                         
 -12   0  10        527.87        502.97        17.86 o                         
 -10   0  10        739.36        678.84        26.70 o                         
  -8   0  10       2231.61       2496.58        77.74 o                         
  -6   0  10       4401.23       4646.43       143.61 o                         
  -4   0  10         86.15        137.02         5.43 o                         
  -2   0  10        305.13        283.19        10.02 o                         
   0   0  10        130.16         76.15         3.83 o                         
   2   0  10        232.62        211.84         8.04 o                         
   4   0  10       1100.99       1124.61        35.26 o                         
   6   0  10       3674.12       4018.48       124.34 o                         
   8   0  10        386.93        325.75        11.30 o                         
  10   0  10        308.53        278.91        12.57 o                         
  12   0  10        602.17        548.22        25.85 o                         
  14   0  10        362.24        354.54        22.84 o                         
  16   0  10         26.56         28.07         8.75 o                         
 -22   1  10         88.42         86.01        18.29 o                         
 -21   1  10         77.32        104.62         8.47 o                         
 -20   1  10        188.71        207.99        11.48 o                         
 -19   1  10         16.84         19.59         5.67 o                         
 -18   1  10          6.10          6.27         5.61 o                         
 -17   1  10        202.85        178.07        12.43 o                         
 -16   1  10          7.01          7.28         2.86 o                         
 -15   1  10        377.29        345.44        13.00 o                         
 -14   1  10       3145.78       3064.57        72.49 o                         
 -13   1  10        176.49        179.01         5.73 o                         
 -12   1  10       1182.53       1172.22        26.25 o                         
 -11   1  10        473.47        489.70        11.37 o                         
 -10   1  10        404.79        425.51         9.98 o                         
  -9   1  10        140.94        152.82         4.11 o                         
  -8   1  10        982.79        943.98        21.99 o                         
  -7   1  10       1004.63       1126.53        27.58 o                         
  -6   1  10         67.58         59.22         2.54 o                         
  -5   1  10        566.52        583.31        14.43 o                         
  -4   1  10        119.33        147.82         4.54 o                         
  -3   1  10         83.97         97.11         3.24 o                         
  -2   1  10        111.79        110.88         3.34 o                         
  -1   1  10       4281.69       4728.78       118.70 o                         
   0   1  10         61.58         92.17         3.00 o                         
   1   1  10        112.95        107.50         3.45 o                         
   2   1  10        789.93        799.20        18.68 o                         
   3   1  10         97.71         84.81         2.65 o                         
   4   1  10        819.58        926.72        20.71 o                         
   5   1  10        954.67       1035.74        24.07 o                         
   6   1  10        422.17        402.61         9.87 o                         
   7   1  10        143.78        135.95         4.11 o                         
   8   1  10        959.38        992.14        22.89 o                         
   9   1  10         16.21         19.93         2.14 o                         
  10   1  10        240.10        245.36         7.81 o                         
  11   1  10          5.66          7.02         3.65 o                         
  12   1  10         21.82         16.83         4.03 o                         
  13   1  10        576.64        600.29        22.12 o                         
  14   1  10        178.85        185.15        10.15 o                         
  15   1  10          4.66          0.33         6.68 o                         
  16   1  10         57.95         71.64        11.09 o                         
 -23   2  10        104.13        102.41        20.13 o                         
 -22   2  10         69.98        112.12        19.69 o                         
 -21   2  10         29.27         43.92         9.98 o                         
 -20   2  10          8.44         12.34         6.16 o                         
 -19   2  10          0.81         -2.65         5.78 o                         
 -18   2  10        133.26        140.66        12.72 o                         
 -17   2  10        157.43        150.60         8.33 o                         
 -16   2  10          7.78          8.54         3.76 o                         
 -15   2  10         45.18         60.18         3.41 o                         
 -14   2  10        613.91        643.71        18.15 o                         
 -13   2  10         29.18         18.00         2.22 o                         
 -12   2  10        131.59        133.87         4.51 o                         
 -11   2  10        130.15        142.74         4.17 o                         
 -10   2  10         37.81         31.28         1.97 o                         
  -9   2  10          3.69          4.54         1.62 o                         
  -8   2  10         47.97         47.60         2.09 o                         
  -7   2  10       2345.18       2320.90        51.27 o                         
  -6   2  10        108.35        103.96         3.03 o                         
  -5   2  10        315.93        304.06         7.55 o                         
  -4   2  10        214.68        217.83         5.82 o                         
  -3   2  10          0.17          1.16         1.07 o                         
  -2   2  10         81.98         76.43         2.80 o                         
  -1   2  10       2785.15       2747.13        63.23 o                         
   0   2  10        706.01        817.81        20.53 o                         
   1   2  10       1283.09       1369.12        31.92 o                         
   2   2  10          9.34         12.82         1.70 o                         
   3   2  10        205.01        217.44         5.58 o                         
   4   2  10         32.51         43.72         2.07 o                         
   5   2  10        161.40        165.47         4.73 o                         
   6   2  10         18.13         14.60         1.81 o                         
   7   2  10        304.11        316.13         8.73 o                         
   8   2  10          3.52          3.41         2.09 o                         
   9   2  10        134.48        157.54         5.86 o                         
  10   2  10         22.68         21.73         3.18 o                         
  11   2  10        264.15        280.63        12.72 o                         
  12   2  10        157.35        152.33        10.22 o                         
  13   2  10         45.49         46.92         6.62 o                         
  14   2  10         18.49         11.73         8.49 o                         
  15   2  10          2.34          0.35         9.23 o                         
 -20   3  10          0.88         10.82        11.57 o                         
 -19   3  10         88.29         95.55         8.12 o                         
 -18   3  10          0.83          1.25         5.77 o                         
 -17   3  10          0.91         -0.12         4.24 o                         
 -16   3  10        202.03        194.66         9.00 o                         
 -15   3  10         44.49         34.21         4.35 o                         
 -14   3  10        101.09        100.13         5.56 o                         
 -13   3  10        185.92        150.73        10.40 o                         
 -12   3  10        868.74        848.50        20.93 o                         
 -11   3  10        516.57        543.26        13.81 o                         
 -10   3  10        296.07        296.95         8.61 o                         
  -9   3  10        317.33        314.15         8.72 o                         
  -8   3  10        843.75        861.96        19.59 o                         
  -7   3  10          7.00          5.06         1.84 o                         
  -6   3  10          9.69          6.13         1.68 o                         
  -5   3  10       2137.57       2109.16        48.76 o                         
  -4   3  10        910.85        897.98        20.26 o                         
  -3   3  10        896.37        849.51        19.20 o                         
  -2   3  10         57.08         63.70         2.45 o                         
  -1   3  10        631.94        624.20        14.64 o                         
   0   3  10         18.79         20.31         1.68 o                         
   1   3  10         41.06         42.74         1.98 o                         
   2   3  10         48.65         46.16         2.16 o                         
   3   3  10          0.41          1.98         1.72 o                         
   4   3  10        103.65        105.52         3.85 o                         
   5   3  10        274.05        247.95         9.79 o                         
   6   3  10         83.12         83.48         7.35 o                         
   7   3  10          1.36          1.53         3.57 o                         
   8   3  10        333.28        338.55        17.78 o                         
   9   3  10          2.83          0.92         3.36 o                         
  10   3  10        245.76        275.17        14.81 o                         
  11   3  10          0.07         -4.15         5.26 o                         
  12   3  10        142.85        145.84        15.84 o                         
  13   3  10         92.00         93.64         8.46 o                         
  14   3  10        260.31        406.56        37.23 o                         
 -19   4  10          1.32         16.11        12.12 o                         
 -18   4  10        156.45        211.77        22.58 o                         
 -17   4  10         50.45         68.16         8.27 o                         
 -16   4  10        439.06        477.23        22.79 o                         
 -15   4  10         41.79         30.50         4.82 o                         
 -14   4  10        196.65        200.26         9.25 o                         
 -13   4  10         48.78         58.80         5.06 o                         
 -12   4  10         39.78         46.39         4.04 o                         
 -11   4  10         22.18         22.34         3.15 o                         
 -10   4  10        601.25        612.46        18.30 o                         
  -9   4  10        115.73        126.59         4.81 o                         
  -8   4  10         58.74         63.96         3.36 o                         
  -7   4  10        668.56        702.95        17.65 o                         
  -6   4  10          0.41          2.82         2.14 o                         
  -5   4  10        143.46        138.72         7.73 o                         
  -4   4  10         64.57         64.37         3.07 o                         
  -3   4  10          1.03          0.06         2.23 o                         
  -2   4  10        333.20        333.18         9.27 o                         
  -1   4  10         61.59         55.77         2.83 o                         
   0   4  10         51.78         54.34         2.92 o                         
   1   4  10         28.86         26.70         2.88 o                         
   2   4  10        128.59        122.16         6.78 o                         
   3   4  10        565.86        555.75        32.65 o                         
   4   4  10         18.58         24.21         4.38 o                         
   5   4  10         11.87          6.47         3.37 o                         
   6   4  10        169.78        212.39        10.18 o                         
   7   4  10         55.28         59.16         6.48 o                         
   8   4  10         23.13         23.48         6.29 o                         
   9   4  10         74.54         67.72         8.38 o                         
  10   4  10        186.23        239.85        13.73 o                         
  11   4  10          9.44         19.37         6.24 o                         
  12   4  10         57.72         91.71        11.82 o                         
  13   4  10          8.66         12.01        10.24 o                         
 -17   5  10         60.97        108.52        16.48 o                         
 -16   5  10          0.09          1.98         8.08 o                         
 -15   5  10         47.16         59.69         7.61 o                         
 -14   5  10        175.49        204.93        25.74 o                         
 -13   5  10        121.43        147.27        10.76 o                         
 -12   5  10          1.57          2.80         6.77 o                         
 -11   5  10          5.26          1.77         4.20 o                         
 -10   5  10        128.21        121.99         6.21 o                         
  -9   5  10         75.21         78.69         5.03 o                         
  -8   5  10        555.93        579.34        19.41 o                         
  -7   5  10          0.01          3.56         3.29 o                         
  -6   5  10          1.10          0.63         3.29 o                         
  -5   5  10         11.17          8.69         3.20 o                         
  -4   5  10          7.88         10.59         2.93 o                         
  -3   5  10          1.21          1.98         2.86 o                         
  -2   5  10         37.13         28.31         5.84 o                         
  -1   5  10          0.52          4.47         3.33 o                         
   0   5  10         74.30         78.09         6.65 o                         
   1   5  10          1.74         -2.98         3.67 o                         
   2   5  10          0.51          1.47         3.67 o                         
   3   5  10         16.59         14.54         4.45 o                         
   4   5  10        101.15         97.94         7.08 o                         
   5   5  10         14.86         17.61         4.29 o                         
   6   5  10         26.37         24.22         4.61 o                         
   7   5  10          0.72          0.52         4.52 o                         
   8   5  10         95.94        108.34         8.57 o                         
   9   5  10          1.88          0.96         6.09 o                         
  10   5  10          1.71         15.94         8.11 o                         
  11   5  10          6.96          5.19        10.52 o                         
  12   5  10          1.04         -4.08        10.72 o                         
 -14   6  10         18.47         19.28        12.07 o                         
 -13   6  10         10.96         13.47         8.25 o                         
 -12   6  10          0.02         10.73         8.01 o                         
 -11   6  10         39.42         32.13         8.61 o                         
 -10   6  10        168.99        198.55        17.56 o                         
  -9   6  10          5.53          1.82         5.42 o                         
  -8   6  10         19.44         17.91         5.35 o                         
  -7   6  10         28.59         23.69         5.30 o                         
  -6   6  10         71.44         61.26         7.03 o                         
  -5   6  10        183.57        166.00        14.97 o                         
  -4   6  10         36.13         48.08         6.33 o                         
  -3   6  10         66.72         64.40         6.06 o                         
  -2   6  10          0.44          0.25         4.08 o                         
  -1   6  10          2.42         10.42         5.77 o                         
   0   6  10         12.84         11.00         4.33 o                         
   1   6  10          6.25          3.95         5.99 o                         
   2   6  10         22.93         29.95         5.11 o                         
   3   6  10          4.57          8.27         5.24 o                         
   4   6  10          0.63         -1.43         4.84 o                         
   5   6  10        162.30        193.25        11.18 o                         
   6   6  10          0.23         -3.93         9.98 o                         
   7   6  10         85.17        108.86        18.82 o                         
 -21   0  11          0.39          3.29        11.14 o                         
 -19   0  11         89.80        100.36        16.87 o                         
 -17   0  11        677.34        692.97        40.36 o                         
 -15   0  11        337.09        342.89        14.31 o                         
 -13   0  11       1246.37       1365.38        51.68 o                         
 -11   0  11       1190.67       1185.53        40.68 o                         
  -9   0  11       5794.98       5838.04       180.61 o                         
  -7   0  11       1323.49       1514.28        47.37 o                         
  -5   0  11       1813.56       1852.32        57.47 o                         
  -3   0  11        183.41        151.40         6.40 o                         
  -1   0  11        871.51        841.34        28.45 o                         
   1   0  11         74.27         90.84         4.00 o                         
   3   0  11      10568.55      10888.46       335.44 o                         
   5   0  11          2.06          5.18         2.68 o                         
   7   0  11        109.50        108.48         5.10 o                         
   9   0  11       1036.96       1015.11        35.47 o                         
  11   0  11          0.28         -2.81         4.91 o                         
  13   0  11        264.41        245.24        25.37 o                         
  15   0  11         11.52         13.04        11.04 o                         
 -22   1  11         49.01         71.39        17.36 o                         
 -21   1  11          3.32          6.23         6.32 o                         
 -20   1  11         88.05        100.11         8.08 o                         
 -19   1  11        526.66        559.17        29.60 o                         
 -18   1  11        148.60        148.13        13.65 o                         
 -17   1  11          1.22          0.54         3.03 o                         
 -16   1  11        338.28        345.72        12.86 o                         
 -15   1  11        176.36        185.79         5.94 o                         
 -14   1  11         87.91         91.25         3.53 o                         
 -13   1  11       1830.66       1942.82        47.05 o                         
 -12   1  11         14.58         21.11         1.90 o                         
 -11   1  11        175.41        165.29         4.53 o                         
 -10   1  11        900.55        894.82        20.22 o                         
  -9   1  11        269.56        244.60         6.32 o                         
  -8   1  11        208.44        193.38         5.13 o                         
  -7   1  11       1849.75       1821.39        44.07 o                         
  -6   1  11        332.84        315.81         8.12 o                         
  -5   1  11         53.40         51.84         2.02 o                         
  -4   1  11        204.87        187.37         5.24 o                         
  -3   1  11        291.51        287.32         7.90 o                         
  -2   1  11       1057.56       1242.74        31.66 o                         
  -1   1  11        634.20        598.12        14.84 o                         
   0   1  11        546.05        498.89        13.19 o                         
   1   1  11         83.41         94.25         2.88 o                         
   2   1  11        114.70        112.51         3.34 o                         
   3   1  11          0.29          1.78         1.38 o                         
   4   1  11        566.61        561.89        13.03 o                         
   5   1  11        458.26        430.49        10.58 o                         
   6   1  11        123.07        128.16         4.04 o                         
   7   1  11        860.25        854.24        20.01 o                         
   8   1  11         43.85         46.60         2.59 o                         
   9   1  11          2.35          0.63         2.39 o                         
  10   1  11        249.75        257.69         9.39 o                         
  11   1  11        262.62        279.16        11.94 o                         
  12   1  11        264.76        264.88        11.19 o                         
  13   1  11         59.93         64.51         5.56 o                         
  14   1  11        553.46        547.36        27.17 o                         
  15   1  11        239.85        242.41        24.49 o                         
  16   1  11          2.14        -10.23        12.83 o                         
 -22   2  11        122.92        112.26        18.96 o                         
 -21   2  11          6.97          3.89         8.61 o                         
 -20   2  11         90.96         90.12        10.74 o                         
 -19   2  11          0.90         13.38         6.89 o                         
 -18   2  11          5.88          7.93         6.26 o                         
 -17   2  11         90.20         93.56         5.95 o                         
 -16   2  11        383.90        371.58        14.53 o                         
 -15   2  11         78.82         83.24         4.06 o                         
 -14   2  11         23.97         25.67         2.82 o                         
 -13   2  11       1982.09       1988.96        48.13 o                         
 -12   2  11       2412.53       2433.38        58.73 o                         
 -11   2  11       2182.42       2179.08        48.25 o                         
 -10   2  11        199.20        175.56         4.78 o                         
  -9   2  11        141.79        148.93         4.13 o                         
  -8   2  11         59.85         54.76         2.26 o                         
  -7   2  11        582.77        548.21        12.59 o                         
  -6   2  11         38.66         32.25         1.89 o                         
  -5   2  11        300.43        288.98         7.76 o                         
  -4   2  11        836.48        758.74        19.03 o                         
  -3   2  11         95.63        125.21         4.14 o                         
  -2   2  11         91.72         97.77         3.52 o                         
  -1   2  11       1189.76       1268.26        32.31 o                         
   0   2  11        172.40        155.47         5.96 o                         
   1   2  11        734.50        772.80        18.06 o                         
   2   2  11       1120.55       1134.20        28.28 o                         
   3   2  11         51.97         55.22         2.28 o                         
   4   2  11        536.47        628.48        13.99 o                         
   5   2  11         57.81         78.94         2.89 o                         
   6   2  11         65.46         62.18         2.70 o                         
   7   2  11         30.35         24.08         2.31 o                         
   8   2  11        860.63        866.54        26.47 o                         
   9   2  11          9.43         12.85         2.91 o                         
  10   2  11         78.65         86.10         6.23 o                         
  11   2  11         83.33         78.18         7.28 o                         
  12   2  11          2.88         -0.68         6.28 o                         
  13   2  11         34.61         39.86         6.56 o                         
  14   2  11        141.45        167.82        14.57 o                         
  15   2  11         72.77         67.03        15.00 o                         
 -20   3  11         58.54         58.17        10.54 o                         
 -19   3  11         11.64         12.97         6.27 o                         
 -18   3  11        170.34        186.13        15.03 o                         
 -17   3  11        258.05        248.41        12.81 o                         
 -16   3  11         86.58        105.22         6.40 o                         
 -15   3  11         34.82         35.20         5.03 o                         
 -14   3  11         77.25         76.39         5.34 o                         
 -13   3  11          1.57          2.32         3.09 o                         
 -12   3  11        654.28        678.71        18.03 o                         
 -11   3  11        689.48        687.47        18.52 o                         
 -10   3  11          6.44          4.34         2.13 o                         
  -9   3  11        962.32        983.73        23.95 o                         
  -8   3  11         99.85        100.14         4.01 o                         
  -7   3  11        228.20        208.19         5.40 o                         
  -6   3  11        250.50        249.08         7.26 o                         
  -5   3  11         13.43         16.26         1.85 o                         
  -4   3  11        486.90        503.38        11.69 o                         
  -3   3  11        449.73        423.88         9.93 o                         
  -2   3  11        785.89        784.95        18.29 o                         
  -1   3  11       1057.95       1061.80        22.97 o                         
   0   3  11        226.74        217.52         5.41 o                         
   1   3  11        996.94       1002.58        23.04 o                         
   2   3  11         96.88         92.15         3.58 o                         
   3   3  11         82.16         74.45         3.30 o                         
   4   3  11          0.19          3.80         2.18 o                         
   5   3  11        275.65        258.71        10.55 o                         
   6   3  11        493.93        571.92        38.10 o                         
   7   3  11         89.75         86.90         5.69 o                         
   8   3  11          0.12          0.00         4.21 o                         
   9   3  11         99.00        107.30         6.97 o                         
  10   3  11        102.58        104.30         8.15 o                         
  11   3  11        103.76        133.68        12.56 o                         
  12   3  11        208.96        242.28        14.00 o                         
  13   3  11          6.00         12.97         6.65 o                         
  14   3  11         17.57         19.78        14.05 o                         
 -19   4  11         18.42         53.61        13.74 o                         
 -18   4  11         72.71        118.73        16.84 o                         
 -17   4  11         41.74         26.25         5.62 o                         
 -16   4  11          5.84         10.51         4.68 o                         
 -15   4  11         91.10         76.49         5.88 o                         
 -14   4  11        108.75        145.35         9.71 o                         
 -13   4  11         31.62         31.32         5.05 o                         
 -12   4  11         84.33         68.87         4.24 o                         
 -11   4  11         14.17         12.55         3.17 o                         
 -10   4  11        117.58         98.03         5.21 o                         
  -9   4  11       1442.02       1428.54        42.09 o                         
  -8   4  11          3.27         -0.66         2.94 o                         
  -7   4  11         94.39         96.46         4.24 o                         
  -6   4  11         87.47         90.61         4.34 o                         
  -5   4  11       2321.75       2315.85        66.01 o                         
  -4   4  11         95.15         94.22         4.16 o                         
  -3   4  11       2892.60       2821.13        76.13 o                         
  -2   4  11          9.09         11.11         2.56 o                         
  -1   4  11          0.14          3.82         2.33 o                         
   0   4  11        171.74        162.45         7.03 o                         
   1   4  11        227.43        224.52         8.21 o                         
   2   4  11          3.96         12.86         3.56 o                         
   3   4  11        156.85        166.49         8.40 o                         
   4   4  11         27.72         46.11         4.40 o                         
   5   4  11        160.39        161.57         7.97 o                         
   6   4  11         37.05         42.87         5.19 o                         
   7   4  11        148.95        191.49        19.02 o                         
   8   4  11         45.73         44.06         7.18 o                         
   9   4  11         16.09         27.76         6.12 o                         
  10   4  11          0.21         11.17         6.33 o                         
  11   4  11         68.92         95.23         8.77 o                         
  12   4  11          0.01          8.73        13.92 o                         
  13   4  11          8.59         12.33         9.58 o                         
 -17   5  11         11.43          5.18        12.00 o                         
 -16   5  11        256.95        278.97        19.23 o                         
 -15   5  11          3.23         -4.09         6.77 o                         
 -14   5  11         52.18         50.02         6.58 o                         
 -13   5  11        334.23        330.72        36.36 o                         
 -12   5  11         57.40         60.39        10.61 o                         
 -11   5  11        112.07        110.42         7.09 o                         
 -10   5  11         38.76         35.47         4.28 o                         
  -9   5  11         11.02         10.24         3.86 o                         
  -8   5  11        124.69        120.24         9.27 o                         
  -7   5  11        572.02        558.48        18.70 o                         
  -6   5  11          2.37          2.49         3.49 o                         
  -5   5  11        237.04        221.93        12.33 o                         
  -4   5  11        139.86        147.84         6.52 o                         
  -3   5  11          8.25          6.19         3.34 o                         
  -2   5  11          8.85         12.50         3.62 o                         
  -1   5  11        270.80        251.27        12.32 o                         
   0   5  11         50.29         41.81         5.15 o                         
   1   5  11         10.11         10.33         3.84 o                         
   2   5  11          9.35          9.40         3.79 o                         
   3   5  11          0.11          2.70         4.37 o                         
   4   5  11         13.67         18.84         4.14 o                         
   5   5  11        141.18        140.92         7.43 o                         
   6   5  11         15.52         17.90         6.22 o                         
   7   5  11         89.28         86.63         6.99 o                         
   8   5  11         70.30         82.74        10.10 o                         
   9   5  11         19.11         21.90         6.80 o                         
  10   5  11         41.07         55.98        12.72 o                         
 -14   6  11         76.79        115.56        16.70 o                         
 -13   6  11         68.48         82.59        14.51 o                         
 -12   6  11          3.15          0.95         8.02 o                         
 -11   6  11          5.67          5.23         7.95 o                         
 -10   6  11        238.43        276.84        17.65 o                         
  -9   6  11         38.69         36.90         6.01 o                         
  -8   6  11        197.58        227.72        12.84 o                         
  -7   6  11         27.18         37.59         5.71 o                         
  -6   6  11          0.00          2.32         5.64 o                         
  -5   6  11         29.73         34.54         5.42 o                         
  -4   6  11        217.62        208.07        10.36 o                         
  -3   6  11          7.03          7.15         4.22 o                         
  -2   6  11          3.00          9.35         4.21 o                         
  -1   6  11          0.91         -4.24         4.40 o                         
   0   6  11        128.90        117.16         9.72 o                         
   1   6  11          9.54         13.69         5.29 o                         
   2   6  11          4.24          1.24         5.28 o                         
   3   6  11         55.43         72.61         8.16 o                         
   4   6  11         35.68         35.36         6.11 o                         
   5   6  11         17.08         11.24         8.35 o                         
   6   6  11         73.44        102.82        11.76 o                         
   7   6  11         41.09         31.35        15.04 o                         
 -20   0  12         34.79         25.84         8.52 o                         
 -18   0  12          1.54         -7.20         7.20 o                         
 -16   0  12        186.76        183.31         8.35 o                         
 -14   0  12         79.05         88.10         4.66 o                         
 -12   0  12       1622.31       1668.90        57.06 o                         
 -10   0  12         11.19         17.14         2.71 o                         
  -8   0  12       2040.64       2030.43        63.42 o                         
  -6   0  12       5646.93       5567.84       171.93 o                         
  -4   0  12        405.73        419.34        15.20 o                         
  -2   0  12        643.21        606.87        21.22 o                         
   0   0  12         34.07         33.54         2.06 o                         
   2   0  12        925.51       1004.13        31.21 o                         
   4   0  12        527.13        530.65        17.46 o                         
   6   0  12       1512.18       1592.62        50.37 o                         
   8   0  12         20.61         24.90         3.56 o                         
  10   0  12       1167.78       1162.76        55.12 o                         
  12   0  12         10.21          4.88         5.43 o                         
  14   0  12          3.08          7.79        13.38 o                         
 -22   1  12         27.28         41.37        16.99 o                         
 -21   1  12        249.62        298.09        14.84 o                         
 -20   1  12         80.56         75.95         7.52 o                         
 -19   1  12         38.22         44.07         6.94 o                         
 -18   1  12         83.40         87.43         7.83 o                         
 -17   1  12        266.27        292.29        17.27 o                         
 -16   1  12          2.72          2.70         2.01 o                         
 -15   1  12         38.34         34.17         2.33 o                         
 -14   1  12        107.06         96.01         3.68 o                         
 -13   1  12        196.93        198.99         5.90 o                         
 -12   1  12          2.88          1.47         1.83 o                         
 -11   1  12         91.06         96.83         3.16 o                         
 -10   1  12        348.77        307.78         7.46 o                         
  -9   1  12        105.54        108.21         3.68 o                         
  -8   1  12        156.21        151.49         4.45 o                         
  -7   1  12        684.75        705.14        17.54 o                         
  -6   1  12         13.52          7.38         1.55 o                         
  -5   1  12         63.49         93.89         3.19 o                         
  -4   1  12       4383.67       4545.34       121.30 o                         
  -3   1  12        308.21        354.40        10.27 o                         
  -2   1  12        115.09        115.65         3.75 o                         
  -1   1  12         35.89         50.86         2.27 o                         
   0   1  12        255.80        294.21         8.17 o                         
   1   1  12          0.70          1.14         0.92 o                         
   2   1  12         27.21         22.87         1.87 o                         
   3   1  12        662.32        744.72        16.99 o                         
   4   1  12         18.63         14.39         1.70 o                         
   5   1  12         75.73         85.84         3.18 o                         
   6   1  12        171.31        181.09         5.40 o                         
   7   1  12        258.12        255.05         7.19 o                         
   8   1  12        420.98        462.24        12.04 o                         
   9   1  12        430.81        444.91        13.98 o                         
  10   1  12         76.58         71.81         4.61 o                         
  11   1  12        151.39        155.37         7.79 o                         
  12   1  12        205.56        209.21        10.86 o                         
  13   1  12         20.85         28.98         5.73 o                         
  14   1  12         98.57        134.09        13.05 o                         
  15   1  12          6.15         19.98        12.98 o                         
 -22   2  12         22.95         42.82        16.06 o                         
 -21   2  12         94.71        114.55        12.54 o                         
 -20   2  12          0.06         -1.60         6.06 o                         
 -19   2  12        560.13        530.96        36.97 o                         
 -18   2  12          4.25          5.77         5.49 o                         
 -17   2  12        197.43        209.33         9.44 o                         
 -16   2  12          8.24          7.29         4.01 o                         
 -15   2  12         19.29         16.73         3.81 o                         
 -14   2  12         33.19         28.05         3.05 o                         
 -13   2  12        397.37        395.19        10.44 o                         
 -12   2  12        175.72        153.94         4.94 o                         
 -11   2  12       1961.18       1943.68        44.73 o                         
 -10   2  12        156.22        161.62         4.55 o                         
  -9   2  12        128.51        128.86         3.96 o                         
  -8   2  12          8.96         11.41         1.63 o                         
  -7   2  12        564.48        575.03        13.21 o                         
  -6   2  12        319.75        322.01         7.99 o                         
  -5   2  12       1459.23       1402.58        34.27 o                         
  -4   2  12         33.33         39.64         2.11 o                         
  -3   2  12       1960.14       1982.81        49.96 o                         
  -2   2  12        226.59        242.32         7.34 o                         
  -1   2  12          0.54          0.95         1.82 o                         
   0   2  12        597.76        635.19        17.76 o                         
   1   2  12       1100.28       1220.48        28.61 o                         
   2   2  12         46.21         50.48         2.21 o                         
   3   2  12         88.65         91.40         3.00 o                         
   4   2  12         11.88          7.13         1.76 o                         
   5   2  12        234.71        236.56         7.29 o                         
   6   2  12        525.97        527.54        13.86 o                         
   7   2  12        100.30         87.20         4.15 o                         
   8   2  12          0.84         -2.56         2.89 o                         
   9   2  12          7.07          3.80         3.56 o                         
  10   2  12         54.30         64.31         9.71 o                         
  11   2  12         27.41         27.31         6.21 o                         
  12   2  12         16.60         19.01         6.11 o                         
  13   2  12         57.83         55.09         7.45 o                         
  14   2  12         83.87         94.06        16.01 o                         
  15   2  12        112.30        116.40        19.48 o                         
 -20   3  12        226.09        253.10        37.46 o                         
 -19   3  12         54.30         62.20        10.02 o                         
 -18   3  12         74.00         70.32         7.21 o                         
 -17   3  12         48.82         41.02         6.75 o                         
 -16   3  12         97.29        108.02         8.01 o                         
 -15   3  12        290.70        268.91        10.44 o                         
 -14   3  12        211.97        210.17         8.72 o                         
 -13   3  12        316.45        286.93         9.12 o                         
 -12   3  12        235.40        239.79         7.38 o                         
 -11   3  12         25.09         25.96         2.62 o                         
 -10   3  12       1595.54       1635.43        42.12 o                         
  -9   3  12        502.43        493.22        12.79 o                         
  -8   3  12          1.11          2.13         1.99 o                         
  -7   3  12         68.04         58.33         2.60 o                         
  -6   3  12         18.07         17.22         1.90 o                         
  -5   3  12       1429.11       1456.69        35.77 o                         
  -4   3  12        244.60        243.96         6.43 o                         
  -3   3  12         93.01         75.87         2.71 o                         
  -2   3  12          6.19          8.94         1.66 o                         
  -1   3  12         14.38          7.98         2.23 o                         
   0   3  12        242.63        209.06         5.47 o                         
   1   3  12        768.55        754.82        19.30 o                         
   2   3  12         35.24         31.64         2.57 o                         
   3   3  12        123.54        134.44         5.69 o                         
   4   3  12         91.15         66.76         4.81 o                         
   5   3  12         27.59         13.34         4.36 o                         
   6   3  12        284.11        352.41        19.56 o                         
   7   3  12        134.58        145.63        11.15 o                         
   8   3  12        128.21        164.45        11.60 o                         
   9   3  12         74.27         78.97         6.09 o                         
  10   3  12          3.09          1.75         5.37 o                         
  11   3  12         24.73         26.46         6.36 o                         
  12   3  12        103.30        139.03        13.37 o                         
  13   3  12         11.62          9.49        14.52 o                         
 -19   4  12         36.01         51.12        13.82 o                         
 -18   4  12        156.32        194.56        21.44 o                         
 -17   4  12        101.36        122.67         8.38 o                         
 -16   4  12          2.71         -3.31         4.58 o                         
 -15   4  12        207.66        212.99        14.74 o                         
 -14   4  12         28.21         18.24         4.59 o                         
 -13   4  12        230.28        247.60        11.51 o                         
 -12   4  12        150.74        156.80         6.46 o                         
 -11   4  12         73.65         69.66         4.74 o                         
 -10   4  12         98.03        115.52         8.70 o                         
  -9   4  12        327.86        339.29        14.21 o                         
  -8   4  12       1208.76       1177.56        34.83 o                         
  -7   4  12         56.50         59.52         3.72 o                         
  -6   4  12        238.79        248.67         8.50 o                         
  -5   4  12        120.79        121.62         5.15 o                         
  -4   4  12         33.22         33.17         3.02 o                         
  -3   4  12         64.16         62.10         3.61 o                         
  -2   4  12         28.77         17.98         2.65 o                         
  -1   4  12          1.15          1.16         2.46 o                         
   0   4  12         11.42         21.64         2.84 o                         
   1   4  12         51.97         46.16         3.35 o                         
   2   4  12         24.87         26.26         3.99 o                         
   3   4  12         43.73         44.94         4.51 o                         
   4   4  12          7.24         10.90         4.76 o                         
   5   4  12          0.93          1.84         3.49 o                         
   6   4  12         88.97         99.16         5.80 o                         
   7   4  12         30.47         25.19         4.11 o                         
   8   4  12         45.29         55.47         5.67 o                         
   9   4  12         30.85         49.69         6.94 o                         
  10   4  12        185.33        254.23        14.50 o                         
  11   4  12          3.04         -0.13        12.46 o                         
  12   4  12          4.88          2.76         9.61 o                         
  13   4  12         22.80         27.47        10.95 o                         
 -17   5  12        127.54        147.24        18.72 o                         
 -16   5  12         14.18         15.06         7.10 o                         
 -15   5  12        101.46        118.80         9.80 o                         
 -14   5  12          1.62         -2.97         5.70 o                         
 -13   5  12          2.08         -5.54         5.54 o                         
 -12   5  12         42.68         46.39         8.63 o                         
 -11   5  12          5.84          6.67         4.08 o                         
 -10   5  12        231.30        241.99         9.62 o                         
  -9   5  12        116.31        107.38         5.92 o                         
  -8   5  12        345.82        332.09        13.28 o                         
  -7   5  12          0.49          3.41         3.95 o                         
  -6   5  12        277.75        263.95        10.90 o                         
  -5   5  12          0.39          2.28         3.66 o                         
  -4   5  12         15.36         17.83         3.84 o                         
  -3   5  12        354.53        338.07        14.57 o                         
  -2   5  12        137.49        136.29         7.00 o                         
  -1   5  12         11.95          7.33         3.89 o                         
   0   5  12        674.09        632.55        34.49 o                         
   1   5  12          1.05          1.94         5.19 o                         
   2   5  12          9.60         18.37         4.52 o                         
   3   5  12         20.83         13.62         4.57 o                         
   4   5  12          8.93          5.41         4.17 o                         
   5   5  12         24.00         29.31         5.89 o                         
   6   5  12         21.44         33.53         6.40 o                         
   7   5  12          0.05          6.68         5.33 o                         
   8   5  12         65.30        102.30         9.39 o                         
   9   5  12          0.33          1.08        10.96 o                         
 -13   6  12        200.06        268.05        26.52 o                         
 -12   6  12         10.90         17.26        11.25 o                         
 -11   6  12        180.48        220.73        16.47 o                         
 -10   6  12         22.62         44.75        11.81 o                         
  -9   6  12          4.91          1.00         5.43 o                         
  -8   6  12          0.65         -3.08         5.41 o                         
  -7   6  12        292.26        310.46        24.46 o                         
  -6   6  12          1.48          6.89         5.75 o                         
  -5   6  12         51.87         44.52         9.39 o                         
  -4   6  12          2.35         -5.05         5.05 o                         
  -3   6  12         13.09          6.63         4.92 o                         
  -2   6  12          4.58         10.66         5.02 o                         
  -1   6  12         42.44         29.35         5.62 o                         
   0   6  12          0.60         -4.50         5.17 o                         
   1   6  12         18.24         14.03         8.07 o                         
   2   6  12          1.00         -2.93         5.65 o                         
   3   6  12          0.48         -3.96         6.68 o                         
   4   6  12          9.08          1.07         8.19 o                         
   5   6  12         21.10         51.55        31.62 o                         
   6   6  12        287.59        350.65        54.11 o                         
 -21   0  13        166.22        202.70        16.67 o                         
 -19   0  13         47.80         44.61        12.57 o                         
 -17   0  13        118.02        134.43        11.49 o                         
 -15   0  13          0.58          1.16         2.69 o                         
 -13   0  13        173.16        188.83         8.53 o                         
 -11   0  13       1468.71       1460.89        50.12 o                         
  -9   0  13       1057.01       1133.28        35.67 o                         
  -7   0  13        614.87        660.68        21.24 o                         
  -5   0  13       2446.02       2203.70        68.71 o                         
  -3   0  13        599.88        621.30        24.32 o                         
  -1   0  13         14.40          9.60         1.57 o                         
   1   0  13          6.92          1.89         1.74 o                         
   3   0  13        410.40        401.27        13.39 o                         
   5   0  13        113.08        124.24         5.46 o                         
   7   0  13        440.55        415.33        17.47 o                         
   9   0  13        732.28        763.67        35.35 o                         
  11   0  13         57.04         65.50         6.99 o                         
  13   0  13        303.86        342.38        33.36 o                         
  15   0  13         34.79         32.47        16.89 o                         
 -22   1  13          1.30        -11.29        16.27 o                         
 -21   1  13        101.70        104.00         9.65 o                         
 -20   1  13         61.05         51.29         6.84 o                         
 -19   1  13         80.16        112.09         9.07 o                         
 -18   1  13         27.97         38.86         6.46 o                         
 -17   1  13        113.50        118.29         6.89 o                         
 -16   1  13         59.49         66.80         7.04 o                         
 -15   1  13         23.36         26.18         3.20 o                         
 -14   1  13        769.56        802.18        22.37 o                         
 -13   1  13         37.47         37.22         2.48 o                         
 -12   1  13         14.41         10.44         2.01 o                         
 -11   1  13        285.57        300.10         7.43 o                         
 -10   1  13         16.53         17.11         1.88 o                         
  -9   1  13        127.13        106.77         3.43 o                         
  -8   1  13         81.34         69.00         2.69 o                         
  -7   1  13        186.27        191.85         5.38 o                         
  -6   1  13       1857.61       1877.77        42.58 o                         
  -5   1  13         30.85         30.78         2.57 o                         
  -4   1  13        188.63        160.53         5.61 o                         
  -3   1  13       1728.46       1684.66        45.34 o                         
  -2   1  13        787.59        747.42        18.39 o                         
  -1   1  13        266.03        231.46         8.25 o                         
   0   1  13         34.31         38.94         2.25 o                         
   1   1  13         67.27         66.44         2.53 o                         
   2   1  13          2.28          1.82         1.26 o                         
   3   1  13        165.41        139.67         4.01 o                         
   4   1  13        469.72        472.45        12.08 o                         
   5   1  13       1629.07       1728.21        44.44 o                         
   6   1  13        410.71        435.41        12.06 o                         
   7   1  13         13.80         11.23         2.43 o                         
   8   1  13        138.71        141.18         6.74 o                         
   9   1  13         16.03         14.76         3.98 o                         
  10   1  13         81.88         90.20         7.87 o                         
  11   1  13        127.46        129.41         8.27 o                         
  12   1  13          2.95          2.01         5.41 o                         
  13   1  13         99.80        118.07        10.00 o                         
  14   1  13          1.11         -7.45        14.23 o                         
 -22   2  13        302.86        289.82        31.43 o                         
 -21   2  13          8.29          7.80         9.29 o                         
 -20   2  13         69.36         83.67        11.16 o                         
 -19   2  13         11.55         13.36         9.63 o                         
 -18   2  13        136.19        154.63         9.56 o                         
 -17   2  13         94.31         99.13         6.20 o                         
 -16   2  13        884.91        886.08        32.01 o                         
 -15   2  13        144.55        145.98         6.64 o                         
 -14   2  13        185.52        169.85         6.06 o                         
 -13   2  13        233.49        227.93         7.03 o                         
 -12   2  13        288.28        326.04         8.83 o                         
 -11   2  13         57.34         55.30         2.77 o                         
 -10   2  13        410.89        417.05        10.04 o                         
  -9   2  13         56.10         65.85         2.64 o                         
  -8   2  13         17.34         19.77         1.80 o                         
  -7   2  13         43.10         47.94         2.76 o                         
  -6   2  13        571.55        553.78        12.71 o                         
  -5   2  13       1253.75       1191.37        30.72 o                         
  -4   2  13        632.45        571.82        15.97 o                         
  -3   2  13        351.62        332.19         9.56 o                         
  -2   2  13        186.51        175.27         5.45 o                         
  -1   2  13         17.99          9.59         2.00 o                         
   0   2  13         44.03         36.42         2.54 o                         
   1   2  13        546.71        551.97        16.58 o                         
   2   2  13        891.23        880.87        20.35 o                         
   3   2  13         36.26         30.44         2.33 o                         
   4   2  13         22.00         18.63         2.20 o                         
   5   2  13         14.04         10.79         2.72 o                         
   6   2  13         20.02         28.01         3.37 o                         
   7   2  13         24.21         18.86         3.62 o                         
   8   2  13        353.89        388.65        20.86 o                         
   9   2  13         67.23         65.49         5.62 o                         
  10   2  13         24.44         22.87         6.21 o                         
  11   2  13         17.10         24.36         6.39 o                         
  12   2  13        328.70        365.65        19.37 o                         
  13   2  13         10.05         11.01         8.09 o                         
  14   2  13        131.29        102.56        18.28 o                         
 -20   3  13        241.68        243.30        44.23 o                         
 -19   3  13         11.30         14.52         6.87 o                         
 -18   3  13         64.13         54.86         6.87 o                         
 -17   3  13        170.85        169.71         8.65 o                         
 -16   3  13          0.02          0.51         4.44 o                         
 -15   3  13          0.61         10.94         6.17 o                         
 -14   3  13        186.16        189.15         8.77 o                         
 -13   3  13         18.97          9.22         3.94 o                         
 -12   3  13        195.60        203.27         6.96 o                         
 -11   3  13         93.03         95.28         4.01 o                         
 -10   3  13        526.41        518.79        16.49 o                         
  -9   3  13       2092.01       2091.82        53.70 o                         
  -8   3  13        894.97        829.22        20.80 o                         
  -7   3  13        803.21        794.67        19.73 o                         
  -6   3  13          1.05          1.58         2.05 o                         
  -5   3  13        827.50        791.95        20.89 o                         
  -4   3  13        123.70        118.20         3.98 o                         
  -3   3  13        625.17        592.39        19.74 o                         
  -2   3  13        897.15        881.38        31.19 o                         
  -1   3  13        740.75        742.83        23.24 o                         
   0   3  13         75.54         51.90         3.20 o                         
   1   3  13        462.50        409.14        11.18 o                         
   2   3  13        220.77        233.76        11.50 o                         
   3   3  13         67.44         64.85         4.41 o                         
   4   3  13         24.24         37.07         4.90 o                         
   5   3  13         45.18         43.77         5.53 o                         
   6   3  13        171.45        189.07        10.72 o                         
   7   3  13          0.55         -4.54         4.54 o                         
   8   3  13         72.75         80.59         6.92 o                         
   9   3  13        227.64        358.03        20.96 o                         
  10   3  13        251.54        290.19        20.71 o                         
  11   3  13         14.47          8.85         6.37 o                         
  12   3  13          3.18         -1.49         7.47 o                         
  13   3  13         42.47         58.04        10.20 o                         
 -19   4  13         10.46         32.77        12.56 o                         
 -18   4  13         83.75         97.60        14.73 o                         
 -17   4  13         11.04         13.66         5.59 o                         
 -16   4  13          8.58         14.96         4.96 o                         
 -15   4  13        161.84        177.16         8.97 o                         
 -14   4  13         10.62         10.93         4.56 o                         
 -13   4  13        146.78        152.31         8.04 o                         
 -12   4  13        483.96        509.56        18.50 o                         
 -11   4  13        274.64        252.65        12.71 o                         
 -10   4  13        744.68        719.37        25.45 o                         
  -9   4  13        553.85        552.03        19.23 o                         
  -8   4  13         13.64         21.04         5.46 o                         
  -7   4  13        277.08        267.71        10.59 o                         
  -6   4  13        579.68        567.05        17.34 o                         
  -5   4  13         52.13         45.36         3.52 o                         
  -4   4  13        205.46        206.84         7.05 o                         
  -3   4  13        235.83        262.05        10.02 o                         
  -2   4  13        261.89        246.68         8.98 o                         
  -1   4  13        237.95        220.23        11.70 o                         
   0   4  13         57.44         43.33         3.40 o                         
   1   4  13        328.58        342.01        14.03 o                         
   2   4  13         58.43         45.28         5.26 o                         
   3   4  13          3.95         -1.63         3.38 o                         
   4   4  13        152.20        133.89         8.05 o                         
   5   4  13        128.13        118.60         8.48 o                         
   6   4  13          0.22          0.35         4.52 o                         
   7   4  13        199.45        255.37        13.43 o                         
   8   4  13         12.46         20.27         8.29 o                         
   9   4  13          5.15         13.51         6.38 o                         
  10   4  13         10.11         11.92        14.19 o                         
  11   4  13         70.52         78.97        13.23 o                         
  12   4  13          4.58          3.82         9.87 o                         
 -17   5  13         17.61         24.43        12.21 o                         
 -16   5  13         52.63         72.24         8.76 o                         
 -15   5  13         81.17         76.97         8.46 o                         
 -14   5  13         11.66         12.41         5.83 o                         
 -13   5  13         22.51         17.54         5.71 o                         
 -12   5  13          1.01          7.12         5.72 o                         
 -11   5  13        159.16        170.62        12.96 o                         
 -10   5  13        135.92        141.51        10.07 o                         
  -9   5  13         60.31         61.76         5.65 o                         
  -8   5  13        188.68        199.45         9.72 o                         
  -7   5  13        431.86        448.18        19.17 o                         
  -6   5  13        401.84        370.92        16.13 o                         
  -5   5  13         40.21         39.33         4.93 o                         
  -4   5  13         17.30         17.60         3.95 o                         
  -3   5  13        159.86        150.93         7.45 o                         
  -2   5  13        422.04        418.30        17.42 o                         
  -1   5  13        331.34        325.53        17.90 o                         
   0   5  13          0.01          0.30         3.95 o                         
   1   5  13         76.75         73.93         7.82 o                         
   2   5  13         70.86         93.13         8.37 o                         
   3   5  13         35.72         30.22         8.25 o                         
   4   5  13         18.62         23.26         7.32 o                         
   5   5  13         10.95         11.07         5.20 o                         
   6   5  13          6.71          6.62         5.41 o                         
   7   5  13         65.67         75.13         7.06 o                         
   8   5  13        132.26        195.11        21.74 o                         
  -9   6  13         19.25         16.38         7.93 o                         
  -8   6  13         67.60         59.40         7.86 o                         
  -7   6  13         26.07         18.70         6.72 o                         
  -6   6  13        135.08        125.38        23.12 o                         
  -5   6  13         51.62         53.22         7.55 o                         
  -4   6  13         92.92         91.23         7.16 o                         
  -3   6  13         12.83         18.91         5.41 o                         
  -2   6  13          6.33          9.37         5.32 o                         
  -1   6  13         72.22         75.75         7.05 o                         
   0   6  13        126.37        152.37        11.40 o                         
   1   6  13         40.23         14.14         8.56 o                         
   2   6  13        102.54        116.46        12.82 o                         
   3   6  13        115.51        133.56        27.85 o                         
   4   6  13         70.68         95.39        17.66 o                         
   5   6  13          1.47         -1.12        14.48 o                         
 -20   0  14        134.90        139.05        13.49 o                         
 -18   0  14        219.71        228.81        29.26 o                         
 -16   0  14         76.83         79.78         6.19 o                         
 -14   0  14        724.67        751.81        29.29 o                         
 -12   0  14       2656.46       2722.01       102.81 o                         
 -10   0  14        109.90         91.44         4.36 o                         
  -8   0  14        251.92        224.59         8.07 o                         
  -6   0  14        234.68        228.12         8.01 o                         
  -4   0  14        110.54        113.55         5.39 o                         
  -2   0  14        765.83        710.93        24.99 o                         
   0   0  14        567.18        519.69        18.22 o                         
   2   0  14         54.00         40.13         2.82 o                         
   4   0  14        217.84        213.90        11.02 o                         
   6   0  14         34.06         38.94         5.07 o                         
   8   0  14        100.88        101.19         9.33 o                         
  10   0  14        274.86        283.86        19.09 o                         
  12   0  14         13.96         11.11         8.06 o                         
  14   0  14        163.69        181.08        23.51 o                         
 -21   1  14         10.34         12.43         7.18 o                         
 -20   1  14        218.37        243.80        16.56 o                         
 -19   1  14        248.95        253.47        14.69 o                         
 -18   1  14         71.08         72.24         8.38 o                         
 -17   1  14        132.25        144.50         7.88 o                         
 -16   1  14         63.85         68.19         4.41 o                         
 -15   1  14        201.19        204.01         6.70 o                         
 -14   1  14         38.47         29.63         2.60 o                         
 -13   1  14        799.16        822.29        20.45 o                         
 -12   1  14        120.59        134.88         4.47 o                         
 -11   1  14       1142.10       1104.96        27.06 o                         
 -10   1  14        311.50        312.28         8.02 o                         
  -9   1  14        459.95        444.32        11.47 o                         
  -8   1  14         73.10         59.85         2.55 o                         
  -7   1  14        421.83        435.24        10.60 o                         
  -6   1  14        453.06        433.05        10.18 o                         
  -5   1  14         47.21         52.17         2.92 o                         
  -4   1  14        351.33        341.22        10.68 o                         
  -3   1  14         49.56         47.55         3.41 o                         
  -2   1  14        100.20        100.21         3.46 o                         
  -1   1  14        657.22        594.65        14.97 o                         
   0   1  14       1230.45       1159.22        29.85 o                         
   1   1  14         69.57         80.08         4.61 o                         
   2   1  14          8.54          5.60         1.34 o                         
   3   1  14         34.22         40.09         2.35 o                         
   4   1  14         76.27         82.99         4.06 o                         
   5   1  14         11.99         11.90         2.63 o                         
   6   1  14         26.43         32.92         3.86 o                         
   7   1  14        255.57        262.89         9.74 o                         
   8   1  14         61.66         58.30         4.35 o                         
   9   1  14         13.44         11.15         4.19 o                         
  10   1  14         66.93         64.99         6.35 o                         
  11   1  14          3.48          0.03         7.43 o                         
  12   1  14        165.21        181.25        12.34 o                         
  13   1  14        119.25        116.23        19.91 o                         
 -22   2  14          1.36        -15.13        16.63 o                         
 -21   2  14         80.67         85.96        11.70 o                         
 -20   2  14          1.41          1.40         6.83 o                         
 -19   2  14        113.61        149.03        11.58 o                         
 -18   2  14         16.61          6.94         6.40 o                         
 -17   2  14          2.23         -1.09         4.18 o                         
 -16   2  14        112.72        122.68         6.92 o                         
 -15   2  14        659.63        646.01        21.47 o                         
 -14   2  14         54.12         55.77         3.52 o                         
 -13   2  14         83.29         75.80         3.58 o                         
 -12   2  14          3.85          6.65         2.38 o                         
 -11   2  14         12.95          6.68         2.23 o                         
 -10   2  14        312.76        319.97         9.57 o                         
  -9   2  14       1859.63       1884.03        43.52 o                         
  -8   2  14        192.62        187.35         5.41 o                         
  -7   2  14         90.36         83.68         2.86 o                         
  -6   2  14         26.31         27.77         1.86 o                         
  -5   2  14        283.96        278.54         9.74 o                         
  -4   2  14        644.91        651.99        16.93 o                         
  -3   2  14        746.39        720.73        20.09 o                         
  -2   2  14        330.06        356.25         9.88 o                         
  -1   2  14        573.44        577.52        15.37 o                         
   0   2  14        199.27        222.94         7.52 o                         
   1   2  14        136.11        136.79         5.65 o                         
   2   2  14        171.76        175.63         8.67 o                         
   3   2  14        214.49        205.60         7.20 o                         
   4   2  14        253.05        254.72         9.92 o                         
   5   2  14          5.53         10.35         3.12 o                         
   6   2  14        267.23        318.54        14.43 o                         
   7   2  14          1.73          2.07         3.66 o                         
   8   2  14          7.61          9.54         3.97 o                         
   9   2  14        449.97        462.66        32.18 o                         
  10   2  14         99.70         92.44        14.26 o                         
  11   2  14         63.27         57.91         7.73 o                         
  12   2  14          4.88          9.08         6.99 o                         
 -20   3  14         56.64         95.85        22.74 o                         
 -19   3  14        101.89         93.31        12.93 o                         
 -18   3  14         95.07        118.31         8.66 o                         
 -17   3  14          9.08         17.97         4.84 o                         
 -16   3  14        455.16        460.30        17.90 o                         
 -15   3  14         60.03         68.56         5.61 o                         
 -14   3  14         74.99         80.46         5.67 o                         
 -13   3  14        543.30        542.38        23.77 o                         
 -12   3  14        536.22        494.47        14.32 o                         
 -11   3  14         18.65         10.48         2.73 o                         
 -10   3  14        552.47        589.76        16.85 o                         
  -9   3  14       1506.59       1494.94        38.60 o                         
  -8   3  14        429.99        413.72        11.63 o                         
  -7   3  14        605.51        549.30        14.78 o                         
  -6   3  14        638.50        594.02        16.94 o                         
  -5   3  14       1041.40        967.19        26.70 o                         
  -4   3  14        176.09        168.54         5.97 o                         
  -3   3  14       1111.46       1096.78        32.70 o                         
  -2   3  14        212.16        209.81         7.37 o                         
  -1   3  14        204.19        219.00         9.91 o                         
   0   3  14         44.06         41.10         3.15 o                         
   1   3  14         42.56         45.53         4.04 o                         
   2   3  14        154.81        129.95         6.28 o                         
   3   3  14        107.57        136.14         6.64 o                         
   4   3  14        416.84        414.38        20.32 o                         
   5   3  14        305.59        317.63        18.15 o                         
   6   3  14          0.02         -4.64         4.79 o                         
   7   3  14         75.65         73.82         7.15 o                         
   8   3  14        123.98        126.18         9.06 o                         
   9   3  14          9.11         14.91         7.30 o                         
  10   3  14         10.73         10.81         6.24 o                         
  11   3  14         21.51         18.99         8.21 o                         
  12   3  14          7.15          9.76         8.55 o                         
 -19   4  14         12.99          9.67        11.54 o                         
 -18   4  14        304.14        397.38        35.18 o                         
 -17   4  14        263.35        294.92        19.99 o                         
 -16   4  14          0.02          4.91         6.05 o                         
 -15   4  14          9.58         13.78         5.38 o                         
 -14   4  14        277.71        295.94        12.62 o                         
 -13   4  14         88.51         86.06         9.22 o                         
 -12   4  14        108.59        108.69         6.98 o                         
 -11   4  14          5.60         -1.63         3.83 o                         
 -10   4  14          1.73          1.50         3.52 o                         
  -9   4  14         20.58         22.43         3.64 o                         
  -8   4  14          0.07          2.81         3.38 o                         
  -7   4  14        854.58        850.73        28.71 o                         
  -6   4  14        691.28        656.92        23.81 o                         
  -5   4  14        115.06        105.84         8.27 o                         
  -4   4  14          0.22          0.94         2.83 o                         
  -3   4  14         91.91         91.75         5.18 o                         
  -2   4  14         23.26         24.61         3.10 o                         
  -1   4  14        267.25        238.69        15.75 o                         
   0   4  14         86.40         57.91         3.81 o                         
   1   4  14        101.63         79.86         5.00 o                         
   2   4  14        263.50        217.13        10.18 o                         
   3   4  14        210.97        206.23         9.07 o                         
   4   4  14         10.27         15.36         4.75 o                         
   5   4  14          0.90          1.10         4.57 o                         
   6   4  14          8.23          8.90         4.83 o                         
   7   4  14         73.91         71.48         6.27 o                         
   8   4  14        133.82        154.98        10.93 o                         
   9   4  14          3.58          6.47        13.24 o                         
  10   4  14         86.89        108.69        12.77 o                         
  11   4  14         17.97         22.93        11.11 o                         
 -16   5  14         65.21         61.47        13.30 o                         
 -15   5  14          2.48          5.82         6.84 o                         
 -14   5  14          9.32         -1.03         6.53 o                         
 -13   5  14         29.51         34.63         8.27 o                         
 -12   5  14          1.58          4.10         5.36 o                         
 -11   5  14         78.51         71.09         5.80 o                         
 -10   5  14        154.04        153.66        12.31 o                         
  -9   5  14          0.90         -4.20         4.20 o                         
  -8   5  14        298.53        297.01        17.17 o                         
  -7   5  14          8.40          2.14         4.24 o                         
  -6   5  14        156.36        143.53         8.20 o                         
  -5   5  14        591.40        560.46        25.66 o                         
  -4   5  14         13.01          8.06         4.85 o                         
  -3   5  14         62.84         53.44         5.85 o                         
  -2   5  14          1.05         -2.24         4.95 o                         
  -1   5  14         47.93         46.33         5.68 o                         
   0   5  14         45.10         53.23         6.74 o                         
   1   5  14         16.92         19.53         5.63 o                         
   2   5  14          9.25          7.16         5.99 o                         
   3   5  14         15.06         26.71         5.78 o                         
   4   5  14         18.39         19.35         5.50 o                         
   5   5  14         31.04         40.74         8.66 o                         
   6   5  14        215.47        304.32        18.17 o                         
  -9   6  14          8.26          4.97        10.26 o                         
  -8   6  14          3.75          4.03        10.05 o                         
  -7   6  14        127.98        146.27        13.33 o                         
  -6   6  14          5.16         -0.30         7.95 o                         
  -5   6  14          5.09          6.96         6.70 o                         
  -4   6  14         42.35         44.47         6.21 o                         
  -3   6  14        101.37         92.43         7.95 o                         
  -2   6  14          0.11         -3.73         5.67 o                         
  -1   6  14        132.32        112.38        21.03 o                         
   0   6  14          0.81         -9.09         9.09 o                         
   1   6  14         20.66         15.21        13.19 o                         
   2   6  14         29.51         38.58        13.75 o                         
   3   6  14        100.62        138.33        19.93 o                         
   4   6  14          0.09         11.35        14.23 o                         
 -21   0  15        206.08        210.18        17.10 o                         
 -19   0  15       1316.87       1319.52       100.45 o                         
 -17   0  15        820.28        822.71        37.40 o                         
 -15   0  15         94.84         90.40        10.41 o                         
 -13   0  15        534.01        548.16        21.79 o                         
 -11   0  15       1326.21       1325.50        51.43 o                         
  -9   0  15        274.99        281.04         9.72 o                         
  -7   0  15          9.40          3.96         2.14 o                         
  -5   0  15        551.88        509.57        18.08 o                         
  -3   0  15         87.97         88.91         5.32 o                         
  -1   0  15        589.95        531.43        16.80 o                         
   1   0  15         81.03         73.10         3.77 o                         
   3   0  15          4.86          5.56         3.62 o                         
   5   0  15        179.09        180.52        10.25 o                         
   7   0  15        143.99        137.91        11.79 o                         
   9   0  15         39.78         33.98        12.92 o                         
  11   0  15        106.96        121.58        12.21 o                         
  13   0  15         79.04         88.92        18.87 o                         
 -21   1  15        595.31        706.04        34.26 o                         
 -20   1  15        153.22        157.37        11.32 o                         
 -19   1  15        195.00        213.46        13.15 o                         
 -18   1  15         33.00         34.15         6.37 o                         
 -17   1  15        229.54        232.57        10.10 o                         
 -16   1  15         38.75         30.43         3.64 o                         
 -15   1  15         19.79         30.87         2.76 o                         
 -14   1  15         69.06         67.29         3.36 o                         
 -13   1  15        115.21         98.18         3.81 o                         
 -12   1  15        201.32        202.89         5.98 o                         
 -11   1  15          4.77          4.94         2.13 o                         
 -10   1  15         98.99        104.61         3.98 o                         
  -9   1  15        619.41        601.23        15.22 o                         
  -8   1  15        136.13        121.27         5.60 o                         
  -7   1  15        157.74        139.46         4.61 o                         
  -6   1  15        490.88        481.09        11.47 o                         
  -5   1  15          1.89          4.52         2.04 o                         
  -4   1  15        142.17        127.88         5.70 o                         
  -3   1  15       2186.87       2079.62        55.71 o                         
  -2   1  15          9.06          4.45         1.88 o                         
  -1   1  15         90.14         77.07         4.55 o                         
   0   1  15        727.91        710.21        18.74 o                         
   1   1  15        268.63        261.44         8.64 o                         
   2   1  15        419.20        393.69        12.29 o                         
   3   1  15         10.58          8.87         2.71 o                         
   4   1  15        197.66        198.00         7.31 o                         
   5   1  15          0.76          3.38         3.32 o                         
   6   1  15          2.44          8.89         3.25 o                         
   7   1  15          6.82         10.92         3.78 o                         
   8   1  15         14.69         18.42         4.29 o                         
   9   1  15        128.85        124.86        11.87 o                         
  10   1  15        149.10        153.84        13.37 o                         
  11   1  15         56.22         55.50         7.92 o                         
  12   1  15          0.02         -5.86         8.37 o                         
 -21   2  15         78.80        120.50        29.11 o                         
 -20   2  15        325.78        394.83        26.07 o                         
 -19   2  15          2.33         -1.13         6.36 o                         
 -18   2  15        190.08        169.45        10.24 o                         
 -17   2  15          4.32          4.60         4.24 o                         
 -16   2  15         14.01         13.21         4.10 o                         
 -15   2  15         78.70         77.39         6.09 o                         
 -14   2  15        192.73        173.13         7.88 o                         
 -13   2  15        299.78        280.12         8.34 o                         
 -12   2  15          0.93          1.49         2.42 o                         
 -11   2  15        378.68        385.04        10.21 o                         
 -10   2  15        581.45        575.00        17.76 o                         
  -9   2  15         44.71         42.48         2.60 o                         
  -8   2  15        635.09        627.25        14.65 o                         
  -7   2  15        224.66        212.14         6.26 o                         
  -6   2  15         52.96         46.27         2.71 o                         
  -5   2  15        165.60        149.36         6.17 o                         
  -4   2  15        131.22        143.20         4.82 o                         
  -3   2  15        354.29        333.01        13.61 o                         
  -2   2  15       1785.21       1737.16        53.55 o                         
  -1   2  15         36.90         35.44         3.83 o                         
   0   2  15        885.25        843.13        26.97 o                         
   1   2  15          9.72         13.14         2.84 o                         
   2   2  15          0.09          0.71         2.80 o                         
   3   2  15        299.76        304.57        10.12 o                         
   4   2  15        388.32        407.43        12.93 o                         
   5   2  15        234.90        244.57        13.83 o                         
   6   2  15        120.81        144.47         7.33 o                         
   7   2  15          7.03          6.89         4.04 o                         
   8   2  15        172.39        183.32         9.67 o                         
   9   2  15          1.16         -6.28         6.28 o                         
  10   2  15        186.37        194.09        12.55 o                         
  11   2  15          0.96          3.31         8.62 o                         
  12   2  15        118.25        128.01        17.49 o                         
 -20   3  15         38.36         59.91        10.40 o                         
 -19   3  15         37.30         48.21         9.61 o                         
 -18   3  15         55.87         60.50         7.23 o                         
 -17   3  15         36.48         32.66         5.24 o                         
 -16   3  15          0.09         -0.42         4.48 o                         
 -15   3  15          7.93         10.00         4.26 o                         
 -14   3  15          7.09          6.82         4.12 o                         
 -13   3  15        430.50        449.55        17.28 o                         
 -12   3  15        106.37        108.77         4.69 o                         
 -11   3  15          1.13          2.00         2.62 o                         
 -10   3  15        101.40        107.22         4.89 o                         
  -9   3  15       2376.26       2345.90        86.48 o                         
  -8   3  15        422.17        385.13        15.39 o                         
  -7   3  15         53.11         47.18         2.75 o                         
  -6   3  15        184.89        173.55         6.37 o                         
  -5   3  15          0.06          0.00         1.88 o                         
  -4   3  15        214.66        208.96        10.14 o                         
  -3   3  15        277.88        297.89        15.20 o                         
  -2   3  15        426.50        416.42        15.40 o                         
  -1   3  15        159.58        191.65         9.00 o                         
   0   3  15         50.53         35.93         4.48 o                         
   1   3  15          0.44         -3.38         3.38 o                         
   2   3  15         90.53         95.85         7.64 o                         
   3   3  15          2.52          1.04         4.65 o                         
   4   3  15        153.21        136.75        11.53 o                         
   5   3  15          3.63          7.21         4.90 o                         
   6   3  15         97.41         98.10         7.81 o                         
   7   3  15         55.65         56.96         5.73 o                         
   8   3  15        120.06        127.58        12.08 o                         
   9   3  15          2.37         -2.16         6.25 o                         
  10   3  15        174.10        207.23        21.15 o                         
  11   3  15         28.72         41.97         9.68 o                         
  12   3  15          0.04          3.20        11.19 o                         
 -19   4  15         49.87        100.65        15.54 o                         
 -18   4  15         45.53         45.92        11.97 o                         
 -17   4  15        283.00        304.58        16.97 o                         
 -16   4  15          0.17          6.81         5.08 o                         
 -15   4  15         20.04         33.57         5.43 o                         
 -14   4  15         14.81         16.64         4.97 o                         
 -13   4  15        165.83        156.37        13.88 o                         
 -12   4  15         39.02         31.57         4.65 o                         
 -11   4  15        220.69        201.63        11.29 o                         
 -10   4  15         33.45         30.23         3.95 o                         
  -9   4  15        423.17        399.48        17.30 o                         
  -8   4  15        452.73        410.44        18.46 o                         
  -7   4  15          6.38          2.21         3.26 o                         
  -6   4  15        452.90        402.16        21.13 o                         
  -5   4  15       1261.56       1260.03        45.73 o                         
  -4   4  15         93.77         73.55         4.89 o                         
  -3   4  15          9.33         10.03         2.64 o                         
  -2   4  15         41.52         44.01         4.07 o                         
  -1   4  15        156.76        162.16         7.77 o                         
   0   4  15         63.45         56.60         5.57 o                         
   1   4  15        474.64        518.50        21.84 o                         
   2   4  15         41.69         31.63         7.51 o                         
   3   4  15        218.51        212.86        10.84 o                         
   4   4  15          2.33          7.44         4.73 o                         
   5   4  15         11.19         12.49         4.87 o                         
   6   4  15         28.24         40.86         5.57 o                         
   7   4  15         26.89         22.00         5.27 o                         
   8   4  15          5.52          8.69         8.18 o                         
   9   4  15          0.05         13.40         8.50 o                         
  10   4  15          3.12          7.28        11.12 o                         
 -16   5  15          8.30         19.90        11.32 o                         
 -15   5  15        482.75        520.89        32.89 o                         
 -14   5  15         10.46         -2.49         9.09 o                         
 -13   5  15         40.13         52.01         8.18 o                         
 -12   5  15         77.41         74.23        24.24 o                         
 -11   5  15          3.72         10.26         5.58 o                         
 -10   5  15          3.22         -1.49         5.35 o                         
  -9   5  15         99.79        102.19        11.96 o                         
  -8   5  15          1.19         -2.24         5.44 o                         
  -7   5  15        540.04        486.93        25.69 o                         
  -6   5  15          0.16         -1.02         6.02 o                         
  -5   5  15         33.40         22.16         7.23 o                         
  -4   5  15        123.99         98.88         9.05 o                         
  -3   5  15          0.06         -0.65         5.24 o                         
  -2   5  15        128.78        117.88         7.96 o                         
  -1   5  15        194.09        191.91        10.57 o                         
   0   5  15          3.13         -1.86         5.32 o                         
   1   5  15        161.64        184.95        12.01 o                         
   2   5  15        176.01        181.57        11.96 o                         
   3   5  15          8.07         11.42         5.47 o                         
   4   5  15         61.69         83.27         7.37 o                         
   5   5  15        117.16        135.65         9.03 o                         
   6   5  15         59.27         73.32        10.59 o                         
  -9   6  15         13.54         25.73        12.16 o                         
  -8   6  15         29.80         25.55        11.82 o                         
  -7   6  15         38.25         49.91        12.37 o                         
  -6   6  15          7.89         12.90        10.86 o                         
  -5   6  15         93.40        117.89        22.85 o                         
  -4   6  15          9.67         10.61         8.14 o                         
  -3   6  15          5.18         10.87         8.74 o                         
  -2   6  15        269.20        242.20        24.75 o                         
  -1   6  15         21.79         42.02        13.74 o                         
   0   6  15        220.18        254.99        26.85 o                         
   1   6  15          5.91          6.36        13.15 o                         
   2   6  15          0.01         12.18        13.36 o                         
   3   6  15         38.97         28.46        14.88 o                         
 -20   0  16        123.89        145.08        22.54 o                         
 -18   0  16          0.86          0.17        16.76 o                         
 -16   0  16        937.00        914.45        41.82 o                         
 -14   0  16         63.80         87.36         5.23 o                         
 -12   0  16          0.69         10.65         2.97 o                         
 -10   0  16        148.97        171.11         8.27 o                         
  -8   0  16        551.42        552.44        19.54 o                         
  -6   0  16         18.75         18.06         2.57 o                         
  -4   0  16       3340.90       3044.28       114.12 o                         
  -2   0  16         30.50         21.83         2.79 o                         
   0   0  16       1563.05       1423.82        53.74 o                         
   2   0  16       6317.14       5931.28       258.14 o                         
   4   0  16        282.79        262.32        17.61 o                         
   6   0  16        101.83        104.65        10.54 o                         
   8   0  16          0.54         -0.71         7.01 o                         
  10   0  16        158.59        138.92        18.68 o                         
  12   0  16         21.60         20.96        14.95 o                         
 -21   1  16          5.11         12.37         7.40 o                         
 -20   1  16         87.35         93.91         9.05 o                         
 -19   1  16        180.41        266.63        15.99 o                         
 -18   1  16         29.98         35.66         6.74 o                         
 -17   1  16        839.89        862.07        30.83 o                         
 -16   1  16         15.15         16.02         3.57 o                         
 -15   1  16          5.67          4.57         3.11 o                         
 -14   1  16         59.63         72.43         3.55 o                         
 -13   1  16       1254.35       1300.99        31.88 o                         
 -12   1  16        840.77        855.43        21.28 o                         
 -11   1  16        785.76        743.85        18.66 o                         
 -10   1  16         86.83         83.17         3.45 o                         
  -9   1  16       1210.65       1211.52        31.03 o                         
  -8   1  16         88.21         83.78         3.26 o                         
  -7   1  16       1202.51       1154.27        27.07 o                         
  -6   1  16       1152.20       1197.15        29.75 o                         
  -5   1  16        319.24        329.72         9.28 o                         
  -4   1  16        510.08        455.75        16.05 o                         
  -3   1  16         20.62         16.07         2.62 o                         
  -2   1  16        485.41        444.99        13.65 o                         
  -1   1  16          0.78         -3.22         3.22 o                         
   0   1  16        711.86        671.05        23.54 o                         
   1   1  16         18.04         19.36         2.83 o                         
   2   1  16          3.18          4.63         2.69 o                         
   3   1  16         86.95         80.59         5.05 o                         
   4   1  16        123.33        108.01         5.97 o                         
   5   1  16         23.61         23.09         3.79 o                         
   6   1  16        344.29        351.90        13.82 o                         
   7   1  16         80.42         93.71         5.99 o                         
   8   1  16          6.57          4.73         4.97 o                         
   9   1  16         18.25         11.10         5.28 o                         
  10   1  16          0.11         13.36         6.98 o                         
  11   1  16         32.26         26.78         9.27 o                         
  12   1  16         83.30         63.46        13.83 o                         
 -21   2  16        170.13        166.24        14.97 o                         
 -20   2  16        170.99        223.76        13.95 o                         
 -19   2  16        154.01        146.91         9.91 o                         
 -18   2  16          0.16         -6.09         6.09 o                         
 -17   2  16        194.85        216.19         9.90 o                         
 -16   2  16          1.65          2.92         4.13 o                         
 -15   2  16        164.76        198.61         9.51 o                         
 -14   2  16          5.72          6.06         3.08 o                         
 -13   2  16        147.29        144.85         5.55 o                         
 -12   2  16        146.52        163.15         5.90 o                         
 -11   2  16        301.54        329.96         9.48 o                         
 -10   2  16        917.27        868.08        22.96 o                         
  -9   2  16         52.74         44.46         3.68 o                         
  -8   2  16        939.86        940.54        24.87 o                         
  -7   2  16       3335.36       3238.32        92.51 o                         
  -6   2  16       1509.22       1373.35        39.67 o                         
  -5   2  16        821.33        773.00        26.80 o                         
  -4   2  16        190.39        192.32         9.19 o                         
  -3   2  16        399.23        394.91        13.72 o                         
  -2   2  16         18.07         10.29         2.79 o                         
  -1   2  16        410.61        405.92        13.77 o                         
   0   2  16          9.19          4.59         2.69 o                         
   1   2  16         36.25         40.53         3.48 o                         
   2   2  16          4.19          4.36         2.84 o                         
   3   2  16          3.43          0.50         2.92 o                         
   4   2  16         27.94         32.40         4.84 o                         
   5   2  16         89.98         94.07         5.92 o                         
   6   2  16          1.26          2.02         4.00 o                         
   7   2  16          1.27         -1.71         4.51 o                         
   8   2  16          1.91          4.14         5.22 o                         
   9   2  16         17.24         20.66         8.33 o                         
  10   2  16          4.97         10.66         8.73 o                         
  11   2  16         27.44          7.66        11.80 o                         
  12   2  16         25.83         14.27        12.05 o                         
 -20   3  16          1.52         -8.81         9.37 o                         
 -19   3  16        338.69        404.36        37.37 o                         
 -18   3  16         50.21         51.68         7.12 o                         
 -17   3  16         52.21         61.85         5.90 o                         
 -16   3  16         62.36         73.90         5.98 o                         
 -15   3  16          0.67         -0.56         4.71 o                         
 -14   3  16        216.25        261.11        11.27 o                         
 -13   3  16         19.07         18.60         4.22 o                         
 -12   3  16         73.00         82.71         5.57 o                         
 -11   3  16        259.73        253.66         9.71 o                         
 -10   3  16        320.21        312.79        10.78 o                         
  -9   3  16         28.68         20.22         2.89 o                         
  -8   3  16        886.86        856.94        28.41 o                         
  -7   3  16          9.79          7.21         1.96 o                         
  -6   3  16        606.59        583.22        20.01 o                         
  -5   3  16        470.07        428.79        14.46 o                         
  -4   3  16         16.99         18.66         3.19 o                         
  -3   3  16        366.52        343.14        11.75 o                         
  -2   3  16          4.23          6.32         3.05 o                         
  -1   3  16        198.44        210.58         7.57 o                         
   0   3  16         42.94         40.45         3.77 o                         
   1   3  16          3.27          3.50         3.61 o                         
   2   3  16        135.84        119.64         8.45 o                         
   3   3  16          0.01          7.00         5.55 o                         
   4   3  16        343.10        360.28        19.86 o                         
   5   3  16        139.86        157.63        10.06 o                         
   6   3  16         26.58         11.88         6.69 o                         
   7   3  16         17.36         28.52         5.33 o                         
   8   3  16         10.60          9.66         5.39 o                         
   9   3  16         34.69         77.29        13.80 o                         
  10   3  16         22.80         35.21        12.60 o                         
  11   3  16         80.26         79.33        14.74 o                         
 -17   4  16         92.74         97.36        14.36 o                         
 -16   4  16         50.57         64.07        11.33 o                         
 -15   4  16         55.01         52.38         5.82 o                         
 -14   4  16          0.54         -4.75         4.75 o                         
 -13   4  16         88.97         89.95         6.36 o                         
 -12   4  16        117.89        120.32         6.27 o                         
 -11   4  16          8.11         12.89         3.91 o                         
 -10   4  16          0.72          4.12         3.49 o                         
  -9   4  16         18.92         20.30         4.29 o                         
  -8   4  16        215.49        193.13        13.95 o                         
  -7   4  16          6.75          8.07         4.21 o                         
  -6   4  16        202.97        205.66        11.46 o                         
  -5   4  16          3.57         -5.23         5.23 o                         
  -4   4  16        757.75        729.81        30.81 o                         
  -3   4  16         50.07         57.39         5.47 o                         
  -2   4  16        505.21        461.52        26.35 o                         
  -1   4  16          4.12         -2.01         4.65 o                         
   0   4  16         42.22         29.47         5.13 o                         
   1   4  16        217.28        229.93        13.25 o                         
   2   4  16        249.35        263.23        14.76 o                         
   3   4  16          1.52          5.74         4.93 o                         
   4   4  16         61.13         66.56         6.52 o                         
   5   4  16        105.68         94.80         7.25 o                         
   6   4  16         52.76         46.97         6.08 o                         
   7   4  16         15.03          8.10         7.86 o                         
   8   4  16        522.22        712.25        44.53 o                         
   9   4  16         18.34         20.57        18.19 o                         
 -16   5  16          0.03          8.17        10.91 o                         
 -15   5  16         17.84         16.23        10.24 o                         
 -14   5  16        150.39        176.56        20.65 o                         
 -13   5  16         63.98        105.03        15.72 o                         
 -12   5  16          0.04          3.97         8.24 o                         
 -11   5  16        103.82        107.02         8.02 o                         
 -10   5  16         77.59         68.17         6.70 o                         
  -9   5  16          9.44          5.58         8.45 o                         
  -8   5  16          2.12         -3.18        10.51 o                         
  -7   5  16          3.46          2.48         5.17 o                         
  -6   5  16          0.71          9.62         5.88 o                         
  -5   5  16          0.23         -0.76         5.21 o                         
  -4   5  16        290.85        298.62        15.50 o                         
  -3   5  16        139.53        126.46        13.33 o                         
  -2   5  16        201.99        197.17        11.12 o                         
  -1   5  16         16.73         26.90         5.96 o                         
   0   5  16        335.16        321.33        16.71 o                         
   1   5  16         38.23         25.52         6.14 o                         
   2   5  16          5.28         -1.18         6.69 o                         
   3   5  16          9.58          9.17         5.91 o                         
   4   5  16         24.47         29.43         7.41 o                         
   5   5  16          1.20         -0.92         8.72 o                         
   6   5  16        190.60        158.98        20.27 o                         
  -4   6  16         26.39         21.53        11.18 o                         
  -3   6  16        259.65        245.18        24.79 o                         
  -2   6  16          2.45         -0.95        12.61 o                         
  -1   6  16         33.14         20.10        13.22 o                         
   0   6  16         71.73         83.74        17.03 o                         
   1   6  16          1.22         -1.12        13.92 o                         
 -21   0  17        158.37        208.39        21.89 o                         
 -19   0  17        396.09        457.96        55.11 o                         
 -17   0  17        144.61        150.36         9.49 o                         
 -15   0  17        368.40        368.67        17.69 o                         
 -13   0  17         11.17          1.51         3.14 o                         
 -11   0  17        798.67        652.60        23.44 o                         
  -9   0  17          9.38          9.04         2.76 o                         
  -7   0  17        241.11        225.50         9.70 o                         
  -5   0  17        198.13        162.42         7.61 o                         
  -3   0  17       2316.61       2156.25       116.74 o                         
  -1   0  17        834.04        753.14        42.92 o                         
   1   0  17        223.81        185.24        14.53 o                         
   3   0  17         17.48          4.19         9.53 o                         
   5   0  17         81.33         76.82         9.46 o                         
   7   0  17         25.28         23.78         8.31 o                         
   9   0  17         27.39         42.08         9.42 o                         
  11   0  17        122.10        146.83        32.35 o                         
 -21   1  17          0.51         -1.11         8.05 o                         
 -20   1  17         43.60         51.76        11.33 o                         
 -19   1  17         69.62         78.01         8.12 o                         
 -18   1  17         90.67         93.48         7.62 o                         
 -17   1  17         99.69        105.96         6.46 o                         
 -16   1  17        711.66        678.77        30.94 o                         
 -15   1  17        107.38        108.65         5.19 o                         
 -14   1  17         25.46         23.13         2.83 o                         
 -13   1  17          3.69          1.61         2.44 o                         
 -12   1  17        293.26        285.88         7.96 o                         
 -11   1  17         33.58         40.70         2.88 o                         
 -10   1  17        163.62        156.56         5.10 o                         
  -9   1  17         10.50          9.42         2.07 o                         
  -8   1  17         13.90         19.90         2.75 o                         
  -7   1  17         33.88         29.32         3.92 o                         
  -6   1  17          8.52          5.65         2.76 o                         
  -5   1  17         16.68         13.38         3.79 o                         
  -4   1  17         28.14         26.13         3.55 o                         
  -3   1  17        107.64        106.62         6.52 o                         
  -2   1  17        192.49        190.36         8.06 o                         
  -1   1  17        171.45        159.78        11.14 o                         
   0   1  17        786.51        734.88        32.35 o                         
   1   1  17        124.67        119.49         9.39 o                         
   2   1  17        336.86        348.62        12.15 o                         
   3   1  17          4.50         -0.74         3.95 o                         
   4   1  17         57.06         63.81         5.61 o                         
   5   1  17        231.82        243.27        13.70 o                         
   6   1  17        176.88        204.57        10.78 o                         
   7   1  17        597.48        647.09        26.86 o                         
   8   1  17         16.54         21.84         5.62 o                         
   9   1  17         21.66         42.89        11.65 o                         
  10   1  17          1.20          6.48         7.35 o                         
  11   1  17          0.44          9.98        11.02 o                         
 -21   2  17          2.38          8.28        11.59 o                         
 -20   2  17         20.10         15.42         7.24 o                         
 -19   2  17        328.01        409.30        21.86 o                         
 -18   2  17        386.94        421.76        19.30 o                         
 -17   2  17        304.17        308.81        13.04 o                         
 -16   2  17          0.90          2.30         4.40 o                         
 -15   2  17          0.33          4.83         4.16 o                         
 -14   2  17        230.13        242.24         9.41 o                         
 -13   2  17          0.04          1.02         2.72 o                         
 -12   2  17         81.50         93.20         4.31 o                         
 -11   2  17        241.10        257.09         9.75 o                         
 -10   2  17         51.16         55.35         3.46 o                         
  -9   2  17          8.71          6.73         2.69 o                         
  -8   2  17        527.31        481.34        14.95 o                         
  -7   2  17        337.80        307.75        11.92 o                         
  -6   2  17       3027.11       2857.21        88.49 o                         
  -5   2  17        782.21        737.49        32.00 o                         
  -4   2  17         89.88         87.78         5.99 o                         
  -3   2  17         56.77         64.25         4.56 o                         
  -2   2  17         48.55         41.42         3.51 o                         
  -1   2  17        206.66        201.34         8.14 o                         
   0   2  17        231.86        218.21         8.74 o                         
   1   2  17         41.02         36.05         3.56 o                         
   2   2  17        194.50        177.63         8.90 o                         
   3   2  17          0.02         -2.01         3.40 o                         
   4   2  17         18.17         25.95         6.03 o                         
   5   2  17          9.27         11.84         5.10 o                         
   6   2  17         52.82         62.39         7.96 o                         
   7   2  17          7.00         17.83         5.97 o                         
   8   2  17         21.64         23.04         6.40 o                         
   9   2  17          2.28         -7.66         8.68 o                         
  10   2  17         58.18         80.43        15.33 o                         
  11   2  17        255.88        291.30        29.23 o                         
 -20   3  17        146.38        163.50        23.22 o                         
 -19   3  17         76.99         98.19        13.24 o                         
 -18   3  17          0.36         -3.74         7.07 o                         
 -17   3  17         44.21         50.02         5.72 o                         
 -16   3  17         24.45         14.92         4.77 o                         
 -15   3  17        104.73         93.43         6.30 o                         
 -14   3  17          4.15          1.02         4.38 o                         
 -13   3  17        371.74        359.48        15.19 o                         
 -12   3  17        131.68        137.65         7.66 o                         
 -11   3  17         12.64         17.21         3.50 o                         
 -10   3  17        164.46        156.60         6.82 o                         
  -9   3  17        245.57        236.14        11.22 o                         
  -8   3  17          9.98          7.95         2.43 o                         
  -7   3  17         23.47         16.15         5.18 o                         
  -6   3  17         15.55          6.63         4.81 o                         
  -5   3  17         44.08         34.50         4.73 o                         
  -4   3  17        286.36        268.80        14.77 o                         
  -3   3  17         29.88         32.28         3.77 o                         
  -2   3  17        107.39        103.95         5.45 o                         
  -1   3  17          2.26          3.78         4.12 o                         
   0   3  17          9.38          8.62         3.54 o                         
   1   3  17        299.37        262.93        10.91 o                         
   2   3  17         59.81         37.72         5.81 o                         
   3   3  17          0.98          1.41         6.96 o                         
   4   3  17          0.16         -2.33         5.44 o                         
   5   3  17        188.81        174.19        11.06 o                         
   6   3  17         40.78         46.23         9.43 o                         
   7   3  17          8.37         14.06         6.04 o                         
   8   3  17        105.63        114.72        16.36 o                         
   9   3  17          1.92         13.85        11.90 o                         
  10   3  17         50.00         51.56        14.49 o                         
 -17   4  17         53.21         49.92        12.09 o                         
 -16   4  17         55.35         50.66         7.27 o                         
 -15   4  17          4.98         -0.06         6.17 o                         
 -14   4  17          8.91         10.84         5.98 o                         
 -13   4  17         56.44         67.67         7.13 o                         
 -12   4  17          6.57          5.85         4.79 o                         
 -11   4  17          0.59          4.22         4.49 o                         
 -10   4  17         72.69         80.84         9.08 o                         
  -9   4  17         21.40         21.20         4.64 o                         
  -8   4  17        122.66        113.45         7.32 o                         
  -7   4  17        396.81        391.24        16.87 o                         
  -6   4  17         11.33         10.40         4.87 o                         
  -5   4  17          9.80          7.55         6.18 o                         
  -4   4  17         96.83         84.18         8.19 o                         
  -3   4  17         76.30         74.40         6.33 o                         
  -2   4  17          1.63         -4.74         4.74 o                         
  -1   4  17        161.68        167.34        12.02 o                         
   0   4  17        101.30         99.29         7.76 o                         
   1   4  17          0.20          3.64         5.94 o                         
   2   4  17         21.92         21.36         6.29 o                         
   3   4  17         74.51         89.76         7.18 o                         
   4   4  17          0.40          1.83         5.19 o                         
   5   4  17         67.58         72.95         6.89 o                         
   6   4  17          0.09         -2.16         6.22 o                         
   7   4  17         62.64         63.91        16.42 o                         
 -14   5  17         69.55         74.64        14.68 o                         
 -13   5  17          9.67         40.20        13.06 o                         
 -12   5  17         12.39          6.23         8.80 o                         
 -11   5  17          2.18          7.70         5.90 o                         
 -10   5  17         15.54         21.03         5.92 o                         
  -9   5  17        115.88        119.44        13.99 o                         
  -8   5  17         32.35         32.41         5.86 o                         
  -7   5  17          0.52         -3.88         5.36 o                         
  -6   5  17          1.32         -6.08         6.08 o                         
  -5   5  17          3.74          1.21         5.47 o                         
  -4   5  17         26.01         29.01         5.97 o                         
  -3   5  17        187.62        172.44        10.24 o                         
  -2   5  17         31.32         27.47        11.66 o                         
  -1   5  17        287.34        304.10        14.90 o                         
   0   5  17        242.69        263.48        21.46 o                         
   1   5  17        164.24        186.64        11.67 o                         
   2   5  17         21.90         28.98         7.46 o                         
   3   5  17         59.42         28.74        10.04 o                         
   4   5  17         22.85          9.74        14.49 o                         
  -4   6  17          0.24          9.82        11.35 o                         
  -3   6  17         12.72         16.10        12.50 o                         
  -2   6  17        129.79        147.41        19.86 o                         
  -1   6  17          0.15         -7.42        13.45 o                         
   0   6  17         31.95         19.30        15.00 o                         
 -20   0  18        133.70        142.14        17.09 o                         
 -18   0  18        251.87        246.56        17.57 o                         
 -16   0  18          3.11          9.85         4.84 o                         
 -14   0  18       1469.40       1482.44        57.52 o                         
 -12   0  18         55.73         75.29         4.59 o                         
 -10   0  18        561.02        536.12        21.78 o                         
  -8   0  18         18.19         16.04         3.90 o                         
  -6   0  18        252.11        242.58        14.85 o                         
  -4   0  18       2657.16       2494.74       135.36 o                         
  -2   0  18       2530.18       2436.03       132.10 o                         
   0   0  18          5.09         -3.28         9.28 o                         
   2   0  18        754.54        752.82        43.45 o                         
   4   0  18         28.31         35.00         8.22 o                         
   6   0  18        125.14        133.59        25.19 o                         
   8   0  18          1.12         -2.76         8.93 o                         
  10   0  18         52.86         46.47        10.53 o                         
 -21   1  18         64.91         94.42        10.85 o                         
 -20   1  18          0.05          2.98         8.09 o                         
 -19   1  18         38.55         40.11         7.17 o                         
 -18   1  18        596.92        650.78        27.44 o                         
 -17   1  18         54.00         50.83         5.03 o                         
 -16   1  18          3.59          0.19         3.81 o                         
 -15   1  18         12.43         18.52         4.87 o                         
 -14   1  18        190.72        202.84         7.30 o                         
 -13   1  18        483.80        492.72        13.47 o                         
 -12   1  18         16.14         33.34         3.56 o                         
 -11   1  18          0.03          1.39         2.52 o                         
 -10   1  18         15.92         11.93         2.37 o                         
  -9   1  18        199.56        235.05         7.84 o                         
  -8   1  18        323.75        321.12        10.92 o                         
  -7   1  18         12.96         15.50         3.64 o                         
  -6   1  18          3.51          9.67         3.00 o                         
  -5   1  18       1199.49       1212.45        51.84 o                         
  -4   1  18       1036.93        961.25        30.78 o                         
  -3   1  18       4442.83       4381.74       147.68 o                         
  -2   1  18       1820.60       1768.13        68.50 o                         
  -1   1  18        771.57        759.47        30.35 o                         
   0   1  18        388.20        382.93        31.31 o                         
   1   1  18        170.72        167.90         8.73 o                         
   2   1  18        252.03        253.25        11.85 o                         
   3   1  18        184.59        198.85        10.01 o                         
   4   1  18        559.88        582.32        24.14 o                         
   5   1  18         94.64         98.23         9.73 o                         
   6   1  18         40.28         32.01         5.93 o                         
   7   1  18         19.51         18.81         5.78 o                         
   8   1  18          0.02          1.94         5.63 o                         
   9   1  18         33.12         27.98         8.17 o                         
  10   1  18          2.73         10.47        11.39 o                         
  11   1  18          3.61          5.94        12.23 o                         
 -21   2  18         27.14         32.34        12.34 o                         
 -20   2  18        100.69        128.89        10.65 o                         
 -19   2  18         34.95         44.28         8.11 o                         
 -18   2  18         19.51         16.44         9.21 o                         
 -17   2  18        576.27        639.84        24.00 o                         
 -16   2  18          0.01          3.08         4.50 o                         
 -15   2  18         64.91         65.01         5.48 o                         
 -14   2  18         43.73         32.65         4.47 o                         
 -13   2  18         55.87         63.78         4.60 o                         
 -12   2  18          0.01          1.17         3.31 o                         
 -11   2  18       1096.13       1128.10        38.93 o                         
 -10   2  18        169.21        159.36         6.47 o                         
  -9   2  18        507.80        470.43        13.74 o                         
  -8   2  18         41.96         50.23         4.18 o                         
  -7   2  18         22.11         20.08         3.41 o                         
  -6   2  18         70.87         60.55         5.45 o                         
  -5   2  18       1354.19       1297.64        92.43 o                         
  -4   2  18         74.72         70.81         4.81 o                         
  -3   2  18        770.62        751.44        33.59 o                         
  -2   2  18          1.71          5.09         3.26 o                         
  -1   2  18          2.86          3.65         3.06 o                         
   0   2  18          2.09          3.48         3.22 o                         
   1   2  18        209.96        191.89         9.57 o                         
   2   2  18          4.11          7.28         4.01 o                         
   3   2  18        181.03        195.78         8.97 o                         
   4   2  18        111.75        107.90        10.03 o                         
   5   2  18         11.91          8.19         5.25 o                         
   6   2  18         35.57         27.67         7.34 o                         
   7   2  18        120.30        121.29        10.09 o                         
   8   2  18         75.61         52.63         7.79 o                         
   9   2  18          6.42          7.24        11.98 o                         
  10   2  18          2.87         10.87        12.29 o                         
  11   2  18          8.46          8.44        12.35 o                         
 -20   3  18         11.20         20.95        17.12 o                         
 -19   3  18        172.98        222.07        27.43 o                         
 -18   3  18         16.37         16.80        10.86 o                         
 -17   3  18        153.25        168.79        10.53 o                         
 -16   3  18          3.63          9.68         5.97 o                         
 -15   3  18        539.43        527.95        22.98 o                         
 -14   3  18         56.35         58.95         6.84 o                         
 -13   3  18          0.09         -1.95         6.10 o                         
 -12   3  18         29.40         42.74         7.42 o                         
 -11   3  18          0.65         12.48         4.43 o                         
 -10   3  18         10.58          8.85         4.34 o                         
  -9   3  18        260.12        246.90        18.11 o                         
  -8   3  18          7.44          9.64         4.10 o                         
  -7   3  18        105.19         92.15         7.70 o                         
  -6   3  18        372.36        315.18        15.28 o                         
  -5   3  18         39.56         27.16         6.30 o                         
  -4   3  18         15.50         12.94         3.99 o                         
  -3   3  18         95.03         90.34         6.12 o                         
  -2   3  18         62.06         56.60         5.35 o                         
  -1   3  18        501.10        473.15        26.45 o                         
   0   3  18         11.74         11.11         4.29 o                         
   1   3  18        121.44         69.04        11.95 o                         
   2   3  18        289.35        267.57        14.73 o                         
   3   3  18        115.25        108.18         8.63 o                         
   4   3  18          3.42          5.85         6.74 o                         
   5   3  18          6.65         16.71         9.09 o                         
   6   3  18          0.94         -2.82         9.87 o                         
   7   3  18         82.44         91.35        10.72 o                         
   8   3  18        106.21        152.13        20.14 o                         
   9   3  18          0.42         -8.60        12.49 o                         
 -17   4  18        139.68        142.63        17.63 o                         
 -16   4  18        265.31        269.93        29.56 o                         
 -15   4  18         47.42         61.81         7.85 o                         
 -14   4  18          4.05          2.18         5.95 o                         
 -13   4  18         38.20         35.72         6.58 o                         
 -12   4  18         75.21         69.51         7.04 o                         
 -11   4  18         90.37         94.00         6.60 o                         
 -10   4  18          8.27         10.91         4.67 o                         
  -9   4  18         32.07         30.05         4.95 o                         
  -8   4  18          5.00          7.40         4.47 o                         
  -7   4  18          5.21         10.26         4.49 o                         
  -6   4  18        169.56        142.96         9.84 o                         
  -5   4  18         19.98         12.20         5.02 o                         
  -4   4  18         11.32         24.66         7.36 o                         
  -3   4  18          1.18          8.06         5.60 o                         
  -2   4  18        112.27        116.03         7.77 o                         
  -1   4  18          1.57         -1.01         5.09 o                         
   0   4  18         80.38         74.82         6.82 o                         
   1   4  18        180.22        197.49        17.98 o                         
   2   4  18         65.48         72.71         7.97 o                         
   3   4  18          3.58         14.35         5.57 o                         
   4   4  18          0.01         -0.20         6.68 o                         
   5   4  18         11.27         17.43         8.20 o                         
   6   4  18         79.34         77.34        14.35 o                         
 -11   5  18         51.33         65.81         8.38 o                         
 -10   5  18          7.18         -4.17         5.87 o                         
  -9   5  18         53.20         54.88         6.71 o                         
  -8   5  18          0.71         13.81         5.60 o                         
  -7   5  18         32.53         52.00         7.50 o                         
  -6   5  18          9.80         12.62         6.60 o                         
  -5   5  18         21.35         15.22         5.81 o                         
  -4   5  18        184.87        203.02        12.82 o                         
  -3   5  18         38.88         28.44         6.18 o                         
  -2   5  18        100.00         76.35         7.58 o                         
  -1   5  18         92.54         86.69        16.97 o                         
   0   5  18        241.62        247.80        42.20 o                         
   1   5  18         34.24         13.19         9.29 o                         
   2   5  18          0.67         -3.49        13.20 o                         
   3   5  18          7.68          7.16        15.24 o                         
  -4   6  18          1.25         -7.64        12.71 o                         
  -3   6  18         10.68         10.92        13.55 o                         
  -2   6  18         80.94         63.08        16.07 o                         
 -21   0  19        131.09        184.02        20.54 o                         
 -19   0  19        103.53        128.33        12.55 o                         
 -17   0  19         49.46         49.80         6.90 o                         
 -15   0  19        238.82        303.33        18.48 o                         
 -13   0  19       2236.89       2413.92        99.93 o                         
 -11   0  19         85.98         83.73         6.11 o                         
  -9   0  19         52.21         38.89         3.68 o                         
  -7   0  19        444.26        408.37        19.56 o                         
  -5   0  19         21.67         15.00        14.06 o                         
  -3   0  19          2.60          0.35         1.05 o                         
  -1   0  19        632.77        585.99        34.56 o                         
   1   0  19        525.26        494.68        30.20 o                         
   3   0  19        589.75        605.04        40.43 o                         
   5   0  19        137.54        114.87        12.14 o                         
   7   0  19        118.30        114.90        18.08 o                         
   9   0  19        279.90        355.24        59.90 o                         
 -21   1  19         33.02         35.17         8.44 o                         
 -20   1  19         40.68         32.94         8.13 o                         
 -19   1  19         55.04         62.26         7.66 o                         
 -18   1  19         11.01         14.47         5.82 o                         
 -17   1  19        463.70        478.89        18.38 o                         
 -16   1  19         15.76         20.40         4.13 o                         
 -15   1  19          9.37         11.62         4.23 o                         
 -14   1  19          2.45          7.40         3.92 o                         
 -13   1  19         56.24         58.76         4.12 o                         
 -12   1  19         11.33         19.23         3.19 o                         
 -11   1  19        275.57        295.23        10.83 o                         
 -10   1  19        208.40        175.43         6.41 o                         
  -9   1  19        488.34        420.88        14.64 o                         
  -8   1  19         53.76         42.11         4.68 o                         
  -7   1  19        217.50        232.18        15.62 o                         
  -6   1  19        458.44        431.42        19.37 o                         
  -5   1  19         20.31         22.30         4.00 o                         
  -4   1  19        327.94        316.93        12.35 o                         
  -3   1  19       1091.46       1025.16        49.25 o                         
  -2   1  19        128.42        112.17         6.69 o                         
  -1   1  19        463.56        454.46        19.13 o                         
   0   1  19        541.12        512.61        29.86 o                         
   1   1  19        122.67        112.26         9.19 o                         
   2   1  19        300.43        275.45        15.49 o                         
   3   1  19          7.09          6.37         5.09 o                         
   4   1  19        144.22        142.77         9.24 o                         
   5   1  19         69.93         81.25         7.56 o                         
   6   1  19         12.15          4.32         5.98 o                         
   7   1  19          8.71          8.43         6.00 o                         
   8   1  19         65.89         82.99         8.18 o                         
   9   1  19         18.79          9.63        12.68 o                         
  10   1  19         66.29         55.85        15.04 o                         
 -19   2  19         13.77         38.74        12.15 o                         
 -18   2  19          0.60          7.21        15.81 o                         
 -17   2  19         72.30         53.65         6.92 o                         
 -16   2  19          0.29          0.65         4.66 o                         
 -15   2  19        283.04        272.89        11.89 o                         
 -14   2  19        349.90        362.03        18.36 o                         
 -13   2  19          0.00         -1.04         3.85 o                         
 -12   2  19         64.70         72.46         5.53 o                         
 -11   2  19         28.26         32.26         3.60 o                         
 -10   2  19        217.86        214.42         7.95 o                         
  -9   2  19        207.86        205.11        10.43 o                         
  -8   2  19        135.67        128.84         9.32 o                         
  -7   2  19        133.45        123.16         7.45 o                         
  -6   2  19         25.23         35.39         8.90 o                         
  -5   2  19        238.69        233.05        10.80 o                         
  -4   2  19          2.24          7.13         3.49 o                         
  -3   2  19         60.05         55.58         5.13 o                         
  -2   2  19        109.12        122.11         7.24 o                         
  -1   2  19         80.92         64.10         5.66 o                         
   0   2  19          8.36          8.54         4.31 o                         
   1   2  19         30.10         26.81         6.21 o                         
   2   2  19        622.26        650.23        42.10 o                         
   3   2  19         25.02         20.99         5.69 o                         
   4   2  19        445.94        445.64        24.32 o                         
   5   2  19          6.81         11.74         6.47 o                         
   6   2  19         11.30          3.11         7.13 o                         
   7   2  19         18.14         23.20         7.30 o                         
   8   2  19        223.20        255.25        27.05 o                         
   9   2  19          3.82          6.34        12.47 o                         
  10   2  19        100.96        109.95        17.81 o                         
 -19   3  19         13.62         11.77        18.59 o                         
 -18   3  19          2.20          8.57        11.24 o                         
 -17   3  19         31.29         40.58         8.33 o                         
 -16   3  19        152.30        166.56        10.47 o                         
 -15   3  19        353.50        337.43        16.48 o                         
 -14   3  19        267.70        288.97        18.45 o                         
 -13   3  19         49.36         61.70         7.40 o                         
 -12   3  19         79.92         86.86         7.23 o                         
 -11   3  19         35.95         31.30         5.14 o                         
 -10   3  19         94.27        104.34         8.59 o                         
  -9   3  19         59.85         53.28         5.27 o                         
  -8   3  19         95.67         81.50         5.83 o                         
  -7   3  19         13.41         11.19         4.32 o                         
  -6   3  19         87.57         70.89         6.08 o                         
  -5   3  19        158.64        135.21         8.11 o                         
  -4   3  19        184.77        158.09         9.16 o                         
  -3   3  19          7.99         -0.83         4.21 o                         
  -2   3  19         88.78         82.03         6.34 o                         
  -1   3  19         52.69         55.48         5.32 o                         
   0   3  19        234.81        260.46        17.00 o                         
   1   3  19         67.06         52.64        12.43 o                         
   2   3  19         38.61         42.17         8.36 o                         
   3   3  19        116.63        111.56        11.28 o                         
   4   3  19         35.34         36.14         8.66 o                         
   5   3  19         36.94         47.37         7.64 o                         
   6   3  19         63.92         92.29        22.60 o                         
   7   3  19         71.30         74.04        15.69 o                         
 -16   4  19         37.72         42.91        10.11 o                         
 -15   4  19         23.30          9.10         6.80 o                         
 -14   4  19          5.89         -6.23         6.75 o                         
 -13   4  19        228.50        197.35        14.95 o                         
 -12   4  19         34.03         32.44         6.53 o                         
 -11   4  19         36.31         34.30         6.31 o                         
 -10   4  19          0.99          0.80         4.81 o                         
  -9   4  19          8.97          2.40         4.78 o                         
  -8   4  19          2.07          1.15         4.67 o                         
  -7   4  19        396.89        404.91        25.08 o                         
  -6   4  19          6.62          7.68         5.79 o                         
  -5   4  19          0.88         -4.06         5.34 o                         
  -4   4  19        116.38        108.73        10.26 o                         
  -3   4  19         28.83         21.84         6.90 o                         
  -2   4  19         50.42         52.82         6.18 o                         
  -1   4  19         19.16         19.81         6.59 o                         
   0   4  19         33.37         39.84         6.39 o                         
   1   4  19         87.95        112.60         9.63 o                         
   2   4  19          0.22         -2.37         6.62 o                         
   3   4  19         86.14         69.71         8.39 o                         
   4   4  19         19.09         27.69        12.20 o                         
   5   4  19          0.35        -11.96        13.12 o                         
 -11   5  19         77.71         56.79        10.96 o                         
 -10   5  19         19.20         31.29         8.01 o                         
  -9   5  19         32.83         31.73         7.35 o                         
  -8   5  19         21.69         17.43         6.90 o                         
  -7   5  19         26.36         22.67        10.74 o                         
  -6   5  19        124.33         97.04        11.89 o                         
  -5   5  19         64.94         68.89        13.35 o                         
  -4   5  19         33.46         30.98         9.14 o                         
  -3   5  19          2.17          5.14        20.78 o                         
  -2   5  19         47.35         45.15        10.54 o                         
  -1   5  19          0.51          0.50         9.15 o                         
   0   5  19         21.62         32.27        10.36 o                         
   1   5  19         49.43         16.12        15.65 o                         
  -4   6  19        106.38        102.91        17.54 o                         
 -20   0  20         12.42          6.70        10.19 o                         
 -18   0  20        400.45        440.59        27.58 o                         
 -16   0  20          0.57          3.27         5.23 o                         
 -14   0  20        290.94        316.01        21.07 o                         
 -12   0  20        213.68        228.61        21.34 o                         
 -10   0  20         10.92          7.99         4.01 o                         
  -8   0  20       1058.92        933.43        45.57 o                         
  -6   0  20       1613.73       1512.77       124.58 o                         
  -4   0  20        644.67        547.30        49.47 o                         
  -2   0  20       2179.99       2039.68       111.88 o                         
   0   0  20       5243.46       4950.51       377.76 o                         
   2   0  20         23.80         17.02         8.50 o                         
   4   0  20        140.27        163.59        18.66 o                         
   6   0  20        117.98        111.31        25.42 o                         
   8   0  20         63.85         69.75        14.00 o                         
 -20   1  20         18.93         15.63        11.71 o                         
 -19   1  20        108.61        127.98        16.53 o                         
 -18   1  20         37.55         42.15         6.38 o                         
 -17   1  20          0.07         -4.51         4.51 o                         
 -16   1  20        186.41        183.19         7.91 o                         
 -15   1  20         17.07         20.36         4.79 o                         
 -14   1  20          9.69          5.29         4.40 o                         
 -13   1  20          2.18          1.24         3.66 o                         
 -12   1  20          7.20          6.09         3.46 o                         
 -11   1  20        396.03        372.66        20.06 o                         
 -10   1  20       1422.76       1425.86        48.97 o                         
  -9   1  20        264.35        282.48        11.02 o                         
  -8   1  20       1148.17       1116.77        46.72 o                         
  -7   1  20          9.93          8.95         3.64 o                         
  -6   1  20         73.57         61.95         4.64 o                         
  -5   1  20        118.86        114.98         6.74 o                         
  -4   1  20        350.64        306.69        14.95 o                         
  -3   1  20        124.72        104.70         7.26 o                         
  -2   1  20       1006.61        947.76        52.17 o                         
  -1   1  20        716.59        701.40        33.19 o                         
   0   1  20         20.59         20.04         8.34 o                         
   1   1  20        448.73        457.55        27.92 o                         
   2   1  20         50.88         44.38         8.09 o                         
   3   1  20         12.64          4.97         5.62 o                         
   4   1  20        381.40        362.49        16.83 o                         
   5   1  20         35.83         43.96         6.75 o                         
   6   1  20          0.58         -0.22         6.33 o                         
   7   1  20         56.48         72.24         8.78 o                         
   8   1  20          7.61         15.16        13.06 o                         
   9   1  20        131.35        122.26        18.92 o                         
 -18   2  20         35.20         31.99        17.84 o                         
 -17   2  20        200.89        183.38        12.60 o                         
 -16   2  20        141.45        137.77        10.91 o                         
 -15   2  20        175.33        181.54        12.32 o                         
 -14   2  20          6.48         11.15         6.53 o                         
 -13   2  20         49.64         52.66         6.32 o                         
 -12   2  20        232.49        228.44        11.78 o                         
 -11   2  20         16.99         13.53         5.59 o                         
 -10   2  20        111.51         97.97         6.59 o                         
  -9   2  20          4.10          5.06         5.72 o                         
  -8   2  20          2.55         -4.49         4.49 o                         
  -7   2  20         15.64          7.16         4.43 o                         
  -6   2  20        436.35        458.04        24.91 o                         
  -5   2  20        118.73        111.58         8.25 o                         
  -4   2  20         30.80         33.41         8.84 o                         
  -3   2  20         17.50         10.99         5.49 o                         
  -2   2  20         12.15         12.34         4.78 o                         
  -1   2  20        423.11        429.23        18.69 o                         
   0   2  20         12.45         17.01         6.09 o                         
   1   2  20        229.85        227.31        18.26 o                         
   2   2  20         51.27         72.58         7.18 o                         
   3   2  20        197.20        197.50        11.14 o                         
   4   2  20         22.18         23.86         7.14 o                         
   5   2  20        671.21        681.50        33.08 o                         
   6   2  20         18.72          0.90         8.75 o                         
   7   2  20         35.53         42.29         9.52 o                         
   8   2  20          5.94         -6.65        13.31 o                         
 -18   3  20          4.74        -16.43        18.55 o                         
 -17   3  20         74.16         93.52        17.79 o                         
 -16   3  20        173.69        173.03        11.83 o                         
 -15   3  20        439.64        473.08        28.28 o                         
 -14   3  20        203.33        231.52        12.58 o                         
 -13   3  20         23.43         15.94         6.26 o                         
 -12   3  20          0.50         -5.04         5.04 o                         
 -11   3  20         19.44         11.23         5.70 o                         
 -10   3  20         14.83         11.65         4.77 o                         
  -9   3  20         39.53         38.46         5.30 o                         
  -8   3  20        267.88        254.35        22.54 o                         
  -7   3  20         53.44         41.38         5.09 o                         
  -6   3  20         28.92         22.98         5.21 o                         
  -5   3  20         21.39         21.48         6.43 o                         
  -4   3  20         33.02         48.93         6.18 o                         
  -3   3  20         92.33         89.60         7.58 o                         
  -2   3  20        175.66        171.56         9.84 o                         
  -1   3  20         47.27         32.32         7.54 o                         
   0   3  20         20.21         19.90         6.52 o                         
   1   3  20         25.59         46.11        12.78 o                         
   2   3  20        190.56        210.66        26.45 o                         
   3   3  20        120.45        142.69        13.37 o                         
   4   3  20         35.13         35.94        13.60 o                         
   5   3  20          0.28          2.76        17.50 o                         
   6   3  20         53.93         41.42        14.23 o                         
 -16   4  20         13.28         24.10         9.92 o                         
 -15   4  20        212.36        199.62        22.12 o                         
 -14   4  20         77.42         76.09         9.41 o                         
 -13   4  20         84.47         79.63         8.03 o                         
 -12   4  20        365.68        335.55        21.05 o                         
 -11   4  20         22.35         15.64         5.38 o                         
 -10   4  20         14.45          8.22         5.16 o                         
  -9   4  20          7.38         19.34         5.26 o                         
  -8   4  20         40.21         47.33         7.06 o                         
  -7   4  20         43.49         34.90         7.96 o                         
  -6   4  20        319.42        338.37        20.38 o                         
  -5   4  20        124.44        125.66        10.14 o                         
  -4   4  20         43.49         50.25         6.21 o                         
  -3   4  20         11.30         16.31         6.50 o                         
  -2   4  20         24.69         35.01         7.00 o                         
  -1   4  20         11.02          6.80         6.40 o                         
   0   4  20        290.90        303.48        17.18 o                         
   1   4  20          9.03         21.71        11.98 o                         
   2   4  20        205.48        259.93        27.35 o                         
 -11   5  20         26.69         30.21        14.32 o                         
 -10   5  20          7.08         13.89         9.15 o                         
  -9   5  20        117.87        113.81        18.76 o                         
  -8   5  20          5.92         10.81         9.04 o                         
  -7   5  20         14.45         11.62         9.07 o                         
  -6   5  20          2.42          3.95        18.07 o                         
  -5   5  20         40.58         26.65         9.80 o                         
  -4   5  20        160.33        137.23        17.19 o                         
  -3   5  20         24.07         15.46        13.14 o                         
  -2   5  20        195.06        256.11        27.54 o                         
 -17   0  21        215.12        212.39        20.41 o                         
 -15   0  21          7.50          5.77         5.32 o                         
 -13   0  21          0.46         12.51         5.15 o                         
 -11   0  21          2.62         13.11         9.23 o                         
  -9   0  21         15.86          9.17         3.63 o                         
  -7   0  21         16.02         19.25        10.73 o                         
  -5   0  21          0.98          6.11         6.80 o                         
  -3   0  21       1111.86       1035.92        58.69 o                         
  -1   0  21        139.42        135.03        17.44 o                         
   1   0  21        856.65        776.49        45.54 o                         
   3   0  21         54.45         72.88        10.76 o                         
   5   0  21         35.24         30.88        10.29 o                         
   7   0  21        459.02        463.51        59.34 o                         
 -20   1  21         35.03         37.76        12.42 o                         
 -19   1  21         75.20         97.67        14.99 o                         
 -18   1  21        343.69        417.91        36.14 o                         
 -17   1  21        150.01        176.74        10.35 o                         
 -16   1  21          0.47          4.87         4.52 o                         
 -15   1  21          9.10         -0.32         7.28 o                         
 -14   1  21        105.13         93.01        11.24 o                         
 -13   1  21         95.62        118.56         8.29 o                         
 -12   1  21        132.11        162.96        12.42 o                         
 -11   1  21        259.31        229.17        18.92 o                         
 -10   1  21         54.68         53.67         7.06 o                         
  -9   1  21         21.17         13.15         5.95 o                         
  -8   1  21        166.99        146.50         8.75 o                         
  -7   1  21         13.83          7.66         4.98 o                         
  -6   1  21          9.65         22.54         5.08 o                         
  -5   1  21         54.69         59.38         7.16 o                         
  -4   1  21        323.88        269.99        15.22 o                         
  -3   1  21         99.01         86.88         6.82 o                         
  -2   1  21          8.74          6.75         4.89 o                         
  -1   1  21        105.60        106.00         8.05 o                         
   0   1  21         11.27          7.64         5.85 o                         
   1   1  21        250.11        247.08        13.00 o                         
   2   1  21        279.29        279.17        13.79 o                         
   3   1  21         13.30          3.45         6.35 o                         
   4   1  21         20.61         22.60         6.41 o                         
   5   1  21        427.37        394.01        18.45 o                         
   6   1  21         23.14         11.35         9.30 o                         
   7   1  21          0.11         -5.35         8.80 o                         
 -17   2  21         26.39         36.09         8.99 o                         
 -16   2  21        127.62        155.22        13.20 o                         
 -15   2  21         15.94         17.81         7.18 o                         
 -14   2  21        372.37        382.25        27.33 o                         
 -13   2  21          7.57         12.49         6.09 o                         
 -12   2  21          3.05          0.98         6.36 o                         
 -11   2  21          0.93          7.02         5.54 o                         
 -10   2  21         41.21         44.07         6.21 o                         
  -9   2  21          4.96         12.42         5.27 o                         
  -8   2  21        168.59        183.83        15.29 o                         
  -7   2  21          5.72         10.63         5.34 o                         
  -6   2  21        174.45        164.87        14.11 o                         
  -5   2  21         20.03         13.22         7.91 o                         
  -4   2  21        122.11        118.30         9.43 o                         
  -3   2  21         12.78         22.29         6.40 o                         
  -2   2  21        128.72        108.21         8.36 o                         
  -1   2  21          0.64         11.26         5.32 o                         
   0   2  21          0.10         -6.19         6.19 o                         
   1   2  21        155.99        158.52        10.86 o                         
   2   2  21        591.40        594.17        33.31 o                         
   3   2  21          5.78         11.18         7.25 o                         
   4   2  21          6.17         13.68         7.36 o                         
   5   2  21        182.43        190.83        15.87 o                         
   6   2  21         10.29         15.60         9.21 o                         
 -17   3  21        419.19        489.83        31.15 o                         
 -16   3  21         71.63         63.57        10.95 o                         
 -15   3  21         31.20         46.25        12.31 o                         
 -14   3  21         84.51         74.69         9.15 o                         
 -13   3  21          1.64         -0.46         7.37 o                         
 -12   3  21        402.53        424.89        20.01 o                         
 -11   3  21         89.23         95.97         8.00 o                         
 -10   3  21        244.72        246.89        29.05 o                         
  -9   3  21          0.78          7.95         7.95 o                         
  -8   3  21         25.22         23.74         6.10 o                         
  -7   3  21          3.93         15.24         6.07 o                         
  -6   3  21         58.74         57.34         7.70 o                         
  -5   3  21         43.36         45.85         6.39 o                         
  -4   3  21         73.55         81.58         9.37 o                         
  -3   3  21        154.87        178.62        10.97 o                         
  -2   3  21         14.31         24.32         6.69 o                         
  -1   3  21        144.34        156.04        11.10 o                         
   0   3  21         44.80         60.75        13.89 o                         
   1   3  21          0.01         -2.35        12.08 o                         
   2   3  21          2.94          4.11         9.02 o                         
   3   3  21        219.51        274.53        27.99 o                         
   4   3  21         60.33         68.55        15.22 o                         
 -16   4  21          3.31         -2.30        19.37 o                         
 -15   4  21        113.13        120.90        21.68 o                         
 -14   4  21        219.01        247.08        40.06 o                         
 -13   4  21        151.78        132.28        15.68 o                         
 -12   4  21         60.72         76.84         9.63 o                         
 -11   4  21        222.93        251.36        26.57 o                         
 -10   4  21          0.59          6.20         7.02 o                         
  -9   4  21         98.97        114.91        16.78 o                         
  -8   4  21         24.31         18.10         7.86 o                         
  -7   4  21          7.50         13.71         6.71 o                         
  -6   4  21         20.19         37.17        15.52 o                         
  -5   4  21         43.56         47.13        13.07 o                         
  -4   4  21          1.39         -3.53         6.53 o                         
  -3   4  21         59.94         71.54         8.44 o                         
  -2   4  21         18.02         21.54        12.72 o                         
  -1   4  21          0.86          1.08        12.78 o                         
 -11   5  21         16.19         37.71        15.31 o                         
 -10   5  21         17.80         22.73        14.13 o                         
  -9   5  21          0.02         -5.94        13.11 o                         
  -8   5  21        105.40         94.09        17.16 o                         
  -7   5  21         84.71         57.21        15.77 o                         
  -6   5  21         48.36         47.29        14.71 o                         
  -5   5  21        128.23        111.99        18.08 o                         
 -16   0  22         29.45         38.18        10.20 o                         
 -14   0  22        402.63        454.09        69.21 o                         
 -12   0  22         24.60         20.58         7.75 o                         
 -10   0  22        265.81        261.49        18.70 o                         
  -8   0  22        864.28        802.42        73.79 o                         
  -6   0  22        615.16        606.37        45.27 o                         
  -4   0  22         51.26         39.83         8.32 o                         
  -2   0  22        419.19        356.03        23.46 o                         
   0   0  22         12.54         20.30        12.45 o                         
   2   0  22         19.50         38.41        10.16 o                         
   4   0  22        107.27        126.25        13.98 o                         
   6   0  22         38.44         20.57        13.77 o                         
 -17   1  22         82.00         91.21        12.66 o                         
 -16   1  22        220.41        216.44        10.56 o                         
 -15   1  22        232.99        263.87        15.83 o                         
 -14   1  22          3.59          3.99         7.09 o                         
 -13   1  22         56.87         56.13         6.76 o                         
 -12   1  22         23.84         27.79         6.60 o                         
 -11   1  22         63.85         65.70         8.63 o                         
 -10   1  22        113.30        119.49         9.55 o                         
  -9   1  22         12.76         12.71         5.35 o                         
  -8   1  22        151.12        148.27        10.12 o                         
  -7   1  22         72.27         68.50         6.50 o                         
  -6   1  22         33.85         35.67         7.95 o                         
  -5   1  22         50.62         48.67         7.18 o                         
  -4   1  22        334.35        325.65        15.20 o                         
  -3   1  22          8.41         -1.57         4.89 o                         
  -2   1  22          6.42         -5.06         5.06 o                         
  -1   1  22        142.97        139.65         8.97 o                         
   0   1  22          1.96         -6.60         6.60 o                         
   1   1  22         59.45         68.06         7.16 o                         
   2   1  22        765.96        707.97        29.52 o                         
   3   1  22        281.35        264.26        16.86 o                         
   4   1  22         58.04         55.76         7.59 o                         
   5   1  22        325.24        344.81        19.34 o                         
   6   1  22         18.80         12.81        10.76 o                         
 -17   2  22         60.75         58.45        12.06 o                         
 -16   2  22          0.11         -9.05         9.05 o                         
 -15   2  22         18.20         14.82         7.34 o                         
 -14   2  22        212.35        227.21        14.67 o                         
 -13   2  22        712.00        768.60        51.22 o                         
 -12   2  22         84.35         77.77         8.45 o                         
 -11   2  22          9.04         16.16         6.08 o                         
 -10   2  22         57.35         39.88         7.44 o                         
  -9   2  22          1.42          4.55         5.66 o                         
  -8   2  22        216.33        193.03        22.14 o                         
  -7   2  22        477.99        483.71        23.29 o                         
  -6   2  22         20.89         49.02        17.92 o                         
  -5   2  22         41.62         48.46        18.18 o                         
  -4   2  22         68.03         72.27         7.97 o                         
  -3   2  22         76.06         69.69         8.60 o                         
  -2   2  22         51.81         37.07         6.19 o                         
  -1   2  22        128.47        130.99        10.05 o                         
   0   2  22          2.56         -0.83         6.76 o                         
   1   2  22         53.58         61.04         7.20 o                         
   2   2  22        110.15        126.35        10.40 o                         
   3   2  22        216.35        246.83        18.64 o                         
   4   2  22          5.78          1.10        11.48 o                         
 -16   3  22         10.23         19.72        11.86 o                         
 -15   3  22         10.93         15.09        11.44 o                         
 -14   3  22          0.01          8.43         8.56 o                         
 -13   3  22         67.76         79.11         9.57 o                         
 -12   3  22         56.20         66.49         7.89 o                         
 -11   3  22        541.60        565.10        33.14 o                         
 -10   3  22          7.26         -5.95         6.48 o                         
  -9   3  22        165.99        179.41        13.85 o                         
  -8   3  22         90.21         91.03         7.97 o                         
  -7   3  22         29.75         26.09         6.42 o                         
  -6   3  22        118.40        132.22        10.55 o                         
  -5   3  22          0.18          0.16         6.12 o                         
  -4   3  22         16.32         13.84         6.18 o                         
  -3   3  22        110.70        128.20        10.24 o                         
  -2   3  22          7.17         -5.34         6.74 o                         
  -1   3  22         16.47         13.36         8.83 o                         
   0   3  22          3.80         13.35        11.97 o                         
   1   3  22        140.47        146.54        19.95 o                         
 -13   4  22         30.18        -11.05        17.02 o                         
 -12   4  22        254.20        248.01        20.21 o                         
 -11   4  22         39.42         45.17        25.09 o                         
 -10   4  22        120.02        123.22        13.30 o                         
  -9   4  22         38.20         45.70        21.05 o                         
  -8   4  22          1.27         -6.40         8.62 o                         
  -7   4  22          7.50          3.27         8.61 o                         
  -6   4  22        263.78        310.97        34.46 o                         
  -5   4  22        119.99        102.95        17.42 o                         
  -4   4  22          2.27         -4.37        12.75 o                         
  -3   4  22         32.00         29.39        13.55 o                         
 -15   0  23        470.18        592.89       105.91 o                         
 -13   0  23          1.03         -3.43         8.45 o                         
 -11   0  23        300.53        269.50        27.91 o                         
  -9   0  23         75.49         48.23         9.47 o                         
  -7   0  23          3.90         10.59        12.62 o                         
  -5   0  23         32.35         21.46         8.32 o                         
  -3   0  23          7.07         12.53         9.97 o                         
  -1   0  23         15.58         -5.56        12.52 o                         
   1   0  23          7.30          4.83        11.33 o                         
   3   0  23         15.25          7.07         9.89 o                         
 -16   1  23         18.05         15.60         7.47 o                         
 -15   1  23         83.08         52.35        17.21 o                         
 -14   1  23        165.03        159.09        18.88 o                         
 -13   1  23          1.11         -6.52         6.98 o                         
 -12   1  23         52.33         27.86        17.64 o                         
 -11   1  23        170.24        180.05        21.80 o                         
 -10   1  23        273.47        277.19        20.65 o                         
  -9   1  23          6.28          5.18         5.66 o                         
  -8   1  23         86.84        106.83         8.89 o                         
  -7   1  23         60.96         41.60         6.18 o                         
  -6   1  23         10.95          2.77         6.59 o                         
  -5   1  23         14.65          8.49         6.38 o                         
  -4   1  23          0.49          3.63         8.70 o                         
  -3   1  23         14.99         17.97         5.41 o                         
  -2   1  23         58.67         66.12         6.86 o                         
  -1   1  23        156.19        152.87        11.02 o                         
   0   1  23         75.56         79.89         8.67 o                         
   1   1  23         10.59         11.73         6.17 o                         
   2   1  23          4.88          6.05         6.48 o                         
   3   1  23         68.32         60.40         8.82 o                         
   4   1  23         62.77         95.65        21.39 o                         
   5   1  23         12.68          8.68        21.58 o                         
 -16   2  23        273.08        347.11        31.89 o                         
 -15   2  23         14.64         33.97         9.91 o                         
 -14   2  23         46.52         67.21         9.21 o                         
 -13   2  23         71.25         71.56         8.04 o                         
 -12   2  23        408.52        481.49        26.82 o                         
 -11   2  23          8.64         11.60         6.39 o                         
 -10   2  23        130.40        132.73        17.61 o                         
  -9   2  23          6.27          4.38         5.98 o                         
  -8   2  23          6.05          8.59         5.94 o                         
  -7   2  23          0.22         -6.89         6.89 o                         
  -6   2  23        395.64        398.40        38.59 o                         
  -5   2  23         75.28         65.35        10.80 o                         
  -4   2  23        173.00        186.82        12.53 o                         
  -3   2  23          6.27          8.12         5.84 o                         
  -2   2  23        160.09        141.33        11.21 o                         
  -1   2  23         25.18         17.18         6.20 o                         
   0   2  23        231.72        230.07        14.41 o                         
   1   2  23        189.31        230.82        20.41 o                         
   2   2  23         45.90         70.28        14.27 o                         
 -16   3  23          3.84         17.71        12.48 o                         
 -15   3  23         12.95         13.68        11.18 o                         
 -14   3  23         15.36          3.20        11.53 o                         
 -13   3  23        284.42        298.73        21.99 o                         
 -12   3  23        126.04        127.03        10.35 o                         
 -11   3  23          2.61         -5.15         6.78 o                         
 -10   3  23         12.65         12.58         8.49 o                         
  -9   3  23         45.82         63.30         8.58 o                         
  -8   3  23         84.11         68.83         7.90 o                         
  -7   3  23          0.71         -4.50         6.32 o                         
  -6   3  23        117.93        101.15         9.97 o                         
  -5   3  23         23.53         16.34         6.41 o                         
  -4   3  23          3.45          2.97        10.24 o                         
  -3   3  23         13.10         10.54         7.06 o                         
  -2   3  23        211.88        160.46        20.56 o                         
 -16   0  24        129.99        147.67        17.74 o                         
 -14   0  24       1290.02       1333.22       266.18 o                         
 -12   0  24        324.23        393.99        75.41 o                         
 -10   0  24        235.70        239.14        26.41 o                         
  -8   0  24        200.72        156.26        14.11 o                         
  -6   0  24         20.08         10.75        13.16 o                         
  -4   0  24         16.32         12.39         8.78 o                         
  -2   0  24        140.92        132.00        13.45 o                         
   0   0  24         57.30         76.49        14.88 o                         
   2   0  24          1.02          4.13        15.73 o                         
 -16   1  24        219.80        287.50        19.65 o                         
 -15   1  24         12.39         -8.81        11.34 o                         
 -14   1  24          1.73         13.31         8.64 o                         
 -13   1  24          0.26          9.77         7.35 o                         
 -12   1  24         40.36         36.26         8.01 o                         
 -11   1  24        338.93        336.68        28.23 o                         
 -10   1  24        435.74        454.30        23.04 o                         
  -9   1  24        177.90        183.78        13.34 o                         
  -8   1  24         90.04        106.68        12.84 o                         
  -7   1  24         25.82         21.16         5.97 o                         
  -6   1  24         65.33         48.95         8.01 o                         
  -5   1  24         68.97         72.85        10.36 o                         
  -4   1  24         92.02         89.90         7.81 o                         
  -3   1  24          5.36          9.85         5.86 o                         
  -2   1  24          2.19          2.93         5.92 o                         
  -1   1  24         91.98         92.19         9.14 o                         
   0   1  24        116.15        106.35        11.40 o                         
   1   1  24         26.51          7.88        15.55 o                         
   2   1  24          0.04        -12.45        16.54 o                         
   3   1  24         38.88         44.21        18.96 o                         
 -16   2  24         32.86         29.02        12.29 o                         
 -15   2  24        171.83        231.86        24.47 o                         
 -14   2  24         50.70         71.43        14.95 o                         
 -13   2  24        129.68        112.97        11.24 o                         
 -12   2  24          0.52          5.73         6.99 o                         
 -11   2  24         40.13         34.97         7.19 o                         
 -10   2  24        159.48        169.62        16.93 o                         
  -9   2  24        296.92        325.93        30.96 o                         
  -8   2  24         15.16         18.06         6.39 o                         
  -7   2  24          0.06         -0.33         7.18 o                         
  -6   2  24         15.70         23.50        10.02 o                         
  -5   2  24         14.83         -2.66        13.46 o                         
  -4   2  24         73.67         74.25         8.06 o                         
  -3   2  24        176.08        196.11        11.31 o                         
  -2   2  24        135.33        131.93         9.44 o                         
  -1   2  24         13.39         11.04        17.01 o                         
 -12   3  24        213.34        251.88        28.04 o                         
 -11   3  24        103.83        139.05        31.39 o                         
 -10   3  24          4.78         -3.07        14.96 o                         
  -9   3  24         26.70         44.78         9.28 o                         
  -8   3  24         81.58         81.04        10.27 o                         
  -7   3  24         27.04         34.06         8.87 o                         
 -15   0  25         68.77         87.76        15.32 o                         
 -13   0  25        145.81        160.10        19.72 o                         
 -11   0  25         12.21         -3.71        16.01 o                         
  -9   0  25        118.47        122.94        13.20 o                         
  -7   0  25        653.42        608.23        51.30 o                         
  -5   0  25          1.18          9.15         9.02 o                         
  -3   0  25        155.56        150.52        14.63 o                         
  -1   0  25         58.07         62.28        16.89 o                         
 -16   1  25          4.35         16.74        12.00 o                         
 -15   1  25         87.05        129.42        17.56 o                         
 -14   1  25        250.85        328.99        30.93 o                         
 -13   1  25          0.70         -3.99         8.58 o                         
 -12   1  25         97.18        110.01        10.41 o                         
 -11   1  25         45.48         51.22         8.76 o                         
 -10   1  25        302.42        308.35        20.65 o                         
  -9   1  25        785.67        826.90        42.37 o                         
  -8   1  25        174.19        164.77        11.83 o                         
  -7   1  25          3.99         -0.47         6.34 o                         
  -6   1  25          5.67         -2.88         7.61 o                         
  -5   1  25          1.98          3.30         7.31 o                         
  -4   1  25         42.06         39.76         6.73 o                         
  -3   1  25         46.13         50.49         6.98 o                         
  -2   1  25          5.50         15.48        15.41 o                         
  -1   1  25         72.59         63.47        18.07 o                         
   0   1  25          7.06         12.17        16.33 o                         
   1   1  25          0.84        -11.16        18.34 o                         
 -16   2  25        141.88        179.95        21.16 o                         
 -15   2  25          0.00         -7.80        12.92 o                         
 -14   2  25         41.25         80.78        15.65 o                         
 -13   2  25         49.78         56.40        14.15 o                         
 -12   2  25         99.26         91.57        12.09 o                         
 -11   2  25         81.51         73.82         9.60 o                         
 -10   2  25        186.24        198.82        13.81 o                         
  -9   2  25         68.44         80.83        10.48 o                         
  -8   2  25         24.15         22.73         7.71 o                         
  -7   2  25          5.04          1.26         7.50 o                         
  -6   2  25        103.33        107.01        13.59 o                         
  -5   2  25          6.50         -2.51        16.38 o                         
  -4   2  25         12.62         36.77        18.15 o                         
  -3   2  25         28.66         31.03        17.65 o                         
  -2   2  25         13.42         14.26        17.69 o                         
 -10   3  25        113.09        106.00        23.18 o                         
  -9   3  25         28.21         44.70        20.65 o                         
  -8   3  25          2.41        -21.12        21.12 o                         
 -16   0  26          6.43         -4.30        11.86 o                         
 -14   0  26        601.87        864.94        71.21 o                         
 -12   0  26         94.36        143.76        18.97 o                         
 -10   0  26         36.57         18.76        11.23 o                         
  -8   0  26        621.15        655.68        52.00 o                         
  -6   0  26        517.63        535.82        33.77 o                         
 -16   1  26         32.87         33.77        13.70 o                         
 -15   1  26         64.26        107.32        12.06 o                         
 -14   1  26         93.27         89.83        16.24 o                         
 -13   1  26         46.99         69.73        14.20 o                         
 -12   1  26        378.12        475.37        30.55 o                         
 -11   1  26          9.49         -0.73         8.84 o                         
 -10   1  26         69.85         74.45        11.27 o                         
  -9   1  26         28.55         43.16        10.14 o                         
  -8   1  26         20.54          7.75        15.51 o                         
  -7   1  26        193.83        212.43        26.15 o                         
  -6   1  26         13.60         20.26        15.86 o                         
  -5   1  26          0.05          1.29        15.67 o                         
  -4   1  26          1.53         11.60        15.70 o                         
  -3   1  26         28.01         28.98        17.11 o                         
  -8   2  26          0.57         11.89        18.55 o                         
  -7   2  26         27.05          3.98        18.20 o                         
  -6   2  26         19.78         10.64        18.44 o                         
  -5   2  26        249.69        307.78        34.17 o                         
  -4   2  26          5.13          9.40        18.48 o                         
  -3   2  26         30.95        -22.50        22.50 o                         
                                                                                
