# Supplementary material for: Hydrogen-bonded mol­ecular salts of reduced benzo­thia­zole derivatives with carboxyl­ates: a robust [image](8) supra­molecular motif (even when disordered)
Source: Acta Crystallogr E Crystallogr Commun. 2019 Jan 8;75(Pt 2):167–74. doi: 10.1107/S2056989018018224 (PMC6362640; doi:10.1107/S2056989018018224)
Supplement: Supplementary file 5 [file e-75-00167-IVsup5.hkl]

data_IV                                                                         
_shelx_title '   ABER94 model for ABER95  CrysAlis p4p export at Wed Mar 07 10:0
_shelx_refln_list_code          4                                               
_shelx_F_calc_maximum      154.54                                               
_exptl_crystal_F_000       576.00                                               
_reflns_d_resolution_high  0.7307                                               
                                                                                
loop_                                                                           
 _space_group_symop_operation_xyz                                               
 'x, y, z'                                                                      
 '-x, y+1/2, -z'                                                                
                                                                                
_cell_length_a     9.0259                                                       
_cell_length_b    14.7314                                                       
_cell_length_c    11.1993                                                       
_cell_angle_alpha  90.000                                                       
_cell_angle_beta  101.943                                                       
_cell_angle_gamma  90.000                                                       
                                                                                
_shelx_F_squared_multiplier     1.000                                           
                                                                                
loop_                                                                           
 _refln_index_h                                                                 
 _refln_index_k                                                                 
 _refln_index_l                                                                 
 _refln_F_squared_calc                                                          
 _refln_F_squared_meas                                                          
 _refln_F_squared_sigma                                                         
 _refln_observed_status                                                         
   0 -18   0        167.84         75.65        35.89 o                         
   1 -18   0          0.01          3.93        23.43 o                         
   1 -17   0         46.86         35.81        22.10 o                         
   2 -17   0         10.74        -25.41        31.95 o                         
   3 -17   0         24.54         32.31        33.81 o                         
   0 -16   0         32.23         17.83        28.59 o                         
   1 -16   0         17.30         16.77        25.70 o                         
   2 -16   0          0.33         -2.98        27.89 o                         
   3 -16   0         40.30         48.77        30.75 o                         
   4 -16   0         79.73        145.70        36.09 o                         
   5 -16   0          6.01         28.97        32.63 o                         
   1 -15   0        112.73        110.84        31.00 o                         
   2 -15   0         10.75         19.58        25.16 o                         
   3 -15   0         14.18         31.45        27.34 o                         
   4 -15   0          9.73        -23.24        28.64 o                         
   5 -15   0         38.14         21.14        29.10 o                         
   6 -15   0         43.51         93.90        33.68 o                         
   0 -14   0         91.00        132.85        29.08 o                         
   1 -14   0         24.48          7.80        24.49 o                         
   2 -14   0         69.06         78.44        27.43 o                         
   3 -14   0         16.50         21.31        24.72 o                         
   4 -14   0        145.80        194.89        34.55 o                         
   5 -14   0          3.39        -25.39        28.13 o                         
   6 -14   0         38.47         17.78        28.73 o                         
   1 -13   0         12.33         -6.25        12.60 o                         
   2 -13   0        141.81        208.64        30.59 o                         
   3 -13   0         22.19         59.15        24.16 o                         
   4 -13   0        120.83        143.67        28.64 o                         
   5 -13   0        135.50        125.99        31.46 o                         
   6 -13   0         12.35        -16.65        26.60 o                         
   7 -13   0         11.58         20.97        29.72 o                         
   0 -12   0        354.55        370.65        29.35 o                         
   1 -12   0         31.97         44.04        12.78 o                         
   2 -12   0        100.73        108.16        12.78 o                         
   3 -12   0         71.75         47.57        21.08 o                         
   4 -12   0         64.26         92.89        23.34 o                         
   5 -12   0         30.15         63.83        25.32 o                         
   6 -12   0         10.58         20.78        24.37 o                         
   7 -12   0         68.67         71.65        30.73 o                         
   8 -12   0         36.48         37.22        31.32 o                         
   1 -11   0        275.29        305.00        15.58 o                         
   2 -11   0          9.86         12.64         6.37 o                         
   3 -11   0        374.69        352.06        28.45 o                         
   4 -11   0        111.19         98.22        14.22 o                         
   5 -11   0          9.58         29.81        19.43 o                         
   6 -11   0         63.61         64.31        17.15 o                         
   7 -11   0         22.06         25.39        17.84 o                         
   8 -11   0          0.59        -14.96        19.50 o                         
   0 -10   0         25.57         42.72        13.75 o                         
   1 -10   0         30.77         24.87         3.59 o                         
   2 -10   0        205.91        218.30        10.82 o                         
   3 -10   0        201.09        193.95        10.45 o                         
   4 -10   0        193.48        171.73        16.63 o                         
   5 -10   0         82.80         80.85        19.01 o                         
   6 -10   0        311.24        276.56        25.49 o                         
   7 -10   0         79.40         89.79        18.64 o                         
   8 -10   0          8.13          3.58        18.81 o                         
   9 -10   0          8.90         65.44        23.68 o                         
   1  -9   0        722.13        694.69        37.59 o                         
   2  -9   0        371.23        375.55        32.88 o                         
   3  -9   0        124.50        119.18         6.91 o                         
   4  -9   0         22.59         19.18         5.76 o                         
   5  -9   0        199.74        215.89        15.12 o                         
   6  -9   0        204.99        177.59        20.57 o                         
   7  -9   0         96.71         91.45        22.53 o                         
   8  -9   0         37.35         54.12        19.61 o                         
   9  -9   0         32.44         45.29        21.05 o                         
  10  -9   0          9.50        -38.11        40.20 o                         
   0  -8   0         62.45         69.70        12.52 o                         
   1  -8   0        136.23        127.88         9.60 o                         
   2  -8   0        803.54        825.17        24.22 o                         
   3  -8   0        531.25        566.21        18.80 o                         
   4  -8   0        125.51        125.61         7.68 o                         
   5  -8   0          8.01         11.25         7.11 o                         
   6  -8   0        345.67        356.31        22.28 o                         
   7  -8   0        248.43        266.53        48.27 o                         
   8  -8   0          4.20         17.29        16.74 o                         
   9  -8   0         19.54         11.22        20.36 o                         
  10  -8   0         58.16         62.99        36.85 o                         
   1  -7   0        284.20        269.88        11.63 o                         
   2  -7   0       1307.10       1274.38        36.64 o                         
   3  -7   0       1869.81       1911.09        57.26 o                         
   4  -7   0        280.58        276.51        11.56 o                         
   5  -7   0        598.35        555.55        20.41 o                         
   6  -7   0        135.47        122.84        12.94 o                         
   7  -7   0        501.54        485.98        27.65 o                         
   8  -7   0         64.08         59.20        18.00 o                         
   9  -7   0          3.93          5.46        19.82 o                         
  10  -7   0         10.48         35.85        28.81 o                         
   0  -6   0       1653.46       1553.46        80.20 o                         
   1  -6   0         80.34         83.74         5.26 o                         
   2  -6   0        329.95        305.01        13.78 o                         
   3  -6   0        626.02        650.52        20.99 o                         
   4  -6   0         68.55         64.58         5.91 o                         
   5  -6   0        790.79        807.24        30.97 o                         
   6  -6   0        109.45        127.31        11.25 o                         
   7  -6   0        921.90        897.22        43.64 o                         
   8  -6   0          1.16          8.51        19.35 o                         
   9  -6   0         66.12         33.22        19.62 o                         
  10  -6   0         66.00         64.93        25.62 o                         
   1  -5   0        386.88        690.99        61.51 o                         
   2  -5   0         66.96         63.24         4.36 o                         
   3  -5   0        324.64        291.70        11.16 o                         
   4  -5   0         55.67         55.67         5.45 o                         
   5  -5   0        188.80        192.35        23.74 o                         
   6  -5   0         24.86         29.93         8.16 o                         
   7  -5   0        510.13        459.81        25.99 o                         
   8  -5   0         99.02        123.78        20.57 o                         
   9  -5   0          2.22          0.68        15.45 o                         
  10  -5   0         20.28         36.57        18.64 o                         
  11  -5   0         26.44         53.80        38.14 o                         
   0  -4   0       1033.90       1133.56        59.26 o                         
   1  -4   0        106.12        107.26         8.32 o                         
   2  -4   0         41.20         35.95         4.22 o                         
   3  -4   0        485.17        523.10        17.80 o                         
   4  -4   0        236.50        215.54        10.06 o                         
   5  -4   0          8.92         10.46        11.19 o                         
   6  -4   0        158.12        151.74        10.75 o                         
   7  -4   0        148.01        174.75        16.96 o                         
   8  -4   0          0.05          8.26        15.45 o                         
   9  -4   0          7.41          7.21        15.16 o                         
  10  -4   0          8.00         16.76        17.60 o                         
  11  -4   0         73.36         61.12        36.18 o                         
   1  -3   0        106.34        109.89         5.51 o                         
   2  -3   0        109.19        111.98         5.35 o                         
   3  -3   0        523.79        558.04        19.21 o                         
   4  -3   0         11.33          4.82         5.43 o                         
   5  -3   0        384.38        388.02        21.92 o                         
   6  -3   0        138.08        130.00         9.88 o                         
   7  -3   0        101.55        101.13        11.66 o                         
   8  -3   0        189.05        154.22        16.99 o                         
   9  -3   0         89.68         85.86        17.05 o                         
  10  -3   0         15.34         -1.42        17.50 o                         
  11  -3   0         33.03          3.17        33.83 o                         
   0  -2   0       1704.55       1652.29        81.64 o                         
   1  -2   0       1015.58        997.32        30.17 o                         
   2  -2   0       1033.00       1132.04        34.04 o                         
   3  -2   0         25.27         29.28         4.91 o                         
   4  -2   0        531.90        577.03        20.64 o                         
   5  -2   0        124.43        141.24         9.07 o                         
   6  -2   0         89.02         91.39         8.87 o                         
   7  -2   0        131.13        117.07        13.23 o                         
   8  -2   0         32.21         53.18        13.51 o                         
   9  -2   0          4.11          6.69        13.93 o                         
  10  -2   0        152.88        162.60        33.21 o                         
  11  -2   0          6.28         55.79        32.58 o                         
   1  -1   0       4603.19       4544.90       145.10 o                         
   2  -1   0       1465.83       1491.12        57.54 o                         
   3  -1   0        578.10        533.49        23.47 o                         
   4  -1   0       1605.72       1732.73        66.72 o                         
   5  -1   0       2103.22       2069.56        68.92 o                         
   6  -1   0         29.30         35.77         6.68 o                         
   7  -1   0        118.38        120.53        15.12 o                         
   8  -1   0         88.65        110.38        13.20 o                         
   9  -1   0        174.96        161.31        28.18 o                         
  10  -1   0         19.51         25.05        22.63 o                         
  11  -1   0         13.61         27.02        29.73 o                         
   1   0   0       4847.87       5325.18       155.10 o                         
   2   0   0        634.34        664.61        30.21 o                         
   3   0   0        178.90        151.73         7.20 o                         
   4   0   0         82.35         89.46         6.97 o                         
   5   0   0         29.22         33.13         6.11 o                         
   6   0   0         67.64         70.99         9.25 o                         
   7   0   0        118.96        123.82        12.45 o                         
   8   0   0        200.59        188.24        21.69 o                         
   9   0   0         29.14          7.39        37.68 o                         
  10   0   0        291.25        325.06        30.53 o                         
  11   0   0          0.01         14.83        26.32 o                         
   1   1   0       4582.86       4537.14       145.11 o                         
   2   1   0       1484.24       1504.18        48.59 o                         
   3   1   0        587.65        505.27        15.61 o                         
   4   1   0       1604.13       1707.29        51.39 o                         
   5   1   0       2120.30       2107.42        63.26 o                         
   6   1   0         30.53         38.20         7.83 o                         
   7   1   0        119.26        125.55        14.61 o                         
   8   1   0         85.44         60.15        13.88 o                         
   9   1   0        175.22        147.27        20.96 o                         
  10   1   0         19.97         41.02        16.73 o                         
   0   2   0       1709.75       1573.31       107.03 o                         
   1   2   0       1011.95       1101.72        43.45 o                         
   2   2   0       1036.06       1130.57        42.01 o                         
   3   2   0         22.32         28.88         6.78 o                         
   4   2   0        532.85        531.39        20.86 o                         
   5   2   0        123.28        134.78         9.50 o                         
   6   2   0         93.79         97.98        10.86 o                         
   7   2   0        130.04        137.84        16.36 o                         
   8   2   0         31.29         20.29        13.90 o                         
   9   2   0          3.68         16.72        12.62 o                         
  10   2   0        151.95        172.96        20.06 o                         
   1   3   0        120.49        103.05         6.29 o                         
   2   3   0        101.75        120.46         6.12 o                         
   3   3   0        514.41        523.26        19.68 o                         
   4   3   0         10.50         -4.57         4.57 o                         
   5   3   0        383.40        387.47        15.04 o                         
   6   3   0        141.24        128.23        10.97 o                         
   7   3   0         98.26        106.92        10.93 o                         
   8   3   0        186.66        164.91        14.37 o                         
   9   3   0         87.22         76.66        14.96 o                         
  10   3   0         15.54          5.01        28.75 o                         
   0   4   0       1033.17       1123.95        85.92 o                         
   1   4   0        105.02         99.48         5.03 o                         
   2   4   0         37.69         43.81         3.99 o                         
   3   4   0        496.76        554.38        18.95 o                         
   4   4   0        243.91        219.03         9.62 o                         
   5   4   0          8.41          8.39         5.06 o                         
   6   4   0        151.88        137.51         8.88 o                         
   7   4   0        151.13        136.96        14.26 o                         
   8   4   0          0.11         10.46        11.99 o                         
   9   4   0          6.94         -1.73        12.73 o                         
  10   4   0          8.34         43.24        24.65 o                         
   1   5   0        379.84        623.63        37.72 o                         
   2   5   0         72.04         56.54         4.71 o                         
   3   5   0        312.75        300.79        11.52 o                         
   4   5   0         52.15         48.99         5.53 o                         
   5   5   0        182.85        171.80         8.72 o                         
   6   5   0         23.94         23.64         8.86 o                         
   7   5   0        505.65        465.87        22.23 o                         
   8   5   0         96.87         80.75        15.41 o                         
   9   5   0          2.64          6.83        12.83 o                         
  10   5   0         19.72         55.47        67.62 o                         
   0   6   0       1649.56       1470.77        80.85 o                         
   1   6   0         80.80         73.85        16.59 o                         
   2   6   0        321.16        290.95        12.01 o                         
   3   6   0        634.26        627.66        21.43 o                         
   4   6   0         67.71         65.65         6.00 o                         
   5   6   0        784.15        796.21        31.94 o                         
   6   6   0        110.78        108.67         8.99 o                         
   7   6   0        927.40        928.47        35.38 o                         
   8   6   0          1.84         10.01        10.68 o                         
   9   6   0         66.56         53.83        21.17 o                         
  10   6   0         66.35         26.98        27.47 o                         
   1   7   0        283.26        244.70        12.26 o                         
   2   7   0       1325.63       1289.18        48.31 o                         
   3   7   0       1869.26       1861.27        57.82 o                         
   4   7   0        282.06        279.21        13.07 o                         
   5   7   0        609.32        580.36        22.93 o                         
   6   7   0        132.51        133.57         9.75 o                         
   7   7   0        498.80        509.32        22.95 o                         
   8   7   0         65.54         63.11        18.14 o                         
   9   7   0          4.02         20.94        20.62 o                         
  10   7   0         10.77         41.85        36.14 o                         
   0   8   0         67.16         56.12        16.02 o                         
   1   8   0        136.82        120.80        19.04 o                         
   2   8   0        805.57        852.69        47.87 o                         
   3   8   0        528.02        544.13        27.87 o                         
   4   8   0        122.56        130.25        10.26 o                         
   5   8   0          8.04         13.72         7.07 o                         
   6   8   0        352.32        413.39        18.86 o                         
   7   8   0        250.44        287.23        16.46 o                         
   8   8   0          3.92         21.90        19.65 o                         
   9   8   0         19.93         48.48        23.39 o                         
  10   8   0         57.87        111.55        41.25 o                         
   1   9   0        724.61        747.35        32.84 o                         
   2   9   0        366.16        419.84        33.57 o                         
   3   9   0        126.36        128.12         8.81 o                         
   4   9   0         22.96         32.60         7.52 o                         
   5   9   0        198.16        185.77        12.30 o                         
   6   9   0        205.35        232.65        13.85 o                         
   7   9   0         96.96         97.30        15.00 o                         
   8   9   0         37.54         28.63        20.93 o                         
   9   9   0         33.04         54.06        28.58 o                         
  10   9   0          9.62         26.85        38.28 o                         
   0  10   0         25.83         18.82        22.55 o                         
   1  10   0         29.37         39.25        11.82 o                         
   2  10   0        211.60        243.86        13.70 o                         
   3  10   0        198.93        193.88        10.81 o                         
   4  10   0        197.93        169.98        12.93 o                         
   5  10   0         82.34        107.44        11.91 o                         
   6  10   0        304.86        336.47        17.25 o                         
   7  10   0         79.43         48.54        20.52 o                         
   8  10   0          7.89          6.38        22.73 o                         
   9  10   0          8.95         44.66        27.12 o                         
  10  10   0         20.53         52.03        42.18 o                         
   1  11   0        274.55        251.53        28.12 o                         
   2  11   0          8.42         13.07         6.97 o                         
   3  11   0        370.64        355.52        20.14 o                         
   4  11   0        110.48        103.46        10.05 o                         
   5  11   0          9.52         13.28         8.71 o                         
   6  11   0         65.26         62.16         9.79 o                         
   7  11   0         22.55         43.20        22.14 o                         
   8  11   0          0.70         -8.99        24.81 o                         
   0  12   0        353.62        321.35        41.41 o                         
   1  12   0         30.66         18.13        16.44 o                         
   2  12   0         94.98         84.04         9.42 o                         
   3  12   0         73.58         60.61        12.68 o                         
   4  12   0         63.13         60.87         9.48 o                         
   5  12   0         30.72         38.34        15.64 o                         
   6  12   0         10.60         13.51        21.33 o                         
   7  12   0         68.42         42.89        34.34 o                         
   8  12   0         35.16         40.28        38.90 o                         
   1  13   0         12.59         24.02        19.35 o                         
   2  13   0        144.53        118.30        21.57 o                         
   3  13   0         21.59         38.94        10.55 o                         
   4  13   0        122.36        106.87        12.43 o                         
   5  13   0        133.11        157.11        31.81 o                         
   6  13   0         12.81          5.50        49.34 o                         
   7  13   0         10.49         52.52        62.57 o                         
   0  14   0         91.86         78.05        30.92 o                         
   1  14   0         25.67         25.43        20.75 o                         
   2  14   0         70.55         49.22        21.29 o                         
   3  14   0         17.84         41.52        21.58 o                         
   4  14   0        143.90        151.59        26.24 o                         
   5  14   0          3.27          5.89        51.52 o                         
   1  15   0        111.18        133.61        26.53 o                         
   2  15   0          9.88         34.06        22.29 o                         
   3  15   0         13.42         42.55        22.25 o                         
   4  15   0         10.15         33.85        50.81 o                         
   5  15   0         38.65         44.11        57.70 o                         
   6  15   0         45.20        131.59        71.40 o                         
   0  16   0         32.26          3.60        35.73 o                         
   1  16   0         17.51         14.55        24.70 o                         
   2  16   0          0.23          4.20        24.61 o                         
   3  16   0         41.04         90.88        53.22 o                         
   4  16   0         80.07         54.17        54.48 o                         
   5  16   0          6.06        -13.42        60.17 o                         
   1  17   0         47.29         65.68        28.35 o                         
   2  17   0         10.58         34.41        27.34 o                         
   3  17   0         24.28         85.23        55.13 o                         
   4  17   0         37.65         38.29        63.83 o                         
   0  18   0        167.45        151.00        50.59 o                         
   1  18   0          0.03         -8.19        31.17 o                         
   2  18   0         26.65         -5.37        52.18 o                         
   3  18   0          8.81        115.07        64.21 o                         
   1  19   0          4.88        -10.15        52.41 o                         
   2  19   0         11.98         68.61        57.53 o                         
  -1 -18   1          8.59         18.98        32.32 o                         
   0 -18   1          0.37          3.20        23.32 o                         
   1 -18   1         23.26         38.00        32.88 o                         
  -3 -17   1          7.09         39.47        33.98 o                         
  -2 -17   1         26.51         -6.43        31.51 o                         
  -1 -17   1         14.47        -22.26        22.26 o                         
   0 -17   1         34.38         37.43        22.48 o                         
   1 -17   1         54.70        114.27        49.31 o                         
   2 -17   1         25.98         49.18        29.48 o                         
   3 -17   1         13.87         31.57        31.56 o                         
  -5 -16   1          4.54         25.83        31.30 o                         
  -4 -16   1          0.05         -9.43        30.22 o                         
  -3 -16   1          2.65        -27.67        30.73 o                         
  -2 -16   1         19.56         15.18        29.04 o                         
  -1 -16   1         42.94         28.54        25.80 o                         
   0 -16   1        123.24        154.57        25.12 o                         
   1 -16   1         88.99        120.93        27.21 o                         
   2 -16   1          8.82          2.91        27.32 o                         
   3 -16   1         20.86         14.84        28.63 o                         
   4 -16   1          3.24         21.32        29.10 o                         
   5 -16   1         35.63         37.86        32.83 o                         
  -6 -15   1          3.23          3.16        30.76 o                         
  -5 -15   1         14.37         -3.03        29.56 o                         
  -4 -15   1         83.41        103.06        32.43 o                         
  -3 -15   1         25.73         40.32        29.18 o                         
  -2 -15   1         22.06         11.40        26.97 o                         
  -1 -15   1          2.99         25.23        19.47 o                         
   0 -15   1        134.13        109.92        31.99 o                         
   1 -15   1         43.24         24.18        26.60 o                         
   2 -15   1         53.04         16.45        26.52 o                         
   3 -15   1         99.78         72.45        29.56 o                         
   4 -15   1         14.50        -11.42        29.31 o                         
   5 -15   1         50.43         59.29        32.11 o                         
   6 -15   1          3.57          6.22        32.32 o                         
  -6 -14   1          9.86          5.93        28.65 o                         
  -5 -14   1         37.40         85.68        30.70 o                         
  -4 -14   1         33.19         49.37        25.79 o                         
  -3 -14   1         24.25         13.41        25.19 o                         
  -2 -14   1         37.32         23.65        25.04 o                         
  -1 -14   1         22.50         21.28        23.09 o                         
   0 -14   1        122.95        173.86        28.27 o                         
   1 -14   1         42.35         63.13        25.57 o                         
   2 -14   1         31.98         81.32        26.33 o                         
   3 -14   1         16.93         38.97        25.79 o                         
   4 -14   1        116.29        143.87        32.28 o                         
   5 -14   1          9.09         -2.80        27.75 o                         
   6 -14   1         65.44         78.96        30.81 o                         
  -7 -13   1         35.30         39.19        30.07 o                         
  -6 -13   1         13.34         47.24        27.32 o                         
  -5 -13   1         25.18         55.80        26.13 o                         
  -4 -13   1         18.81          5.08        22.43 o                         
  -3 -13   1         23.70         37.24        22.90 o                         
  -2 -13   1         21.70         43.86        22.11 o                         
  -1 -13   1        414.38        455.81        31.13 o                         
   0 -13   1          3.06          1.72        10.41 o                         
   1 -13   1        147.36        158.18        25.55 o                         
   2 -13   1        219.92        238.25        33.27 o                         
   3 -13   1         28.42         45.70        22.83 o                         
   4 -13   1         33.71         39.53        23.99 o                         
   5 -13   1          4.40         23.44        25.05 o                         
   6 -13   1        107.66        140.05        32.10 o                         
   7 -13   1         11.88        -15.07        28.67 o                         
  -8 -12   1          9.22         15.63        29.19 o                         
  -7 -12   1          7.45          2.85        27.66 o                         
  -6 -12   1        116.25        123.18        29.26 o                         
  -5 -12   1         87.70         73.96        25.64 o                         
  -4 -12   1         78.22         42.20        22.95 o                         
  -3 -12   1        237.24        216.91        31.60 o                         
  -2 -12   1         13.35         18.73        11.76 o                         
  -1 -12   1         18.76         38.84        11.70 o                         
   0 -12   1         78.18         77.50        18.54 o                         
   1 -12   1         17.00         19.73        10.52 o                         
   2 -12   1        539.96        505.83        26.56 o                         
   3 -12   1          1.61         24.32        20.64 o                         
   4 -12   1        264.11        285.94        35.25 o                         
   5 -12   1         23.49         24.21        24.06 o                         
   6 -12   1         49.70         28.56        25.17 o                         
   7 -12   1         73.97         82.88        30.11 o                         
   8 -12   1          4.67        -32.35        32.35 o                         
  -9 -11   1         15.02         18.69        31.63 o                         
  -8 -11   1         80.88         61.14        21.27 o                         
  -7 -11   1         41.42         64.95        30.32 o                         
  -6 -11   1         99.00         83.28        16.33 o                         
  -5 -11   1         37.37         39.86        36.59 o                         
  -4 -11   1         93.46         94.42        15.07 o                         
  -3 -11   1        306.38        289.03        19.02 o                         
  -2 -11   1         72.83         73.74         9.97 o                         
  -1 -11   1        161.52        146.58        16.78 o                         
   0 -11   1         48.31         70.36        13.81 o                         
   1 -11   1         62.24         53.55        11.82 o                         
   2 -11   1        257.88        258.67        24.18 o                         
   3 -11   1        124.10        142.22        12.44 o                         
   4 -11   1        139.65        118.87        16.76 o                         
   5 -11   1        258.40        257.09        23.50 o                         
   6 -11   1         27.02         39.21        17.12 o                         
   7 -11   1        246.60        211.07        25.98 o                         
   8 -11   1         37.51         50.04        29.49 o                         
  -9 -10   1         49.74         78.28        22.72 o                         
  -8 -10   1         35.58         26.75        18.55 o                         
  -7 -10   1        150.18        168.86        21.65 o                         
  -6 -10   1        125.90        121.96        43.11 o                         
  -5 -10   1         39.15         26.90        11.96 o                         
  -4 -10   1        105.11         95.85        12.83 o                         
  -3 -10   1        506.71        492.81        15.89 o                         
  -2 -10   1        294.60        287.55        12.38 o                         
  -1 -10   1         41.17         41.68         4.44 o                         
   0 -10   1        519.86        558.35        32.08 o                         
   1 -10   1         27.14         21.02         4.83 o                         
   2 -10   1         29.55         59.87         9.66 o                         
   3 -10   1        159.60        151.65         8.98 o                         
   4 -10   1        165.43        136.97        12.87 o                         
   5 -10   1          1.29          0.00        16.41 o                         
   6 -10   1         55.16         46.40        16.18 o                         
   7 -10   1        230.62        222.97        25.37 o                         
   8 -10   1         81.10         90.84        22.09 o                         
   9 -10   1          0.61         18.26        36.10 o                         
 -10  -9   1         11.63        -27.00        35.44 o                         
  -9  -9   1          0.10         12.85        19.77 o                         
  -8  -9   1         24.92          8.16        17.11 o                         
  -7  -9   1        106.45        144.75        18.89 o                         
  -6  -9   1        102.91         77.62        34.68 o                         
  -5  -9   1        849.03        875.33        38.41 o                         
  -4  -9   1        658.31        670.52        22.48 o                         
  -3  -9   1        151.21        142.56        10.76 o                         
  -2  -9   1        249.70        253.34        12.69 o                         
  -1  -9   1         24.77         21.12         3.97 o                         
   0  -9   1        174.27        166.53        21.94 o                         
   1  -9   1         11.60          9.26         4.80 o                         
   2  -9   1         18.23         12.36         4.73 o                         
   3  -9   1        727.95        723.21        24.10 o                         
   4  -9   1          4.43          5.52         6.07 o                         
   5  -9   1         97.39        104.23        13.18 o                         
   6  -9   1        205.46        202.94        24.42 o                         
   7  -9   1        152.57        125.10        20.50 o                         
   8  -9   1         28.20         39.40        19.48 o                         
   9  -9   1          8.44         48.67        22.45 o                         
 -10  -8   1         15.36         -8.91        32.55 o                         
  -9  -8   1         47.95         60.15        20.95 o                         
  -8  -8   1         34.18         41.56        20.36 o                         
  -7  -8   1        234.35        203.17        26.76 o                         
  -6  -8   1        290.87        299.66        17.80 o                         
  -5  -8   1          3.66          1.40         5.80 o                         
  -4  -8   1        250.79        273.68        11.04 o                         
  -3  -8   1        548.76        548.89        18.82 o                         
  -2  -8   1         18.98          9.46         2.94 o                         
  -1  -8   1        128.23        141.53        12.39 o                         
   0  -8   1         41.12         32.78         3.74 o                         
   1  -8   1         67.42         66.07         6.28 o                         
   2  -8   1         61.10         66.32         5.71 o                         
   3  -8   1        583.55        554.17        19.64 o                         
   4  -8   1        106.83        104.48         7.80 o                         
   5  -8   1         75.80         91.26         9.21 o                         
   6  -8   1        205.53        202.81        16.23 o                         
   7  -8   1        143.49        130.24        20.09 o                         
   8  -8   1         58.99         30.42        19.08 o                         
   9  -8   1          0.72         10.41        17.87 o                         
  10  -8   1         35.57        -20.42        39.21 o                         
 -10  -7   1          7.46         16.97        21.92 o                         
  -9  -7   1          3.68         -2.78        18.62 o                         
  -8  -7   1        212.53        174.08        21.97 o                         
  -7  -7   1          2.09          4.38        11.29 o                         
  -6  -7   1        585.71        537.92        28.61 o                         
  -5  -7   1        508.64        536.54        22.53 o                         
  -4  -7   1         46.56         55.12         5.21 o                         
  -3  -7   1        791.13        781.59        24.07 o                         
  -2  -7   1        233.74        226.21         9.57 o                         
  -1  -7   1        176.78        173.46         7.96 o                         
   0  -7   1        250.08        212.84         8.85 o                         
   1  -7   1          8.35          9.37         3.74 o                         
   2  -7   1        255.62        245.49         9.96 o                         
   3  -7   1         56.02         57.50         7.04 o                         
   4  -7   1         24.26         22.40         5.82 o                         
   5  -7   1        140.62        143.10         9.33 o                         
   6  -7   1         42.84         30.17        10.94 o                         
   7  -7   1        141.17        124.19        19.10 o                         
   8  -7   1         11.29         17.33        34.49 o                         
   9  -7   1         10.61         22.25        17.60 o                         
  10  -7   1        102.59         84.72        44.65 o                         
 -11  -6   1         48.19        135.88        41.38 o                         
 -10  -6   1          7.05        -13.70        21.86 o                         
  -9  -6   1          5.39        -15.83        18.51 o                         
  -8  -6   1         24.83         24.97        15.51 o                         
  -7  -6   1        167.48        177.46        15.20 o                         
  -6  -6   1        241.99        250.92        13.57 o                         
  -5  -6   1         21.44         24.51         7.16 o                         
  -4  -6   1         60.15         55.62         6.53 o                         
  -3  -6   1         27.09         16.88         3.99 o                         
  -2  -6   1        368.30        336.38        13.02 o                         
  -1  -6   1         24.77         23.75         3.80 o                         
   0  -6   1        691.24        646.78        22.39 o                         
   1  -6   1       1448.39       1452.52        40.25 o                         
   2  -6   1        407.09        401.15        14.17 o                         
   3  -6   1        944.74        934.63        30.37 o                         
   4  -6   1        349.89        316.55        13.11 o                         
   5  -6   1        301.20        277.39        14.85 o                         
   6  -6   1        226.25        218.71        16.82 o                         
   7  -6   1        108.54         98.87        17.35 o                         
   8  -6   1         20.66         11.72        17.01 o                         
   9  -6   1          2.97         20.05        16.40 o                         
  10  -6   1          7.38         68.59        20.51 o                         
 -11  -5   1        124.86        127.63        41.06 o                         
 -10  -5   1          2.57          6.26        17.33 o                         
  -9  -5   1         21.84         21.00        28.98 o                         
  -8  -5   1         69.15         22.18        15.65 o                         
  -7  -5   1        340.39        294.25        18.85 o                         
  -6  -5   1         72.39         83.06         8.85 o                         
  -5  -5   1        646.98        674.69        27.66 o                         
  -4  -5   1         57.87         53.17         6.40 o                         
  -3  -5   1        114.62        107.60         8.07 o                         
  -2  -5   1        796.07        773.13        23.62 o                         
  -1  -5   1       1127.71       1142.40        34.83 o                         
   0  -5   1       6155.12       6304.46       183.54 o                         
   1  -5   1        786.96        770.04        22.35 o                         
   2  -5   1         62.81         66.05         5.05 o                         
   3  -5   1        313.75        293.07        11.47 o                         
   4  -5   1         34.58         40.86         5.80 o                         
   5  -5   1        987.37        996.48        39.55 o                         
   6  -5   1        205.11        202.81        13.70 o                         
   7  -5   1        258.78        255.26        24.53 o                         
   8  -5   1         12.82         12.75        22.25 o                         
   9  -5   1          9.25         26.01        16.75 o                         
  10  -5   1         83.16        102.37        21.32 o                         
 -11  -4   1         73.02        126.93        38.17 o                         
 -10  -4   1        198.26        240.37        36.95 o                         
  -9  -4   1          6.72         19.54        17.97 o                         
  -8  -4   1        140.91        121.01        18.46 o                         
  -7  -4   1        625.05        618.67        31.35 o                         
  -6  -4   1          0.26          0.10         7.01 o                         
  -5  -4   1        115.22        116.97         8.27 o                         
  -4  -4   1         52.70         57.88         6.95 o                         
  -3  -4   1        207.34        183.85         7.64 o                         
  -2  -4   1       4249.86       4209.58       121.27 o                         
  -1  -4   1       1376.82       1288.28        35.43 o                         
   0  -4   1      13035.26      12485.88       358.60 o                         
   1  -4   1        337.47        338.10        11.55 o                         
   2  -4   1         71.28         92.23         7.29 o                         
   3  -4   1        942.36        981.70        31.04 o                         
   4  -4   1        795.00        824.37        30.00 o                         
   5  -4   1         64.36         58.90         7.71 o                         
   6  -4   1         29.15         26.84         8.85 o                         
   7  -4   1        125.78        129.58        15.02 o                         
   8  -4   1        306.85        306.23        28.82 o                         
   9  -4   1         12.38         -6.33        16.39 o                         
  10  -4   1        155.53        163.83        22.59 o                         
  11  -4   1          9.67        -28.33        35.92 o                         
 -12  -3   1         24.89        -39.94        39.94 o                         
 -11  -3   1         53.98         75.76        33.14 o                         
 -10  -3   1         31.91         41.67        17.23 o                         
  -9  -3   1         39.79         27.34        14.60 o                         
  -8  -3   1         63.73         38.08        15.53 o                         
  -7  -3   1        660.69        601.72        27.38 o                         
  -6  -3   1         58.91         60.01         8.04 o                         
  -5  -3   1        685.06        641.43        23.73 o                         
  -4  -3   1       2976.81       3029.77        97.40 o                         
  -3  -3   1        571.69        575.20        22.02 o                         
  -2  -3   1       1353.12       1314.13        42.23 o                         
  -1  -3   1        501.85        480.28        14.89 o                         
   0  -3   1      23882.85      24513.89       688.29 o                         
   1  -3   1        458.08        474.49        14.59 o                         
   2  -3   1       1032.46       1082.86        32.37 o                         
   3  -3   1       5789.07       5827.42       169.44 o                         
   4  -3   1        314.63        335.18        15.28 o                         
   5  -3   1       1893.79       1813.22        68.97 o                         
   6  -3   1        103.01        108.60        14.19 o                         
   7  -3   1        149.51        134.25        13.97 o                         
   8  -3   1         18.25         19.60        13.91 o                         
   9  -3   1        155.17        141.20        19.10 o                         
  10  -3   1         29.29         24.53        18.46 o                         
  11  -3   1         16.80         36.66        33.52 o                         
 -11  -2   1         22.01         -8.35        29.27 o                         
 -10  -2   1        116.90        117.80        19.12 o                         
  -9  -2   1        310.64        342.47        30.99 o                         
  -8  -2   1         70.04         41.32        13.52 o                         
  -7  -2   1        603.83        579.70        26.21 o                         
  -6  -2   1         88.55         67.24         8.15 o                         
  -5  -2   1          5.17          1.93         5.66 o                         
  -4  -2   1       1306.54       1425.81        46.14 o                         
  -3  -2   1        472.89        490.30        19.17 o                         
  -2  -2   1       3967.56       3650.17       115.72 o                         
  -1  -2   1       9879.45       9624.25       301.73 o                         
   0  -2   1       8033.33       7771.34       227.25 o                         
   1  -2   1        769.48        823.30        24.99 o                         
   2  -2   1        509.74        526.94        16.82 o                         
   3  -2   1       3019.61       2980.72       108.08 o                         
   4  -2   1        136.80        112.34         9.42 o                         
   5  -2   1         58.86         44.69         6.97 o                         
   6  -2   1         32.76         37.65         7.81 o                         
   7  -2   1        218.97        174.39        15.24 o                         
   8  -2   1          9.15          0.24        13.11 o                         
   9  -2   1         52.34         45.78        16.18 o                         
  10  -2   1        113.61        144.95        21.01 o                         
  11  -2   1         36.79         -3.10        33.14 o                         
 -11  -1   1         28.48         43.27        28.10 o                         
 -10  -1   1          5.34          1.08        15.65 o                         
  -9  -1   1         73.58         50.87        14.82 o                         
  -8  -1   1         45.19         43.93        11.71 o                         
  -7  -1   1        155.54        159.97        15.26 o                         
  -6  -1   1         57.57         62.77         7.68 o                         
  -5  -1   1         14.04         14.14         5.60 o                         
  -4  -1   1        631.10        647.93        21.70 o                         
  -3  -1   1        220.66        189.53         7.91 o                         
  -2  -1   1       3170.78       2898.78       110.76 o                         
  -1  -1   1       1505.29       1429.75        45.10 o                         
   0  -1   1        348.07        322.12        10.74 o                         
   1  -1   1       1622.27       1642.34        44.94 o                         
   2  -1   1       1874.54       1968.94        53.49 o                         
   3  -1   1       1005.06       1010.34        44.60 o                         
   4  -1   1          3.65         -5.45         5.45 o                         
   5  -1   1       1255.17       1147.42        40.05 o                         
   6  -1   1         32.77         24.79         7.63 o                         
   7  -1   1        158.73        170.66        18.47 o                         
   8  -1   1         29.83         28.59        12.84 o                         
   9  -1   1        125.78        113.78        17.57 o                         
  10  -1   1          9.87         14.45        17.58 o                         
  11  -1   1         33.21         48.71        31.64 o                         
 -11   0   1        107.21         74.11        29.35 o                         
 -10   0   1          5.51         12.86        23.70 o                         
  -9   0   1         33.82         34.49        14.20 o                         
  -8   0   1         18.66          3.72        13.97 o                         
  -7   0   1        174.17        186.06        11.04 o                         
  -6   0   1        101.36        110.20         8.43 o                         
  -5   0   1          0.11         -3.75         5.54 o                         
  -4   0   1       2579.51       2749.40        81.84 o                         
  -3   0   1         13.51          7.97         3.75 o                         
  -2   0   1          5.43         11.09         3.97 o                         
  -1   0   1        217.54        244.91        11.79 o                         
   0   0   1         26.53         35.36         5.64 o                         
   1   0   1        339.81        340.87        10.81 o                         
   2   0   1        921.30        846.86        36.55 o                         
   3   0   1       1169.28       1236.16        53.15 o                         
   4   0   1        581.85        567.27        21.32 o                         
   5   0   1         86.65         60.42         7.31 o                         
   6   0   1         84.94         89.98         9.53 o                         
   7   0   1        131.93        118.90        12.81 o                         
   8   0   1          0.23          3.95        11.61 o                         
   9   0   1         40.28         24.33        17.48 o                         
  10   0   1          0.12          2.75        19.74 o                         
  11   0   1          5.13         53.26        30.60 o                         
 -11   1   1         27.14         34.32        36.63 o                         
 -10   1   1          4.52          6.99        14.69 o                         
  -9   1   1         76.22         78.03        14.85 o                         
  -8   1   1         43.73         77.25        13.20 o                         
  -7   1   1        152.46        145.08        10.79 o                         
  -6   1   1         60.34         56.87        11.32 o                         
  -5   1   1         12.72          5.40         5.40 o                         
  -4   1   1        623.02        682.58        24.19 o                         
  -3   1   1        209.90        194.66         8.81 o                         
  -2   1   1       3194.15       2968.65        85.08 o                         
  -1   1   1       1562.19       1381.42        45.10 o                         
   0   1   1        349.66        306.14        13.09 o                         
   1   1   1       1618.21       1631.16        59.33 o                         
   2   1   1       1852.54       1895.94        81.38 o                         
   3   1   1        988.26       1043.93        38.83 o                         
   4   1   1          3.90         -0.32         5.27 o                         
   5   1   1       1253.23       1155.23        44.80 o                         
   6   1   1         33.00         36.92         8.37 o                         
   7   1   1        158.49        128.88        15.30 o                         
   8   1   1         30.74         12.36        15.69 o                         
   9   1   1        120.81        125.49        20.07 o                         
  10   1   1         10.16         -4.20        19.68 o                         
  11   1   1         35.18         17.25        27.17 o                         
 -11   2   1         21.01         24.12        36.13 o                         
 -10   2   1        118.65        131.38        25.69 o                         
  -9   2   1        307.98        333.02        20.06 o                         
  -8   2   1         68.52         61.58        15.46 o                         
  -7   2   1        615.64        578.00        23.97 o                         
  -6   2   1         87.12         80.33         7.01 o                         
  -5   2   1          4.51         -2.45         5.33 o                         
  -4   2   1       1308.60       1358.47        46.29 o                         
  -3   2   1        489.71        461.99        17.28 o                         
  -2   2   1       3920.14       3476.91       149.77 o                         
  -1   2   1       9854.96       9204.03       389.85 o                         
   0   2   1       8021.68       8193.48       393.87 o                         
   1   2   1        773.20        844.51        71.59 o                         
   2   2   1        496.46        494.38        30.31 o                         
   3   2   1       3053.44       2996.76       126.10 o                         
   4   2   1        129.91        124.81         9.74 o                         
   5   2   1         60.43         60.26         9.44 o                         
   6   2   1         31.30         25.19        10.02 o                         
   7   2   1        217.82        218.66        15.24 o                         
   8   2   1         10.40         -2.27        11.83 o                         
   9   2   1         52.28         61.76        21.55 o                         
  10   2   1        114.90        125.42        23.66 o                         
 -11   3   1         54.79          3.46        37.36 o                         
 -10   3   1         31.30         25.10        14.71 o                         
  -9   3   1         39.83         53.37        13.32 o                         
  -8   3   1         64.17         57.55        11.11 o                         
  -7   3   1        652.02        607.39        24.94 o                         
  -6   3   1         58.82         59.91         7.78 o                         
  -5   3   1        685.37        638.00        21.67 o                         
  -4   3   1       2983.76       3000.56        88.93 o                         
  -3   3   1        570.29        553.85        17.97 o                         
  -2   3   1       1368.89       1248.98        49.54 o                         
  -1   3   1        499.17        479.72        18.23 o                         
   0   3   1      23882.28      22333.01      1192.47 o                         
   1   3   1        449.05        402.49        30.71 o                         
   2   3   1       1044.52       1030.49        39.99 o                         
   3   3   1       5742.39       5704.43       207.99 o                         
   4   3   1        315.16        338.64        16.35 o                         
   5   3   1       1895.12       1877.56        62.43 o                         
   6   3   1        102.90        103.61        10.32 o                         
   7   3   1        152.78        154.79        13.63 o                         
   8   3   1         16.98         26.58        14.02 o                         
   9   3   1        155.48        127.30        17.63 o                         
  10   3   1         29.85         -0.66        16.90 o                         
 -11   4   1         73.47        135.77        41.76 o                         
 -10   4   1        197.07        248.70        36.05 o                         
  -9   4   1          7.82         29.72        11.91 o                         
  -8   4   1        138.60        119.81        12.20 o                         
  -7   4   1        631.83        584.72        27.29 o                         
  -6   4   1          0.08         -2.52         5.59 o                         
  -5   4   1        114.49        119.06         6.75 o                         
  -4   4   1         55.76         56.27         4.62 o                         
  -3   4   1        211.61        197.15         8.26 o                         
  -2   4   1       4275.24       4303.37       132.84 o                         
  -1   4   1       1380.59       1274.71        46.30 o                         
   0   4   1      13037.01      11863.96       880.92 o                         
   1   4   1        356.17        323.73        13.74 o                         
   2   4   1         74.56         75.45         5.88 o                         
   3   4   1        956.99       1018.06        34.41 o                         
   4   4   1        792.95        874.44        30.79 o                         
   5   4   1         63.29         66.67        10.86 o                         
   6   4   1         29.04         27.17         7.10 o                         
   7   4   1        126.68        150.51        13.46 o                         
   8   4   1        306.98        306.51        19.86 o                         
   9   4   1         12.31         33.26        14.09 o                         
  10   4   1        155.11        152.31        20.47 o                         
 -11   5   1        124.82        195.05        46.86 o                         
 -10   5   1          2.92          4.35        23.83 o                         
  -9   5   1         21.14         40.70        12.45 o                         
  -8   5   1         67.67         73.31        10.02 o                         
  -7   5   1        338.34        292.53        15.15 o                         
  -6   5   1         77.07         68.53         7.00 o                         
  -5   5   1        647.46        642.94        21.77 o                         
  -4   5   1         53.19         41.83         4.45 o                         
  -3   5   1        112.91        110.33         6.63 o                         
  -2   5   1        797.04        772.73        25.86 o                         
  -1   5   1       1121.66       1121.23        58.89 o                         
   0   5   1       6153.78       6349.72       319.54 o                         
   1   5   1        791.23        753.44        29.17 o                         
   2   5   1         59.68         53.27         6.53 o                         
   3   5   1        309.94        295.66        12.74 o                         
   4   5   1         34.67         33.36         5.95 o                         
   5   5   1        991.55       1004.08        36.45 o                         
   6   5   1        202.84        195.83        12.09 o                         
   7   5   1        259.95        253.65        15.97 o                         
   8   5   1         12.80         20.06        11.86 o                         
   9   5   1         10.42         -0.34        18.30 o                         
  10   5   1         83.85        109.54        29.19 o                         
 -11   6   1         49.12         42.05        39.95 o                         
 -10   6   1          6.76        -10.65        28.73 o                         
  -9   6   1          5.37          7.15        37.11 o                         
  -8   6   1         25.97         33.36        10.44 o                         
  -7   6   1        168.17        163.44        16.42 o                         
  -6   6   1        235.86        241.07        11.40 o                         
  -5   6   1         23.96         28.50         6.45 o                         
  -4   6   1         58.15         52.16         5.18 o                         
  -3   6   1         29.47         19.65         4.49 o                         
  -2   6   1        364.61        335.55        13.87 o                         
  -1   6   1         25.85         16.19         5.87 o                         
   0   6   1        690.79        642.87        30.37 o                         
   1   6   1       1434.61       1382.40        47.63 o                         
   2   6   1        415.51        418.26        18.71 o                         
   3   6   1        945.62        983.04        33.83 o                         
   4   6   1        355.42        344.60        14.94 o                         
   5   6   1        303.30        297.98        13.23 o                         
   6   6   1        232.15        255.69        14.11 o                         
   7   6   1        105.36         76.61        11.63 o                         
   8   6   1         20.49          6.20        12.44 o                         
   9   6   1          3.00         -4.30        14.48 o                         
  10   6   1          7.20         10.05        28.22 o                         
 -10   7   1          6.91        -29.09        29.09 o                         
  -9   7   1          3.57         -2.31        33.25 o                         
  -8   7   1        210.13        194.22        34.65 o                         
  -7   7   1          2.22          2.26         8.95 o                         
  -6   7   1        594.98        559.57        25.42 o                         
  -5   7   1        507.07        484.13        17.86 o                         
  -4   7   1         45.95         41.08         7.06 o                         
  -3   7   1        774.21        737.67        26.33 o                         
  -2   7   1        228.71        215.58        11.33 o                         
  -1   7   1        176.90        154.53        21.58 o                         
   0   7   1        250.43        232.26        14.75 o                         
   1   7   1         10.11         14.28         4.32 o                         
   2   7   1        250.82        247.93        21.41 o                         
   3   7   1         59.43         52.87         6.83 o                         
   4   7   1         25.39         17.52         6.23 o                         
   5   7   1        140.72        153.40        11.02 o                         
   6   7   1         44.41         62.46         9.26 o                         
   7   7   1        139.71        158.06        13.59 o                         
   8   7   1         11.09          1.74        12.25 o                         
   9   7   1          9.94         59.06        75.77 o                         
  10   7   1        102.00         80.08        40.12 o                         
 -10   8   1         15.29          3.23        29.96 o                         
  -9   8   1         47.77         43.89        25.35 o                         
  -8   8   1         35.67         69.03        22.60 o                         
  -7   8   1        231.13        236.86        13.59 o                         
  -6   8   1        287.97        252.96        12.78 o                         
  -5   8   1          3.30          3.99         7.84 o                         
  -4   8   1        247.61        257.49        12.23 o                         
  -3   8   1        554.66        520.20        19.98 o                         
  -2   8   1         17.47         11.38         3.89 o                         
  -1   8   1        132.32        141.29        10.03 o                         
   0   8   1         39.53         30.25         9.17 o                         
   1   8   1         65.60         53.55        11.30 o                         
   2   8   1         58.37         59.19         6.34 o                         
   3   8   1        595.55        605.31        22.03 o                         
   4   8   1        102.94        112.55        10.31 o                         
   5   8   1         74.49         76.43         9.50 o                         
   6   8   1        199.67        209.08        22.00 o                         
   7   8   1        146.98        148.85        13.72 o                         
   8   8   1         58.40         67.53        13.89 o                         
   9   8   1          0.70        -12.13        26.27 o                         
  10   8   1         35.92         14.25        40.52 o                         
 -10   9   1         11.05         -3.11        36.20 o                         
  -9   9   1          0.09         12.47        26.84 o                         
  -8   9   1         24.29         15.35        25.00 o                         
  -7   9   1        108.02         97.22        10.38 o                         
  -6   9   1        102.11         69.75         8.54 o                         
  -5   9   1        846.43        892.96        57.32 o                         
  -4   9   1        666.13        682.33        25.74 o                         
  -3   9   1        150.70        149.01         9.74 o                         
  -2   9   1        251.15        228.50        14.43 o                         
  -1   9   1         24.24         26.86        11.42 o                         
   0   9   1        174.42        184.99        21.27 o                         
   1   9   1         12.79         25.55        11.36 o                         
   2   9   1         19.25         17.96         6.36 o                         
   3   9   1        718.40        684.95        27.02 o                         
   4   9   1          4.57         11.77         7.49 o                         
   5   9   1         98.63         81.34        10.23 o                         
   6   9   1        204.68        217.49        14.56 o                         
   7   9   1        150.27        167.35        16.62 o                         
   8   9   1         29.44         69.26        25.28 o                         
   9   9   1          8.56        -14.65        28.55 o                         
  10   9   1         13.82         54.05        42.31 o                         
 -10  10   1         17.93         31.98        38.99 o                         
  -9  10   1         51.07         73.19        35.37 o                         
  -8  10   1         35.11         57.75        39.66 o                         
  -7  10   1        147.94        193.08        26.76 o                         
  -6  10   1        125.90        112.61        10.23 o                         
  -5  10   1         39.66         37.36         7.47 o                         
  -4  10   1        105.08         91.82         9.22 o                         
  -3  10   1        510.90        455.44        50.50 o                         
  -2  10   1        294.38        273.25        16.77 o                         
  -1  10   1         40.68         47.30        24.36 o                         
   0  10   1        521.36        504.82        24.27 o                         
   1  10   1         25.82         35.17        16.26 o                         
   2  10   1         30.15         46.34        11.84 o                         
   3  10   1        153.69        149.26        10.34 o                         
   4  10   1        164.43        174.49        12.18 o                         
   5  10   1          1.25         -5.26        10.64 o                         
   6  10   1         57.23         67.38        13.48 o                         
   7  10   1        232.11        240.29        25.50 o                         
   8  10   1         80.50         95.85        26.61 o                         
   9  10   1          0.63        -40.50        40.50 o                         
  10  10   1         39.27         64.11        45.60 o                         
  -8  11   1         81.93        149.48        29.48 o                         
  -7  11   1         42.75         64.16        24.09 o                         
  -6  11   1         98.15        123.40        16.11 o                         
  -5  11   1         38.12         38.26         8.02 o                         
  -4  11   1         93.66         95.67        10.02 o                         
  -3  11   1        304.53        326.92        17.11 o                         
  -2  11   1         75.13         64.22         9.51 o                         
  -1  11   1        159.52        181.90        19.42 o                         
   0  11   1         48.47         56.97        19.54 o                         
   1  11   1         64.85         64.32        14.67 o                         
   2  11   1        254.21        276.73        15.10 o                         
   3  11   1        130.75        135.51        10.41 o                         
   4  11   1        140.71        144.46        11.24 o                         
   5  11   1        258.76        264.96        17.77 o                         
   6  11   1         25.79         21.01        13.56 o                         
   7  11   1        246.60        278.96        29.80 o                         
   8  11   1         38.09         96.91        28.65 o                         
  -8  12   1          9.38         -6.74        61.90 o                         
  -7  12   1          7.35        -15.24        29.68 o                         
  -6  12   1        116.49        139.64        24.94 o                         
  -5  12   1         86.86        107.90        10.79 o                         
  -4  12   1         78.76         68.03        14.99 o                         
  -3  12   1        236.87        246.41        17.18 o                         
  -2  12   1         12.82         12.47        15.82 o                         
  -1  12   1         18.32          1.40        27.17 o                         
   0  12   1         78.05        104.13        33.55 o                         
   1  12   1         16.63         22.93        15.14 o                         
   2  12   1        548.47        487.76        23.99 o                         
   3  12   1          1.49         -7.48         7.48 o                         
   4  12   1        263.17        264.39        15.36 o                         
   5  12   1         22.52         15.38        10.24 o                         
   6  12   1         46.75         68.70        36.07 o                         
   7  12   1         73.66         82.75        27.17 o                         
  -7  13   1         35.71         58.88        58.74 o                         
  -4  13   1         18.99         39.89        11.86 o                         
  -3  13   1         22.22         25.46        19.36 o                         
  -2  13   1         22.35         12.27        16.86 o                         
  -1  13   1        415.05        391.13        30.15 o                         
   0  13   1          3.22          4.66        28.71 o                         
   1  13   1        146.70        165.81        21.03 o                         
   2  13   1        214.69        205.03        26.55 o                         
   3  13   1         27.88         35.38        13.55 o                         
   4  13   1         34.45         40.23        13.27 o                         
   5  13   1          4.52        -15.69        15.69 o                         
   6  13   1        109.49        162.74        58.11 o                         
   7  13   1         13.07         82.81        56.05 o                         
  -7  14   1         30.10        -42.43        63.03 o                         
  -6  14   1          9.84         40.53        54.26 o                         
  -5  14   1         37.46         59.28        37.47 o                         
  -4  14   1         33.17         16.42        17.30 o                         
  -3  14   1         26.04         32.15        18.07 o                         
  -2  14   1         35.30         21.04        18.43 o                         
  -1  14   1         22.64         19.27        18.68 o                         
   0  14   1        122.56        102.87        24.31 o                         
   1  14   1         41.94         40.28        19.08 o                         
   2  14   1         31.51         19.54        18.49 o                         
   3  14   1         17.68        -17.55        17.55 o                         
   4  14   1        116.05        135.03        29.35 o                         
   5  14   1          8.90        -15.37        37.03 o                         
   6  14   1         65.10         -1.30        41.55 o                         
  -6  15   1          3.13         39.96        43.94 o                         
  -5  15   1         14.29         48.04        39.98 o                         
  -4  15   1         82.20         66.72        55.50 o                         
  -3  15   1         25.39         59.55        32.55 o                         
  -2  15   1         24.02         37.08        21.05 o                         
  -1  15   1          2.89         23.95        22.72 o                         
   0  15   1        134.10        109.71        26.68 o                         
   1  15   1         43.76          9.17        26.13 o                         
   2  15   1         53.24         35.77        28.72 o                         
   3  15   1         98.32         70.41        20.94 o                         
   4  15   1         14.61         -9.23        37.87 o                         
   5  15   1         51.09         28.16        41.61 o                         
   6  15   1          3.11          6.97        67.50 o                         
  -5  16   1          4.41          5.22        55.62 o                         
  -4  16   1          0.08          6.08        40.49 o                         
  -3  16   1          2.65          6.28        38.63 o                         
  -2  16   1         19.18         60.58        23.68 o                         
  -1  16   1         42.93         28.42        25.82 o                         
   0  16   1        123.75         72.47        27.72 o                         
   1  16   1         88.41        126.34        54.33 o                         
   2  16   1          8.59         30.58        22.53 o                         
   3  16   1         21.64         67.10        23.43 o                         
   4  16   1          3.38         91.99        55.69 o                         
   5  16   1         35.03        -27.06        62.91 o                         
  -4  17   1          7.41         45.27        42.70 o                         
  -3  17   1          6.69        -11.04        40.08 o                         
  -2  17   1         27.19         54.57        38.26 o                         
  -1  17   1         13.54         34.67        28.25 o                         
   0  17   1         34.27         41.99        34.42 o                         
   1  17   1         54.93         94.72        30.18 o                         
   2  17   1         26.32         28.06        31.50 o                         
   3  17   1         13.40         53.10        42.45 o                         
   4  17   1          0.08        -12.93        60.36 o                         
  -3  18   1         45.52        101.83        60.09 o                         
  -2  18   1         24.77          5.32        50.93 o                         
  -1  18   1          8.33         65.84        50.54 o                         
   0  18   1          0.36         -9.58        31.38 o                         
   1  18   1         23.68         26.84        31.24 o                         
   2  18   1         12.32         43.70        55.40 o                         
   3  18   1          0.80         -6.13        60.18 o                         
  -2  19   1         10.01         -5.69        56.47 o                         
  -1  19   1         18.55         75.94        54.93 o                         
   0  19   1          8.75         36.08        47.93 o                         
   1  19   1         16.90         87.33        58.60 o                         
   2  19   1         10.98        -23.04        56.01 o                         
  -1  20   1         16.61         75.92        59.48 o                         
  -2 -18   2         32.95          9.19        31.51 o                         
  -1 -18   2         13.04        -32.94        32.94 o                         
   0 -18   2         25.91          3.00        29.90 o                         
   1 -18   2         83.83         45.90        32.11 o                         
  -3 -17   2          6.29        -33.91        33.91 o                         
  -2 -17   2         36.04         52.07        33.68 o                         
  -1 -17   2          7.70         26.58        35.41 o                         
   0 -17   2         10.93         -4.57        21.76 o                         
   1 -17   2          7.82         46.10        44.96 o                         
   2 -17   2         40.96         83.68        33.17 o                         
   3 -17   2         28.65         51.75        31.32 o                         
  -5 -16   2         41.70         71.31        35.33 o                         
  -4 -16   2          7.68         -6.31        31.45 o                         
  -3 -16   2         68.82        120.55        34.65 o                         
  -2 -16   2          3.37        -29.57        29.57 o                         
  -1 -16   2         54.72         78.43        21.43 o                         
   0 -16   2         16.17         38.00        37.92 o                         
   1 -16   2         21.91         46.71        28.65 o                         
   2 -16   2         81.01         70.88        31.43 o                         
   3 -16   2          5.62         25.93        28.22 o                         
   4 -16   2         10.26         80.77        32.70 o                         
   5 -16   2         30.91         58.91        34.67 o                         
  -6 -15   2         15.68        -32.25        32.25 o                         
  -5 -15   2         21.12         15.21        30.51 o                         
  -4 -15   2          6.88         17.74        28.05 o                         
  -3 -15   2        100.11        124.41        32.06 o                         
  -2 -15   2         32.38        -17.03        27.11 o                         
  -1 -15   2          9.92          0.35        18.39 o                         
   0 -15   2        175.23        161.71        23.68 o                         
   1 -15   2         16.66          2.60        23.61 o                         
   2 -15   2        127.20        155.65        32.71 o                         
   3 -15   2         35.90         16.25        28.58 o                         
   4 -15   2         13.60         28.11        28.52 o                         
   5 -15   2         79.89         90.56        33.09 o                         
  -7 -14   2         29.00        -18.93        30.90 o                         
  -6 -14   2          5.23        -31.06        31.06 o                         
  -5 -14   2         18.95         19.91        26.52 o                         
  -4 -14   2          6.45        -26.66        26.66 o                         
  -3 -14   2        194.45        196.64        33.96 o                         
  -2 -14   2         27.21          7.93        23.68 o                         
  -1 -14   2         77.13         53.59        25.48 o                         
   0 -14   2         89.73        119.29        21.25 o                         
   1 -14   2        161.86        159.51        31.30 o                         
   2 -14   2         78.74        103.71        28.03 o                         
   3 -14   2         38.92         12.64        24.75 o                         
   4 -14   2         18.46         -2.63        25.94 o                         
   5 -14   2          6.44        -13.70        28.09 o                         
   6 -14   2         22.50         49.45        30.13 o                         
  -7 -13   2         51.18         11.91        28.10 o                         
  -6 -13   2         13.78          8.39        25.71 o                         
  -5 -13   2         13.31         23.87        24.89 o                         
  -4 -13   2         40.16         33.26        24.64 o                         
  -3 -13   2         30.15         29.96        23.98 o                         
  -2 -13   2         31.72        107.83        25.49 o                         
  -1 -13   2         31.81        -14.94        21.87 o                         
   0 -13   2         16.67         13.51        11.00 o                         
   1 -13   2         74.17         78.38        13.98 o                         
   2 -13   2         42.61         38.97        22.65 o                         
   3 -13   2        175.04        192.21        30.92 o                         
   4 -13   2         39.15         31.74        25.45 o                         
   5 -13   2        155.75        159.41        32.52 o                         
   6 -13   2         50.23         65.80        31.13 o                         
   7 -13   2         75.88         69.87        34.15 o                         
  -8 -12   2         26.96         21.94        31.04 o                         
  -7 -12   2         62.48         60.06        29.11 o                         
  -6 -12   2          0.42        -23.39        23.39 o                         
  -5 -12   2         28.96         33.76        13.59 o                         
  -4 -12   2         13.55         14.38        34.08 o                         
  -3 -12   2         13.04         31.44        10.20 o                         
  -2 -12   2        152.13        133.16        26.36 o                         
  -1 -12   2        139.35        172.58        19.73 o                         
   0 -12   2        128.30        159.85        14.83 o                         
   1 -12   2         47.65         51.73        12.06 o                         
   2 -12   2         52.56         62.45        13.87 o                         
   3 -12   2         35.05         51.77        21.65 o                         
   4 -12   2          9.69         -4.52        20.42 o                         
   5 -12   2        310.93        321.19        39.98 o                         
   6 -12   2        100.54         68.29        28.76 o                         
   7 -12   2          9.82         72.29        31.62 o                         
  -9 -11   2         17.27         17.91        29.64 o                         
  -8 -11   2         48.26         41.19        19.07 o                         
  -7 -11   2         45.67         57.05        17.42 o                         
  -6 -11   2         31.00         29.77        29.11 o                         
  -5 -11   2         10.37         -1.19        12.08 o                         
  -4 -11   2         38.98         29.93        13.01 o                         
  -3 -11   2         37.32         38.59        10.01 o                         
  -2 -11   2        174.55        172.69        10.24 o                         
  -1 -11   2          5.95          2.98         4.99 o                         
   0 -11   2        794.53        757.89        30.93 o                         
   1 -11   2         88.65         70.19         8.46 o                         
   2 -11   2        127.20        116.10        10.87 o                         
   3 -11   2        179.53        209.42        19.32 o                         
   4 -11   2         50.96         80.19        15.53 o                         
   5 -11   2         48.94         37.57        16.33 o                         
   6 -11   2         45.36         92.67        20.52 o                         
   7 -11   2          3.97         11.32        22.95 o                         
   8 -11   2         16.77         20.60        28.06 o                         
 -10 -10   2         11.93         55.89        39.80 o                         
  -9 -10   2         29.44         20.24        20.64 o                         
  -8 -10   2         39.91         33.50        22.08 o                         
  -7 -10   2         35.47         20.70        25.56 o                         
  -6 -10   2         98.90         95.20        15.47 o                         
  -5 -10   2        341.15        342.17        27.11 o                         
  -4 -10   2         30.25         16.86        10.27 o                         
  -3 -10   2         57.48         61.93         5.27 o                         
  -2 -10   2         74.87         76.41        11.94 o                         
  -1 -10   2         38.65         30.13         8.21 o                         
   0 -10   2         13.03         13.25         4.95 o                         
   1 -10   2         75.65         78.58         5.40 o                         
   2 -10   2         66.47         57.68         9.53 o                         
   3 -10   2        111.48        126.52        10.04 o                         
   4 -10   2        140.52        153.15        13.40 o                         
   5 -10   2        154.47        131.49        18.87 o                         
   6 -10   2          1.51         -3.81        17.10 o                         
   7 -10   2         54.98         71.77        20.75 o                         
   8 -10   2        100.84        138.47        25.44 o                         
   9 -10   2         17.61        -33.54        41.67 o                         
 -10  -9   2         42.49         45.88        33.02 o                         
  -9  -9   2          2.21        -19.34        26.16 o                         
  -8  -9   2        158.37        151.75        21.60 o                         
  -7  -9   2         82.20        100.22        17.53 o                         
  -6  -9   2         42.54         38.88        13.54 o                         
  -5  -9   2         73.51         88.53        10.17 o                         
  -4  -9   2         38.68         41.42         7.71 o                         
  -3  -9   2        346.30        362.24        13.03 o                         
  -2  -9   2         95.79         88.43         8.15 o                         
  -1  -9   2        142.49        139.73         7.74 o                         
   0  -9   2        700.72        723.83        23.95 o                         
   1  -9   2         20.23         10.76         4.72 o                         
   2  -9   2         62.10         52.50         6.18 o                         
   3  -9   2        318.38        303.93        14.18 o                         
   4  -9   2         72.24         72.80         8.89 o                         
   5  -9   2        351.72        321.40        20.68 o                         
   6  -9   2         85.46         66.13        17.15 o                         
   7  -9   2        188.89        198.59        24.74 o                         
   8  -9   2          1.18        -25.75        25.75 o                         
   9  -9   2         24.02         13.04        19.95 o                         
 -10  -8   2          4.42        -11.35        30.82 o                         
  -9  -8   2         51.43         60.77        20.90 o                         
  -8  -8   2        189.59        175.47        21.68 o                         
  -7  -8   2         42.80         35.13        22.48 o                         
  -6  -8   2        448.26        451.31        25.70 o                         
  -5  -8   2        228.90        226.42        13.27 o                         
  -4  -8   2         90.41         93.11         7.72 o                         
  -3  -8   2        556.82        561.85        18.70 o                         
  -2  -8   2        556.62        579.68        21.25 o                         
  -1  -8   2        170.65        173.60         9.15 o                         
   0  -8   2       1541.00       1475.20        42.59 o                         
   1  -8   2        339.68        317.27        18.30 o                         
   2  -8   2         86.05         82.96         6.53 o                         
   3  -8   2        246.08        242.86        12.19 o                         
   4  -8   2        514.41        496.97        23.09 o                         
   5  -8   2        128.37        124.26        11.17 o                         
   6  -8   2        109.41        109.67        14.27 o                         
   7  -8   2         99.11         92.02        20.02 o                         
   8  -8   2         68.62         56.87        17.40 o                         
   9  -8   2         26.38         35.55        18.87 o                         
 -10  -7   2         52.68         56.13        27.70 o                         
  -9  -7   2         18.45         23.61        18.66 o                         
  -8  -7   2         91.63        112.33        22.17 o                         
  -7  -7   2         65.69         86.61        14.56 o                         
  -6  -7   2        636.28        640.80        31.05 o                         
  -5  -7   2        167.51        163.07        16.28 o                         
  -4  -7   2       1233.98       1165.55        40.71 o                         
  -3  -7   2         76.66         77.38         8.06 o                         
  -2  -7   2        698.76        742.09        24.46 o                         
  -1  -7   2          7.94         12.55         4.70 o                         
   0  -7   2       1098.43        952.03        29.61 o                         
   1  -7   2         69.32         51.23         5.55 o                         
   2  -7   2        351.37        427.19        16.62 o                         
   3  -7   2          8.01          0.09         5.73 o                         
   4  -7   2        212.14        217.07        12.03 o                         
   5  -7   2        217.23        192.93        12.68 o                         
   6  -7   2        201.79        206.20        16.30 o                         
   7  -7   2         40.05         29.21        17.98 o                         
   8  -7   2         12.29         13.61        15.60 o                         
   9  -7   2          3.25          1.69        18.72 o                         
 -10  -6   2         31.88         40.10        21.94 o                         
  -9  -6   2         65.86         98.62        38.18 o                         
  -8  -6   2        184.50        195.12        31.91 o                         
  -7  -6   2        263.26        257.15        18.05 o                         
  -6  -6   2         69.37         60.67        10.12 o                         
  -5  -6   2         45.70         31.89         8.29 o                         
  -4  -6   2        127.19        115.75         9.94 o                         
  -3  -6   2        198.34        209.74        11.11 o                         
  -2  -6   2        979.23        982.34        33.23 o                         
  -1  -6   2        626.52        618.17        23.83 o                         
   0  -6   2       3995.30       4005.13       117.04 o                         
   1  -6   2        133.99        113.02         6.55 o                         
   2  -6   2        365.21        399.14        15.95 o                         
   3  -6   2         59.22         59.19         8.62 o                         
   4  -6   2        124.82        109.18         8.73 o                         
   5  -6   2        270.28        287.68        13.16 o                         
   6  -6   2        233.13        238.60        15.12 o                         
   7  -6   2         18.74         10.74        12.98 o                         
   8  -6   2        163.62        162.80        19.67 o                         
   9  -6   2        116.15        123.06        20.77 o                         
  10  -6   2         77.38         83.77        28.17 o                         
 -11  -5   2         22.92         49.32        35.99 o                         
 -10  -5   2         10.93        -11.00        29.36 o                         
  -9  -5   2         11.01        -19.01        25.36 o                         
  -8  -5   2        115.21         64.46        23.28 o                         
  -7  -5   2        344.59        345.45        24.62 o                         
  -6  -5   2        108.78        119.93        10.65 o                         
  -5  -5   2          7.10         12.19         6.74 o                         
  -4  -5   2       5695.12       5972.09       244.59 o                         
  -3  -5   2        684.93        731.17        28.77 o                         
  -2  -5   2        318.19        317.15        11.80 o                         
  -1  -5   2       1300.81       1310.13        47.52 o                         
   0  -5   2        521.32        831.51        86.44 o                         
   1  -5   2         85.95         82.80         5.69 o                         
   2  -5   2         15.20         18.37         5.25 o                         
   3  -5   2       1582.58       1595.51        55.34 o                         
   4  -5   2         54.23         60.97         8.06 o                         
   5  -5   2         95.03        100.40        12.80 o                         
   6  -5   2        416.07        473.59        21.91 o                         
   7  -5   2        333.01        272.76        21.30 o                         
   8  -5   2         74.92         69.51        16.17 o                         
   9  -5   2         40.25         44.13        18.13 o                         
  10  -5   2         44.75         47.51        20.74 o                         
 -12  -4   2          0.32         -3.24        35.44 o                         
 -11  -4   2          3.89         15.59        32.22 o                         
 -10  -4   2          9.46         16.46        26.88 o                         
  -9  -4   2         34.40          4.73        23.70 o                         
  -8  -4   2         12.92         16.03        20.57 o                         
  -7  -4   2         75.99         61.04        12.09 o                         
  -6  -4   2        391.52        406.91        18.47 o                         
  -5  -4   2          3.46          5.25         6.61 o                         
  -4  -4   2        584.33        637.99        43.90 o                         
  -3  -4   2        794.60        825.98        38.09 o                         
  -2  -4   2       3132.17       3263.71       118.53 o                         
  -1  -4   2        560.18        501.18        20.06 o                         
   0  -4   2       1479.96       1546.33        50.71 o                         
   1  -4   2       4409.39       4462.07       143.86 o                         
   2  -4   2        588.20        623.28        40.52 o                         
   3  -4   2        416.64        441.66        16.96 o                         
   4  -4   2        122.45        119.75         8.35 o                         
   5  -4   2        277.91        272.31        13.17 o                         
   6  -4   2          2.41         -2.62         7.97 o                         
   7  -4   2        236.78        209.22        18.19 o                         
   8  -4   2         15.14         30.06        15.84 o                         
   9  -4   2         16.39         41.57        17.61 o                         
  10  -4   2         71.94        123.77        22.48 o                         
 -11  -3   2         38.37         93.10        34.17 o                         
 -10  -3   2         19.84         11.00        19.21 o                         
  -9  -3   2          9.06        -14.18        24.32 o                         
  -8  -3   2        109.34        109.93        28.24 o                         
  -7  -3   2        220.09        191.08        16.13 o                         
  -6  -3   2        213.01        231.39        13.47 o                         
  -5  -3   2        368.41        383.62        17.11 o                         
  -4  -3   2        536.39        532.15        21.59 o                         
  -3  -3   2        239.07        228.65        12.58 o                         
  -2  -3   2       1454.88       1354.08        49.92 o                         
  -1  -3   2        309.19        282.97        10.64 o                         
   0  -3   2        837.04        789.93        22.83 o                         
   1  -3   2       3199.08       3053.39        97.61 o                         
   2  -3   2       1678.69       1806.32        57.92 o                         
   3  -3   2       2475.09       2579.14        85.61 o                         
   4  -3   2          8.42         12.10         5.66 o                         
   5  -3   2        104.46        103.01        10.38 o                         
   6  -3   2         73.67         71.77         8.70 o                         
   7  -3   2         23.58         19.72        22.22 o                         
   8  -3   2         37.90         53.55        19.36 o                         
   9  -3   2         36.09         43.03        17.35 o                         
  10  -3   2        174.46        194.97        25.00 o                         
  11  -3   2         55.79         56.08        38.38 o                         
 -11  -2   2        182.95        202.37        37.42 o                         
 -10  -2   2         35.68         68.24        19.35 o                         
  -9  -2   2         60.10         42.52        24.95 o                         
  -8  -2   2          6.99         22.19        16.78 o                         
  -7  -2   2        395.76        374.95        31.90 o                         
  -6  -2   2        242.73        250.75        13.98 o                         
  -5  -2   2         11.07          6.04         6.74 o                         
  -4  -2   2        337.13        396.54        15.32 o                         
  -3  -2   2        104.21         92.80         8.76 o                         
  -2  -2   2        581.56        604.03        26.52 o                         
  -1  -2   2      14170.89      14924.97       465.36 o                         
   0  -2   2       6597.19       6816.04       194.67 o                         
   1  -2   2       3314.67       3440.63        99.78 o                         
   2  -2   2        641.66        654.50        21.07 o                         
   3  -2   2       3495.87       3552.05       107.51 o                         
   4  -2   2        579.62        629.55        23.36 o                         
   5  -2   2        282.50        248.86        16.11 o                         
   6  -2   2         27.45         20.60         7.48 o                         
   7  -2   2         52.38         46.62        12.36 o                         
   8  -2   2         39.58         11.78        13.83 o                         
   9  -2   2          5.28         20.82        16.46 o                         
  10  -2   2         25.79         -5.40        18.86 o                         
  11  -2   2         68.69         88.49        36.15 o                         
 -11  -1   2        129.13        177.11        55.38 o                         
 -10  -1   2          4.15          1.88        17.28 o                         
  -9  -1   2         60.80         38.31        14.07 o                         
  -8  -1   2         99.78         63.83        17.40 o                         
  -7  -1   2        901.16        963.28        81.62 o                         
  -6  -1   2        535.75        539.13        23.30 o                         
  -5  -1   2        343.76        340.24        14.42 o                         
  -4  -1   2        993.06        953.83        32.51 o                         
  -3  -1   2        107.54        106.89         6.08 o                         
  -2  -1   2       1067.52       1094.29        40.00 o                         
  -1  -1   2       1788.58       1960.16        63.23 o                         
   0  -1   2        146.66        157.84         7.59 o                         
   1  -1   2        943.63       1007.55        34.65 o                         
   2  -1   2        459.93        467.11        23.24 o                         
   3  -1   2       6364.75       6486.44       210.04 o                         
   4  -1   2        979.83       1016.56        35.67 o                         
   5  -1   2       1060.70       1028.92        33.78 o                         
   6  -1   2        174.52        158.97        10.45 o                         
   7  -1   2        146.31        151.87        19.01 o                         
   8  -1   2        104.61        105.31        15.98 o                         
   9  -1   2          2.92         -0.62        15.79 o                         
  10  -1   2         52.57         64.78        19.45 o                         
  11  -1   2         11.82          3.07        33.30 o                         
 -10   0   2        107.77        118.61        26.44 o                         
  -9   0   2        242.85        244.90        23.70 o                         
  -8   0   2        225.39        192.91        20.66 o                         
  -7   0   2        958.45        947.33        34.99 o                         
  -6   0   2         78.51         68.94         8.22 o                         
  -5   0   2         33.98         20.22         5.97 o                         
  -4   0   2          0.94          8.18         5.05 o                         
  -3   0   2        399.31        438.39        15.79 o                         
  -2   0   2       2723.42       2657.29        85.09 o                         
  -1   0   2       1973.11       2117.36        75.54 o                         
   0   0   2       4470.75       5367.41       191.38 o                         
   1   0   2        445.53        448.50        19.90 o                         
   2   0   2         50.58         46.15         5.54 o                         
   3   0   2       1836.83       1989.69        65.23 o                         
   4   0   2        184.84        196.29         9.63 o                         
   5   0   2         30.38         34.11         6.47 o                         
   6   0   2        106.14        107.27         9.14 o                         
   7   0   2         84.39         85.50        12.42 o                         
   8   0   2         70.84        117.07        16.17 o                         
   9   0   2          8.71          8.09        15.69 o                         
  10   0   2         72.17         54.11        21.64 o                         
  11   0   2         30.43         34.32        31.76 o                         
 -11   1   2        128.97        117.18        39.74 o                         
 -10   1   2          4.88          1.42        16.35 o                         
  -9   1   2         60.71         40.79        14.80 o                         
  -8   1   2        100.49         85.75        22.01 o                         
  -7   1   2        897.63        888.58        40.50 o                         
  -6   1   2        536.92        508.74        23.43 o                         
  -5   1   2        342.57        339.96        20.18 o                         
  -4   1   2        974.55        939.86        36.39 o                         
  -3   1   2        103.00        103.29         6.73 o                         
  -2   1   2       1043.83       1097.94        40.04 o                         
  -1   1   2       1760.27       1966.27        70.80 o                         
   0   1   2        147.88        141.70         7.43 o                         
   1   1   2        936.14        950.35        37.32 o                         
   2   1   2        464.62        469.15        18.82 o                         
   3   1   2       6371.68       6627.65       234.90 o                         
   4   1   2        980.66       1014.79        32.45 o                         
   5   1   2       1060.18       1059.89        37.06 o                         
   6   1   2        169.95        167.60        15.89 o                         
   7   1   2        147.42        161.04        16.60 o                         
   8   1   2        107.96        102.18        22.63 o                         
   9   1   2          3.34         -6.60        18.25 o                         
  10   1   2         52.51         45.05        21.67 o                         
  11   1   2         11.39         79.97        30.25 o                         
 -11   2   2        183.98        212.61        42.70 o                         
 -10   2   2         34.82         32.04        20.12 o                         
  -9   2   2         61.28         47.35        15.32 o                         
  -8   2   2          6.26         14.23        12.73 o                         
  -7   2   2        403.27        366.33        20.23 o                         
  -6   2   2        240.74        240.33        12.73 o                         
  -5   2   2          7.68         18.15         6.39 o                         
  -4   2   2        339.75        379.72        16.93 o                         
  -3   2   2         95.58         88.59         5.93 o                         
  -2   2   2        597.07        605.37        33.85 o                         
  -1   2   2      14222.54      14466.69       600.77 o                         
   0   2   2       6594.41       6329.41       337.41 o                         
   1   2   2       3327.23       3289.87       140.77 o                         
   2   2   2        620.46        656.23        36.11 o                         
   3   2   2       3495.46       3733.63       151.79 o                         
   4   2   2        584.41        654.92        30.28 o                         
   5   2   2        279.25        259.40        20.82 o                         
   6   2   2         26.77         34.31        10.20 o                         
   7   2   2         49.81         28.91        12.98 o                         
   8   2   2         40.66         55.69        14.29 o                         
   9   2   2          4.91          9.50        15.86 o                         
  10   2   2         24.61         60.66        19.08 o                         
 -11   3   2         38.64         36.48        35.70 o                         
 -10   3   2         19.73         33.68        29.00 o                         
  -9   3   2          9.15         22.17        14.54 o                         
  -8   3   2        111.39        107.66        12.18 o                         
  -7   3   2        212.86        214.31        13.50 o                         
  -6   3   2        218.81        216.89        11.28 o                         
  -5   3   2        363.80        354.62        14.55 o                         
  -4   3   2        537.01        514.03        18.54 o                         
  -3   3   2        237.06        229.54        13.03 o                         
  -2   3   2       1474.28       1377.88        57.83 o                         
  -1   3   2        290.72        241.98        15.86 o                         
   0   3   2        829.65        807.06        35.08 o                         
   1   3   2       3189.22       3057.84       125.93 o                         
   2   3   2       1725.23       1708.41        52.91 o                         
   3   3   2       2465.22       2646.15        85.44 o                         
   4   3   2          8.41          9.32         5.44 o                         
   5   3   2        106.35         89.08         8.08 o                         
   6   3   2         73.46         72.82         8.50 o                         
   7   3   2         21.84         14.57        11.02 o                         
   8   3   2         37.63         22.69        12.83 o                         
   9   3   2         37.11         56.45        16.32 o                         
  10   3   2        176.23        224.16        24.07 o                         
 -11   4   2          4.29         29.91        36.94 o                         
 -10   4   2          9.15          2.84        37.41 o                         
  -9   4   2         35.45         34.92        27.05 o                         
  -8   4   2         12.44         11.70         9.17 o                         
  -7   4   2         78.56         71.33         9.40 o                         
  -6   4   2        386.30        359.52        14.16 o                         
  -5   4   2          5.51          7.90         4.27 o                         
  -4   4   2        581.66        594.75        26.77 o                         
  -3   4   2        812.03        916.17        33.58 o                         
  -2   4   2       3100.73       3322.32       118.62 o                         
  -1   4   2        560.74        518.22        16.33 o                         
   0   4   2       1478.34       1476.45        94.24 o                         
   1   4   2       4405.29       4459.82       160.96 o                         
   2   4   2        567.71        756.49       102.46 o                         
   3   4   2        419.38        413.28        15.60 o                         
   4   4   2        117.97        117.25         7.92 o                         
   5   4   2        278.63        281.47        13.49 o                         
   6   4   2          1.84          0.01         7.53 o                         
   7   4   2        243.57        228.15        24.30 o                         
   8   4   2         15.16         31.74        13.25 o                         
   9   4   2         16.32        -12.00        17.52 o                         
  10   4   2         71.46         86.13        19.60 o                         
 -11   5   2         22.64         77.10        38.19 o                         
 -10   5   2          9.67         11.55        26.09 o                         
  -9   5   2         10.91          6.99        21.91 o                         
  -8   5   2        112.18        103.48        11.34 o                         
  -7   5   2        337.95        321.71        16.56 o                         
  -6   5   2        115.93        101.41         6.60 o                         
  -5   5   2          7.57          5.80         5.02 o                         
  -4   5   2       5695.85       5897.89       212.36 o                         
  -3   5   2        676.04        728.29        26.21 o                         
  -2   5   2        329.55        319.84        17.88 o                         
  -1   5   2       1294.53       1277.93        38.72 o                         
   0   5   2        526.95        562.64        77.00 o                         
   1   5   2         89.62         79.91         9.60 o                         
   2   5   2         16.12         19.37         5.24 o                         
   3   5   2       1590.71       1695.28        51.20 o                         
   4   5   2         53.02         67.72         8.73 o                         
   5   5   2         99.54         91.10         8.30 o                         
   6   5   2        424.51        458.00        20.07 o                         
   7   5   2        330.93        299.38        19.36 o                         
   8   5   2         76.48         92.23        14.55 o                         
   9   5   2         40.00         35.36        16.55 o                         
  10   5   2         44.04         64.18        29.63 o                         
 -11   6   2         31.41         39.98        33.92 o                         
 -10   6   2         32.28         34.30        22.52 o                         
  -9   6   2         65.07        105.57        27.52 o                         
  -8   6   2        186.61        174.25        13.50 o                         
  -7   6   2        265.63        248.38        12.31 o                         
  -6   6   2         73.29         64.74         5.56 o                         
  -5   6   2         44.93         41.66         7.47 o                         
  -4   6   2        128.31        143.69        11.12 o                         
  -3   6   2        197.41        217.24        10.52 o                         
  -2   6   2        984.49        981.42        33.76 o                         
  -1   6   2        623.10        584.82        25.79 o                         
   0   6   2       3995.89       4159.54       166.80 o                         
   1   6   2        148.65        119.84         9.52 o                         
   2   6   2        364.41        388.02        15.62 o                         
   3   6   2         57.55         57.09         6.46 o                         
   4   6   2        126.87        128.82         8.71 o                         
   5   6   2        272.57        268.16        16.43 o                         
   6   6   2        230.23        253.89        15.64 o                         
   7   6   2         18.39          7.26        14.27 o                         
   8   6   2        161.46        166.50        25.01 o                         
   9   6   2        115.78        128.89        19.04 o                         
  10   6   2         77.41         78.41        42.43 o                         
 -11   7   2         18.54        117.83        41.73 o                         
 -10   7   2         52.63         33.41        23.53 o                         
  -9   7   2         18.55          8.35        20.40 o                         
  -8   7   2         93.07        106.49        19.21 o                         
  -7   7   2         66.79         45.68        16.58 o                         
  -6   7   2        631.14        596.52        28.84 o                         
  -5   7   2        165.61        178.59        14.94 o                         
  -4   7   2       1233.92       1238.92        41.85 o                         
  -3   7   2         75.68         83.17         7.61 o                         
  -2   7   2        693.92        663.72        24.90 o                         
  -1   7   2          6.72          8.88         8.73 o                         
   0   7   2       1099.17        999.86        44.73 o                         
   1   7   2         67.65         67.37         6.11 o                         
   2   7   2        347.60        429.15        22.91 o                         
   3   7   2          9.41         25.19        11.10 o                         
   4   7   2        211.65        248.44        12.09 o                         
   5   7   2        211.79        210.82        16.99 o                         
   6   7   2        198.87        173.75        15.60 o                         
   7   7   2         40.94         50.39        12.43 o                         
   8   7   2         13.10         24.66        14.68 o                         
   9   7   2          2.94        -27.76        27.76 o                         
  10   7   2         56.29        132.90        46.24 o                         
 -11   8   2          1.44         16.94        39.15 o                         
 -10   8   2          4.67         24.25        24.58 o                         
  -9   8   2         52.17         65.32        21.84 o                         
  -8   8   2        188.36        158.12        22.77 o                         
  -7   8   2         41.65         47.14        16.05 o                         
  -6   8   2        442.51        425.26        23.23 o                         
  -5   8   2        230.55        235.86        13.50 o                         
  -4   8   2         92.34         76.44         8.33 o                         
  -3   8   2        563.13        559.66        21.12 o                         
  -2   8   2        550.48        520.59        29.32 o                         
  -1   8   2        172.56        180.60        14.65 o                         
   0   8   2       1539.44       1365.06        72.67 o                         
   1   8   2        336.16        363.87        15.17 o                         
   2   8   2         87.54         77.52         7.40 o                         
   3   8   2        239.49        257.88        12.77 o                         
   4   8   2        514.19        562.41        21.80 o                         
   5   8   2        129.94        160.90        21.56 o                         
   6   8   2        112.17        145.48        14.94 o                         
   7   8   2         96.82         76.02        14.37 o                         
   8   8   2         68.25         75.55        16.29 o                         
   9   8   2         26.46          7.96        29.71 o                         
  10   8   2         43.04        145.14        47.20 o                         
 -10   9   2         41.48         43.63        34.24 o                         
  -9   9   2          2.26         15.31        31.69 o                         
  -8   9   2        159.96        163.06        29.71 o                         
  -7   9   2         82.43        114.49        18.40 o                         
  -6   9   2         44.29         48.28        14.21 o                         
  -5   9   2         72.82         94.44        19.48 o                         
  -4   9   2         39.20         29.29         8.52 o                         
  -3   9   2        341.28        336.51        23.98 o                         
  -2   9   2         99.33         87.89        10.19 o                         
  -1   9   2        140.96        148.83        14.76 o                         
   0   9   2        699.63        670.42        36.85 o                         
   1   9   2         20.83         26.92         7.05 o                         
   2   9   2         56.04         48.97         7.05 o                         
   3   9   2        323.41        331.52        17.32 o                         
   4   9   2         72.49         78.13         9.21 o                         
   5   9   2        355.15        351.77        18.21 o                         
   6   9   2         83.93         95.67        35.55 o                         
   7   9   2        190.31        227.49        19.65 o                         
   8   9   2          1.29         -2.88        40.48 o                         
   9   9   2         23.42        -38.39        40.20 o                         
  10   9   2         58.96         11.74        45.88 o                         
 -10  10   2         12.08         14.86        36.01 o                         
  -9  10   2         29.01         37.09        22.81 o                         
  -8  10   2         40.47         30.53        20.20 o                         
  -7  10   2         36.62         36.56        17.03 o                         
  -6  10   2        102.85         94.75        14.39 o                         
  -5  10   2        339.01        363.91        25.43 o                         
  -4  10   2         29.91         20.26         6.17 o                         
  -3  10   2         56.37         48.17         6.55 o                         
  -2  10   2         74.29         87.19         9.75 o                         
  -1  10   2         40.75         31.90        12.60 o                         
   0  10   2         12.61         15.06        12.26 o                         
   1  10   2         74.61         77.07        14.63 o                         
   2  10   2         71.93         78.13         9.28 o                         
   3  10   2        109.66        116.63        13.99 o                         
   4  10   2        139.16        122.19        11.56 o                         
   5  10   2        151.54        174.59        14.32 o                         
   6  10   2          1.23         -2.79        13.74 o                         
   7  10   2         53.27         90.71        16.63 o                         
   8  10   2        100.71        125.55        32.74 o                         
   9  10   2         17.81         -3.62        40.61 o                         
  10  10   2          4.81         16.13        48.99 o                         
  -8  11   2         48.57         31.66        36.75 o                         
  -7  11   2         45.68         26.40        18.62 o                         
  -6  11   2         30.89         32.94        16.26 o                         
  -5  11   2          9.95         36.39        10.74 o                         
  -4  11   2         37.25         26.44         7.29 o                         
  -3  11   2         39.33         38.72        12.38 o                         
  -2  11   2        173.47        157.24        17.54 o                         
  -1  11   2          7.18         10.72        13.42 o                         
   0  11   2        795.58        766.25        60.77 o                         
   1  11   2         87.34         69.59        24.78 o                         
   2  11   2        124.15        133.24        10.95 o                         
   3  11   2        183.03        205.99        16.55 o                         
   4  11   2         51.05         64.05        17.42 o                         
   5  11   2         50.93         56.01        11.64 o                         
   6  11   2         43.78         84.47        24.02 o                         
   7  11   2          4.07        -20.52        31.09 o                         
   8  11   2         17.18         29.18        27.83 o                         
  -8  12   2         26.82         25.25        38.93 o                         
  -7  12   2         62.13         88.06        39.60 o                         
  -6  12   2          0.25         -0.12        17.25 o                         
  -5  12   2         28.97         35.13        20.71 o                         
  -4  12   2         13.42          0.12         6.86 o                         
  -3  12   2         13.20         15.05        13.90 o                         
  -2  12   2        153.69        185.87        19.82 o                         
  -1  12   2        137.31        179.97        26.70 o                         
   0  12   2        128.77        135.02        35.34 o                         
   1  12   2         53.24         50.17        27.25 o                         
   2  12   2         52.05         58.95         9.27 o                         
   3  12   2         35.96         43.79        10.79 o                         
   4  12   2          9.87          7.28         9.67 o                         
   5  12   2        309.99        340.56        19.23 o                         
   6  12   2        102.04        102.87        18.63 o                         
   7  12   2          9.97         -9.33        41.83 o                         
  -7  13   2         52.32         71.33        39.85 o                         
  -6  13   2         14.34         13.66        35.61 o                         
  -5  13   2         14.14          9.96        45.77 o                         
  -4  13   2         40.65         36.54        14.92 o                         
  -3  13   2         30.77         21.04        12.89 o                         
  -2  13   2         32.22         44.89        18.18 o                         
  -1  13   2         31.70         22.95        17.37 o                         
   0  13   2         16.63          1.61        21.37 o                         
   1  13   2         73.33         83.21        19.13 o                         
   2  13   2         42.80         41.02        17.63 o                         
   3  13   2        171.57        220.02        24.01 o                         
   4  13   2         40.10         60.83        14.58 o                         
   5  13   2        157.10        177.10        42.46 o                         
   6  13   2         47.72         66.35        39.47 o                         
   7  13   2         75.91         54.37        60.55 o                         
  -7  14   2         28.99         78.74        44.16 o                         
  -6  14   2          5.51         -5.65        52.77 o                         
  -5  14   2         19.36         84.91        36.81 o                         
  -4  14   2          6.78         -7.53        30.92 o                         
  -3  14   2        193.83        209.91        30.89 o                         
  -2  14   2         25.91         38.41        19.62 o                         
  -1  14   2         77.80         69.55        26.92 o                         
   0  14   2         89.54        100.46        23.91 o                         
   1  14   2        160.84        198.70        24.17 o                         
   2  14   2         78.71         85.05        20.52 o                         
   3  14   2         39.54         59.46        20.63 o                         
   4  14   2         18.79         37.19        19.55 o                         
   5  14   2          5.77        -39.46        39.46 o                         
   6  14   2         23.14          3.04        41.54 o                         
  -6  15   2         15.58        -36.68        55.34 o                         
  -5  15   2         20.60        -11.70        54.88 o                         
  -4  15   2          6.80         19.26        36.65 o                         
  -3  15   2         99.53        115.94        36.05 o                         
  -2  15   2         33.68         37.64        21.40 o                         
  -1  15   2         10.23         49.86        24.28 o                         
   0  15   2        174.87        158.09        28.80 o                         
   1  15   2         16.89         -0.28        21.36 o                         
   2  15   2        125.51        136.76        26.36 o                         
   3  15   2         36.86         14.64        22.20 o                         
   4  15   2         13.30         19.80        21.36 o                         
   5  15   2         80.17        198.09        47.15 o                         
  -5  16   2         41.43        -15.39        41.90 o                         
  -4  16   2          7.53         34.41        40.58 o                         
  -3  16   2         69.42        122.30        39.33 o                         
  -2  16   2          3.04          9.18        22.61 o                         
  -1  16   2         53.70         51.23        26.24 o                         
   0  16   2         16.11         23.84        26.38 o                         
   1  16   2         22.13         15.94        36.81 o                         
   2  16   2         82.54        131.12        25.27 o                         
   3  16   2          5.63         -2.21        22.77 o                         
   4  16   2          9.95         25.42        42.10 o                         
   5  16   2         30.03         47.59        62.60 o                         
  -4  17   2         72.63        127.40        46.81 o                         
  -3  17   2          5.82        -38.48        38.48 o                         
  -2  17   2         36.74         -4.90        45.05 o                         
  -1  17   2          7.78         11.84        28.22 o                         
   0  17   2         10.64         52.81        31.64 o                         
   1  17   2          7.54        -27.66        28.64 o                         
   2  17   2         40.44         15.44        26.38 o                         
   3  17   2         29.00         79.03        43.70 o                         
   4  17   2         16.64         51.96        66.30 o                         
  -3  18   2          4.97         17.82        56.51 o                         
  -2  18   2         31.95        106.05        58.12 o                         
  -1  18   2         13.42         18.85        47.74 o                         
   0  18   2         26.16         67.78        50.48 o                         
   1  18   2         83.93         66.05        33.64 o                         
   2  18   2          0.14        -33.03        58.45 o                         
   3  18   2          9.50         -6.14        59.28 o                         
  -2  19   2         22.03        -17.07        62.69 o                         
  -1  19   2         15.13         -5.10        51.85 o                         
   0  19   2         29.71        -52.42        52.42 o                         
   1  19   2         11.23        -30.86        60.17 o                         
   2  19   2          4.74        -40.28        57.77 o                         
  -2 -18   3         21.23         23.28        32.36 o                         
  -1 -18   3          8.57         -5.71        29.87 o                         
   0 -18   3         11.15         -8.54        29.12 o                         
   1 -18   3          1.58         -2.94        31.63 o                         
  -2 -17   3         19.35         -5.57        28.55 o                         
  -1 -17   3         15.76         65.34        30.55 o                         
   0 -17   3         55.88         68.12        31.30 o                         
   1 -17   3          6.87         -8.34        27.79 o                         
   2 -17   3         20.13         23.01        29.32 o                         
   3 -17   3         33.84         56.01        31.44 o                         
  -1 -16   3         13.74          5.19        25.51 o                         
   0 -16   3         98.57        129.22        31.94 o                         
   1 -16   3         72.49         68.77        30.43 o                         
   2 -16   3          0.11         37.93        29.37 o                         
   3 -16   3         13.89         67.10        30.22 o                         
   4 -16   3         13.26         61.30        30.79 o                         
  -1 -15   3          7.82         29.61        25.39 o                         
   0 -15   3         11.75         66.21        27.07 o                         
   1 -15   3         69.00         22.52        25.64 o                         
   2 -15   3         44.30         89.45        28.36 o                         
   3 -15   3         63.89         63.20        28.61 o                         
   4 -15   3         73.63        104.59        31.75 o                         
   5 -15   3         28.40         25.79        30.66 o                         
  -1 -14   3         51.53         58.33        26.92 o                         
   0 -14   3         76.95        103.76        26.61 o                         
   1 -14   3         47.60         39.51        25.04 o                         
   2 -14   3        108.49        153.18        29.21 o                         
   3 -14   3         51.75         91.17        29.32 o                         
   4 -14   3         23.79         12.89        25.61 o                         
   5 -14   3        151.71        126.87        32.77 o                         
   6 -14   3         28.46         90.75        33.09 o                         
   0 -13   3        255.35        242.24        34.50 o                         
   1 -13   3        126.53        142.50        20.57 o                         
   2 -13   3         23.21         13.76        14.75 o                         
   3 -13   3        162.93        169.44        30.39 o                         
   4 -13   3          0.25          2.41        24.46 o                         
   5 -13   3         31.58         74.14        26.93 o                         
   6 -13   3         22.88        108.19        32.08 o                         
   7 -13   3         35.99          9.14        33.46 o                         
  -6 -12   3         33.56          1.60        19.93 o                         
  -5 -12   3        129.69        108.36        22.07 o                         
  -4 -12   3         88.36         65.30        17.13 o                         
  -3 -12   3        119.70        118.26        16.59 o                         
  -2 -12   3        184.20        206.87        21.32 o                         
  -1 -12   3         41.14         31.02        17.79 o                         
   0 -12   3         12.38         18.60        11.94 o                         
   1 -12   3        106.70        117.30        14.15 o                         
   2 -12   3         12.54          8.53        14.19 o                         
   3 -12   3        123.69        122.49        25.13 o                         
   4 -12   3         12.65         24.58        21.89 o                         
   5 -12   3         57.21         88.65        25.99 o                         
   6 -12   3        100.32        122.30        31.59 o                         
   7 -12   3         77.13         57.40        22.30 o                         
  -9 -11   3          2.49        -31.08        31.08 o                         
  -8 -11   3          2.78         -4.35        24.86 o                         
  -7 -11   3         50.95         31.49        23.38 o                         
  -6 -11   3         81.74         31.49        20.04 o                         
  -5 -11   3         20.08         20.01        16.51 o                         
  -4 -11   3        347.98        358.71        34.37 o                         
  -3 -11   3        138.32        134.58        24.69 o                         
  -2 -11   3        157.09        158.14        11.07 o                         
  -1 -11   3        184.86        200.00        13.12 o                         
   0 -11   3        143.32        145.35         8.69 o                         
   1 -11   3         25.45         58.02        11.31 o                         
   2 -11   3         61.02         45.60         8.80 o                         
   3 -11   3        178.37        194.11        15.49 o                         
   4 -11   3         57.24         54.64        34.35 o                         
   5 -11   3         98.40        115.36        39.60 o                         
   6 -11   3         48.03         60.50        20.06 o                         
   7 -11   3         55.98         57.91        47.63 o                         
   8 -11   3          7.74         26.71        30.69 o                         
 -10 -10   3          3.02         -8.63        37.07 o                         
  -9 -10   3         18.70         52.47        28.92 o                         
  -8 -10   3         18.76         29.92        25.03 o                         
  -7 -10   3         15.03         38.63        20.72 o                         
  -6 -10   3          9.83         31.34        18.03 o                         
  -5 -10   3         92.76         96.46        17.96 o                         
  -4 -10   3        170.02        171.87        17.03 o                         
  -3 -10   3        123.15        148.75        12.37 o                         
  -2 -10   3        130.34        134.10        13.90 o                         
  -1 -10   3        258.78        276.12        12.42 o                         
   0 -10   3        466.59        472.86        14.42 o                         
   1 -10   3        372.05        367.36        12.97 o                         
   2 -10   3         98.72         87.84         7.56 o                         
   3 -10   3        124.35        120.96        13.17 o                         
   4 -10   3         66.45         53.70        19.78 o                         
   5 -10   3        136.27        150.78        20.29 o                         
   6 -10   3         87.88         87.45        31.65 o                         
   7 -10   3         75.75         64.95        17.09 o                         
   8 -10   3         44.65         34.64        25.12 o                         
   9 -10   3         20.76        -51.82        51.82 o                         
 -10  -9   3         20.82         44.95        31.63 o                         
  -9  -9   3          8.58          4.88        24.78 o                         
  -8  -9   3          0.59        -12.69        21.98 o                         
  -7  -9   3         18.71          8.99        19.61 o                         
  -6  -9   3         48.82         49.40        18.25 o                         
  -5  -9   3         62.78         63.60        11.19 o                         
  -4  -9   3        392.85        377.66        18.49 o                         
  -3  -9   3         93.14        100.34         7.48 o                         
  -2  -9   3        145.98        168.20        10.37 o                         
  -1  -9   3        109.30         99.87        11.44 o                         
   0  -9   3         78.84         70.23         7.99 o                         
   1  -9   3        129.61        116.72         6.69 o                         
   2  -9   3         13.14         10.36         6.00 o                         
   3  -9   3        139.75        150.91        13.33 o                         
   4  -9   3         49.68         51.79         9.43 o                         
   5  -9   3        455.73        393.06        24.37 o                         
   6  -9   3         81.69         94.37        20.12 o                         
   7  -9   3         39.21         88.82        17.16 o                         
   8  -9   3          3.53         27.53        21.99 o                         
   9  -9   3         10.50         14.57        42.60 o                         
 -10  -8   3         16.05         24.99        31.12 o                         
  -9  -8   3          3.29         -9.64        26.03 o                         
  -8  -8   3          4.83         -8.29        21.65 o                         
  -7  -8   3         29.46         44.49        21.31 o                         
  -6  -8   3         45.20         53.83        13.70 o                         
  -5  -8   3         33.97         36.30         9.01 o                         
  -4  -8   3        334.36        301.51        17.78 o                         
  -3  -8   3         56.94         45.62         3.64 o                         
  -2  -8   3         66.27         70.01         7.12 o                         
  -1  -8   3       1677.09       1754.59        51.01 o                         
   0  -8   3       1525.64       1433.49        41.35 o                         
   1  -8   3        684.64        658.16        31.59 o                         
   2  -8   3         28.43         29.77         5.91 o                         
   3  -8   3         15.35         22.63         7.84 o                         
   4  -8   3         14.11          4.28         7.65 o                         
   5  -8   3        579.68        534.03        25.08 o                         
   6  -8   3         12.60         38.72        13.25 o                         
   7  -8   3         52.05         54.28        16.08 o                         
   8  -8   3         53.61         43.71        21.94 o                         
   9  -8   3         59.64        127.70        22.47 o                         
 -10  -7   3         37.72         74.17        32.80 o                         
  -9  -7   3          9.19         -4.73        23.79 o                         
  -8  -7   3          7.67         12.29        20.42 o                         
  -7  -7   3         73.66         70.59        19.42 o                         
  -6  -7   3        112.82         94.35        13.88 o                         
  -5  -7   3         78.02         94.05        10.16 o                         
  -4  -7   3        425.97        428.32        22.15 o                         
  -3  -7   3         40.41         65.80         6.93 o                         
  -2  -7   3       1109.03       1221.27        37.27 o                         
  -1  -7   3         68.12         79.11         6.55 o                         
   0  -7   3       1351.30       1381.86        37.10 o                         
   1  -7   3        424.58        407.19        17.81 o                         
   2  -7   3        137.42        154.20         8.67 o                         
   3  -7   3        345.51        381.20        15.12 o                         
   4  -7   3         70.07         49.14         7.70 o                         
   5  -7   3          6.38         18.39         8.42 o                         
   6  -7   3         27.81         27.50        12.72 o                         
   7  -7   3          7.69         -5.05        17.16 o                         
   8  -7   3        111.68        127.45        22.34 o                         
   9  -7   3         11.87         28.40        19.18 o                         
 -10  -6   3         15.35          2.69        27.58 o                         
  -9  -6   3          4.91         -2.34        23.25 o                         
  -8  -6   3         91.52        108.15        25.07 o                         
  -7  -6   3        301.78        272.30        22.72 o                         
  -6  -6   3          4.42          2.03         9.36 o                         
  -5  -6   3        428.18        397.62        18.92 o                         
  -4  -6   3         91.38         90.23        10.63 o                         
  -3  -6   3        466.34        462.03        17.90 o                         
  -2  -6   3       1100.10       1148.47        30.67 o                         
  -1  -6   3        781.96        761.19        23.04 o                         
   0  -6   3         53.79         47.19         4.70 o                         
   1  -6   3        506.97        467.54        23.77 o                         
   2  -6   3        642.75        718.60        24.70 o                         
   3  -6   3       2949.11       3056.80        91.56 o                         
   4  -6   3         73.76         72.79         7.96 o                         
   5  -6   3        348.98        352.87        15.29 o                         
   6  -6   3        211.10        190.50        16.47 o                         
   7  -6   3         92.01         85.57        18.91 o                         
   8  -6   3         13.26          5.40        21.33 o                         
   9  -6   3          3.22         -7.73        18.83 o                         
 -10  -5   3         62.26         46.31        20.51 o                         
  -9  -5   3         16.94         20.91        24.59 o                         
  -8  -5   3        386.12        345.36        39.08 o                         
  -7  -5   3        434.34        461.98        23.15 o                         
  -6  -5   3        957.01        962.73        56.72 o                         
  -5  -5   3          8.67          4.97         6.23 o                         
  -4  -5   3       1592.71       1468.00        64.92 o                         
  -3  -5   3       1696.34       1806.57        68.30 o                         
  -2  -5   3        832.83        890.33        25.34 o                         
  -1  -5   3       1786.97       1911.68        49.96 o                         
   0  -5   3       1800.34       1797.53        46.72 o                         
   1  -5   3        391.42        403.41        14.32 o                         
   2  -5   3        160.84        181.05         8.46 o                         
   3  -5   3       1689.93       1722.27        49.68 o                         
   4  -5   3        461.67        469.71        16.45 o                         
   5  -5   3         25.35         22.28         7.05 o                         
   6  -5   3         57.74         36.05        12.11 o                         
   7  -5   3         92.85        116.10        16.27 o                         
   8  -5   3         10.60         36.55        21.16 o                         
   9  -5   3          2.81          0.82        18.02 o                         
  10  -5   3         57.39         38.17        40.34 o                         
 -10  -4   3         23.02         34.76        20.75 o                         
  -9  -4   3        204.83        233.26        24.73 o                         
  -8  -4   3        487.58        429.02        32.03 o                         
  -7  -4   3        232.27        239.35        14.76 o                         
  -6  -4   3        578.66        563.77        20.49 o                         
  -5  -4   3         23.71         31.42         6.36 o                         
  -4  -4   3        108.60        109.86         7.47 o                         
  -3  -4   3       1233.16       1256.11        48.20 o                         
  -2  -4   3       2282.51       2237.54        60.97 o                         
  -1  -4   3       3919.24       3899.56        98.85 o                         
   0  -4   3        250.62        256.16        10.08 o                         
   1  -4   3       1067.60       1064.42        30.59 o                         
   2  -4   3       1266.16       1348.52        38.82 o                         
   3  -4   3       1001.24        975.32        29.51 o                         
   4  -4   3        100.78        102.01         7.52 o                         
   5  -4   3        418.40        451.23        18.81 o                         
   6  -4   3        136.95        132.24        14.54 o                         
   7  -4   3          1.78          3.34        13.79 o                         
   8  -4   3         35.51         41.53        17.34 o                         
   9  -4   3         48.76         46.52        18.71 o                         
  10  -4   3          4.54         -3.47        24.00 o                         
 -11  -3   3        113.57         85.97        32.27 o                         
 -10  -3   3         14.26         26.81        19.49 o                         
  -9  -3   3         17.25         58.88        21.52 o                         
  -8  -3   3        328.54        349.86        22.78 o                         
  -7  -3   3        364.94        337.09        16.00 o                         
  -6  -3   3        969.14        982.92        34.47 o                         
  -5  -3   3         53.77         41.55         6.50 o                         
  -4  -3   3        395.13        384.75        16.34 o                         
  -3  -3   3         40.04         28.20         5.60 o                         
  -2  -3   3       1327.82       1372.82        44.49 o                         
  -1  -3   3       1995.61       1987.55        54.93 o                         
   0  -3   3         49.82         37.27         6.29 o                         
   1  -3   3        582.40        630.90        19.27 o                         
   2  -3   3       1054.78       1047.51        30.55 o                         
   3  -3   3         85.97         83.49         6.46 o                         
   4  -3   3       1234.09       1280.30        37.42 o                         
   5  -3   3         39.37         26.51         7.52 o                         
   6  -3   3        672.33        705.41        27.08 o                         
   7  -3   3          6.37         -3.30        13.05 o                         
   8  -3   3         63.36         82.08        30.00 o                         
   9  -3   3         15.10        -13.96        18.71 o                         
  10  -3   3          0.25         -6.47        23.37 o                         
 -11  -2   3        127.60        172.92        26.85 o                         
 -10  -2   3         31.33         29.61        19.68 o                         
  -9  -2   3         14.34         -5.14        17.68 o                         
  -8  -2   3        824.08        846.89        45.34 o                         
  -7  -2   3        509.23        476.32        20.06 o                         
  -6  -2   3        211.65        202.19        10.35 o                         
  -5  -2   3         85.59        100.31         7.90 o                         
  -4  -2   3       1465.41       1552.44        46.43 o                         
  -3  -2   3        538.86        521.20        16.73 o                         
  -2  -2   3        214.00        202.90         8.12 o                         
  -1  -2   3       3895.23       3780.97       111.96 o                         
   0  -2   3        735.29        728.16        20.79 o                         
   1  -2   3       3477.34       3641.45       107.19 o                         
   2  -2   3        259.86        245.60         9.56 o                         
   3  -2   3         17.33         26.06         5.74 o                         
   4  -2   3         12.60          1.21         6.43 o                         
   5  -2   3         88.53         94.01        12.43 o                         
   6  -2   3        211.24        220.11        12.70 o                         
   7  -2   3         64.46         36.77        13.25 o                         
   8  -2   3        213.67        219.90        21.37 o                         
   9  -2   3         85.71         63.54        18.24 o                         
  10  -2   3          3.76          9.20        21.40 o                         
 -11  -1   3        109.92        142.94        24.70 o                         
 -10  -1   3          9.24         51.38        15.26 o                         
  -9  -1   3          9.48          3.47        24.75 o                         
  -8  -1   3        125.49        126.18        15.14 o                         
  -7  -1   3        154.09        159.72        10.81 o                         
  -6  -1   3        140.05        128.77         8.60 o                         
  -5  -1   3         64.06         77.91         6.43 o                         
  -4  -1   3        796.60        821.93        26.11 o                         
  -3  -1   3         10.70          7.82         3.62 o                         
  -2  -1   3         98.45         93.41         5.40 o                         
  -1  -1   3       1958.95       1969.56        69.80 o                         
   0  -1   3       1142.30       1266.23        44.38 o                         
   1  -1   3        590.34        652.79        20.66 o                         
   2  -1   3        480.51        491.05        16.49 o                         
   3  -1   3        506.99        526.99        18.18 o                         
   4  -1   3        485.19        510.06        19.26 o                         
   5  -1   3        103.76         93.70         8.32 o                         
   6  -1   3        137.76        131.53        10.47 o                         
   7  -1   3        332.48        300.26        21.94 o                         
   8  -1   3        110.78        129.93        18.43 o                         
   9  -1   3          8.46         -5.70        16.95 o                         
  10  -1   3        218.24        206.80        26.41 o                         
  11  -1   3         30.68         52.41        36.57 o                         
 -11   0   3          0.65         24.50        34.78 o                         
 -10   0   3          3.58         -2.81        17.01 o                         
  -9   0   3         10.42         30.87        12.54 o                         
  -8   0   3          1.04         -4.68        15.47 o                         
  -7   0   3         12.89          1.07         8.54 o                         
  -6   0   3        173.84        165.16         9.39 o                         
  -5   0   3         71.18         94.77         6.73 o                         
  -4   0   3       1706.93       1747.39        54.76 o                         
  -3   0   3         72.44         76.81         4.83 o                         
  -2   0   3        470.48        415.45        13.41 o                         
  -1   0   3         60.20         52.72         3.41 o                         
   0   0   3         24.30         18.07         5.14 o                         
   1   0   3        250.73        249.21         9.18 o                         
   2   0   3        153.53        131.34         6.83 o                         
   3   0   3        718.09        679.26        24.55 o                         
   4   0   3        435.64        470.80        17.40 o                         
   5   0   3          5.48          4.64         6.57 o                         
   6   0   3         70.74         88.67        10.55 o                         
   7   0   3        363.36        337.55        23.19 o                         
   8   0   3         45.29         36.95        18.21 o                         
   9   0   3          0.00         -4.19        16.97 o                         
  10   0   3        102.70        162.41        27.70 o                         
  11   0   3         19.81          3.06        32.77 o                         
 -11   1   3        108.34        127.23        41.73 o                         
 -10   1   3          9.26          0.00        14.91 o                         
  -9   1   3         10.62         17.97        16.05 o                         
  -8   1   3        119.10        116.82        18.86 o                         
  -7   1   3        162.67        175.26        16.56 o                         
  -6   1   3        141.15        125.07         9.39 o                         
  -5   1   3         62.88         76.42         8.05 o                         
  -4   1   3        805.31        829.29        28.66 o                         
  -3   1   3         12.40         13.01         4.11 o                         
  -2   1   3        107.18         86.83         5.09 o                         
  -1   1   3       1948.19       1958.52        69.78 o                         
   0   1   3       1132.90       1207.94        52.95 o                         
   1   1   3        592.11        640.10        20.66 o                         
   2   1   3        491.72        484.72        16.46 o                         
   3   1   3        513.27        546.42        22.30 o                         
   4   1   3        483.57        474.21        19.17 o                         
   5   1   3        101.92        113.34         8.70 o                         
   6   1   3        137.16        144.15        13.00 o                         
   7   1   3        326.73        306.37        26.00 o                         
   8   1   3        112.79        162.86        37.60 o                         
   9   1   3          9.43          4.14        18.96 o                         
  10   1   3        217.86        208.09        28.67 o                         
  11   1   3         31.37         25.89        30.91 o                         
 -11   2   3        128.93        191.31        48.54 o                         
 -10   2   3         32.47         30.50        16.47 o                         
  -9   2   3         13.67         33.40        23.75 o                         
  -8   2   3        833.84        815.52        31.57 o                         
  -7   2   3        500.00        474.46        18.23 o                         
  -6   2   3        204.24        197.72        11.25 o                         
  -5   2   3         87.04         88.63         6.53 o                         
  -4   2   3       1458.89       1547.11        46.44 o                         
  -3   2   3        547.79        527.03        18.43 o                         
  -2   2   3        224.96        197.13         8.37 o                         
  -1   2   3       3905.08       3876.39       158.35 o                         
   0   2   3        735.27        714.77        38.87 o                         
   1   2   3       3498.33       3681.04       151.48 o                         
   2   2   3        257.11        251.52        16.90 o                         
   3   2   3         16.76         10.31         6.87 o                         
   4   2   3         12.84         16.58         7.95 o                         
   5   2   3         94.14         94.96        23.78 o                         
   6   2   3        209.73        226.37        22.30 o                         
   7   2   3         68.08         42.17        14.72 o                         
   8   2   3        213.48        253.47        21.83 o                         
   9   2   3         86.34         86.33        21.22 o                         
  10   2   3          3.70         30.68        25.00 o                         
 -11   3   3        110.21        168.35        29.23 o                         
 -10   3   3         14.42        -10.60        32.13 o                         
  -9   3   3         17.08         18.57        16.07 o                         
  -8   3   3        324.61        293.70        16.31 o                         
  -7   3   3        363.73        316.05        14.97 o                         
  -6   3   3        976.50        958.07        31.07 o                         
  -5   3   3         54.16         47.79         5.54 o                         
  -4   3   3        402.27        375.84        26.33 o                         
  -3   3   3         41.85         46.82         9.36 o                         
  -2   3   3       1344.23       1408.07        44.77 o                         
  -1   3   3       1975.35       2040.12        64.98 o                         
   0   3   3         50.65         28.02        11.61 o                         
   1   3   3        591.46        640.28        29.28 o                         
   2   3   3       1049.86       1075.48        46.47 o                         
   3   3   3         94.48         92.92         7.30 o                         
   4   3   3       1239.27       1274.52        46.47 o                         
   5   3   3         38.75         33.06         8.06 o                         
   6   3   3        681.07        655.24        27.51 o                         
   7   3   3          7.16         23.96        12.51 o                         
   8   3   3         64.21         70.04        17.50 o                         
   9   3   3         15.09         -1.50        17.05 o                         
  10   3   3          0.29         15.00        21.50 o                         
 -11   4   3         77.66         69.81        37.07 o                         
 -10   4   3         22.90         15.66        20.99 o                         
  -9   4   3        205.88        198.11        30.48 o                         
  -8   4   3        489.98        435.08        19.19 o                         
  -7   4   3        232.84        196.01        11.03 o                         
  -6   4   3        575.95        511.71        19.26 o                         
  -5   4   3         25.84         19.79         5.65 o                         
  -4   4   3        107.43        104.84         7.73 o                         
  -3   4   3       1224.92       1337.62        43.66 o                         
  -2   4   3       2246.91       2361.96        72.78 o                         
  -1   4   3       3935.07       3866.36       139.78 o                         
   0   4   3        250.04        249.65        15.16 o                         
   1   4   3       1031.08       1055.13        40.38 o                         
   2   4   3       1260.34       1344.87        45.71 o                         
   3   4   3        995.96       1010.68        34.68 o                         
   4   4   3         97.74         97.48         8.47 o                         
   5   4   3        423.47        440.82        21.28 o                         
   6   4   3        133.31        140.36        13.10 o                         
   7   4   3          1.59         -2.78        12.26 o                         
   8   4   3         36.92         26.40        15.52 o                         
   9   4   3         47.25         76.08        37.98 o                         
  10   4   3          4.28         11.85        22.49 o                         
 -11   5   3         40.39         67.60        36.92 o                         
 -10   5   3         62.40         75.01        22.28 o                         
  -9   5   3         16.32          7.09        21.73 o                         
  -8   5   3        389.24        366.16        16.23 o                         
  -7   5   3        437.63        420.02        40.91 o                         
  -6   5   3        953.43        954.12        34.46 o                         
  -5   5   3          8.35          4.23         6.91 o                         
  -4   5   3       1598.47       1615.03        56.13 o                         
  -3   5   3       1691.92       1911.28        61.78 o                         
  -2   5   3        853.35        908.49        34.36 o                         
  -1   5   3       1770.44       1923.05        70.55 o                         
   0   5   3       1798.80       1822.48       146.24 o                         
   1   5   3        399.49        425.12        21.17 o                         
   2   5   3        171.45        177.76         9.52 o                         
   3   5   3       1686.20       1766.06        58.66 o                         
   4   5   3        460.12        457.55        19.15 o                         
   5   5   3         25.60         26.05         8.07 o                         
   6   5   3         53.27         61.49        13.28 o                         
   7   5   3         93.00        107.97        15.04 o                         
   8   5   3         10.46         17.75        16.08 o                         
   9   5   3          2.65         -7.26        17.66 o                         
  10   5   3         57.04         76.25        46.05 o                         
 -11   6   3         18.38        -18.53        40.75 o                         
 -10   6   3         15.52         34.58        21.38 o                         
  -9   6   3          4.88        -18.90        18.90 o                         
  -8   6   3         91.28         98.94        21.08 o                         
  -7   6   3        296.94        294.85        29.44 o                         
  -6   6   3          4.03          3.08         8.60 o                         
  -5   6   3        420.35        412.36        17.89 o                         
  -4   6   3         91.16         81.12         7.87 o                         
  -3   6   3        477.20        487.25        18.65 o                         
  -2   6   3       1092.85       1144.31        43.83 o                         
  -1   6   3        787.01        755.97        29.84 o                         
   0   6   3         53.54         34.51         9.80 o                         
   1   6   3        509.16        491.66        18.87 o                         
   2   6   3        645.90        719.44        26.13 o                         
   3   6   3       2947.72       3046.92       100.24 o                         
   4   6   3         73.23         79.70         8.57 o                         
   5   6   3        337.35        363.45        17.09 o                         
   6   6   3        213.80        244.13        18.88 o                         
   7   6   3         95.04        118.15        15.29 o                         
   8   6   3         13.06         92.19        19.80 o                         
   9   6   3          3.19         13.83        17.49 o                         
 -11   7   3          6.07        -52.68        57.18 o                         
 -10   7   3         37.68         36.47        22.99 o                         
  -9   7   3          8.13         29.20        19.53 o                         
  -8   7   3          8.88          5.73        16.90 o                         
  -7   7   3         72.21         64.70        15.34 o                         
  -6   7   3        109.65        115.09        12.40 o                         
  -5   7   3         76.89         87.80         9.21 o                         
  -4   7   3        422.92        440.80        18.56 o                         
  -3   7   3         43.55         45.67         6.29 o                         
  -2   7   3       1120.24       1201.27        40.82 o                         
  -1   7   3         70.79         71.85         6.65 o                         
   0   7   3       1352.12       1413.83        53.23 o                         
   1   7   3        430.20        433.53        18.60 o                         
   2   7   3        128.40        138.33         8.84 o                         
   3   7   3        344.96        369.40        16.41 o                         
   4   7   3         68.48         46.77         8.55 o                         
   5   7   3          6.75         11.27         8.68 o                         
   6   7   3         28.55         36.01        13.50 o                         
   7   7   3          7.01          7.14        13.98 o                         
   8   7   3        111.59         94.93        18.20 o                         
   9   7   3         12.04        -20.24        34.17 o                         
 -11   8   3         30.53         78.28        41.05 o                         
 -10   8   3         16.58          5.99        36.78 o                         
  -9   8   3          3.20         -0.16        20.37 o                         
  -8   8   3          5.29         13.69        17.06 o                         
  -7   8   3         31.30         12.40        14.74 o                         
  -6   8   3         46.74         69.62        11.26 o                         
  -5   8   3         34.29         33.68         9.17 o                         
  -4   8   3        337.14        362.43        15.80 o                         
  -3   8   3         53.30         55.01         6.89 o                         
  -2   8   3         61.91         60.64         8.05 o                         
  -1   8   3       1672.86       1589.70        61.54 o                         
   0   8   3       1525.51       1422.64        55.19 o                         
   1   8   3        687.51        669.03        25.02 o                         
   2   8   3         28.44         24.11         8.94 o                         
   3   8   3         16.59         20.82         7.35 o                         
   4   8   3         13.97          8.38         8.58 o                         
   5   8   3        582.75        557.27        24.34 o                         
   6   8   3         13.89         15.10        14.07 o                         
   7   8   3         49.40         40.97        15.16 o                         
   8   8   3         53.73         55.30        17.35 o                         
   9   8   3         59.32         98.44        56.46 o                         
 -11   9   3         26.74          6.56        41.16 o                         
 -10   9   3         20.72         73.57        41.39 o                         
  -9   9   3          8.65        -15.76        21.76 o                         
  -8   9   3          0.54         -6.74        18.24 o                         
  -7   9   3         18.41         12.67        15.36 o                         
  -6   9   3         52.39         60.25        11.45 o                         
  -5   9   3         62.25         73.43        10.20 o                         
  -4   9   3        384.72        412.50        25.52 o                         
  -3   9   3         98.56         95.89         8.45 o                         
  -2   9   3        147.79        160.41         9.38 o                         
  -1   9   3        112.17         81.51        10.60 o                         
   0   9   3         79.59         85.23         9.00 o                         
   1   9   3        132.09        132.79        10.18 o                         
   2   9   3         11.73         20.45         7.99 o                         
   3   9   3        141.00        155.00        11.43 o                         
   4   9   3         51.75         32.55         9.49 o                         
   5   9   3        455.83        440.87        22.59 o                         
   6   9   3         80.23        122.28        17.47 o                         
   7   9   3         40.46         54.20        16.82 o                         
   8   9   3          3.77         29.03        29.86 o                         
   9   9   3         10.57          7.67        40.60 o                         
 -10  10   3          3.05          8.44        34.08 o                         
  -9  10   3         18.33         34.98        22.32 o                         
  -8  10   3         17.79         49.63        25.39 o                         
  -7  10   3         14.70         26.10        16.69 o                         
  -6  10   3          8.86         11.99        23.49 o                         
  -5  10   3         92.94         70.76        11.04 o                         
  -4  10   3        171.22        150.86        12.10 o                         
  -3  10   3        121.43        131.07         7.94 o                         
  -2  10   3        127.69        114.92        15.33 o                         
  -1  10   3        253.28        261.96        30.80 o                         
   0  10   3        465.90        400.24        33.67 o                         
   1  10   3        370.91        411.44        19.91 o                         
   2  10   3        102.86        108.85         9.51 o                         
   3  10   3        127.36        122.89        11.06 o                         
   4  10   3         67.49         83.17        11.24 o                         
   5  10   3        135.36        153.52        14.82 o                         
   6  10   3         90.39         95.41        17.05 o                         
   7  10   3         75.50        102.24        40.14 o                         
   8  10   3         44.62          0.26        30.86 o                         
   9  10   3         20.68        106.62        46.84 o                         
  -9  11   3          2.72         53.17        52.60 o                         
  -8  11   3          3.13         -9.78        20.25 o                         
  -7  11   3         52.16         68.25        19.13 o                         
  -6  11   3         82.59         76.45        16.08 o                         
  -5  11   3         19.24         33.36        13.64 o                         
  -4  11   3        347.79        386.20        24.89 o                         
  -3  11   3        135.81        104.52        16.67 o                         
  -2  11   3        156.77        152.70        32.21 o                         
  -1  11   3        187.33        191.36        19.44 o                         
   0  11   3        143.01        119.29        26.95 o                         
   1  11   3         23.95         39.03        19.98 o                         
   2  11   3         59.36         37.67        10.20 o                         
   3  11   3        175.02        183.08        15.31 o                         
   4  11   3         56.13         39.74        10.95 o                         
   5  11   3         99.51         94.79        17.05 o                         
   6  11   3         46.62         36.02        18.00 o                         
   7  11   3         56.84         44.40        30.73 o                         
   8  11   3          7.54         25.37        41.90 o                         
  -8  12   3          9.39         33.15        36.69 o                         
  -7  12   3         45.19         48.16        35.53 o                         
  -6  12   3         33.52         30.59        21.48 o                         
  -5  12   3        130.57        167.27        14.58 o                         
  -4  12   3         89.21         89.70         9.95 o                         
  -3  12   3        121.97        122.43        13.17 o                         
  -2  12   3        183.54        242.88        22.07 o                         
  -1  12   3         41.44         81.77        20.47 o                         
   0  12   3         12.40         -0.13        19.21 o                         
   1  12   3        108.47         88.12        19.26 o                         
   2  12   3         11.16          1.38        11.39 o                         
   3  12   3        122.14        122.53        14.36 o                         
   4  12   3         12.24          6.56        10.96 o                         
   5  12   3         57.39         55.00        16.57 o                         
   6  12   3        100.17        139.23        29.84 o                         
   7  12   3         74.79         85.76        33.23 o                         
  -8  13   3         27.67         45.66        58.63 o                         
  -7  13   3         73.89        128.36        44.26 o                         
  -6  13   3         10.46        -24.12        51.88 o                         
  -5  13   3         34.23         24.26        45.14 o                         
  -4  13   3         71.81         78.20        19.14 o                         
  -3  13   3         80.41         42.04        16.87 o                         
  -2  13   3         53.44         80.50        18.76 o                         
  -1  13   3         85.86         77.33        22.39 o                         
   0  13   3        254.10        321.48        30.78 o                         
   1  13   3        125.58        124.44        20.90 o                         
   2  13   3         22.48         54.17        47.04 o                         
   3  13   3        165.31        187.27        23.65 o                         
   4  13   3          0.34         11.04        18.51 o                         
   5  13   3         32.11         79.87        33.86 o                         
   6  13   3         23.46          8.99        39.35 o                         
  -7  14   3         42.32        127.53        61.81 o                         
  -6  14   3         24.76         39.21        39.05 o                         
  -5  14   3         14.46         52.40        51.07 o                         
  -4  14   3         64.60         59.25        42.74 o                         
  -3  14   3         44.92         25.98        17.97 o                         
  -2  14   3         46.06         24.69        18.98 o                         
  -1  14   3         51.21         57.86        23.87 o                         
   0  14   3         76.98         69.07        23.95 o                         
   1  14   3         50.53         67.46        21.61 o                         
   2  14   3        109.11        139.81        23.81 o                         
   3  14   3         51.47         53.37        31.32 o                         
   4  14   3         24.29         10.95        20.51 o                         
   5  14   3        150.27        173.87        26.26 o                         
   6  14   3         28.28        -22.41        43.42 o                         
  -6  15   3          1.75         65.36        59.95 o                         
  -5  15   3          8.14        -11.54        38.58 o                         
  -4  15   3         67.00        136.36        39.85 o                         
  -3  15   3         30.18         42.28        63.66 o                         
  -2  15   3         78.66         66.46        27.86 o                         
  -1  15   3          7.47         26.04        24.23 o                         
   0  15   3         11.97         26.13        25.09 o                         
   1  15   3         67.69         77.52        24.02 o                         
   2  15   3         43.75         97.73        39.56 o                         
   3  15   3         64.23         45.39        22.41 o                         
   4  15   3         74.57         67.84        29.33 o                         
   5  15   3         28.64         38.71        44.21 o                         
  -5  16   3          0.12         24.13        74.83 o                         
  -4  16   3         11.87         24.35        51.74 o                         
  -3  16   3         74.92         73.35        37.32 o                         
  -2  16   3         34.03         13.50        42.16 o                         
  -1  16   3         15.23         14.89        26.39 o                         
   0  16   3         98.80        106.59        30.51 o                         
   1  16   3         73.09         95.81        29.43 o                         
   2  16   3          0.21          5.81        24.41 o                         
   3  16   3         14.08         11.35        24.93 o                         
   4  16   3         13.53         45.83        69.52 o                         
  -4  17   3          9.56         40.79        41.43 o                         
  -3  17   3          6.91          3.59        39.19 o                         
  -2  17   3         20.29         49.14        48.28 o                         
  -1  17   3         15.44         21.77        44.55 o                         
   0  17   3         56.20         72.29        31.18 o                         
   1  17   3          6.54        -18.18        31.16 o                         
   2  17   3         19.25         42.36        27.97 o                         
   3  17   3         33.26         59.32        61.94 o                         
   4  17   3         38.10         65.31        64.99 o                         
  -2  18   3         20.38        100.53        53.66 o                         
  -1  18   3          8.73         61.65        47.08 o                         
   0  18   3         11.09         47.07        44.86 o                         
   1  18   3          1.40         45.78        32.42 o                         
   2  18   3         13.96        -11.09        56.70 o                         
   3  18   3          4.58         43.14        62.27 o                         
  -1  19   3          3.81        -36.11        54.47 o                         
   0  19   3          2.07         41.93        49.08 o                         
   2  19   3         31.77         97.64        64.33 o                         
  -2 -18   4          7.44         -2.76        31.31 o                         
  -1 -18   4          0.27         24.43        29.78 o                         
   0 -18   4         31.49         32.72        31.50 o                         
   1 -18   4         14.58        -11.29        30.57 o                         
  -3 -17   4          0.46         12.99        32.92 o                         
  -2 -17   4          4.65         -1.62        33.34 o                         
  -1 -17   4          1.00         -4.11        21.27 o                         
   0 -17   4          8.59          8.92        21.29 o                         
   1 -17   4         67.91         65.29        22.59 o                         
   2 -17   4         12.81         19.27        29.73 o                         
   3 -17   4         14.78         48.23        34.07 o                         
  -4 -16   4         86.46         80.09        33.27 o                         
  -3 -16   4          5.38         45.74        30.22 o                         
  -2 -16   4         13.35         35.95        20.54 o                         
  -1 -16   4         25.57          9.36        19.09 o                         
   0 -16   4         47.60         44.13        34.46 o                         
   1 -16   4         17.71         -5.18        33.25 o                         
   2 -16   4          9.38         -2.60        27.38 o                         
   3 -16   4          5.17         10.78        29.07 o                         
   4 -16   4         14.58         56.85        32.80 o                         
  -5 -15   4          4.75          6.03        29.73 o                         
  -4 -15   4          4.04        -23.11        29.26 o                         
  -3 -15   4          3.13         11.41        27.24 o                         
  -2 -15   4          4.92         -2.81        27.68 o                         
  -1 -15   4          0.55         17.84        18.21 o                         
   0 -15   4          9.04          2.76        18.36 o                         
   1 -15   4        155.91        157.96        30.27 o                         
   2 -15   4         30.69         29.49        25.53 o                         
   3 -15   4         25.62        -20.37        27.10 o                         
   4 -15   4         22.26         21.53        28.84 o                         
   5 -15   4          4.33         18.25        20.45 o                         
  -6 -14   4         11.01         -2.97        29.34 o                         
  -5 -14   4         26.07         50.90        29.28 o                         
  -4 -14   4        170.90        167.50        34.50 o                         
  -3 -14   4         52.00         61.16        27.74 o                         
  -2 -14   4        122.57        138.48        30.40 o                         
  -1 -14   4         11.26         24.44        17.39 o                         
   0 -14   4         14.54         49.56        17.90 o                         
   1 -14   4         20.25          8.92        22.69 o                         
   2 -14   4         15.46         20.75        24.42 o                         
   3 -14   4         11.55         33.44        24.22 o                         
   4 -14   4         28.79         22.81        27.41 o                         
   5 -14   4          3.34         24.39        30.82 o                         
   6 -14   4         60.81         73.66        33.74 o                         
  -7 -13   4         11.00        -11.93        29.03 o                         
  -6 -13   4        112.91        139.99        32.27 o                         
  -5 -13   4          6.91         -5.29        25.39 o                         
  -4 -13   4         43.81         30.22        23.47 o                         
  -3 -13   4        247.89        217.29        33.54 o                         
  -2 -13   4         24.48         62.94        24.04 o                         
  -1 -13   4          1.01          5.89        26.60 o                         
   0 -13   4        430.45        394.03        31.04 o                         
   1 -13   4         19.49         14.55        20.73 o                         
   2 -13   4         22.84        -15.02        22.57 o                         
   3 -13   4         37.42         26.74        23.86 o                         
   4 -13   4         57.77         42.79        24.02 o                         
   5 -13   4         25.82         19.54        18.76 o                         
   6 -13   4         87.68         97.01        22.46 o                         
  -8 -12   4         16.48         47.09        32.33 o                         
  -7 -12   4         16.30         56.46        29.36 o                         
  -6 -12   4         44.14         52.35        19.11 o                         
  -5 -12   4         19.63         -9.96        14.37 o                         
  -4 -12   4          6.96          3.69        12.17 o                         
  -3 -12   4        101.30        115.38        14.65 o                         
  -2 -12   4         15.38          6.13        10.07 o                         
  -1 -12   4        132.59        133.59        12.97 o                         
   0 -12   4         48.48         50.43        15.67 o                         
   1 -12   4        431.99        416.86        32.83 o                         
   2 -12   4        113.08         93.09        24.41 o                         
   3 -12   4         15.49         27.18        20.83 o                         
   4 -12   4        163.05        120.35        28.24 o                         
   5 -12   4          6.54         27.19        17.14 o                         
   6 -12   4          6.27         -2.48        22.11 o                         
   7 -12   4         21.30         66.77        33.32 o                         
  -9 -11   4         59.61        109.28        33.70 o                         
  -8 -11   4         11.81          8.68        19.31 o                         
  -7 -11   4         31.39         -0.62        28.86 o                         
  -6 -11   4          2.37          3.87        41.87 o                         
  -5 -11   4        106.06        122.84        16.77 o                         
  -4 -11   4        326.82        314.56        24.06 o                         
  -3 -11   4          9.90         22.24        12.30 o                         
  -2 -11   4        266.62        274.44        16.62 o                         
  -1 -11   4          6.11         12.09         7.75 o                         
   0 -11   4         19.27         22.62         8.04 o                         
   1 -11   4         80.26         76.91        11.61 o                         
   2 -11   4        140.97        142.25        13.73 o                         
   3 -11   4        217.41        215.17        18.24 o                         
   4 -11   4        164.14        154.47        21.09 o                         
   5 -11   4         40.07         40.00        28.37 o                         
   6 -11   4         19.11         -0.73        20.15 o                         
   7 -11   4         16.65         25.49        23.53 o                         
   8 -11   4         58.03         85.03        37.01 o                         
  -9 -10   4         16.97         42.46        21.11 o                         
  -8 -10   4          9.92         -8.41        17.54 o                         
  -7 -10   4        108.49         98.24        18.99 o                         
  -6 -10   4         41.20         56.66        15.24 o                         
  -5 -10   4         20.71         42.39        12.84 o                         
  -4 -10   4        278.82        275.67        18.71 o                         
  -3 -10   4         43.07         36.17        10.86 o                         
  -2 -10   4        152.62        178.32         8.34 o                         
  -1 -10   4        146.57        155.71         9.36 o                         
   0 -10   4         24.74         35.02         6.67 o                         
   1 -10   4         15.52         12.23         6.38 o                         
   2 -10   4         21.99         28.74         7.27 o                         
   3 -10   4        851.71        843.06        34.36 o                         
   4 -10   4        126.08        125.92        13.40 o                         
   5 -10   4         67.51         47.52        14.71 o                         
   6 -10   4         42.46         20.80        15.23 o                         
   7 -10   4         40.86         40.54        35.11 o                         
   8 -10   4          7.21          3.82        44.45 o                         
 -10  -9   4         66.93         11.29        33.89 o                         
  -9  -9   4          7.85         17.73        19.96 o                         
  -8  -9   4         10.25         -5.96        17.04 o                         
  -7  -9   4        143.13        156.77        33.59 o                         
  -6  -9   4        216.53        233.04        21.19 o                         
  -5  -9   4          7.80         10.80        13.66 o                         
  -4  -9   4          1.77          2.27         7.47 o                         
  -3  -9   4          0.59          7.36         5.90 o                         
  -2  -9   4        173.56        166.16         8.28 o                         
  -1  -9   4        374.19        356.97        12.51 o                         
   0  -9   4        470.11        451.56        18.28 o                         
   1  -9   4        123.66         95.68         7.92 o                         
   2  -9   4         22.35         21.58         6.66 o                         
   3  -9   4        166.76        173.39        12.61 o                         
   4  -9   4         44.52         22.85         8.90 o                         
   5  -9   4         12.87          8.64        12.79 o                         
   6  -9   4         32.84         33.49        14.87 o                         
   7  -9   4          0.97        -16.99        16.99 o                         
   8  -9   4        134.66        181.17        60.71 o                         
 -10  -8   4         36.62         44.15        31.04 o                         
  -9  -8   4         13.83         24.06        19.05 o                         
  -8  -8   4         21.52         11.90        16.45 o                         
  -7  -8   4         84.87         74.97        16.61 o                         
  -6  -8   4        124.05        102.91        12.43 o                         
  -5  -8   4        169.72        182.38        12.25 o                         
  -4  -8   4        182.10        213.55        11.23 o                         
  -3  -8   4         88.91         84.20         6.82 o                         
  -2  -8   4        400.63        376.83        13.25 o                         
  -1  -8   4       2875.73       2909.16        76.12 o                         
   0  -8   4        307.91        321.12        10.68 o                         
   1  -8   4        476.78        457.55        16.66 o                         
   2  -8   4        101.98        103.29        10.85 o                         
   3  -8   4        324.84        350.08        14.01 o                         
   4  -8   4          3.45          7.47         9.54 o                         
   5  -8   4         27.61         36.00         9.84 o                         
   6  -8   4         63.62         49.23        15.22 o                         
   7  -8   4         28.47         19.61        17.42 o                         
   8  -8   4         13.68         19.12        29.82 o                         
   9  -8   4         19.74         42.50        28.03 o                         
 -10  -7   4         26.41         59.58        23.08 o                         
  -9  -7   4         69.96         89.61        19.74 o                         
  -8  -7   4          1.21         15.29        15.73 o                         
  -7  -7   4         54.73         47.34        11.84 o                         
  -6  -7   4        512.41        534.24        24.61 o                         
  -5  -7   4        227.40        235.05        12.58 o                         
  -4  -7   4        294.77        284.19        15.17 o                         
  -3  -7   4        497.10        464.03        16.20 o                         
  -2  -7   4         17.57         16.35         4.69 o                         
  -1  -7   4       1069.98       1016.71        28.25 o                         
   0  -7   4        222.87        207.84         7.95 o                         
   1  -7   4        116.49        119.30         6.97 o                         
   2  -7   4        323.45        330.52        13.01 o                         
   3  -7   4        169.29        162.78        11.80 o                         
   4  -7   4        624.91        593.09        22.33 o                         
   5  -7   4        338.46        304.51        16.09 o                         
   6  -7   4         21.76         39.16        15.95 o                         
   7  -7   4         53.98         75.17        21.45 o                         
   8  -7   4          3.65         16.35        22.89 o                         
   9  -7   4          3.98          8.76        25.82 o                         
 -10  -6   4         39.46         18.90        33.30 o                         
  -9  -6   4         55.34         67.32        19.87 o                         
  -8  -6   4         65.67         41.64        16.31 o                         
  -7  -6   4         40.25         37.60        11.37 o                         
  -6  -6   4        214.12        220.58        12.63 o                         
  -5  -6   4         66.10         53.05         7.44 o                         
  -4  -6   4         11.47          4.44         6.20 o                         
  -3  -6   4        318.32        301.41        14.56 o                         
  -2  -6   4        396.00        396.55        13.51 o                         
  -1  -6   4       3874.53       3950.95       101.92 o                         
   0  -6   4         20.64         25.30         4.80 o                         
   1  -6   4       1442.66       1469.76        46.51 o                         
   2  -6   4        302.57        297.25        11.86 o                         
   3  -6   4        105.37        111.85         8.05 o                         
   4  -6   4         57.35         49.67         7.67 o                         
   5  -6   4        186.54        180.79        12.21 o                         
   6  -6   4         78.05         86.04        12.97 o                         
   7  -6   4         29.19         49.09        19.13 o                         
   8  -6   4          4.89         -4.15        17.67 o                         
   9  -6   4         57.50        103.81        22.28 o                         
 -10  -5   4          5.24        -11.10        36.37 o                         
  -9  -5   4         18.53         37.82        17.80 o                         
  -8  -5   4         61.17         64.71        16.21 o                         
  -7  -5   4         44.40         45.47        11.00 o                         
  -6  -5   4        146.88        139.23        10.36 o                         
  -5  -5   4        190.15        195.60        10.78 o                         
  -4  -5   4         57.98         70.02         6.88 o                         
  -3  -5   4        717.55        734.24        37.88 o                         
  -2  -5   4        213.84        205.03         8.32 o                         
  -1  -5   4        223.23        214.61         8.34 o                         
   0  -5   4       1462.13       1484.59        39.16 o                         
   1  -5   4        245.46        245.27        10.00 o                         
   2  -5   4         26.28         37.90         5.91 o                         
   3  -5   4        176.29        152.72         8.92 o                         
   4  -5   4        503.24        488.87        20.28 o                         
   5  -5   4        298.85        311.25        14.14 o                         
   6  -5   4        113.64        126.54        21.50 o                         
   7  -5   4        123.42         80.52        20.44 o                         
   8  -5   4         51.12         54.19        18.40 o                         
   9  -5   4          3.44        -21.23        21.23 o                         
 -10  -4   4         11.77         10.34        19.89 o                         
  -9  -4   4         22.60         28.35        18.07 o                         
  -8  -4   4         84.47         93.78        17.07 o                         
  -7  -4   4         78.00         60.60        10.40 o                         
  -6  -4   4          9.82         -6.48         7.48 o                         
  -5  -4   4          6.34          6.42         6.22 o                         
  -4  -4   4        554.68        533.02        20.04 o                         
  -3  -4   4        372.69        385.50        14.64 o                         
  -2  -4   4        555.63        608.18        23.61 o                         
  -1  -4   4       1988.50       1938.87        54.69 o                         
   0  -4   4         94.20         99.05         5.59 o                         
   1  -4   4        360.70        404.46        13.92 o                         
   2  -4   4        499.53        626.86        19.51 o                         
   3  -4   4        899.47        854.36        26.64 o                         
   4  -4   4        243.85        270.77        11.93 o                         
   5  -4   4        151.82        143.79        10.44 o                         
   6  -4   4        179.84        178.82        17.10 o                         
   7  -4   4        187.45        167.50        18.90 o                         
   8  -4   4         43.69         47.43        17.31 o                         
   9  -4   4         11.22         28.06        20.17 o                         
 -11  -3   4          1.21        -13.65        33.40 o                         
 -10  -3   4         48.84         54.67        30.98 o                         
  -9  -3   4         12.90        -13.40        18.06 o                         
  -8  -3   4        151.28        147.81        15.71 o                         
  -7  -3   4        551.41        564.91        33.57 o                         
  -6  -3   4        138.58        139.63         8.85 o                         
  -5  -3   4         94.17         75.78         6.55 o                         
  -4  -3   4         12.23         17.41         4.62 o                         
  -3  -3   4        386.24        420.96        14.21 o                         
  -2  -3   4        234.32        203.56         9.95 o                         
  -1  -3   4       1563.44       1639.62        46.52 o                         
   0  -3   4       1559.63       1487.59        41.45 o                         
   1  -3   4        543.10        548.36        18.01 o                         
   2  -3   4        686.92        833.62        24.98 o                         
   3  -3   4        313.05        320.33        12.39 o                         
   4  -3   4         24.99         31.08         6.49 o                         
   5  -3   4         71.51         53.27        11.60 o                         
   6  -3   4        570.80        553.08        27.25 o                         
   7  -3   4        217.47        181.79        19.09 o                         
   8  -3   4        110.36         92.97        20.10 o                         
   9  -3   4         36.52         50.43        30.53 o                         
  10  -3   4        160.67        136.58        42.67 o                         
 -11  -2   4          9.38          3.43        32.40 o                         
 -10  -2   4         22.56         38.00        19.62 o                         
  -9  -2   4          3.90         -2.22        17.05 o                         
  -8  -2   4        780.04        766.08        39.17 o                         
  -7  -2   4        329.24        325.78        16.27 o                         
  -6  -2   4        231.62        247.36        11.61 o                         
  -5  -2   4         14.64          8.78         5.17 o                         
  -4  -2   4        106.51        101.69         8.68 o                         
  -3  -2   4       2396.23       2676.43        77.24 o                         
  -2  -2   4       1276.21       1369.79        44.43 o                         
  -1  -2   4        123.72        106.86         5.42 o                         
   0  -2   4         34.03         27.84         3.74 o                         
   1  -2   4        597.16        691.26        22.41 o                         
   2  -2   4         46.77         50.53         7.55 o                         
   3  -2   4        322.74        334.38        12.44 o                         
   4  -2   4         20.23         25.51         6.44 o                         
   5  -2   4        712.68        695.15        27.64 o                         
   6  -2   4        439.91        436.16        22.98 o                         
   7  -2   4         95.33         90.01        15.98 o                         
   8  -2   4         31.01         51.04        21.08 o                         
   9  -2   4         26.11         51.49        19.82 o                         
  10  -2   4         14.93         12.65        25.50 o                         
 -11  -1   4         20.60          6.89        33.16 o                         
 -10  -1   4         25.88          3.37        30.81 o                         
  -9  -1   4         14.50          8.60        13.37 o                         
  -8  -1   4        632.04        605.15        29.16 o                         
  -7  -1   4        144.37        127.79        10.97 o                         
  -6  -1   4        631.77        662.45        22.50 o                         
  -5  -1   4         71.42         63.77         6.51 o                         
  -4  -1   4       1638.02       1646.98        50.02 o                         
  -3  -1   4       2870.31       2934.86        86.32 o                         
  -2  -1   4       1016.86       1084.11        32.69 o                         
  -1  -1   4        249.08        242.86         9.98 o                         
   0  -1   4        373.44        380.02        14.54 o                         
   1  -1   4       1048.23       1096.27        33.76 o                         
   2  -1   4        674.74        692.83        22.25 o                         
   3  -1   4        152.09        171.57        12.99 o                         
   4  -1   4        806.76        800.08        29.12 o                         
   5  -1   4        372.46        382.04        18.32 o                         
   6  -1   4        325.08        332.29        19.09 o                         
   7  -1   4         60.71         82.79        18.97 o                         
   8  -1   4         37.40         33.51        16.60 o                         
   9  -1   4         18.84         23.51        21.45 o                         
  10  -1   4         20.47         18.46        24.39 o                         
 -11   0   4         21.88         10.43        33.91 o                         
 -10   0   4         57.09         72.02        18.65 o                         
  -9   0   4          0.35        -16.16        16.16 o                         
  -8   0   4       2244.10       2287.26       120.66 o                         
  -7   0   4        254.48        209.04        14.61 o                         
  -6   0   4        170.51        139.87         9.91 o                         
  -5   0   4          0.95          1.82         5.83 o                         
  -4   0   4        615.99        639.12        20.46 o                         
  -3   0   4        587.50        595.74        19.09 o                         
  -2   0   4       1551.98       1801.19        53.27 o                         
  -1   0   4        367.26        362.58        18.50 o                         
   0   0   4        424.18        455.94        22.75 o                         
   1   0   4         36.44         27.56         4.43 o                         
   2   0   4       2178.78       2328.60        68.96 o                         
   3   0   4         81.24         72.52         6.77 o                         
   4   0   4         55.28         59.30         7.83 o                         
   5   0   4        150.74        135.29        11.11 o                         
   6   0   4        405.28        382.74        28.51 o                         
   7   0   4         42.25         50.79        14.68 o                         
   8   0   4         70.29         58.19        17.40 o                         
   9   0   4         88.15         89.13        20.45 o                         
  10   0   4          6.70         34.51        25.44 o                         
 -11   1   4         21.03         22.82        22.95 o                         
 -10   1   4         26.19         46.62        14.24 o                         
  -9   1   4         15.25         27.15        19.42 o                         
  -8   1   4        634.43        604.75        28.55 o                         
  -7   1   4        143.09        145.49        12.45 o                         
  -6   1   4        616.31        629.64        24.50 o                         
  -5   1   4         71.85         73.23         6.72 o                         
  -4   1   4       1639.30       1685.46        54.86 o                         
  -3   1   4       2894.80       2917.14        94.52 o                         
  -2   1   4       1035.97       1085.07        35.82 o                         
  -1   1   4        244.37        244.04        15.84 o                         
   0   1   4        371.47        361.29        18.54 o                         
   1   1   4       1066.63       1087.23        36.83 o                         
   2   1   4        674.35        662.96        24.22 o                         
   3   1   4        153.33        149.23        11.34 o                         
   4   1   4        799.38        806.51        29.20 o                         
   5   1   4        375.79        381.24        21.13 o                         
   6   1   4        328.09        334.28        20.09 o                         
   7   1   4         62.53         62.55        17.57 o                         
   8   1   4         37.33         54.73        19.33 o                         
   9   1   4         18.83         22.82        20.13 o                         
  10   1   4         20.81         21.89        27.84 o                         
 -11   2   4          9.53          3.12        23.41 o                         
 -10   2   4         22.40         45.05        40.77 o                         
  -9   2   4          4.32         13.58        10.70 o                         
  -8   2   4        776.48        802.57        34.96 o                         
  -7   2   4        323.67        324.10        16.03 o                         
  -6   2   4        238.70        250.81        14.67 o                         
  -5   2   4         11.41         12.36         4.73 o                         
  -4   2   4        109.85        107.56         6.61 o                         
  -3   2   4       2399.53       2551.81        77.23 o                         
  -2   2   4       1244.83       1331.33        44.54 o                         
  -1   2   4        127.89        115.39        12.28 o                         
   0   2   4         33.23         25.21         6.67 o                         
   1   2   4        583.54        688.17        42.21 o                         
   2   2   4         47.44         63.68         9.45 o                         
   3   2   4        316.61        296.43        21.46 o                         
   4   2   4         19.54         22.60         8.78 o                         
   5   2   4        705.70        775.77        35.98 o                         
   6   2   4        446.17        475.65        24.28 o                         
   7   2   4         94.15         91.24        18.54 o                         
   8   2   4         30.57         34.97        16.89 o                         
   9   2   4         25.85         51.93        19.51 o                         
  10   2   4         14.84         45.01        30.59 o                         
 -11   3   4          1.40          3.80        29.50 o                         
 -10   3   4         48.31         98.23        22.40 o                         
  -9   3   4         14.18         18.14        12.55 o                         
  -8   3   4        154.19        141.52        20.45 o                         
  -7   3   4        559.28        518.79        21.15 o                         
  -6   3   4        137.15        122.94         8.91 o                         
  -5   3   4         95.09         80.19        13.34 o                         
  -4   3   4         11.53         21.91         4.26 o                         
  -3   3   4        381.55        419.55        15.74 o                         
  -2   3   4        221.74        219.49         9.39 o                         
  -1   3   4       1562.18       1725.67        55.18 o                         
   0   3   4       1564.50       1479.29        55.24 o                         
   1   3   4        531.95        552.60        22.01 o                         
   2   3   4        676.80        805.27        43.55 o                         
   3   3   4        323.65        320.06        17.30 o                         
   4   3   4         25.47         22.89         7.03 o                         
   5   3   4         69.98         76.54         9.38 o                         
   6   3   4        566.64        580.31        40.63 o                         
   7   3   4        219.17        169.16        18.81 o                         
   8   3   4        112.67        139.19        19.35 o                         
   9   3   4         36.47         41.63        19.50 o                         
  10   3   4        159.24        229.53        38.29 o                         
 -11   4   4         58.52         67.48        26.98 o                         
 -10   4   4         11.69         33.37        20.68 o                         
  -9   4   4         21.74         35.97        18.57 o                         
  -8   4   4         84.44         78.66         7.57 o                         
  -7   4   4         73.36         60.92        10.08 o                         
  -6   4   4          9.33          8.81         5.57 o                         
  -5   4   4          5.55         15.55         6.77 o                         
  -4   4   4        544.82        540.15        20.45 o                         
  -3   4   4        364.59        428.32        15.82 o                         
  -2   4   4        574.27        610.52        21.54 o                         
  -1   4   4       1988.44       1989.01        72.50 o                         
   0   4   4         92.02        103.89         8.63 o                         
   1   4   4        368.45        429.18        18.73 o                         
   2   4   4        510.91        582.98        25.58 o                         
   3   4   4        899.06        856.70        31.20 o                         
   4   4   4        241.98        281.65        13.85 o                         
   5   4   4        156.44        162.72        11.65 o                         
   6   4   4        182.78        170.59        18.13 o                         
   7   4   4        183.99        193.49        33.67 o                         
   8   4   4         42.59         37.60        17.35 o                         
   9   4   4         11.52         20.11        19.60 o                         
  10   4   4         33.07         39.24        29.73 o                         
 -11   5   4         53.83        108.73        38.25 o                         
 -10   5   4          5.98         17.19        21.23 o                         
  -9   5   4         18.09         20.40        18.13 o                         
  -8   5   4         62.84         36.28         9.24 o                         
  -7   5   4         46.32         26.98        14.12 o                         
  -6   5   4        146.87        143.13        11.47 o                         
  -5   5   4        190.65        192.39        11.53 o                         
  -4   5   4         62.96         68.97         9.86 o                         
  -3   5   4        729.68        816.23        25.51 o                         
  -2   5   4        214.09        214.14        10.27 o                         
  -1   5   4        221.93        241.56        11.98 o                         
   0   5   4       1455.20       1479.68        80.48 o                         
   1   5   4        254.88        249.22        16.29 o                         
   2   5   4         23.17         27.49         6.76 o                         
   3   5   4        174.59        179.85        10.44 o                         
   4   5   4        501.11        522.61        21.00 o                         
   5   5   4        296.93        268.22        15.40 o                         
   6   5   4        107.72         73.93        15.04 o                         
   7   5   4        128.42        118.24        17.64 o                         
   8   5   4         52.20         20.98        29.63 o                         
   9   5   4          3.45         12.06        19.44 o                         
 -11   6   4         91.28         21.91        36.45 o                         
 -10   6   4         40.36         59.17        22.17 o                         
  -9   6   4         55.30         68.53        25.34 o                         
  -8   6   4         62.53         89.27        17.73 o                         
  -7   6   4         40.43         75.25        19.46 o                         
  -6   6   4        208.58        211.70        13.49 o                         
  -5   6   4         67.31         55.23         8.50 o                         
  -4   6   4         11.55          7.20         6.52 o                         
  -3   6   4        310.05        308.48        13.72 o                         
  -2   6   4        393.85        404.06        16.11 o                         
  -1   6   4       3882.73       4005.56       183.52 o                         
   0   6   4         20.66         24.66        11.03 o                         
   1   6   4       1440.25       1438.72        55.15 o                         
   2   6   4        293.19        284.84        13.84 o                         
   3   6   4        106.04        116.01         9.19 o                         
   4   6   4         56.58         52.38        10.19 o                         
   5   6   4        188.00        168.00        12.67 o                         
   6   6   4         81.47        104.50        21.30 o                         
   7   6   4         27.73         26.07        15.54 o                         
   8   6   4          5.23          0.58        16.90 o                         
   9   6   4         56.73         41.77        20.76 o                         
 -11   7   4         35.19         12.98        34.40 o                         
 -10   7   4         27.01         96.92        24.35 o                         
  -9   7   4         69.86         60.06        20.51 o                         
  -8   7   4          1.35         10.44        16.94 o                         
  -7   7   4         54.02         37.38        14.32 o                         
  -6   7   4        518.32        533.19        26.24 o                         
  -5   7   4        226.95        245.62        13.66 o                         
  -4   7   4        292.99        324.55        14.83 o                         
  -3   7   4        510.29        490.60        21.91 o                         
  -2   7   4         16.36         13.98         6.50 o                         
  -1   7   4       1059.22       1042.67        45.49 o                         
   0   7   4        217.62        199.34        18.00 o                         
   1   7   4        111.75        107.13        10.13 o                         
   2   7   4        333.44        345.28        22.77 o                         
   3   7   4        167.70        169.39        11.48 o                         
   4   7   4        629.56        636.62        25.01 o                         
   5   7   4        336.54        309.65        16.78 o                         
   6   7   4         21.50         33.28        14.77 o                         
   7   7   4         55.56         60.46        16.98 o                         
   8   7   4          3.81         -4.55        17.70 o                         
   9   7   4          3.96         25.23        20.58 o                         
 -11   8   4         51.86        100.81        41.00 o                         
 -10   8   4         36.59         74.83        24.85 o                         
  -9   8   4         13.53         29.72        28.20 o                         
  -8   8   4         20.15          0.87        17.45 o                         
  -7   8   4         86.64         98.14        23.72 o                         
  -6   8   4        121.52        143.13        17.72 o                         
  -5   8   4        171.54        178.64        14.07 o                         
  -4   8   4        182.56        187.72        12.28 o                         
  -3   8   4         85.19         97.40         8.75 o                         
  -2   8   4        408.19        370.08        17.73 o                         
  -1   8   4       2874.79       2962.76       123.49 o                         
   0   8   4        306.75        326.32        19.02 o                         
   1   8   4        485.99        477.76        24.58 o                         
   2   8   4         96.49        110.75        10.65 o                         
   3   8   4        327.88        342.74        23.78 o                         
   4   8   4          3.31          6.65         9.21 o                         
   5   8   4         24.49         57.11        12.00 o                         
   6   8   4         64.04         88.31        16.72 o                         
   7   8   4         29.03          3.06        16.47 o                         
   8   8   4         14.55         23.54        18.18 o                         
   9   8   4         19.29         69.19        45.20 o                         
 -11   9   4         29.97          3.17        39.17 o                         
 -10   9   4         67.33         59.48        30.16 o                         
  -9   9   4          8.10         34.18        22.74 o                         
  -8   9   4         10.48          7.33        17.76 o                         
  -7   9   4        143.58        159.22        20.09 o                         
  -6   9   4        214.74        198.36        19.24 o                         
  -5   9   4          8.45          0.06         9.30 o                         
  -4   9   4          1.96          4.96         8.00 o                         
  -3   9   4          0.56          7.47         6.55 o                         
  -2   9   4        170.68        189.43        12.12 o                         
  -1   9   4        374.37        348.31        18.54 o                         
   0   9   4        468.61        458.38        20.42 o                         
   1   9   4        117.97        129.02        12.07 o                         
   2   9   4         23.15         16.88         9.02 o                         
   3   9   4        167.93        165.54        13.63 o                         
   4   9   4         43.92         45.88        10.26 o                         
   5   9   4         13.10          9.24        11.83 o                         
   6   9   4         31.97         37.52        16.61 o                         
   7   9   4          1.17         -0.10        19.25 o                         
   8   9   4        133.99        139.39        36.08 o                         
   9   9   4         14.87         91.62        47.81 o                         
  -9  10   4         17.22          2.58        22.76 o                         
  -8  10   4         10.41          7.37        18.44 o                         
  -7  10   4        107.18        115.46        18.66 o                         
  -6  10   4         43.19         54.22        14.47 o                         
  -5  10   4         20.00         11.67         9.74 o                         
  -4  10   4        281.49        285.53        23.67 o                         
  -3  10   4         45.15         37.03         6.63 o                         
  -2  10   4        152.18        158.86        13.46 o                         
  -1  10   4        146.48        161.43         9.45 o                         
   0  10   4         24.79         24.56         8.75 o                         
   1  10   4         15.48          6.53        12.46 o                         
   2  10   4         23.70         17.17        10.56 o                         
   3  10   4        847.08        862.18        35.95 o                         
   4  10   4        127.14        150.45        14.12 o                         
   5  10   4         67.83         56.04        16.80 o                         
   6  10   4         43.15         62.57        29.21 o                         
   7  10   4         39.45         57.76        19.49 o                         
   8  10   4          7.53         99.95        36.51 o                         
   9  10   4          0.64         42.73        48.94 o                         
  -9  11   4         59.13         99.91        55.31 o                         
  -8  11   4         11.77        -10.81        19.43 o                         
  -7  11   4         31.59         31.72        17.02 o                         
  -6  11   4          1.83        -15.56        16.94 o                         
  -5  11   4        105.87        144.87        23.40 o                         
  -4  11   4        326.92        331.28        20.91 o                         
  -3  11   4         11.80         12.92         5.56 o                         
  -2  11   4        268.59        209.39        36.74 o                         
  -1  11   4          5.81          6.35         9.02 o                         
   0  11   4         18.05          9.33         6.39 o                         
   1  11   4         84.59         78.27        16.99 o                         
   2  11   4        135.96        162.45        12.71 o                         
   3  11   4        219.11        252.39        16.05 o                         
   4  11   4        162.98        190.94        16.50 o                         
   5  11   4         41.14         25.40        18.06 o                         
   6  11   4         18.54         28.90        18.86 o                         
   7  11   4         17.51         27.85        20.29 o                         
   8  11   4         57.54        142.16        50.09 o                         
  -8  12   4         16.90        -25.87        38.12 o                         
  -7  12   4         16.38         84.61        37.53 o                         
  -6  12   4         44.39         50.93        20.97 o                         
  -5  12   4         19.39         27.87        10.67 o                         
  -4  12   4          7.39         10.69        14.80 o                         
  -3  12   4         98.92        142.26        43.39 o                         
  -2  12   4         15.25         18.46        21.74 o                         
  -1  12   4        133.56        162.36        23.22 o                         
   0  12   4         49.59         30.06         6.93 o                         
   1  12   4        430.19        450.02        23.53 o                         
   2  12   4        115.68        140.03        13.43 o                         
   3  12   4         15.65         23.39        10.79 o                         
   4  12   4        164.75        166.47        21.60 o                         
   5  12   4          6.13         -0.21        18.65 o                         
   6  12   4          6.80         15.42        23.58 o                         
   7  12   4         20.52         87.89        61.82 o                         
  -8  13   4         18.24        -16.92        57.13 o                         
  -7  13   4         10.68        -31.73        38.71 o                         
  -6  13   4        112.60         99.44        37.78 o                         
  -5  13   4          5.90         47.88        38.91 o                         
  -4  13   4         41.76         62.29        43.79 o                         
  -3  13   4        250.73        220.11        34.15 o                         
  -2  13   4         25.06         45.66        25.54 o                         
  -1  13   4          0.77          6.17        19.90 o                         
   0  13   4        430.42        402.03        35.48 o                         
   1  13   4         18.54         20.35         9.97 o                         
   2  13   4         23.20          6.39        19.26 o                         
   3  13   4         37.29         -4.11        23.29 o                         
   4  13   4         59.14         78.02        18.63 o                         
   5  13   4         25.30         37.49        25.52 o                         
   6  13   4         88.52         81.74        58.93 o                         
  -7  14   4          2.88         28.43        56.29 o                         
  -6  14   4         11.24        -22.20        39.36 o                         
  -5  14   4         26.46         30.52        46.67 o                         
  -4  14   4        171.14        169.19        36.65 o                         
  -3  14   4         51.12         65.78        29.19 o                         
  -2  14   4        118.95         98.02        28.84 o                         
  -1  14   4         12.32         18.57        32.86 o                         
   0  14   4         14.34         37.88        23.14 o                         
   1  14   4         20.99         28.89        20.50 o                         
   2  14   4         15.36         11.72        20.92 o                         
   3  14   4         12.15          7.18        21.10 o                         
   4  14   4         29.20         20.82        21.97 o                         
   5  14   4          3.94         14.19        25.20 o                         
  -6  15   4         15.92        127.82        60.84 o                         
  -5  15   4          4.44         55.02        54.25 o                         
  -4  15   4          4.19         37.56        34.59 o                         
  -3  15   4          3.05        -21.19        32.11 o                         
  -2  15   4          5.68        -20.44        39.03 o                         
  -1  15   4          0.46         36.36        24.77 o                         
   0  15   4         10.05          9.04        25.14 o                         
   1  15   4        155.91        142.65        26.01 o                         
   2  15   4         30.49         51.61        23.99 o                         
   3  15   4         24.48         32.51        23.94 o                         
   4  15   4         22.21         15.04        24.37 o                         
  -5  16   4          6.08          5.93        60.29 o                         
  -4  16   4         86.89        130.83        61.27 o                         
  -3  16   4          5.55         -4.72        44.06 o                         
  -2  16   4         12.72         22.38        40.54 o                         
  -1  16   4         25.29         61.85        27.67 o                         
   0  16   4         47.54         49.85        36.91 o                         
   1  16   4         17.99         81.40        29.66 o                         
   2  16   4          8.85          7.68        26.05 o                         
   3  16   4          5.15         27.97        41.17 o                         
   4  16   4         14.66         37.69        59.65 o                         
  -4  17   4         20.43        -23.95        60.46 o                         
  -3  17   4          0.38        -56.61        56.61 o                         
  -2  17   4          4.81         24.50        47.80 o                         
  -1  17   4          0.94         66.71        46.20 o                         
   0  17   4          8.49         20.45        29.59 o                         
   1  17   4         67.93         47.84        31.25 o                         
   2  17   4         12.55         38.49        57.20 o                         
   3  17   4         14.35         47.38        60.27 o                         
  -2  18   4          7.25          5.34        50.05 o                         
  -1  18   4          0.45         14.56        46.87 o                         
   0  18   4         31.80         31.06        46.58 o                         
   1  18   4         14.99          2.83        51.73 o                         
   2  18   4         27.12         36.74        34.66 o                         
   0  19   4          3.11        -57.95        57.95 o                         
   1  19   4          0.59          4.45        46.21 o                         
  -2 -18   5         14.67        -15.82        36.19 o                         
  -1 -18   5          0.70        -18.10        32.76 o                         
   0 -18   5          7.82        -37.97        37.97 o                         
   1 -18   5         11.55        -10.80        41.13 o                         
  -3 -17   5         71.59         54.90        31.62 o                         
  -2 -17   5          9.29         10.12        21.02 o                         
  -1 -17   5         10.04         15.25        21.10 o                         
   0 -17   5          3.30         -7.17        21.61 o                         
   1 -17   5         20.13         -7.68        30.39 o                         
   2 -17   5         46.58         34.45        30.85 o                         
   3 -17   5          1.11        -42.68        42.68 o                         
  -4 -16   5          0.31         -3.04        30.49 o                         
  -3 -16   5         58.00         27.08        30.00 o                         
  -2 -16   5          4.19          2.67        19.94 o                         
  -1 -16   5         28.16         45.61        19.69 o                         
   0 -16   5          1.94         15.27        19.32 o                         
   1 -16   5          5.81         -4.61        25.39 o                         
   2 -16   5         45.62         42.85        28.13 o                         
   3 -16   5          7.79         26.58        19.61 o                         
   4 -16   5         15.40          1.72        22.50 o                         
  -5 -15   5         41.97        116.26        33.73 o                         
  -4 -15   5         19.88         34.26        29.11 o                         
  -3 -15   5         73.34        123.96        32.48 o                         
  -2 -15   5         25.63         17.91        18.05 o                         
  -1 -15   5         13.98         34.93        29.76 o                         
   0 -15   5         37.70         19.51        18.27 o                         
   1 -15   5         10.01         11.50        24.99 o                         
   2 -15   5         23.45         45.74        27.43 o                         
   3 -15   5          7.81          5.59        30.48 o                         
   4 -15   5         14.97         28.13        20.44 o                         
   5 -15   5         19.26        -14.02        34.75 o                         
  -6 -14   5         32.89         17.67        28.39 o                         
  -5 -14   5          1.62         47.67        27.92 o                         
  -4 -14   5          7.80        -21.39        25.38 o                         
  -3 -14   5         30.25         44.66        27.17 o                         
  -2 -14   5         42.23         59.39        27.32 o                         
  -1 -14   5          9.18        -13.91        23.98 o                         
   0 -14   5         70.94         71.82        18.64 o                         
   1 -14   5         53.97         46.18        15.03 o                         
   2 -14   5          5.68          8.34        15.16 o                         
   3 -14   5          8.05         18.26        38.12 o                         
   4 -14   5         24.88         43.88        19.59 o                         
   5 -14   5          2.32         42.64        21.06 o                         
   6 -14   5         20.74         -5.96        39.77 o                         
  -7 -13   5         20.67         -5.94        27.21 o                         
  -6 -13   5         44.80         30.67        27.56 o                         
  -5 -13   5         18.21         31.58        25.89 o                         
  -4 -13   5          3.65         22.48        23.93 o                         
  -3 -13   5         27.11         41.53        24.27 o                         
  -2 -13   5         24.18         38.29        25.71 o                         
  -1 -13   5          7.80         18.51        15.21 o                         
   0 -13   5          6.86         16.56        11.06 o                         
   1 -13   5        173.75        152.16        52.42 o                         
   2 -13   5          2.96         32.56        16.00 o                         
   3 -13   5         81.31         66.29        36.40 o                         
   4 -13   5          6.29          1.56        16.92 o                         
   5 -13   5         12.79         30.81        19.49 o                         
   6 -13   5         18.47         22.90        31.57 o                         
  -8 -12   5         28.23         62.56        31.57 o                         
  -7 -12   5          9.62         -5.63        26.49 o                         
  -6 -12   5         67.56         44.07        17.49 o                         
  -5 -12   5         12.33          6.54        14.65 o                         
  -4 -12   5        273.01        295.24        53.82 o                         
  -3 -12   5         24.37         33.14        12.60 o                         
  -2 -12   5        100.29        101.03        14.50 o                         
  -1 -12   5        134.38        117.31        10.26 o                         
   0 -12   5         54.00         37.24        10.79 o                         
   1 -12   5         89.11         69.87        14.18 o                         
   2 -12   5         11.20         19.07        16.82 o                         
   3 -12   5         21.43         19.73        22.80 o                         
   4 -12   5          8.99         36.64        16.21 o                         
   5 -12   5          4.55         15.34        18.80 o                         
   6 -12   5         50.51         45.04        21.34 o                         
   7 -12   5         18.73        -14.69        33.16 o                         
  -9 -11   5         40.02         75.34        34.18 o                         
  -8 -11   5         36.47         30.74        20.29 o                         
  -7 -11   5         23.53         13.23        16.80 o                         
  -6 -11   5        259.96        266.73        25.14 o                         
  -5 -11   5          5.20          1.25        14.28 o                         
  -4 -11   5         62.41         73.83        14.39 o                         
  -3 -11   5        124.50        151.22        15.15 o                         
  -2 -11   5        113.65        117.00        10.86 o                         
  -1 -11   5       1004.38        949.98        35.17 o                         
   0 -11   5        230.29        223.67        16.85 o                         
   1 -11   5        237.74        229.66        21.01 o                         
   2 -11   5         59.59         40.01        11.13 o                         
   3 -11   5         32.67         24.81        14.80 o                         
   4 -11   5        155.50        177.07        33.60 o                         
   5 -11   5          0.82          4.84        32.31 o                         
   6 -11   5         37.99         14.57        20.13 o                         
   7 -11   5         17.94          8.47        31.48 o                         
  -9 -10   5         12.21          0.20        20.57 o                         
  -8 -10   5        141.11        141.57        23.24 o                         
  -7 -10   5          7.59          2.91        24.41 o                         
  -6 -10   5         45.45         20.14        15.39 o                         
  -5 -10   5         42.37         30.80        13.78 o                         
  -4 -10   5        248.66        236.87        17.74 o                         
  -3 -10   5         35.82         28.54         9.25 o                         
  -2 -10   5         66.99         66.72         8.20 o                         
  -1 -10   5       1313.66       1266.56        35.72 o                         
   0 -10   5        504.47        504.81        17.01 o                         
   1 -10   5        110.04         99.44         7.27 o                         
   2 -10   5        207.58        188.38        11.56 o                         
   3 -10   5         23.16          8.60         9.31 o                         
   4 -10   5          3.28         -8.68        14.93 o                         
   5 -10   5          0.03         14.16        15.22 o                         
   6 -10   5         43.56         52.70        17.28 o                         
   7 -10   5          0.69         -7.94        18.91 o                         
   8 -10   5          2.79        -18.35        35.58 o                         
  -9  -9   5          4.34         10.93        20.20 o                         
  -8  -9   5         24.93         36.24        38.52 o                         
  -7  -9   5          1.14        -16.48        16.48 o                         
  -6  -9   5        115.12        133.14        18.01 o                         
  -5  -9   5        228.71        241.88        18.15 o                         
  -4  -9   5         23.93         23.27        10.04 o                         
  -3  -9   5        380.88        369.62        16.13 o                         
  -2  -9   5        318.57        344.08        12.39 o                         
  -1  -9   5         78.83         73.77         7.01 o                         
   0  -9   5         20.81         10.33         5.59 o                         
   1  -9   5         66.06         67.45         7.19 o                         
   2  -9   5        253.16        221.61        10.55 o                         
   3  -9   5          0.59         -3.75         7.39 o                         
   4  -9   5        936.15        954.83        41.46 o                         
   5  -9   5         17.98          5.67        14.05 o                         
   6  -9   5         16.90          4.08        16.06 o                         
   7  -9   5         33.82         54.28        19.05 o                         
   8  -9   5         92.91        123.26        29.17 o                         
 -10  -8   5         21.59         70.33        32.11 o                         
  -9  -8   5         12.19         50.44        19.70 o                         
  -8  -8   5         56.52         74.29        18.80 o                         
  -7  -8   5         10.93         -0.84        26.77 o                         
  -6  -8   5        124.52        112.57        43.25 o                         
  -5  -8   5         11.37         18.68         9.75 o                         
  -4  -8   5        145.62        147.31        16.81 o                         
  -3  -8   5        149.25        149.53         7.38 o                         
  -2  -8   5         84.38         78.35         6.40 o                         
  -1  -8   5        216.48        218.09         9.46 o                         
   0  -8   5        563.62        524.23        15.33 o                         
   1  -8   5         61.48         58.82         6.60 o                         
   2  -8   5        453.87        435.93        21.33 o                         
   3  -8   5        321.93        344.64        14.95 o                         
   4  -8   5        106.57        117.66        14.24 o                         
   5  -8   5          2.61         16.99        13.12 o                         
   6  -8   5         38.98         38.34        15.58 o                         
   7  -8   5         70.64         59.59        18.86 o                         
   8  -8   5         36.49         38.87        25.32 o                         
 -10  -7   5         20.63         22.71        21.58 o                         
  -9  -7   5         20.10         28.78        18.17 o                         
  -8  -7   5         75.78         76.99        18.35 o                         
  -7  -7   5        107.55         89.51        13.48 o                         
  -6  -7   5         32.98         41.91         9.84 o                         
  -5  -7   5          7.53         23.27         7.50 o                         
  -4  -7   5         40.80         43.86         8.06 o                         
  -3  -7   5         91.82         96.12         6.28 o                         
  -2  -7   5        132.34        130.77         7.03 o                         
  -1  -7   5        667.65        669.20        20.36 o                         
   0  -7   5        200.18        196.54         8.20 o                         
   1  -7   5         87.85         77.92         6.59 o                         
   2  -7   5        379.19        329.03        17.10 o                         
   3  -7   5        226.25        240.02        11.74 o                         
   4  -7   5        304.87        302.65        14.75 o                         
   5  -7   5         30.88         46.74        14.03 o                         
   6  -7   5         22.11         32.65        18.93 o                         
   7  -7   5         51.81         40.39        22.64 o                         
   8  -7   5        220.09        304.39        38.53 o                         
   9  -7   5         19.82         57.83        37.65 o                         
 -10  -6   5         13.33          9.55        20.45 o                         
  -9  -6   5         13.77         20.57        18.11 o                         
  -8  -6   5        137.63        122.78        19.59 o                         
  -7  -6   5         19.54         -4.65        13.66 o                         
  -6  -6   5         56.22         37.64         9.10 o                         
  -5  -6   5          2.30          9.85         7.03 o                         
  -4  -6   5        492.06        524.72        20.99 o                         
  -3  -6   5        168.08        170.97         9.17 o                         
  -2  -6   5         74.69         71.49         5.50 o                         
  -1  -6   5        257.15        270.33        11.51 o                         
   0  -6   5        134.43        117.24         6.19 o                         
   1  -6   5         22.51         21.96         6.14 o                         
   2  -6   5        117.81         97.76         7.88 o                         
   3  -6   5        800.63        822.95        26.83 o                         
   4  -6   5        215.57        235.98        12.71 o                         
   5  -6   5         28.98         40.89        13.18 o                         
   6  -6   5         79.26         46.28        15.32 o                         
   7  -6   5         39.95         11.66        19.90 o                         
   8  -6   5         96.69         69.87        22.55 o                         
   9  -6   5          3.12         -3.17        33.52 o                         
 -10  -5   5         15.28         10.36        22.10 o                         
  -9  -5   5         59.30         60.70        19.30 o                         
  -8  -5   5        217.57        190.42        22.35 o                         
  -7  -5   5         32.70         30.03        13.58 o                         
  -6  -5   5         50.18         52.01         8.47 o                         
  -5  -5   5         93.37         94.58         8.42 o                         
  -4  -5   5         26.96         29.31         6.55 o                         
  -3  -5   5        252.96        258.79        10.94 o                         
  -2  -5   5        338.58        353.46        11.51 o                         
  -1  -5   5        131.04        123.03         6.89 o                         
   0  -5   5         55.27         52.05         5.17 o                         
   1  -5   5        194.74        206.32         9.04 o                         
   2  -5   5         25.12         23.26         9.67 o                         
   3  -5   5        429.52        459.77        16.68 o                         
   4  -5   5        117.72        111.02         9.13 o                         
   5  -5   5         44.91         26.92         9.96 o                         
   6  -5   5         68.58         56.62        18.32 o                         
   7  -5   5          9.25          1.89        24.85 o                         
   8  -5   5         75.02         92.68        24.69 o                         
   9  -5   5         40.12         64.27        23.23 o                         
 -10  -4   5         75.24        108.40        47.21 o                         
  -9  -4   5         38.66         13.60        24.65 o                         
  -8  -4   5        485.92        484.96        54.01 o                         
  -7  -4   5        109.31        127.47        13.37 o                         
  -6  -4   5         25.01         25.12         7.45 o                         
  -5  -4   5        257.78        256.97        11.11 o                         
  -4  -4   5        340.17        333.18        12.34 o                         
  -3  -4   5        557.07        597.10        19.29 o                         
  -2  -4   5        620.84        582.66        21.61 o                         
  -1  -4   5        631.58        643.63        19.74 o                         
   0  -4   5        191.81        166.37         7.61 o                         
   1  -4   5       2122.83       2161.01        60.82 o                         
   2  -4   5        282.60        253.54        11.10 o                         
   3  -4   5        233.43        229.32        10.97 o                         
   4  -4   5        120.24        103.66         8.81 o                         
   5  -4   5        322.18        276.32        18.86 o                         
   6  -4   5        161.66        173.03        38.01 o                         
   7  -4   5         29.73         14.94        16.46 o                         
   8  -4   5         19.30          3.86        18.20 o                         
   9  -4   5         44.81        111.29        23.16 o                         
 -11  -3   5         25.07         91.32        35.58 o                         
 -10  -3   5         20.45         12.75        19.44 o                         
  -9  -3   5         18.13         14.83        17.45 o                         
  -8  -3   5        487.48        530.42        27.39 o                         
  -7  -3   5        215.75        196.58        14.62 o                         
  -6  -3   5        173.37        161.56         9.69 o                         
  -5  -3   5       1294.83       1293.95        39.27 o                         
  -4  -3   5        317.73        293.14        11.34 o                         
  -3  -3   5       2363.22       2352.62        69.50 o                         
  -2  -3   5        462.28        452.23        15.85 o                         
  -1  -3   5        702.50        757.66        24.51 o                         
   0  -3   5         72.82         77.12         4.93 o                         
   1  -3   5       1368.62       1403.62        43.53 o                         
   2  -3   5        406.03        397.32        15.12 o                         
   3  -3   5         21.19         27.48         6.34 o                         
   4  -3   5        940.74        981.76        31.01 o                         
   5  -3   5        185.46        179.41        13.11 o                         
   6  -3   5         78.65         64.40        17.95 o                         
   7  -3   5         32.42         31.33        15.68 o                         
   8  -3   5          4.43         22.42        17.89 o                         
   9  -3   5          5.77         26.51        20.65 o                         
 -11  -2   5         31.14         37.28        31.72 o                         
 -10  -2   5         85.87        110.87        37.52 o                         
  -9  -2   5         20.51         22.88        18.02 o                         
  -8  -2   5        383.29        360.95        22.93 o                         
  -7  -2   5        282.96        330.03        15.96 o                         
  -6  -2   5        303.88        289.33        12.49 o                         
  -5  -2   5         63.60         72.07         6.37 o                         
  -4  -2   5        106.48        116.57         6.65 o                         
  -3  -2   5       1631.38       1766.45        52.43 o                         
  -2  -2   5         58.70         61.06         4.95 o                         
  -1  -2   5        368.89        387.57        14.97 o                         
   0  -2   5        150.54        141.98         8.09 o                         
   1  -2   5          2.71         -4.62         4.62 o                         
   2  -2   5        332.27        328.37        13.18 o                         
   3  -2   5        485.59        461.55        17.39 o                         
   4  -2   5         65.79         63.90         8.63 o                         
   5  -2   5        584.32        556.77        26.85 o                         
   6  -2   5        137.73        156.52        23.09 o                         
   7  -2   5        184.56        184.10        28.24 o                         
   8  -2   5          5.58         10.06        17.08 o                         
   9  -2   5         23.06         14.23        30.47 o                         
 -11  -1   5         27.59         23.87        32.84 o                         
 -10  -1   5          4.23         24.06        28.30 o                         
  -9  -1   5         50.95         45.37        13.61 o                         
  -8  -1   5         17.21         52.29        17.90 o                         
  -7  -1   5        591.23        610.39        24.19 o                         
  -6  -1   5        404.95        420.94        15.67 o                         
  -5  -1   5        140.62        144.65         9.42 o                         
  -4  -1   5         62.98         57.94         5.64 o                         
  -3  -1   5        793.41        847.22        26.70 o                         
  -2  -1   5        197.64        188.63         8.17 o                         
  -1  -1   5       1876.52       2045.39        72.18 o                         
   0  -1   5        352.77        368.83        16.60 o                         
   1  -1   5        642.82        642.99        21.32 o                         
   2  -1   5        540.24        592.10        20.58 o                         
   3  -1   5        277.57        267.15        11.82 o                         
   4  -1   5         93.90         95.70        15.32 o                         
   5  -1   5        345.67        373.20        19.92 o                         
   6  -1   5        295.45        323.67        19.50 o                         
   7  -1   5         52.63         35.40        16.35 o                         
   8  -1   5          9.91         21.68        17.85 o                         
   9  -1   5         76.78        126.36        22.69 o                         
 -11   0   5         16.95          3.44        32.64 o                         
 -10   0   5          7.96        -29.83        29.83 o                         
  -9   0   5         22.07          5.28        25.87 o                         
  -8   0   5          3.40        -16.33        16.33 o                         
  -7   0   5        549.91        477.45        22.89 o                         
  -6   0   5        666.96        749.72        27.63 o                         
  -5   0   5        472.84        473.16        27.30 o                         
  -4   0   5       2202.56       2244.84        68.03 o                         
  -3   0   5        117.66        141.30         8.41 o                         
  -2   0   5        207.85        226.72         8.91 o                         
  -1   0   5         21.54         85.02         9.73 o                         
   0   0   5        123.33        107.43        10.97 o                         
   1   0   5        397.66        417.33        14.66 o                         
   2   0   5        661.58        690.51        25.76 o                         
   3   0   5       1852.00       1876.56        56.92 o                         
   4   0   5        624.09        642.63        24.93 o                         
   5   0   5        302.68        321.80        17.36 o                         
   6   0   5        573.18        575.87        28.28 o                         
   7   0   5          8.55         31.78        15.80 o                         
   8   0   5          0.36         10.49        16.96 o                         
   9   0   5          0.01         16.44        20.11 o                         
  10   0   5         15.72         20.19        34.44 o                         
 -11   1   5         26.76         27.39        31.45 o                         
 -10   1   5          4.66          8.68        19.99 o                         
  -9   1   5         49.95         33.39        18.10 o                         
  -8   1   5         16.40         25.36        12.41 o                         
  -7   1   5        591.89        592.15        30.39 o                         
  -6   1   5        413.39        387.94        20.15 o                         
  -5   1   5        144.32        160.02         9.67 o                         
  -4   1   5         62.07         77.25         9.98 o                         
  -3   1   5        790.58        858.14        29.24 o                         
  -2   1   5        185.28        195.46        14.92 o                         
  -1   1   5       1881.95       2050.52       101.95 o                         
   0   1   5        356.46        378.04        16.49 o                         
   1   1   5        636.89        645.05        25.84 o                         
   2   1   5        534.78        620.77        22.59 o                         
   3   1   5        278.30        255.29        14.48 o                         
   4   1   5         90.35         87.38        11.61 o                         
   5   1   5        347.37        369.36        23.07 o                         
   6   1   5        299.72        319.89        26.86 o                         
   7   1   5         53.21         80.49        43.68 o                         
   8   1   5          9.58         16.36        19.63 o                         
   9   1   5         76.52         70.19        25.38 o                         
  10   1   5        139.46        108.42        37.53 o                         
 -11   2   5         31.61         33.66        24.46 o                         
 -10   2   5         85.47         65.67        21.61 o                         
  -9   2   5         20.53          8.89        14.19 o                         
  -8   2   5        374.65        357.57        19.85 o                         
  -7   2   5        283.11        283.38        15.17 o                         
  -6   2   5        296.05        271.58        16.80 o                         
  -5   2   5         65.96         74.87         6.68 o                         
  -4   2   5        104.73        118.98         6.83 o                         
  -3   2   5       1623.88       1712.29        52.48 o                         
  -2   2   5         63.48         75.59         6.60 o                         
  -1   2   5        361.26        382.70        20.41 o                         
   0   2   5        136.89        151.90        10.46 o                         
   1   2   5          3.19         -2.88         5.33 o                         
   2   2   5        329.74        329.94        17.84 o                         
   3   2   5        485.44        468.50        24.35 o                         
   4   2   5         62.46         57.13        10.53 o                         
   5   2   5        583.84        607.40        30.92 o                         
   6   2   5        133.48        159.67        25.28 o                         
   7   2   5        184.88        229.37        25.76 o                         
   8   2   5          6.05        -11.91        19.33 o                         
   9   2   5         22.80         30.89        20.73 o                         
  10   2   5         19.86         76.79        35.80 o                         
 -11   3   5         24.94         13.56        24.62 o                         
 -10   3   5         21.11         61.17        21.83 o                         
  -9   3   5         18.05         27.01        22.25 o                         
  -8   3   5        493.38        435.11        19.54 o                         
  -7   3   5        210.97        217.10        12.39 o                         
  -6   3   5        172.84        181.95        20.46 o                         
  -5   3   5       1290.31       1299.65        48.44 o                         
  -4   3   5        315.55        298.10        12.51 o                         
  -3   3   5       2362.39       2368.04        76.27 o                         
  -2   3   5        470.06        475.58        17.80 o                         
  -1   3   5        712.46        806.47        30.85 o                         
   0   3   5         72.62         77.14         8.94 o                         
   1   3   5       1364.34       1463.95        47.74 o                         
   2   3   5        422.57        431.75        28.51 o                         
   3   3   5         21.16          4.80         7.47 o                         
   4   3   5        940.82       1007.95        36.32 o                         
   5   3   5        174.39        189.99        15.07 o                         
   6   3   5         75.91         99.64        16.26 o                         
   7   3   5         31.56         33.41        24.76 o                         
   8   3   5          4.59        -19.38        19.38 o                         
   9   3   5          5.74         34.49        21.05 o                         
  10   3   5         12.04         59.39        33.33 o                         
 -11   4   5         24.70         14.20        34.63 o                         
 -10   4   5         75.99         97.93        24.51 o                         
  -9   4   5         38.99         29.76        17.84 o                         
  -8   4   5        477.32        402.12        43.18 o                         
  -7   4   5        112.33        115.20        10.06 o                         
  -6   4   5         22.57         39.12         8.66 o                         
  -5   4   5        260.51        284.23        13.56 o                         
  -4   4   5        336.64        342.62        14.53 o                         
  -3   4   5        568.46        575.23        19.57 o                         
  -2   4   5        615.54        694.87        37.80 o                         
  -1   4   5        629.94        660.69        26.52 o                         
   0   4   5        199.16        169.73        10.28 o                         
   1   4   5       2138.99       2152.96        71.96 o                         
   2   4   5        269.54        285.77        17.10 o                         
   3   4   5        237.30        260.32        13.04 o                         
   4   4   5        117.24        125.11        10.39 o                         
   5   4   5        321.44        295.62        18.33 o                         
   6   4   5        163.03        181.39        19.31 o                         
   7   4   5         29.56         10.23        16.28 o                         
   8   4   5         18.67          0.24        18.52 o                         
   9   4   5         44.81         35.03        21.89 o                         
  10   4   5          9.98        -11.44        31.60 o                         
 -11   5   5         21.60        -15.30        35.53 o                         
 -10   5   5         15.72         17.62        20.90 o                         
  -9   5   5         60.72         81.65        20.09 o                         
  -8   5   5        218.87        222.81        21.54 o                         
  -7   5   5         34.41         35.88        18.10 o                         
  -6   5   5         50.62         47.44        10.55 o                         
  -5   5   5         96.55        101.22         9.07 o                         
  -4   5   5         26.07         39.88        10.41 o                         
  -3   5   5        243.97        270.26        12.29 o                         
  -2   5   5        340.14        352.60        16.80 o                         
  -1   5   5        134.27        141.84        11.01 o                         
   0   5   5         52.46         47.57         8.97 o                         
   1   5   5        184.78        223.04        31.47 o                         
   2   5   5         27.66         21.55         7.23 o                         
   3   5   5        435.29        446.80        19.42 o                         
   4   5   5        119.12        116.57        10.64 o                         
   5   5   5         45.13         55.58        12.23 o                         
   6   5   5         69.70         75.60        23.36 o                         
   7   5   5         10.03         -9.85        17.48 o                         
   8   5   5         74.13        104.78        21.39 o                         
   9   5   5         40.22         87.89        23.13 o                         
 -11   6   5         40.42         39.69        36.33 o                         
 -10   6   5         13.69        -18.52        21.98 o                         
  -9   6   5         13.65         21.21        18.65 o                         
  -8   6   5        137.48        139.22        19.68 o                         
  -7   6   5         18.24         22.21        13.96 o                         
  -6   6   5         59.81         43.27        11.32 o                         
  -5   6   5          2.93         -8.13         8.13 o                         
  -4   6   5        498.47        569.62        21.91 o                         
  -3   6   5        167.18        190.45        11.49 o                         
  -2   6   5         75.63         71.91         8.51 o                         
  -1   6   5        252.15        252.83        15.79 o                         
   0   6   5        133.15        130.71        17.36 o                         
   1   6   5         20.92         26.15        11.23 o                         
   2   6   5        116.54        103.26         9.26 o                         
   3   6   5        793.07        850.05        31.55 o                         
   4   6   5        219.53        247.97        14.31 o                         
   5   6   5         29.16         22.00        12.24 o                         
   6   6   5         77.69         92.30        17.93 o                         
   7   6   5         40.09         69.18        18.05 o                         
   8   6   5         98.92         88.40        22.94 o                         
   9   6   5          2.96         24.03        21.76 o                         
 -11   7   5         14.45        -24.59        36.94 o                         
 -10   7   5         20.16         15.40        28.59 o                         
  -9   7   5         21.94         13.90        19.76 o                         
  -8   7   5         74.98         95.24        25.09 o                         
  -7   7   5        111.87        110.28        16.97 o                         
  -6   7   5         34.36         70.83        24.46 o                         
  -5   7   5          8.39         15.54         9.71 o                         
  -4   7   5         40.13         63.19         8.92 o                         
  -3   7   5         94.78        101.70         8.90 o                         
  -2   7   5        125.33        126.34        10.45 o                         
  -1   7   5        672.51        694.33        32.70 o                         
   0   7   5        198.39        201.94        51.43 o                         
   1   7   5         92.70         68.74        11.67 o                         
   2   7   5        374.61        341.22        18.20 o                         
   3   7   5        230.03        229.11        13.83 o                         
   4   7   5        307.69        304.33        16.35 o                         
   5   7   5         31.66         47.19        13.01 o                         
   6   7   5         22.26          7.25        15.95 o                         
   7   7   5         52.92         61.90        18.72 o                         
   8   7   5        220.73        253.74        27.32 o                         
   9   7   5         19.48         45.57        24.57 o                         
 -10   8   5         22.25         26.30        30.25 o                         
  -9   8   5         12.21         42.18        20.73 o                         
  -8   8   5         58.28         56.46        18.55 o                         
  -7   8   5          9.70         12.23        14.92 o                         
  -6   8   5        125.07        120.56        16.42 o                         
  -5   8   5         11.33         11.00        10.35 o                         
  -4   8   5        144.66        138.41        11.93 o                         
  -3   8   5        146.44        134.34        19.10 o                         
  -2   8   5         86.28         81.49         8.92 o                         
  -1   8   5        215.46        213.92        16.66 o                         
   0   8   5        556.80        500.84        42.02 o                         
   1   8   5         58.92         86.83        10.80 o                         
   2   8   5        464.89        457.54        22.17 o                         
   3   8   5        319.36        304.26        18.03 o                         
   4   8   5        106.84        103.15        11.90 o                         
   5   8   5          2.13         -8.07        21.84 o                         
   6   8   5         38.86         50.12        17.67 o                         
   7   8   5         70.07         91.11        19.67 o                         
   8   8   5         37.49         30.85        20.26 o                         
 -10   9   5         24.55         21.12        29.76 o                         
  -9   9   5          4.21         32.50        21.92 o                         
  -8   9   5         25.08        -13.09        29.79 o                         
  -7   9   5          0.94          7.98        15.23 o                         
  -6   9   5        114.29         96.84        17.75 o                         
  -5   9   5        228.91        229.54        16.36 o                         
  -4   9   5         23.24         46.88         9.66 o                         
  -3   9   5        386.22        339.75        18.58 o                         
  -2   9   5        316.55        314.35        17.23 o                         
  -1   9   5         76.36         74.38        13.33 o                         
   0   9   5         20.68         11.91        13.93 o                         
   1   9   5         66.01         71.10        13.88 o                         
   2   9   5        248.82        248.62        15.86 o                         
   3   9   5          0.76         -1.45        14.23 o                         
   4   9   5        934.92       1047.40        38.30 o                         
   5   9   5         18.49         34.08        16.46 o                         
   6   9   5         16.45         35.30        17.76 o                         
   7   9   5         34.83         34.06        42.81 o                         
   8   9   5         91.98         99.89        22.86 o                         
  -9  10   5         12.04         57.17        24.58 o                         
  -8  10   5        142.23        180.79        23.36 o                         
  -7  10   5          8.10         17.59        16.77 o                         
  -6  10   5         46.11         51.47        14.80 o                         
  -5  10   5         41.10         30.21        10.70 o                         
  -4  10   5        248.56        242.95        14.35 o                         
  -3  10   5         33.45         30.14         8.53 o                         
  -2  10   5         68.42         65.49         9.29 o                         
  -1  10   5       1315.92       1321.42        56.61 o                         
   0  10   5        511.73        541.81        27.35 o                         
   1  10   5        112.33         88.35        12.75 o                         
   2  10   5        207.94        225.47        16.63 o                         
   3  10   5         22.75         33.26        12.19 o                         
   4  10   5          3.62         -5.15        11.94 o                         
   5  10   5          0.01          8.05        17.10 o                         
   6  10   5         42.80         46.74        19.44 o                         
   7  10   5          0.64         47.97        29.14 o                         
   8  10   5          2.88         46.28        46.59 o                         
  -9  11   5         39.63         46.86        55.14 o                         
  -8  11   5         35.50         79.97        63.80 o                         
  -7  11   5         22.61         33.21        17.21 o                         
  -6  11   5        258.10        241.13        24.39 o                         
  -5  11   5          4.31        -11.28        11.58 o                         
  -4  11   5         61.87         60.50         9.99 o                         
  -3  11   5        129.35        160.08        13.20 o                         
  -2  11   5        114.13         86.56         9.23 o                         
  -1  11   5       1000.36        988.23        43.57 o                         
   0  11   5        229.22        264.49        15.06 o                         
   1  11   5        239.29        277.68        22.67 o                         
   2  11   5         59.21         48.65        11.73 o                         
   3  11   5         32.04         41.29        12.12 o                         
   4  11   5        156.81        208.44        18.16 o                         
   5  11   5          0.59        -19.29        19.29 o                         
   6  11   5         39.12         61.41        30.28 o                         
   7  11   5         17.51         41.14        23.87 o                         
   8  11   5         10.48         12.89        50.61 o                         
  -8  12   5         28.24         60.21        40.33 o                         
  -7  12   5         10.04        -23.01        35.97 o                         
  -6  12   5         68.17         42.75        32.13 o                         
  -5  12   5         12.43         -5.84        11.53 o                         
  -4  12   5        274.48        287.07        20.88 o                         
  -3  12   5         23.53         21.03         7.41 o                         
  -2  12   5         95.32         64.08        15.95 o                         
  -1  12   5        132.90        114.39        22.28 o                         
   0  12   5         53.60         51.78         7.17 o                         
   1  12   5         87.55         98.53        12.81 o                         
   2  12   5         10.76          7.42        11.72 o                         
   3  12   5         22.87         35.40        18.77 o                         
   4  12   5          9.30         -5.10        19.25 o                         
   5  12   5          4.05          7.50        30.25 o                         
   6  12   5         50.58         99.88        23.71 o                         
  -8  13   5         15.39        -60.06        60.06 o                         
  -7  13   5         20.90         56.56        39.49 o                         
  -6  13   5         43.27         28.15        34.00 o                         
  -5  13   5         18.03         -1.26        31.93 o                         
  -4  13   5          3.45         47.15        43.17 o                         
  -3  13   5         28.01         47.18        26.54 o                         
  -2  13   5         24.73         76.40        34.06 o                         
  -1  13   5          9.04          9.51        27.62 o                         
   0  13   5          7.41         32.02        29.69 o                         
   1  13   5        175.17        209.24        16.76 o                         
   2  13   5          3.05         -5.69        25.66 o                         
   3  13   5         78.82        121.56        27.72 o                         
   4  13   5          6.14        -16.80        21.01 o                         
   5  13   5         12.91         34.96        28.20 o                         
   6  13   5         18.26         17.76        57.35 o                         
  -7  14   5          6.70         33.42        55.52 o                         
  -6  14   5         33.77         47.11        38.14 o                         
  -5  14   5          1.44        -29.58        50.46 o                         
  -4  14   5          8.71         -9.28        47.76 o                         
  -3  14   5         29.75         -2.67        28.83 o                         
  -2  14   5         42.08         38.01        35.53 o                         
  -1  14   5          8.30          7.00        33.89 o                         
   0  14   5         71.05        109.21        35.24 o                         
   1  14   5         52.94         87.62        26.95 o                         
   2  14   5          6.31          6.67        48.15 o                         
   3  14   5          8.50         58.03        26.84 o                         
   4  14   5         25.40         72.69        39.54 o                         
   5  14   5          2.71         24.51        58.95 o                         
  -6  15   5          3.76        -60.44        60.44 o                         
  -5  15   5         42.50         53.35        57.25 o                         
  -4  15   5         19.77         68.90        38.02 o                         
  -3  15   5         74.47         99.69        33.33 o                         
  -2  15   5         24.76         12.47        35.86 o                         
  -1  15   5         13.29          3.83        37.26 o                         
   0  15   5         37.68         39.38        34.34 o                         
   1  15   5         10.33          6.63        33.24 o                         
   2  15   5         22.46         33.29        51.09 o                         
   3  15   5          7.69         49.41        29.32 o                         
   4  15   5         14.20         17.28        29.85 o                         
  -5  16   5         18.61          5.70        57.57 o                         
  -4  16   5          0.27        -36.94        36.94 o                         
  -3  16   5         57.27         59.31        57.96 o                         
  -2  16   5          4.31         -4.55        40.76 o                         
  -1  16   5         27.96         37.50        40.34 o                         
   0  16   5          2.42        -19.50        36.13 o                         
   1  16   5          6.08         -3.67        37.57 o                         
   2  16   5         46.93         74.05        33.10 o                         
   3  16   5          7.74         12.82        30.36 o                         
  -4  17   5          4.56         22.86        58.64 o                         
  -2  17   5          9.65          4.96        47.38 o                         
  -1  17   5         10.41          4.53        43.27 o                         
   0  17   5          3.20         54.97        43.79 o                         
   1  17   5         20.01         71.68        42.64 o                         
   2  17   5         46.43         67.83        42.53 o                         
   3  17   5          1.03         32.13        41.06 o                         
  -1  18   5          0.68        -24.68        51.61 o                         
   0  18   5          7.72         13.74        48.36 o                         
   1  18   5         11.79          8.59        44.36 o                         
   2  18   5          4.47         -4.06        43.00 o                         
  -4 -16   6         24.23         57.55        33.31 o                         
  -3 -16   6         12.55        -29.69        32.25 o                         
  -2 -16   6         22.04         14.85        30.57 o                         
  -1 -16   6         22.73         12.11        29.89 o                         
   0 -16   6          7.12         -3.18        32.57 o                         
   1 -16   6          1.00         -6.74        34.80 o                         
  -5 -15   6          2.19          5.89        27.62 o                         
  -4 -15   6          3.04        -11.39        28.19 o                         
  -3 -15   6         28.65         72.30        29.57 o                         
  -2 -15   6         25.78         13.24        17.04 o                         
  -1 -15   6        142.84        147.12        22.09 o                         
   0 -15   6         19.76         24.07        27.42 o                         
   1 -15   6         12.94        -17.66        24.87 o                         
   3 -15   6          1.62         -2.46        26.20 o                         
   4 -15   6          6.26        -13.45        29.38 o                         
  -6 -14   6         15.05         14.60        28.90 o                         
  -5 -14   6          7.46         33.33        28.27 o                         
  -4 -14   6         29.74         -2.67        26.21 o                         
  -3 -14   6         61.32         77.94        27.99 o                         
  -2 -14   6         78.48         28.06        17.10 o                         
  -1 -14   6        164.87        140.56        28.42 o                         
   0 -14   6         17.62         18.01        19.36 o                         
   1 -14   6          1.21        -14.11        14.93 o                         
   2 -14   6         32.61         47.42        17.14 o                         
   3 -14   6         14.65         -5.49        17.71 o                         
   4 -14   6         56.77        110.84        30.87 o                         
  -7 -13   6         21.14         91.49        33.67 o                         
  -6 -13   6          7.49         33.22        26.54 o                         
  -5 -13   6        241.97        282.04        39.77 o                         
  -4 -13   6         13.10         12.51        25.31 o                         
  -3 -13   6        260.58        188.62        32.74 o                         
  -2 -13   6         92.75         54.57        19.16 o                         
  -1 -13   6        105.03         74.10        17.15 o                         
   0 -13   6          9.51         13.57        11.35 o                         
   1 -13   6         27.58         15.90        13.96 o                         
   2 -13   6        119.80        102.89        18.67 o                         
   3 -13   6         14.27         18.38        20.89 o                         
   4 -13   6         51.81         89.05        20.58 o                         
   5 -13   6         87.94         82.54        30.99 o                         
  -8 -12   6         78.75        105.65        36.32 o                         
  -7 -12   6         18.53        -14.22        27.58 o                         
  -6 -12   6          3.85        -18.04        18.04 o                         
  -5 -12   6          0.84         13.29        15.87 o                         
  -4 -12   6         10.42         14.71        14.59 o                         
  -3 -12   6        184.20        198.61        20.42 o                         
  -2 -12   6         65.76         78.71        21.92 o                         
  -1 -12   6         10.92          7.12        10.09 o                         
   0 -12   6        214.67        196.43        16.87 o                         
   1 -12   6         19.10          4.42        12.61 o                         
   2 -12   6         63.67         60.10        16.81 o                         
   3 -12   6          2.03          1.71        15.43 o                         
   4 -12   6          3.81        -13.40        16.80 o                         
   5 -12   6          8.00        -21.04        21.04 o                         
  -9 -11   6          1.22         30.09        35.26 o                         
  -8 -11   6        133.19        170.10        52.71 o                         
  -7 -11   6          2.02         11.91        19.48 o                         
  -6 -11   6          7.10          6.27        16.66 o                         
  -5 -11   6         88.70         91.18        17.78 o                         
  -4 -11   6         27.44         12.47        13.37 o                         
  -3 -11   6        216.94        242.14        18.73 o                         
  -2 -11   6         36.73         36.54        23.20 o                         
  -1 -11   6          1.53          7.10         7.77 o                         
   0 -11   6         50.89         64.07        15.17 o                         
   1 -11   6         71.75         54.43        21.06 o                         
   2 -11   6         26.93         10.06        25.10 o                         
   3 -11   6        181.97        206.30        29.56 o                         
   4 -11   6         22.03         14.45        16.87 o                         
   5 -11   6         43.77         53.39        30.15 o                         
   6 -11   6         33.99         52.53        29.22 o                         
  -9 -10   6         20.71         54.03        38.71 o                         
  -8 -10   6         21.57         13.54        19.93 o                         
  -7 -10   6         10.98         20.86        19.50 o                         
  -6 -10   6         12.42         16.26        15.91 o                         
  -5 -10   6         35.52         34.82        14.55 o                         
  -4 -10   6         88.19        111.68        13.84 o                         
  -3 -10   6        279.41        322.02        26.48 o                         
  -2 -10   6          8.27         19.48        10.61 o                         
  -1 -10   6        490.44        482.34        16.95 o                         
   0 -10   6        679.59        646.67        24.01 o                         
   1 -10   6        149.43        128.62         9.52 o                         
   2 -10   6         62.52         72.17        17.69 o                         
   3 -10   6         42.13         23.65        13.29 o                         
   4 -10   6         35.36         30.03        15.13 o                         
   5 -10   6          0.47          5.17        15.55 o                         
   6 -10   6         37.45         41.33        18.48 o                         
  -9  -9   6         79.42        125.34        24.32 o                         
  -8  -9   6         54.00         45.43        19.66 o                         
  -7  -9   6         24.82         14.16        16.79 o                         
  -6  -9   6         69.54         47.91        16.15 o                         
  -5  -9   6         47.64         42.79        12.12 o                         
  -4  -9   6         33.25         27.53        10.69 o                         
  -3  -9   6        267.08        220.99        14.40 o                         
  -2  -9   6         86.76         76.42         9.13 o                         
  -1  -9   6        718.09        773.88        26.99 o                         
   0  -9   6         51.87         41.42         7.37 o                         
   1  -9   6        168.70        176.11        12.37 o                         
   2  -9   6         80.36         75.39        15.34 o                         
   3  -9   6         65.39         71.73        11.78 o                         
   4  -9   6         93.53         81.56        15.81 o                         
   5  -9   6         15.88         34.39        15.67 o                         
   6  -9   6          3.15        -16.12        16.96 o                         
   7  -9   6          1.41         -4.64        19.42 o                         
   8  -9   6          4.15         47.41        55.23 o                         
  -9  -8   6         18.41         31.00        19.77 o                         
  -8  -8   6        140.75        122.79        32.65 o                         
  -7  -8   6         35.50         43.53        17.03 o                         
  -6  -8   6          3.29         16.70        13.87 o                         
  -5  -8   6        247.19        251.80        15.55 o                         
  -4  -8   6        367.33        371.21        19.35 o                         
  -3  -8   6        221.72        217.88        10.11 o                         
  -2  -8   6         16.42         15.97         5.99 o                         
  -1  -8   6        166.19        178.83         8.27 o                         
   0  -8   6        223.16        217.31         9.32 o                         
   1  -8   6        103.55         97.19         7.95 o                         
   2  -8   6        193.17        181.66        13.37 o                         
   3  -8   6         61.59         46.03        14.44 o                         
   4  -8   6         27.45         54.06        13.73 o                         
   5  -8   6          8.11         -0.11        15.28 o                         
   6  -8   6         41.07         53.20        17.78 o                         
   7  -8   6         26.10         12.81        19.71 o                         
   8  -8   6         10.62        -54.78        54.78 o                         
 -10  -7   6         48.57         52.50        36.27 o                         
  -9  -7   6         19.56         28.83        19.74 o                         
  -8  -7   6        113.41        119.94        20.24 o                         
  -7  -7   6         34.97         53.14        16.49 o                         
  -6  -7   6         71.55         76.25        12.21 o                         
  -5  -7   6         38.28         35.39         9.21 o                         
  -4  -7   6        113.90        120.14         9.67 o                         
  -3  -7   6        248.66        256.79        13.89 o                         
  -2  -7   6        166.91        178.68         8.52 o                         
  -1  -7   6         15.72         18.22         5.03 o                         
   0  -7   6        117.32        104.03         8.20 o                         
   1  -7   6        168.37        155.36         8.71 o                         
   2  -7   6        167.81        154.82        11.80 o                         
   3  -7   6        121.34        101.23        10.97 o                         
   4  -7   6        697.81        681.83        36.99 o                         
   5  -7   6         74.49         67.12        18.18 o                         
   6  -7   6          8.92        -11.54        16.65 o                         
   7  -7   6         28.76          8.51        27.09 o                         
   8  -7   6         10.89        -10.52        26.87 o                         
 -10  -6   6         42.73         49.22        29.93 o                         
  -9  -6   6         34.31         70.83        19.83 o                         
  -8  -6   6        370.39        358.27        29.80 o                         
  -7  -6   6         79.27         73.22        18.40 o                         
  -6  -6   6         17.72         24.14         9.76 o                         
  -5  -6   6         19.81         20.89         7.81 o                         
  -4  -6   6        141.99        138.93         6.91 o                         
  -3  -6   6        123.86        124.23         7.65 o                         
  -2  -6   6        123.25        107.82         6.69 o                         
  -1  -6   6        659.93        650.89        18.88 o                         
   0  -6   6        521.66        484.35        16.47 o                         
   1  -6   6        176.42        197.48        12.06 o                         
   2  -6   6        475.51        462.58        17.56 o                         
   3  -6   6         77.64         77.44         9.06 o                         
   4  -6   6        259.68        253.93        16.66 o                         
   5  -6   6        111.36        119.09        16.38 o                         
   6  -6   6         23.46         14.84        15.99 o                         
   7  -6   6        142.63        127.62        21.62 o                         
   8  -6   6          4.92        -12.06        25.44 o                         
 -10  -5   6          3.83          1.11        25.80 o                         
  -9  -5   6         21.26         27.56        18.61 o                         
  -8  -5   6         87.44         90.22        18.26 o                         
  -7  -5   6        185.32        213.26        21.54 o                         
  -6  -5   6        391.96        379.81        17.66 o                         
  -5  -5   6         87.61         83.42         6.47 o                         
  -4  -5   6         16.97         20.68         5.14 o                         
  -3  -5   6        245.93        235.20        10.16 o                         
  -2  -5   6         39.28         32.12         6.21 o                         
  -1  -5   6       1063.43       1018.98        31.13 o                         
   0  -5   6        111.95        115.11         6.83 o                         
   1  -5   6        301.99        266.34        10.44 o                         
   2  -5   6        619.73        604.43        20.81 o                         
   3  -5   6        275.87        292.35        13.30 o                         
   4  -5   6        338.83        298.83        18.19 o                         
   5  -5   6        176.60        190.75        18.85 o                         
   6  -5   6         93.06         91.32        17.31 o                         
   7  -5   6         86.00        108.02        24.39 o                         
   8  -5   6         41.76         36.78        21.16 o                         
 -10  -4   6          7.59         15.59        21.04 o                         
  -9  -4   6          2.94         -2.70        18.11 o                         
  -8  -4   6         58.98         27.49        16.34 o                         
  -7  -4   6        254.54        220.65        15.52 o                         
  -6  -4   6         68.39         87.93        18.81 o                         
  -5  -4   6        142.23        151.57         8.30 o                         
  -4  -4   6        422.04        479.14        16.35 o                         
  -3  -4   6          8.57          3.29         4.62 o                         
  -2  -4   6         71.98         70.03         6.42 o                         
  -1  -4   6         88.89         78.13         4.89 o                         
   0  -4   6        143.08        156.44         7.57 o                         
   1  -4   6        130.74        126.24         7.61 o                         
   2  -4   6        504.79        511.85        18.07 o                         
   3  -4   6        463.95        473.76        17.58 o                         
   4  -4   6       1375.41       1471.10        69.97 o                         
   5  -4   6         89.43         77.18        15.52 o                         
   6  -4   6        260.86        234.10        26.88 o                         
   7  -4   6        115.27        108.46        24.02 o                         
   8  -4   6         69.46         67.46        20.86 o                         
   9  -4   6          3.00        -37.84        37.84 o                         
 -11  -3   6         23.34        -29.90        35.15 o                         
 -10  -3   6          3.77        -16.81        19.79 o                         
  -9  -3   6         39.23         85.33        29.32 o                         
  -8  -3   6        129.24        144.70        30.77 o                         
  -7  -3   6        352.72        331.30        18.47 o                         
  -6  -3   6        328.42        312.75        13.40 o                         
  -5  -3   6        243.81        268.45        11.25 o                         
  -4  -3   6         99.65        113.76         6.94 o                         
  -3  -3   6         38.39         35.06         5.60 o                         
  -2  -3   6         86.13         86.00         5.19 o                         
  -1  -3   6        439.94        402.92        23.95 o                         
   0  -3   6         21.43         11.07         5.15 o                         
   1  -3   6        499.65        480.54        17.31 o                         
   2  -3   6        696.35        668.98        22.78 o                         
   3  -3   6        185.92        192.94        10.50 o                         
   4  -3   6          3.53         15.99         9.00 o                         
   5  -3   6          0.87          2.78        10.69 o                         
   6  -3   6         74.89         65.12        19.75 o                         
   7  -3   6         36.97         46.95        17.91 o                         
   8  -3   6        165.25        192.56        25.27 o                         
   9  -3   6        127.70        130.55        40.68 o                         
 -11  -2   6         35.36         50.07        33.78 o                         
 -10  -2   6         37.94         32.81        25.54 o                         
  -9  -2   6         72.99         85.60        19.05 o                         
  -8  -2   6         48.90         66.27        13.38 o                         
  -7  -2   6         76.69         79.98        10.08 o                         
  -6  -2   6        216.79        217.30        14.39 o                         
  -5  -2   6        359.68        355.16        13.74 o                         
  -4  -2   6        597.18        584.74        19.73 o                         
  -3  -2   6        547.34        549.29        18.58 o                         
  -2  -2   6        138.91        137.19         7.01 o                         
  -1  -2   6         75.15         73.30         5.79 o                         
   0  -2   6        130.91        124.27         9.45 o                         
   1  -2   6        616.56        680.54        31.29 o                         
   2  -2   6       1322.67       1298.92        41.23 o                         
   3  -2   6        784.79        845.79        28.57 o                         
   4  -2   6        127.01        129.56        11.31 o                         
   5  -2   6        183.51        211.36        25.23 o                         
   6  -2   6        108.05         92.59        26.30 o                         
   7  -2   6         44.08         25.77        17.87 o                         
   8  -2   6         68.62         97.72        26.30 o                         
   9  -2   6          8.00          1.30        25.95 o                         
 -11  -1   6         28.33         -3.37        34.70 o                         
 -10  -1   6         10.39         17.84        28.70 o                         
  -9  -1   6          4.73         -2.59        25.96 o                         
  -8  -1   6         56.63         44.55        12.38 o                         
  -7  -1   6        152.33        162.98        12.05 o                         
  -6  -1   6        219.23        221.19        11.85 o                         
  -5  -1   6        879.71        898.91        28.39 o                         
  -4  -1   6        625.23        671.35        21.98 o                         
  -3  -1   6        665.56        681.86        21.85 o                         
  -2  -1   6        348.27        318.74        10.98 o                         
  -1  -1   6        313.04        319.28        18.08 o                         
   0  -1   6         29.45         24.73         8.94 o                         
   1  -1   6        488.12        547.52        25.69 o                         
   2  -1   6        259.48        282.17        12.32 o                         
   3  -1   6        278.96        319.54        13.66 o                         
   4  -1   6        106.97        102.39         9.51 o                         
   5  -1   6        196.87        190.76        17.22 o                         
   6  -1   6         37.43         16.54        15.12 o                         
   7  -1   6         28.54         33.57        17.17 o                         
   8  -1   6         56.95         89.93        28.72 o                         
   9  -1   6         62.58         48.50        26.00 o                         
 -11   0   6          3.38          6.86        34.29 o                         
 -10   0   6         91.08        174.71        36.44 o                         
  -9   0   6        175.07        260.16        38.90 o                         
  -8   0   6          5.90          2.26        13.37 o                         
  -7   0   6        787.30        851.05        34.99 o                         
  -6   0   6         12.06          5.65         7.33 o                         
  -5   0   6         38.02         46.66         7.12 o                         
  -4   0   6        177.62        187.75         8.71 o                         
  -3   0   6        401.42        432.29        15.04 o                         
  -2   0   6        657.05        605.36        19.73 o                         
  -1   0   6       2035.09       2352.23        87.64 o                         
   0   0   6        231.70        237.65        16.61 o                         
   1   0   6        984.89       1062.46        36.89 o                         
   2   0   6         27.76         38.37         6.37 o                         
   3   0   6          4.69         12.61         9.81 o                         
   4   0   6         89.06         87.68        10.18 o                         
   5   0   6        331.59        342.67        22.84 o                         
   6   0   6         57.19         71.32        19.12 o                         
   7   0   6         71.92         67.79        17.69 o                         
   8   0   6         49.37         63.82        19.76 o                         
   9   0   6          1.74          9.20        25.08 o                         
 -11   1   6         28.44         66.54        38.31 o                         
 -10   1   6         10.70          4.20        20.48 o                         
  -9   1   6          5.46         27.49        18.45 o                         
  -8   1   6         58.18         45.73        14.17 o                         
  -7   1   6        156.89        165.69        11.51 o                         
  -6   1   6        220.13        226.14        13.11 o                         
  -5   1   6        887.94        870.71        41.36 o                         
  -4   1   6        622.12        664.22        24.03 o                         
  -3   1   6        663.43        675.46        23.93 o                         
  -2   1   6        343.79        347.22        32.54 o                         
  -1   1   6        315.67        380.91        70.00 o                         
   0   1   6         29.62         29.91         7.27 o                         
   1   1   6        474.08        514.94        21.74 o                         
   2   1   6        270.20        262.35        12.88 o                         
   3   1   6        284.16        295.24        19.39 o                         
   4   1   6        111.72        124.73        15.64 o                         
   5   1   6        185.96        174.51        14.99 o                         
   6   1   6         38.17         35.04        14.77 o                         
   7   1   6         27.30         35.84        19.64 o                         
   8   1   6         56.68         71.23        23.85 o                         
   9   1   6         62.83         78.63        27.47 o                         
 -11   2   6         35.04        127.39        39.20 o                         
 -10   2   6         38.36         28.87        20.95 o                         
  -9   2   6         73.11         60.74        23.07 o                         
  -8   2   6         49.12         38.44        10.26 o                         
  -7   2   6         80.77         80.09         9.13 o                         
  -6   2   6        220.80        199.33        11.77 o                         
  -5   2   6        357.07        362.69        17.23 o                         
  -4   2   6        596.01        591.21        19.88 o                         
  -3   2   6        545.85        571.02        18.86 o                         
  -2   2   6        136.67        157.57         8.32 o                         
  -1   2   6         73.82         71.94         8.33 o                         
   0   2   6        135.40        139.06         9.51 o                         
   1   2   6        624.66        696.15        22.92 o                         
   2   2   6       1309.90       1297.68        45.18 o                         
   3   2   6        782.15        838.42        51.05 o                         
   4   2   6        135.64        156.13        14.10 o                         
   5   2   6        184.84        166.56        16.84 o                         
   6   2   6        105.88         89.62        20.04 o                         
   7   2   6         45.92         65.97        53.92 o                         
   8   2   6         68.56        102.13        25.95 o                         
   9   2   6          7.97        -24.99        55.82 o                         
 -11   3   6         23.17         61.18        40.46 o                         
 -10   3   6          3.64          5.97        20.56 o                         
  -9   3   6         41.02         25.35        16.99 o                         
  -8   3   6        131.16        143.97        19.96 o                         
  -7   3   6        347.08        289.91        22.99 o                         
  -6   3   6        338.93        322.44        16.69 o                         
  -5   3   6        243.17        247.64        12.24 o                         
  -4   3   6        101.19        103.93         7.50 o                         
  -3   3   6         40.40         40.15         6.54 o                         
  -2   3   6         88.39         84.50         7.25 o                         
  -1   3   6        440.14        487.26        17.93 o                         
   0   3   6         21.48         11.60         9.42 o                         
   1   3   6        492.13        506.66        28.03 o                         
   2   3   6        696.89        650.59        39.59 o                         
   3   3   6        185.13        164.10        14.66 o                         
   4   3   6          3.95         22.40        10.43 o                         
   5   3   6          0.90         -3.16        12.19 o                         
   6   3   6         78.02         66.95        16.62 o                         
   7   3   6         36.16         33.90        18.04 o                         
   8   3   6        164.79        202.94        25.54 o                         
   9   3   6        127.93        107.35        28.82 o                         
 -11   4   6         28.68         39.95        41.34 o                         
 -10   4   6          7.74         23.01        21.40 o                         
  -9   4   6          2.80         12.10        17.80 o                         
  -8   4   6         58.75         37.11        15.81 o                         
  -7   4   6        253.24        251.73        20.55 o                         
  -6   4   6         61.62         69.98        11.12 o                         
  -5   4   6        142.82        138.25         8.68 o                         
  -4   4   6        422.90        449.64        16.63 o                         
  -3   4   6         10.48         11.67         5.18 o                         
  -2   4   6         76.15         74.27         7.14 o                         
  -1   4   6         90.25         95.47         8.91 o                         
   0   4   6        145.92        154.87        10.70 o                         
   1   4   6        131.65        148.00        10.47 o                         
   2   4   6        505.89        554.77        24.21 o                         
   3   4   6        466.35        493.54        20.75 o                         
   4   4   6       1371.52       1474.90        65.49 o                         
   5   4   6         89.45         77.05        13.40 o                         
   6   4   6        256.73        291.10        23.52 o                         
   7   4   6        116.54        116.50        23.46 o                         
   8   4   6         71.15         75.72        36.22 o                         
   9   4   6          3.06         50.37        27.77 o                         
 -10   5   6          4.12         47.01        23.70 o                         
  -9   5   6         21.74         43.04        18.04 o                         
  -8   5   6         90.04         47.05        16.78 o                         
  -7   5   6        185.30        229.84        28.39 o                         
  -6   5   6        397.70        413.63        21.38 o                         
  -5   5   6         84.56        101.79         9.91 o                         
  -4   5   6         16.31         25.78         5.39 o                         
  -3   5   6        241.21        225.83        11.03 o                         
  -2   5   6         42.96         44.77         6.96 o                         
  -1   5   6       1064.91       1052.72        46.70 o                         
   0   5   6        112.22        120.26        11.23 o                         
   1   5   6        297.67        285.49        20.07 o                         
   2   5   6        618.55        654.59        27.89 o                         
   3   5   6        276.12        310.76        15.82 o                         
   4   5   6        340.70        317.61        18.97 o                         
   5   5   6        174.00        223.81        17.20 o                         
   6   5   6         92.67         64.44        21.87 o                         
   7   5   6         87.24        121.61        21.67 o                         
   8   5   6         40.94         34.24        21.81 o                         
   9   5   6         54.46        120.93        42.76 o                         
 -10   6   6         42.17         84.87        23.59 o                         
  -9   6   6         34.21         36.29        19.56 o                         
  -8   6   6        368.74        352.50        28.02 o                         
  -7   6   6         77.00         74.15        16.03 o                         
  -6   6   6         17.17         14.06        11.31 o                         
  -5   6   6         18.72         21.75         8.29 o                         
  -4   6   6        141.06        147.89        10.86 o                         
  -3   6   6        122.06        133.81        12.18 o                         
  -2   6   6        118.10        119.91        10.50 o                         
  -1   6   6        659.48        711.11        32.56 o                         
   0   6   6        523.61        494.68        26.69 o                         
   1   6   6        177.12        196.33        27.00 o                         
   2   6   6        481.14        517.86        25.46 o                         
   3   6   6         74.62         68.97        10.63 o                         
   4   6   6        261.13        245.95        20.60 o                         
   5   6   6        112.65        124.87        15.39 o                         
   6   6   6         23.70         33.64        16.99 o                         
   7   6   6        141.24        166.97        28.68 o                         
   8   6   6          5.74         18.00        24.34 o                         
   9   6   6          3.92         -2.78        30.79 o                         
 -10   7   6         49.40          6.00        24.09 o                         
  -9   7   6         20.23         30.83        20.19 o                         
  -8   7   6        112.82        132.88        22.35 o                         
  -7   7   6         35.22         56.34        15.92 o                         
  -6   7   6         70.07         90.37        14.60 o                         
  -5   7   6         38.07         42.62        11.31 o                         
  -4   7   6        115.12        137.58        11.64 o                         
  -3   7   6        252.60        259.51        15.68 o                         
  -2   7   6        161.34        184.28        12.81 o                         
  -1   7   6         16.83         14.63        10.58 o                         
   0   7   6        117.82        135.24        38.03 o                         
   1   7   6        167.38        152.19        13.92 o                         
   2   7   6        167.91        207.22        26.30 o                         
   3   7   6        119.21        139.92        16.29 o                         
   4   7   6        695.11        721.88        32.93 o                         
   5   7   6         72.02         68.22        19.61 o                         
   6   7   6          8.94         -5.28        17.39 o                         
   7   7   6         27.90         39.09        19.82 o                         
   8   7   6         11.14         50.36        25.78 o                         
   9   7   6         13.99         69.03        30.90 o                         
 -10   8   6         42.66         95.44        52.78 o                         
  -9   8   6         17.69         48.18        21.65 o                         
  -8   8   6        140.02        169.66        21.94 o                         
  -7   8   6         35.33         17.68        16.01 o                         
  -6   8   6          2.98         21.31        17.61 o                         
  -5   8   6        246.23        249.29        19.80 o                         
  -4   8   6        367.18        346.04        22.45 o                         
  -3   8   6        218.14        220.35        14.87 o                         
  -2   8   6         18.81          6.19         8.75 o                         
  -1   8   6        171.48        175.16        15.22 o                         
   0   8   6        226.60        255.28        47.99 o                         
   1   8   6        101.70         89.65        15.57 o                         
   2   8   6        190.75        192.62        15.60 o                         
   3   8   6         59.74         49.12        15.22 o                         
   4   8   6         28.03         44.85        13.88 o                         
   5   8   6          8.33        -14.53        17.49 o                         
   6   8   6         40.00         44.69        18.68 o                         
   7   8   6         27.64         61.77        21.32 o                         
   8   8   6         10.00         23.12        22.36 o                         
 -10   9   6          6.35          1.30        26.90 o                         
  -9   9   6         79.04        116.06        24.43 o                         
  -8   9   6         53.39         49.08        19.35 o                         
  -7   9   6         25.83          5.97        18.86 o                         
  -6   9   6         67.03         76.99        17.48 o                         
  -5   9   6         47.31         48.64        17.14 o                         
  -4   9   6         32.81         26.43         9.84 o                         
  -3   9   6        269.25        271.43        18.91 o                         
  -2   9   6         85.84         77.77        10.47 o                         
  -1   9   6        716.14        832.91        63.91 o                         
   0   9   6         51.62         39.18        14.99 o                         
   1   9   6        176.74        194.86        17.66 o                         
   2   9   6         81.75         81.03        14.95 o                         
   3   9   6         62.81         73.61        13.38 o                         
   4   9   6         92.56        115.23        18.88 o                         
   5   9   6         16.11          4.40        17.72 o                         
   6   9   6          2.60          2.37        18.80 o                         
   7   9   6          1.42         -0.41        21.07 o                         
   8   9   6          4.53         35.60        55.64 o                         
  -9  10   6         20.93         24.71        25.61 o                         
  -8  10   6         22.33         12.58        36.26 o                         
  -7  10   6         10.96         35.57        19.70 o                         
  -6  10   6         12.87         37.82        15.41 o                         
  -5  10   6         35.76         29.82        12.52 o                         
  -4  10   6         88.37         99.38        15.19 o                         
  -3  10   6        279.59        279.54        24.06 o                         
  -2  10   6          8.59          3.29        10.02 o                         
  -1  10   6        483.13        575.73        48.52 o                         
   0  10   6        679.68        704.26        34.46 o                         
   1  10   6        146.25        156.91        17.74 o                         
   2  10   6         64.10         92.28        15.50 o                         
   3  10   6         45.17         27.88        12.97 o                         
   4  10   6         36.05         74.49        19.31 o                         
   5  10   6          0.45        -16.57        19.25 o                         
   6  10   6         38.92         85.57        21.60 o                         
   7  10   6          9.51         13.72        32.59 o                         
   8  10   6         10.49        -52.33        52.33 o                         
  -9  11   6          1.54         92.79        57.64 o                         
  -8  11   6        132.76        155.42        38.90 o                         
  -7  11   6          2.32          3.83        17.58 o                         
  -6  11   6          6.88         30.94        15.14 o                         
  -5  11   6         88.45        127.04        16.10 o                         
  -4  11   6         27.86          8.00        10.43 o                         
  -3  11   6        219.60        249.70        15.94 o                         
  -2  11   6         34.79         27.08        14.45 o                         
  -1  11   6          2.28          2.26         9.39 o                         
   0  11   6         51.21         49.09        10.58 o                         
   1  11   6         74.72         96.00        14.76 o                         
   2  11   6         25.57          9.72        12.67 o                         
   3  11   6        181.28        214.25        18.35 o                         
   4  11   6         22.40         35.73        19.89 o                         
   5  11   6         44.81         10.26        21.67 o                         
   6  11   6         33.03         14.52        44.35 o                         
   7  11   6         67.53        124.30        33.75 o                         
  -8  12   6         79.99        131.79        58.49 o                         
  -7  12   6         19.34        -27.11        35.17 o                         
  -6  12   6          3.48         29.60        39.40 o                         
  -5  12   6          0.94         31.39        27.95 o                         
  -4  12   6         10.79         24.94        11.26 o                         
  -3  12   6        182.52        205.78        18.67 o                         
  -2  12   6         68.73        100.72        20.67 o                         
  -1  12   6         11.34         12.10        10.08 o                         
   0  12   6        215.64        251.66        32.58 o                         
   1  12   6         18.74         22.50        23.64 o                         
   2  12   6         64.97         18.81        25.80 o                         
   3  12   6          1.95          6.54        19.68 o                         
   4  12   6          3.79         31.49        21.25 o                         
   5  12   6          7.79          9.55        27.00 o                         
   6  12   6          8.42          3.32        24.16 o                         
  -8  13   6          7.99         86.88        61.26 o                         
  -7  13   6         20.37         30.23        52.46 o                         
  -6  13   6          7.76        -19.04        34.47 o                         
  -5  13   6        242.82        287.21        41.03 o                         
  -4  13   6         13.20         65.20        44.04 o                         
  -3  13   6        266.21        219.10        48.73 o                         
  -2  13   6         89.18         74.14        36.67 o                         
  -1  13   6        104.61         76.32        35.61 o                         
   0  13   6          9.51        -27.58        31.54 o                         
   2  13   6        118.54        152.39        30.32 o                         
   3  13   6         13.81         -4.63        26.73 o                         
   4  13   6         51.57         61.52        23.84 o                         
   5  13   6         87.64         85.52        31.45 o                         
  -7  14   6         21.72          5.38        54.46 o                         
  -6  14   6         15.09         20.17        53.52 o                         
  -5  14   6          7.44          6.21        33.37 o                         
  -4  14   6         29.37        110.32        48.76 o                         
  -3  14   6         59.26         41.59        30.20 o                         
  -2  14   6         79.47         85.42        43.66 o                         
  -1  14   6        162.92        123.43        39.47 o                         
   0  14   6         18.77         26.91        32.73 o                         
   1  14   6          1.21          6.49        26.83 o                         
   2  14   6         33.78         33.55        32.67 o                         
   3  14   6         14.47         13.96        28.80 o                         
   4  14   6         56.62         78.47        35.30 o                         
   5  14   6          1.40        -34.91        38.04 o                         
  -6  15   6         40.82         21.70        56.38 o                         
  -5  15   6          1.95         35.73        52.54 o                         
  -4  15   6          2.94        -13.16        34.35 o                         
  -3  15   6         29.38         36.73        44.68 o                         
  -2  15   6         26.04          4.24        39.46 o                         
  -1  15   6        143.10         75.61        40.98 o                         
   0  15   6         19.61        -18.45        38.34 o                         
   1  15   6         12.86        -17.44        35.23 o                         
   2  15   6          9.08         10.46        30.14 o                         
   3  15   6          1.53         33.59        36.47 o                         
   4  15   6          6.37         12.49        35.32 o                         
  -5  16   6          1.42        -16.36        58.06 o                         
  -4  16   6         23.77        -10.19        52.98 o                         
  -3  16   6         11.90         45.14        46.45 o                         
  -2  16   6         21.80         -4.62        45.50 o                         
  -1  16   6         22.16         47.63        43.16 o                         
   0  16   6          7.30         57.26        44.06 o                         
   1  16   6          1.14         26.65        38.80 o                         
   2  16   6          3.10         15.75        34.06 o                         
   3  16   6         11.87         44.74        39.27 o                         
  -4  17   6          7.90         59.77        61.78 o                         
  -1  17   6          8.53         14.08        46.29 o                         
   0  17   6         15.70         53.20        47.75 o                         
   1  17   6          7.32          8.41        44.07 o                         
   2  17   6          3.58         35.87        42.24 o                         
   3  17   6          1.45        -26.64        46.67 o                         
  -3 -16   7          3.93         -5.92        31.21 o                         
  -2 -16   7         78.12         49.93        30.90 o                         
  -1 -16   7          6.35         23.98        30.67 o                         
   0 -16   7         67.18         72.61        36.11 o                         
   1 -16   7          1.82         -6.71        34.55 o                         
  -5 -15   7         84.16         99.12        34.31 o                         
  -4 -15   7         47.34         47.93        29.48 o                         
  -3 -15   7         20.52         24.97        28.48 o                         
  -2 -15   7         19.96         43.93        29.18 o                         
  -1 -15   7          1.56         25.23        29.61 o                         
   0 -15   7          4.05         29.52        31.79 o                         
   1 -15   7          3.20        -22.25        32.08 o                         
   3 -15   7         24.21         30.73        30.87 o                         
  -6 -14   7         18.08          2.90        29.13 o                         
  -5 -14   7         22.83         46.77        28.37 o                         
  -4 -14   7          2.78          2.65        26.56 o                         
  -3 -14   7        110.74        157.04        33.31 o                         
  -2 -14   7         14.20          2.56        26.26 o                         
  -1 -14   7         18.23        -15.59        26.99 o                         
   0 -14   7        157.86        121.46        33.90 o                         
   2 -14   7         54.41         69.66        27.47 o                         
   3 -14   7         18.65         25.31        26.25 o                         
   4 -14   7         10.07         33.05        30.98 o                         
  -7 -13   7          6.88          5.85        27.72 o                         
  -6 -13   7         24.20          8.23        28.41 o                         
  -5 -13   7          9.63         47.04        26.50 o                         
  -4 -13   7          6.80        -26.79        26.79 o                         
  -3 -13   7         13.82        -21.59        24.93 o                         
  -2 -13   7         10.08        -25.89        25.89 o                         
  -1 -13   7        133.78         77.10        27.93 o                         
   0 -13   7         26.10         10.28        25.24 o                         
   1 -13   7         10.41        -20.77        20.77 o                         
   2 -13   7         66.39         37.08        23.78 o                         
   3 -13   7         10.78         12.57        25.21 o                         
   4 -13   7         15.78        -29.66        29.66 o                         
  -7 -12   7         28.06         28.17        28.77 o                         
  -6 -12   7          7.96          5.17        25.68 o                         
  -5 -12   7         56.19         94.48        18.92 o                         
  -4 -12   7         50.02         82.74        23.06 o                         
  -3 -12   7         57.24         51.63        15.97 o                         
  -2 -12   7        154.63        136.64        38.54 o                         
  -1 -12   7        129.95         80.10        16.57 o                         
   0 -12   7         22.78         22.97        15.59 o                         
   1 -12   7         10.63         14.94        20.23 o                         
   2 -12   7         22.09         -6.94        23.19 o                         
   3 -12   7          9.65         25.16        25.79 o                         
   4 -12   7        101.79        117.77        31.82 o                         
   5 -12   7          3.47         -2.98        30.61 o                         
  -8 -11   7         58.82         80.30        23.00 o                         
  -7 -11   7         46.32         43.45        20.04 o                         
  -6 -11   7         10.85         40.37        18.07 o                         
  -5 -11   7         94.66        113.44        18.88 o                         
  -4 -11   7         25.53         44.64        15.63 o                         
  -3 -11   7         83.95         80.80        15.83 o                         
  -2 -11   7        206.04        205.28        16.28 o                         
  -1 -11   7          4.59         -4.37         8.51 o                         
   0 -11   7         46.86         30.50         9.08 o                         
   1 -11   7          1.64         13.00        16.13 o                         
   2 -11   7        113.62         87.91        27.22 o                         
   3 -11   7         48.76         37.74        26.25 o                         
   4 -11   7          4.10        -28.79        28.79 o                         
   5 -11   7         25.55        101.51        32.58 o                         
  -9 -10   7         79.83         83.96        25.43 o                         
  -8 -10   7         31.68         31.37        31.84 o                         
  -7 -10   7         59.36         99.02        20.37 o                         
  -6 -10   7          2.81         -5.13        16.19 o                         
  -5 -10   7          2.92         11.51        14.74 o                         
  -4 -10   7         37.22         43.71        15.06 o                         
  -3 -10   7        239.26        216.95        23.35 o                         
  -2 -10   7         44.99         23.11         9.48 o                         
  -1 -10   7         33.65         34.70         7.50 o                         
   0 -10   7         78.44         75.23        10.51 o                         
   1 -10   7         31.18         27.69         8.32 o                         
   2 -10   7         32.79          5.74        12.63 o                         
   3 -10   7         37.63         56.95        20.87 o                         
   4 -10   7         42.25         17.45        21.34 o                         
   5 -10   7          2.53         -3.01        28.72 o                         
   6 -10   7         30.02         55.73        31.55 o                         
  -9  -9   7         11.76         -6.75        21.89 o                         
  -8  -9   7         32.17         -5.49        18.58 o                         
  -7  -9   7        145.90        170.11        23.81 o                         
  -6  -9   7         18.44         31.70        16.22 o                         
  -5  -9   7         90.89        107.05        17.35 o                         
  -4  -9   7         48.28         72.32        18.53 o                         
  -3  -9   7        522.78        532.68        35.56 o                         
  -2  -9   7         49.75         54.72         9.20 o                         
  -1  -9   7         60.73         54.35         7.41 o                         
   0  -9   7          3.65         14.41         7.74 o                         
   1  -9   7          3.88          4.96         8.62 o                         
   2  -9   7         61.96         57.59        12.96 o                         
   3  -9   7        291.53        301.69        26.12 o                         
   4  -9   7          9.93         -8.02        20.31 o                         
   5  -9   7        195.92        164.37        27.71 o                         
   6  -9   7         24.34         85.90        26.63 o                         
   7  -9   7         41.20        127.58        52.41 o                         
  -9  -8   7         54.01         26.54        49.21 o                         
  -8  -8   7        117.29        145.33        35.13 o                         
  -7  -8   7         94.95         74.28        18.19 o                         
  -6  -8   7         26.24         23.53        17.83 o                         
  -5  -8   7        153.97        175.90        18.46 o                         
  -4  -8   7         22.81          9.31        14.09 o                         
  -3  -8   7        509.38        523.92        20.00 o                         
  -2  -8   7         19.79         25.92         7.08 o                         
  -1  -8   7        283.48        269.30        11.31 o                         
   0  -8   7        596.00        553.14        31.64 o                         
   1  -8   7        158.18        159.83        11.71 o                         
   2  -8   7        247.10        273.31        17.83 o                         
   3  -8   7         42.68         32.98        13.41 o                         
   4  -8   7        114.73        101.77        16.53 o                         
   5  -8   7         37.67         83.44        24.48 o                         
   6  -8   7         26.45         14.97        24.66 o                         
   7  -8   7         86.38        147.10        51.83 o                         
 -10  -7   7         90.04        157.26        36.88 o                         
  -9  -7   7         21.95         28.03        20.15 o                         
  -8  -7   7        123.40        173.78        22.86 o                         
  -7  -7   7        108.59        114.86        24.74 o                         
  -6  -7   7         16.67         28.71        11.91 o                         
  -5  -7   7         27.74         17.24        10.98 o                         
  -4  -7   7         69.41         72.70        13.03 o                         
  -3  -7   7        462.59        418.50        26.09 o                         
  -2  -7   7        156.85        148.73         8.77 o                         
  -1  -7   7          2.14          0.61         5.56 o                         
   0  -7   7        575.48        598.79        21.61 o                         
   1  -7   7        329.18        314.36        17.22 o                         
   2  -7   7        257.30        250.93        15.03 o                         
   3  -7   7        175.13        146.42        16.29 o                         
   4  -7   7          3.02         12.76        13.86 o                         
   5  -7   7        100.90        118.59        17.98 o                         
   6  -7   7        111.42         85.45        26.48 o                         
   7  -7   7         22.47         40.72        30.45 o                         
 -10  -6   7          0.87        -29.65        31.27 o                         
  -9  -6   7         73.51         69.62        20.75 o                         
  -8  -6   7         46.25         44.03        17.55 o                         
  -7  -6   7         44.52         22.82        22.54 o                         
  -6  -6   7          4.45         -5.59        13.19 o                         
  -5  -6   7        554.26        530.44        23.66 o                         
  -4  -6   7        157.88        150.49         9.60 o                         
  -3  -6   7        460.08        450.73        15.07 o                         
  -2  -6   7        107.40        100.72         8.01 o                         
  -1  -6   7        141.87        124.03         6.92 o                         
   0  -6   7         27.98         22.22         5.50 o                         
   1  -6   7         45.49         41.33         6.65 o                         
   2  -6   7        334.31        273.34        19.70 o                         
   3  -6   7          1.98         -1.68        12.42 o                         
   4  -6   7         59.32         59.29        12.26 o                         
   5  -6   7         66.78         58.91        16.12 o                         
   6  -6   7        161.53        195.50        29.98 o                         
   7  -6   7         76.21         59.86        33.00 o                         
 -10  -5   7         27.92         13.57        21.99 o                         
  -9  -5   7         50.33        102.32        20.81 o                         
  -8  -5   7        180.16        157.75        21.84 o                         
  -7  -5   7          6.95          9.59        14.08 o                         
  -6  -5   7        135.55        135.23        13.88 o                         
  -5  -5   7         75.93         96.57         9.53 o                         
  -4  -5   7        155.82        174.08        15.65 o                         
  -3  -5   7        136.98        128.69         9.12 o                         
  -2  -5   7        185.18        167.76         8.91 o                         
  -1  -5   7       1048.82        966.72        26.91 o                         
   0  -5   7          8.18         10.92         5.14 o                         
   1  -5   7        137.75        143.12         8.02 o                         
   2  -5   7        283.50        278.16        13.95 o                         
   3  -5   7         24.38         23.73         9.55 o                         
   4  -5   7         94.39        103.79        12.97 o                         
   5  -5   7         38.26         44.55        15.30 o                         
   6  -5   7          9.67         12.37        17.18 o                         
   7  -5   7        172.72        174.87        48.48 o                         
 -10  -4   7         70.50         64.34        22.80 o                         
  -9  -4   7         98.30         74.29        19.81 o                         
  -8  -4   7         33.87         42.00        16.74 o                         
  -7  -4   7        190.49        202.17        20.62 o                         
  -6  -4   7         43.33         61.23        14.57 o                         
  -5  -4   7        367.46        323.77        13.31 o                         
  -4  -4   7        112.67        123.21         8.80 o                         
  -3  -4   7        178.29        169.75         8.09 o                         
  -2  -4   7        225.37        213.58         9.36 o                         
  -1  -4   7        102.24         96.23         5.98 o                         
   0  -4   7        337.07        323.42        11.70 o                         
   1  -4   7        162.87        144.91         7.88 o                         
   2  -4   7         74.20         78.05         7.80 o                         
   3  -4   7        163.32        164.45        16.10 o                         
   4  -4   7        356.51        364.08        22.41 o                         
   5  -4   7         17.49         10.38        12.30 o                         
   6  -4   7         45.38         55.27        20.97 o                         
   7  -4   7          9.10         44.27        41.47 o                         
   8  -4   7         49.92         54.28        48.47 o                         
 -11  -3   7          9.35          9.77        34.34 o                         
 -10  -3   7         16.90         -3.17        19.83 o                         
  -9  -3   7         35.37         56.92        41.87 o                         
  -8  -3   7         33.00         26.45        16.28 o                         
  -7  -3   7        190.33        172.32        15.23 o                         
  -6  -3   7         41.52         37.87         8.06 o                         
  -5  -3   7         18.68         22.57         6.55 o                         
  -4  -3   7        811.27        830.11        26.50 o                         
  -3  -3   7        350.15        338.39        12.27 o                         
  -2  -3   7        176.55        176.61         7.53 o                         
  -1  -3   7         81.17         76.53         6.77 o                         
   0  -3   7         62.14         62.29         8.82 o                         
   1  -3   7        198.57        172.64         9.31 o                         
   2  -3   7        197.77        154.45        10.31 o                         
   3  -3   7        177.86        197.32        13.58 o                         
   4  -3   7         89.45         79.86        11.81 o                         
   5  -3   7         20.99         54.95        15.19 o                         
   6  -3   7         51.20         23.09        46.14 o                         
   7  -3   7          8.90         -3.92        26.53 o                         
   8  -3   7         43.41         82.10        29.25 o                         
 -11  -2   7         12.60          3.28        31.64 o                         
 -10  -2   7         47.25         46.43        21.41 o                         
  -9  -2   7        103.75        133.57        21.48 o                         
  -8  -2   7         66.29         69.29        13.82 o                         
  -7  -2   7        106.69        114.21        12.02 o                         
  -6  -2   7         40.02         30.16         7.97 o                         
  -5  -2   7        130.13        118.16         7.98 o                         
  -4  -2   7        435.99        441.45        16.20 o                         
  -3  -2   7        145.96        142.28         7.61 o                         
  -2  -2   7        238.80        235.26        12.64 o                         
  -1  -2   7        261.80        260.78        10.76 o                         
   0  -2   7        429.70        410.25        20.03 o                         
   1  -2   7         86.12         74.92         6.22 o                         
   2  -2   7        929.03        907.71        30.68 o                         
   3  -2   7         20.68         21.09         8.87 o                         
   4  -2   7       1093.57       1052.79        43.95 o                         
   5  -2   7        168.79        184.59        16.07 o                         
   6  -2   7         48.71         48.82        39.90 o                         
   7  -2   7        101.30         80.32        23.65 o                         
   8  -2   7         24.68          4.58        27.15 o                         
 -11  -1   7         11.41         -6.64        35.01 o                         
 -10  -1   7          7.00        -17.65        30.28 o                         
  -9  -1   7         13.90         18.01        26.50 o                         
  -8  -1   7        271.21        269.27        26.89 o                         
  -7  -1   7         32.37         45.48         9.25 o                         
  -6  -1   7        168.50        179.03        11.24 o                         
  -5  -1   7         28.07         30.87         6.45 o                         
  -4  -1   7        213.43        232.81        10.21 o                         
  -3  -1   7         45.67         52.80         5.21 o                         
  -2  -1   7        214.15        212.23        10.45 o                         
  -1  -1   7       1557.75       1747.12        67.04 o                         
   0  -1   7        181.80        156.79        18.30 o                         
   1  -1   7         58.94         72.37         7.76 o                         
   2  -1   7        596.75        590.94        21.21 o                         
   3  -1   7         95.99        111.73        10.46 o                         
   4  -1   7        813.05        782.80        34.98 o                         
   5  -1   7         20.33         34.45        13.52 o                         
   6  -1   7         31.60         44.50        16.79 o                         
   7  -1   7        196.50        207.18        33.67 o                         
   8  -1   7         77.41         92.23        28.48 o                         
 -11   0   7         17.26         27.15        34.75 o                         
 -10   0   7          1.29        -22.15        22.15 o                         
  -9   0   7          7.26         -2.60        25.93 o                         
  -8   0   7         88.79         99.68        32.90 o                         
  -7   0   7        106.20        102.84        13.57 o                         
  -6   0   7       1038.41       1096.58        58.03 o                         
  -5   0   7          5.77          8.18         7.20 o                         
  -4   0   7         36.20         44.28         6.45 o                         
  -3   0   7        317.90        319.60        15.67 o                         
  -2   0   7          3.56         -3.01         7.92 o                         
  -1   0   7        110.91        110.71        10.98 o                         
   0   0   7         32.06         27.73         8.89 o                         
   1   0   7        140.46        151.43         8.73 o                         
   2   0   7        366.18        389.50        15.63 o                         
   3   0   7         30.66         43.95        12.02 o                         
   4   0   7        767.52        734.59        33.80 o                         
   5   0   7         15.27          0.08        13.72 o                         
   6   0   7        110.12        123.16        19.50 o                         
   7   0   7        135.91        199.03        27.15 o                         
   8   0   7          2.97         25.38        41.70 o                         
 -11   1   7         12.03         -3.48        35.42 o                         
 -10   1   7          6.80          1.49        20.65 o                         
  -9   1   7         13.67         16.43        19.00 o                         
  -8   1   7        273.81        258.04        21.71 o                         
  -7   1   7         30.87         35.37        11.49 o                         
  -6   1   7        164.98        181.70        14.05 o                         
  -5   1   7         26.32         32.90        10.03 o                         
  -4   1   7        211.70        220.91        11.12 o                         
  -3   1   7         42.73         48.07         6.17 o                         
  -2   1   7        215.65        240.13        27.29 o                         
  -1   1   7       1556.30       1781.97        94.03 o                         
   0   1   7        183.13        163.31        20.15 o                         
   1   1   7         62.65         80.02        11.29 o                         
   2   1   7        585.01        584.08        25.48 o                         
   3   1   7         96.18         94.53        10.56 o                         
   4   1   7        818.88        866.02        67.05 o                         
   5   1   7         21.03         26.36        11.85 o                         
   6   1   7         30.48         22.11        16.58 o                         
   7   1   7        197.97        222.42        24.87 o                         
   8   1   7         76.64         96.82        36.16 o                         
 -11   2   7         12.45         11.00        37.36 o                         
 -10   2   7         47.68         99.17        23.52 o                         
  -9   2   7        102.78         67.39        20.59 o                         
  -8   2   7         67.28         90.20        16.65 o                         
  -7   2   7        103.76        110.28        15.96 o                         
  -6   2   7         41.85         34.80         8.09 o                         
  -5   2   7        132.05        104.84         8.02 o                         
  -4   2   7        437.63        462.86        16.62 o                         
  -3   2   7        151.85        152.71         8.20 o                         
  -2   2   7        238.65        258.28        14.26 o                         
  -1   2   7        267.10        300.75        18.89 o                         
   0   2   7        437.40        455.04        21.98 o                         
   1   2   7         93.01         86.56        13.60 o                         
   2   2   7        939.05        928.31        33.76 o                         
   3   2   7         20.75         23.90        10.55 o                         
   4   2   7       1095.55       1078.80        61.05 o                         
   5   2   7        165.95        143.42        16.85 o                         
   6   2   7         47.83         33.50        19.47 o                         
   7   2   7        101.65         88.74        35.20 o                         
   8   2   7         24.74         72.00        33.55 o                         
 -11   3   7          9.78        -19.09        39.66 o                         
 -10   3   7         17.52         56.38        22.61 o                         
  -9   3   7         35.27          8.88        19.33 o                         
  -8   3   7         32.73         -1.95        15.83 o                         
  -7   3   7        195.53        196.51        12.33 o                         
  -6   3   7         41.45         47.96         8.08 o                         
  -5   3   7         21.13          3.50         6.75 o                         
  -4   3   7        806.37        791.01        29.12 o                         
  -3   3   7        346.69        337.12        15.18 o                         
  -2   3   7        179.91        202.72        12.30 o                         
  -1   3   7         80.22         76.55         9.51 o                         
   0   3   7         62.54         85.52         9.96 o                         
   1   3   7        194.97        185.44        13.61 o                         
   2   3   7        192.87        185.50        19.05 o                         
   3   3   7        174.88        186.91        16.18 o                         
   4   3   7         89.49         76.98        13.87 o                         
   5   3   7         24.85          8.54        13.93 o                         
   6   3   7         51.18         34.37        17.61 o                         
   7   3   7          9.55          5.48        19.62 o                         
   8   3   7         42.74         21.48        23.10 o                         
 -11   4   7         18.33         79.98        43.80 o                         
 -10   4   7         70.06         42.72        23.26 o                         
  -9   4   7         96.62         96.42        21.08 o                         
  -8   4   7         34.04          5.52        15.54 o                         
  -7   4   7        188.60        181.08        23.22 o                         
  -6   4   7         43.22         49.66         7.28 o                         
  -5   4   7        367.10        337.72        20.77 o                         
  -4   4   7        115.71        122.66         8.31 o                         
  -3   4   7        176.09        148.79        10.14 o                         
  -2   4   7        224.43        232.42        13.80 o                         
  -1   4   7         99.04        120.70        13.88 o                         
   0   4   7        334.59        361.28        16.19 o                         
   1   4   7        163.28        157.46        12.10 o                         
   2   4   7         70.88         76.11        15.99 o                         
   3   4   7        162.46        143.10        17.48 o                         
   4   4   7        356.40        365.50        20.99 o                         
   5   4   7         18.06         27.75        13.18 o                         
   6   4   7         44.51         21.31        17.95 o                         
   7   4   7         10.08         29.73        19.88 o                         
   8   4   7         51.21         79.79        28.61 o                         
 -10   5   7         29.48         51.93        24.21 o                         
  -9   5   7         50.61         59.30        19.90 o                         
  -8   5   7        179.40        172.81        20.59 o                         
  -7   5   7          6.05         -5.11        14.43 o                         
  -6   5   7        132.71        138.66        13.85 o                         
  -5   5   7         73.61         84.30         7.89 o                         
  -4   5   7        154.57        176.07         9.46 o                         
  -3   5   7        136.88        138.52        10.04 o                         
  -2   5   7        180.70        189.95        10.79 o                         
  -1   5   7       1045.45       1029.89        39.48 o                         
   0   5   7          8.80          4.96        11.62 o                         
   1   5   7        136.00        125.99        17.84 o                         
   2   5   7        283.96        312.29        18.58 o                         
   3   5   7         25.82         38.45        10.68 o                         
   4   5   7         92.93        108.61        14.17 o                         
   5   5   7         36.75         52.68        17.27 o                         
   6   5   7         10.62         17.66        17.75 o                         
   7   5   7        171.41        197.49        25.89 o                         
   8   5   7          3.15        -23.27        26.16 o                         
 -10   6   7          0.94         18.48        24.36 o                         
  -9   6   7         73.50         86.48        21.67 o                         
  -8   6   7         46.77         12.04        17.66 o                         
  -7   6   7         44.81         25.43        14.73 o                         
  -6   6   7          5.54        -11.52        11.52 o                         
  -5   6   7        551.33        498.91        24.92 o                         
  -4   6   7        155.32        140.25        12.04 o                         
  -3   6   7        469.33        487.11        30.74 o                         
  -2   6   7        106.79         89.73        16.64 o                         
  -1   6   7        145.11        138.37        13.89 o                         
   0   6   7         28.75         34.21        13.04 o                         
   1   6   7         46.96         33.70        15.38 o                         
   2   6   7        338.18        286.84        21.61 o                         
   3   6   7          2.22         -0.55        10.97 o                         
   4   6   7         59.57         62.43        18.84 o                         
   5   6   7         66.26         65.96        14.81 o                         
   6   6   7        157.82        205.06        24.24 o                         
   7   6   7         77.57        112.79        23.37 o                         
   8   6   7         25.55          8.40        39.72 o                         
 -10   7   7         89.77        111.94        49.59 o                         
  -9   7   7         21.19         44.10        21.46 o                         
  -8   7   7        125.48        147.84        26.74 o                         
  -7   7   7        109.79         94.44        18.21 o                         
  -6   7   7         15.27         52.14        14.32 o                         
  -5   7   7         28.07         36.21        11.61 o                         
  -4   7   7         69.62         73.55        10.56 o                         
  -3   7   7        457.20        482.40        26.60 o                         
  -2   7   7        157.95        135.36        19.11 o                         
  -1   7   7          3.53         -0.95        11.19 o                         
   0   7   7        577.73        644.83        69.46 o                         
   1   7   7        326.61        337.72        79.42 o                         
   2   7   7        255.44        284.78        27.54 o                         
   3   7   7        175.31        167.83        24.05 o                         
   4   7   7          3.32         15.14        13.28 o                         
   5   7   7        100.46        104.02        27.13 o                         
   6   7   7        112.00        106.34        21.90 o                         
   7   7   7         21.09         56.97        22.44 o                         
   8   7   7          2.13        -15.59        55.06 o                         
 -10   8   7         36.42         38.06        25.34 o                         
  -9   8   7         54.41        110.50        24.03 o                         
  -8   8   7        115.82        149.48        22.13 o                         
  -7   8   7         92.37        117.79        18.74 o                         
  -6   8   7         26.88         37.23        14.45 o                         
  -5   8   7        156.47        119.23        15.91 o                         
  -4   8   7         23.53          0.78        16.24 o                         
  -3   8   7        515.09        525.70        25.70 o                         
  -2   8   7         22.30          8.68        11.38 o                         
  -1   8   7        280.00        289.36        23.42 o                         
   0   8   7        601.63        616.77        39.75 o                         
   1   8   7        156.40        195.03        16.63 o                         
   2   8   7        248.66        272.98        22.74 o                         
   3   8   7         42.62         11.24        21.90 o                         
   4   8   7        114.09         89.38        15.68 o                         
   5   8   7         38.64         40.20        22.07 o                         
   6   8   7         26.95         47.18        21.42 o                         
   7   8   7         87.41         95.24        24.80 o                         
   8   8   7          1.91        -16.77        31.82 o                         
 -10   9   7         16.93         96.63        29.76 o                         
  -9   9   7         11.79          8.52        35.31 o                         
  -8   9   7         32.80         -3.49        19.52 o                         
  -7   9   7        146.06        167.87        21.04 o                         
  -6   9   7         18.33         49.40        21.03 o                         
  -5   9   7         91.96        120.45        15.13 o                         
  -4   9   7         49.85         80.18        20.32 o                         
  -3   9   7        527.12        536.79        26.24 o                         
  -2   9   7         46.25         53.90        19.70 o                         
  -1   9   7         61.86         86.64        15.37 o                         
   0   9   7          3.87         22.38        13.87 o                         
   1   9   7          4.14         -3.36        14.78 o                         
   2   9   7         60.72         80.10        18.65 o                         
   3   9   7        292.40        354.70        47.97 o                         
   4   9   7          9.80          5.77        24.85 o                         
   5   9   7        196.32        157.47        24.02 o                         
   6   9   7         24.82         -2.13        21.50 o                         
   7   9   7         42.14         19.03        23.97 o                         
   8   9   7         30.31         39.06        32.74 o                         
  -9  10   7         79.59        119.11        54.83 o                         
  -8  10   7         31.75         44.18        20.41 o                         
  -7  10   7         59.30         58.70        19.12 o                         
  -6  10   7          2.76          2.48        15.58 o                         
  -5  10   7          3.14          5.83        13.03 o                         
  -4  10   7         37.63         34.75        11.71 o                         
  -3  10   7        235.15        231.42        16.46 o                         
  -2  10   7         48.00         27.52        14.69 o                         
  -1  10   7         34.05         22.87        17.14 o                         
   0  10   7         75.34         90.84        13.81 o                         
   1  10   7         29.93         41.77        17.34 o                         
   2  10   7         34.09         20.48        13.59 o                         
   3  10   7         35.85         25.72        20.04 o                         
   4  10   7         41.91         65.16        20.53 o                         
   5  10   7          2.32         -9.71        20.93 o                         
   6  10   7         29.69         38.16        22.47 o                         
   7  10   7         57.76         83.96        27.60 o                         
  -9  11   7          8.29        -45.57        57.98 o                         
  -8  11   7         57.32         31.58        36.19 o                         
  -7  11   7         46.55         42.02        32.06 o                         
  -6  11   7         11.14         31.79        16.15 o                         
  -5  11   7         93.65        102.64        16.62 o                         
  -4  11   7         25.65         30.40        13.17 o                         
  -3  11   7         86.32         87.21        13.70 o                         
  -2  11   7        203.27        202.58        18.85 o                         
  -1  11   7          4.72         18.88        13.32 o                         
   0  11   7         47.15         39.56        12.25 o                         
   1  11   7          1.75          3.57        16.25 o                         
   2  11   7        110.67        123.83        28.83 o                         
   3  11   7         48.80         13.55        25.36 o                         
   4  11   7          3.85        -13.97        21.67 o                         
   5  11   7         25.74         70.90        24.44 o                         
   6  11   7         40.17         63.88        25.19 o                         
   7  11   7         12.33         -5.69        52.85 o                         
  -8  12   7          0.34          9.87        50.95 o                         
  -7  12   7         28.12         23.00        35.30 o                         
  -6  12   7          7.71         36.32        30.51 o                         
  -5  12   7         56.76         79.44        31.15 o                         
  -4  12   7         48.49         22.22        26.06 o                         
  -3  12   7         55.42         53.67        24.28 o                         
  -2  12   7        155.50        162.72        19.61 o                         
  -1  12   7        126.72        153.02        17.22 o                         
   0  12   7         23.44         19.20        15.36 o                         
   1  12   7         10.08          4.33        15.25 o                         
   2  12   7         23.59         33.01        32.73 o                         
   3  12   7          9.42         27.17        22.04 o                         
   4  12   7        102.11        102.63        25.52 o                         
   5  12   7          3.43         24.91        25.76 o                         
   6  12   7          1.76        -19.79        34.98 o                         
  -8  13   7         34.14         26.37        56.16 o                         
  -7  13   7          6.81         29.18        52.52 o                         
  -6  13   7         23.62         63.77        34.26 o                         
  -5  13   7          9.70         23.62        32.01 o                         
  -4  13   7          7.10          3.85        40.37 o                         
  -3  13   7         14.84         17.77        39.47 o                         
  -2  13   7         10.53         -7.36        36.21 o                         
  -1  13   7        133.17        227.59        41.18 o                         
   0  13   7         27.79         45.44        31.83 o                         
   1  13   7         11.46         15.64        28.60 o                         
   2  13   7         64.64         68.88        30.26 o                         
   3  13   7         10.53         64.76        36.78 o                         
   4  13   7         16.01         43.92        30.91 o                         
   5  13   7         10.88         17.16        31.71 o                         
  -7  14   7         39.48        134.81        58.83 o                         
  -6  14   7         17.98         68.02        52.63 o                         
  -5  14   7         22.87         -4.82        32.94 o                         
  -4  14   7          2.68         33.37        44.39 o                         
  -3  14   7        108.78        182.42        50.01 o                         
  -2  14   7         14.41        -39.47        39.47 o                         
  -1  14   7         17.94          7.61        36.85 o                         
   0  14   7        158.04        229.51        43.08 o                         
   1  14   7         17.82         -3.38        32.05 o                         
   2  14   7         54.95        112.93        36.86 o                         
   3  14   7         18.39          6.32        33.91 o                         
   4  14   7          9.89         11.67        38.98 o                         
   5  14   7          8.04         25.33        38.92 o                         
  -6  15   7          2.23         62.74        59.16 o                         
  -5  15   7         84.07         72.77        54.71 o                         
  -4  15   7         48.79         89.90        52.07 o                         
  -3  15   7         21.08         -4.71        42.28 o                         
  -2  15   7         20.32        -13.17        38.91 o                         
  -1  15   7          1.71         16.54        40.65 o                         
   0  15   7          4.01        -19.25        39.88 o                         
   1  15   7          2.97         14.65        37.82 o                         
   2  15   7         17.38         47.31        43.43 o                         
   3  15   7         24.84        101.05        37.04 o                         
   4  15   7         11.41        -23.56        41.27 o                         
  -5  16   7          5.59         41.45        58.38 o                         
  -1  16   7          6.08          4.51        42.74 o                         
   0  16   7         67.60         51.19        44.82 o                         
   1  16   7          1.76         23.88        40.17 o                         
   2  16   7         15.61        -15.16        42.65 o                         
   3  16   7          5.42         21.78        40.55 o                         
  -2 -16   8         23.42         26.46        32.25 o                         
  -1 -16   8         18.84         39.08        32.11 o                         
   0 -16   8         20.58         31.42        34.58 o                         
  -4 -15   8          6.54         11.17        29.29 o                         
  -3 -15   8          5.40         13.76        29.22 o                         
  -2 -15   8         42.74         11.00        29.10 o                         
  -1 -15   8         39.10         50.05        30.97 o                         
   0 -15   8          6.47         14.71        30.66 o                         
   1 -15   8         10.79         22.12        33.85 o                         
  -6 -14   8         24.59         25.84        29.72 o                         
  -5 -14   8         12.27         -5.50        29.10 o                         
  -4 -14   8         29.76          5.25        27.74 o                         
  -3 -14   8         22.44         -7.72        27.08 o                         
  -2 -14   8        129.03         83.80        30.27 o                         
  -1 -14   8          5.38         10.36        26.69 o                         
   0 -14   8         51.51         38.52        29.79 o                         
   1 -14   8         23.05        -17.86        33.38 o                         
   3 -14   8          5.77        -16.10        31.24 o                         
  -7 -13   8         48.84         67.55        33.78 o                         
  -6 -13   8          9.33         -5.42        29.22 o                         
  -5 -13   8          8.03         38.79        27.73 o                         
  -4 -13   8        115.33         91.48        29.25 o                         
  -3 -13   8         10.84         -2.40        23.74 o                         
  -2 -13   8         49.96         28.30        24.65 o                         
  -1 -13   8         10.47         26.42        25.01 o                         
   0 -13   8          8.68         -2.55        26.87 o                         
   2 -13   8         27.79         72.17        29.35 o                         
   3 -13   8         76.47         56.24        29.74 o                         
   4 -13   8          0.31         17.35        33.58 o                         
  -7 -12   8         34.91         61.14        31.09 o                         
  -6 -12   8          4.97         41.14        27.89 o                         
  -5 -12   8         37.66         13.37        18.19 o                         
  -4 -12   8         75.14         57.99        17.97 o                         
  -3 -12   8          7.36          9.82        15.95 o                         
  -2 -12   8         47.30         50.16        24.22 o                         
  -1 -12   8         96.92         83.82        28.45 o                         
   1 -12   8         69.93         51.54        24.85 o                         
   2 -12   8         51.16         47.52        27.46 o                         
   3 -12   8         26.82         24.20        27.76 o                         
   4 -12   8          8.73         11.61        29.63 o                         
  -8 -11   8          1.57        -22.28        22.28 o                         
  -7 -11   8         28.13         44.00        41.31 o                         
  -6 -11   8          8.92         33.42        18.30 o                         
  -5 -11   8         47.23         64.83        18.10 o                         
  -4 -11   8         85.24         97.51        24.99 o                         
  -3 -11   8          0.80         -1.31        26.24 o                         
  -2 -11   8         81.51         67.11        15.66 o                         
  -1 -11   8         51.37         43.76        17.98 o                         
   0 -11   8        154.27        146.84        14.75 o                         
   1 -11   8         46.28         18.50        11.16 o                         
   2 -11   8         33.68         21.26        17.09 o                         
   3 -11   8         82.44        121.74        31.66 o                         
   4 -11   8         21.13         43.78        29.95 o                         
  -8 -10   8          7.97         16.90        27.07 o                         
  -7 -10   8         39.73         40.23        20.00 o                         
  -6 -10   8          0.22        -17.87        17.87 o                         
  -5 -10   8        185.14        196.58        22.51 o                         
  -4 -10   8         18.49         -4.11        14.78 o                         
  -3 -10   8         28.03         13.02        14.01 o                         
  -2 -10   8         18.88         13.98        13.04 o                         
  -1 -10   8          8.41          5.18        10.34 o                         
   0 -10   8         41.32         26.04        10.74 o                         
   1 -10   8         25.65         25.48        41.71 o                         
   2 -10   8         86.79         60.83        27.33 o                         
   3 -10   8         15.81         24.51        25.34 o                         
   4 -10   8         53.04         67.59        30.74 o                         
   5 -10   8         25.45         19.07        29.80 o                         
  -9  -9   8         44.52         33.39        29.69 o                         
  -8  -9   8        102.09        133.27        34.27 o                         
  -7  -9   8          1.22         10.87        18.09 o                         
  -6  -9   8         36.63         34.20        21.92 o                         
  -5  -9   8          0.39         10.60        23.24 o                         
  -4  -9   8          1.93         10.51        13.54 o                         
  -3  -9   8         11.53         14.34        13.35 o                         
  -2  -9   8         22.48         14.68        11.09 o                         
  -1  -9   8         14.50          9.78        11.64 o                         
   0  -9   8        314.02        255.27        17.89 o                         
   1  -9   8         15.61         16.28        10.07 o                         
   2  -9   8        210.65        210.72        39.21 o                         
   3  -9   8          1.22         36.06        42.06 o                         
   4  -9   8         11.40          7.55        22.02 o                         
   5  -9   8          7.41         18.91        24.97 o                         
   6  -9   8         14.73         12.53        44.87 o                         
  -9  -8   8        202.16        213.86        28.03 o                         
  -8  -8   8          6.38         41.41        19.75 o                         
  -7  -8   8         74.20        111.56        19.62 o                         
  -6  -8   8          4.22         -2.74        18.83 o                         
  -5  -8   8        107.29        105.52        40.68 o                         
  -4  -8   8          8.72         31.87        12.56 o                         
  -3  -8   8         93.95         89.26        13.59 o                         
  -2  -8   8        132.32        132.97        11.86 o                         
  -1  -8   8        327.82        307.43        34.17 o                         
   0  -8   8         13.19         16.70         8.58 o                         
   1  -8   8         75.68         63.30        18.06 o                         
   2  -8   8          1.83          6.94        21.49 o                         
   3  -8   8         27.47         29.27        21.19 o                         
   4  -8   8         26.26         21.11        30.89 o                         
   5  -8   8         46.90         18.78        47.78 o                         
   6  -8   8         25.61         -3.83        25.38 o                         
 -10  -7   8         10.58         56.06        33.67 o                         
  -9  -7   8          3.66        -16.34        19.85 o                         
  -8  -7   8         27.55          5.62        31.45 o                         
  -7  -7   8        144.79         94.07        19.00 o                         
  -6  -7   8         10.57         -7.07        14.55 o                         
  -5  -7   8         13.51         21.21        12.81 o                         
  -4  -7   8        433.68        407.40        29.79 o                         
  -3  -7   8        278.52        294.26        16.09 o                         
  -2  -7   8        163.35        149.60         9.38 o                         
  -1  -7   8         22.43         10.26         8.07 o                         
   0  -7   8         40.58         42.07         8.33 o                         
   1  -7   8          4.43          1.68        14.53 o                         
   2  -7   8          8.90        -14.35        14.35 o                         
   3  -7   8         68.32         82.88        15.87 o                         
   4  -7   8        165.13        138.58        29.91 o                         
   5  -7   8         27.41         15.99        24.35 o                         
   6  -7   8         51.44         39.51        27.02 o                         
   7  -7   8         55.16        113.84        52.07 o                         
 -10  -6   8          4.61         17.37        29.71 o                         
  -9  -6   8        235.20        272.31        29.73 o                         
  -8  -6   8         28.16         28.49        18.02 o                         
  -7  -6   8        178.07        176.91        25.45 o                         
  -6  -6   8         14.35         20.15        14.33 o                         
  -5  -6   8         85.34         94.79        15.34 o                         
  -4  -6   8        152.71        140.06        14.19 o                         
  -3  -6   8        683.07        669.38        36.15 o                         
  -2  -6   8        100.13         93.86         7.68 o                         
  -1  -6   8        566.65        561.40        24.06 o                         
   0  -6   8         45.35         52.05         9.05 o                         
   1  -6   8         63.68         56.16        11.98 o                         
   2  -6   8         68.19         48.30        13.93 o                         
   3  -6   8        167.19        167.45        18.36 o                         
   4  -6   8         13.10         18.84        22.39 o                         
   5  -6   8         59.72         18.90        23.67 o                         
   6  -6   8         37.80         30.04        45.48 o                         
   7  -6   8         25.44         13.41        48.00 o                         
 -10  -5   8         37.56         14.22        30.45 o                         
  -9  -5   8          8.79          5.97        19.15 o                         
  -8  -5   8        227.67        300.72        41.04 o                         
  -7  -5   8        105.89        136.21        31.73 o                         
  -6  -5   8         54.50         57.41        14.72 o                         
  -5  -5   8         25.66         33.64        15.00 o                         
  -4  -5   8        802.70        785.26        31.88 o                         
  -3  -5   8        365.69        334.11        17.26 o                         
  -2  -5   8         55.28         44.86         5.27 o                         
  -1  -5   8         62.18         46.92         7.11 o                         
   0  -5   8        424.60        383.95        17.37 o                         
   1  -5   8         68.93         76.71         8.41 o                         
   2  -5   8        164.22        155.33        16.07 o                         
   3  -5   8        236.71        207.40        18.99 o                         
   4  -5   8         44.69         52.51        16.03 o                         
   5  -5   8         56.86         82.65        25.03 o                         
   6  -5   8        120.45        118.02        28.92 o                         
   7  -5   8         43.34         39.88        47.16 o                         
 -10  -4   8         45.19         56.64        31.41 o                         
  -9  -4   8         16.77         36.73        26.10 o                         
  -8  -4   8         85.33         75.24        18.84 o                         
  -7  -4   8         46.54         46.55        15.70 o                         
  -6  -4   8         64.41         98.31        19.68 o                         
  -5  -4   8        473.92        514.53        22.93 o                         
  -4  -4   8         22.33         22.10         7.55 o                         
  -3  -4   8        766.85        733.44        23.50 o                         
  -2  -4   8        246.79        241.70        11.43 o                         
  -1  -4   8        277.48        253.63        12.83 o                         
   0  -4   8        168.58        178.10        12.17 o                         
   1  -4   8         93.93         93.98         9.69 o                         
   2  -4   8        657.16        618.08        26.50 o                         
   3  -4   8         52.79         27.88        12.81 o                         
   4  -4   8        146.62        137.99        17.88 o                         
   5  -4   8        262.79        265.03        32.59 o                         
   6  -4   8         34.46         62.01        34.72 o                         
   7  -4   8        106.22        122.78        49.50 o                         
 -11  -3   8          6.35         19.18        33.91 o                         
 -10  -3   8         59.02        113.36        33.01 o                         
  -9  -3   8         18.65         27.11        19.03 o                         
  -8  -3   8        152.67        167.05        21.96 o                         
  -7  -3   8         87.64         78.44        29.46 o                         
  -6  -3   8        131.09        125.44        14.63 o                         
  -5  -3   8        152.61        156.49        11.41 o                         
  -4  -3   8         17.04         13.84         6.40 o                         
  -3  -3   8        355.51        340.87        12.47 o                         
  -2  -3   8        464.61        432.49        16.59 o                         
  -1  -3   8        651.51        694.82        37.06 o                         
   0  -3   8        286.71        262.12        12.94 o                         
   1  -3   8         55.91         48.80         8.16 o                         
   2  -3   8        474.74        404.60        23.86 o                         
   3  -3   8         29.67         42.91        10.36 o                         
   4  -3   8         94.99         94.98        21.76 o                         
   5  -3   8          3.23          3.45        15.69 o                         
   6  -3   8         32.87         38.12        24.98 o                         
   7  -3   8        194.76        247.54        52.62 o                         
 -11  -2   8         59.42         58.04        38.55 o                         
 -10  -2   8         28.37         28.86        22.20 o                         
  -9  -2   8         17.04         20.59        18.40 o                         
  -8  -2   8         40.77         37.48        33.45 o                         
  -7  -2   8         92.91         63.41        12.72 o                         
  -6  -2   8         36.68         32.69        15.07 o                         
  -5  -2   8        250.21        210.19        12.99 o                         
  -4  -2   8         14.84          9.77         6.03 o                         
  -3  -2   8        805.09        787.37        23.09 o                         
  -2  -2   8         65.59         54.23         5.29 o                         
  -1  -2   8         86.04         80.18         7.17 o                         
   0  -2   8        138.48        119.59        11.11 o                         
   1  -2   8        145.33        132.23        14.39 o                         
   2  -2   8        151.70        137.39        10.83 o                         
   3  -2   8         22.59         36.27        10.20 o                         
   4  -2   8        623.63        631.82        34.53 o                         
   5  -2   8         93.00         80.57        18.20 o                         
   6  -2   8          5.34         -3.91        36.49 o                         
   7  -2   8         35.33         36.88        27.94 o                         
 -11  -1   8         12.01         32.68        35.73 o                         
 -10  -1   8          1.04         -8.69        30.57 o                         
  -9  -1   8         40.44         32.94        25.72 o                         
  -8  -1   8         83.23         98.62        20.04 o                         
  -7  -1   8          7.28          6.27        10.71 o                         
  -6  -1   8          7.26          7.66         9.17 o                         
  -5  -1   8         33.92         33.80         8.41 o                         
  -4  -1   8        190.32        202.90        10.81 o                         
  -3  -1   8        192.00        188.45         8.02 o                         
  -2  -1   8        226.74        246.32        14.73 o                         
  -1  -1   8        253.56        252.27        15.57 o                         
   0  -1   8         10.77          0.84        10.04 o                         
   1  -1   8          1.14         -1.23         5.34 o                         
   2  -1   8        105.63        110.79         9.95 o                         
   3  -1   8        299.16        279.68        17.24 o                         
   4  -1   8        622.82        636.53        30.73 o                         
   5  -1   8          3.64          9.51        18.23 o                         
   6  -1   8         76.37         11.66        39.01 o                         
   7  -1   8        103.09        117.70        29.40 o                         
 -11   0   8         63.54         36.90        36.32 o                         
 -10   0   8         84.60        112.27        27.25 o                         
  -9   0   8          7.57         20.59        28.15 o                         
  -8   0   8          0.22        -13.24        23.56 o                         
  -7   0   8          8.45          5.62        10.60 o                         
  -6   0   8         22.66         43.86        10.37 o                         
  -5   0   8         50.07         55.30         8.87 o                         
  -4   0   8          6.56          0.11         7.10 o                         
  -3   0   8         26.79         28.47         6.07 o                         
  -2   0   8        117.78        113.58        14.13 o                         
  -1   0   8         27.07          6.03         8.88 o                         
   0   0   8        397.76        411.93        24.55 o                         
   1   0   8         68.40         67.75         8.61 o                         
   2   0   8          0.65         -7.37         7.88 o                         
   3   0   8        362.08        353.22        19.35 o                         
   4   0   8         13.64          5.20        11.04 o                         
   5   0   8          6.96         26.78        38.31 o                         
   6   0   8         85.39        129.96        27.22 o                         
   7   0   8         13.12         43.24        26.74 o                         
 -11   1   8         11.92        114.98        40.54 o                         
 -10   1   8          1.37         21.52        22.07 o                         
  -9   1   8         40.18         22.07        19.74 o                         
  -8   1   8         82.27         90.99        19.26 o                         
  -7   1   8          6.07         21.52         9.70 o                         
  -6   1   8          5.83         -3.65         8.79 o                         
  -5   1   8         31.87         35.68         7.63 o                         
  -4   1   8        185.70        216.97        11.65 o                         
  -3   1   8        192.72        174.13        11.23 o                         
  -2   1   8        224.81        216.35        17.31 o                         
  -1   1   8        256.42        267.31        21.16 o                         
   0   1   8          9.72         23.55        10.80 o                         
   1   1   8          0.81          7.13         9.11 o                         
   2   1   8        105.18        113.27        10.27 o                         
   3   1   8        295.74        310.86        18.04 o                         
   4   1   8        621.65        601.20        45.84 o                         
   5   1   8          4.49          2.27        18.30 o                         
   6   1   8         73.69         36.34        23.74 o                         
   7   1   8        102.35         98.38        28.70 o                         
 -11   2   8         60.52        120.58        43.97 o                         
 -10   2   8         27.35         48.90        23.05 o                         
  -9   2   8         16.19         39.95        19.86 o                         
  -8   2   8         40.95         45.68        18.34 o                         
  -7   2   8         94.73        109.19        11.43 o                         
  -6   2   8         33.72         29.20         9.35 o                         
  -5   2   8        248.64        216.88        13.50 o                         
  -4   2   8         14.42          5.25         6.80 o                         
  -3   2   8        813.86        774.29        28.25 o                         
  -2   2   8         66.83         64.24        10.17 o                         
  -1   2   8         81.95        106.20        14.02 o                         
   0   2   8        138.15        141.09        13.21 o                         
   1   2   8        142.81        160.39        12.01 o                         
   2   2   8        152.37        155.67        12.49 o                         
   3   2   8         20.75         31.93        18.80 o                         
   4   2   8        621.81        612.05        39.80 o                         
   5   2   8         94.92        104.15        16.83 o                         
   6   2   8          5.04         -3.07        29.12 o                         
   7   2   8         36.11         46.60        34.58 o                         
 -11   3   8          5.99         57.19        41.12 o                         
 -10   3   8         58.88        110.81        57.59 o                         
  -9   3   8         18.71         17.87        25.85 o                         
  -8   3   8        151.71        148.09        20.81 o                         
  -7   3   8         86.92         89.02        21.91 o                         
  -6   3   8        126.50         95.36        10.89 o                         
  -5   3   8        154.89        146.81        10.59 o                         
  -4   3   8         17.29         22.21         7.34 o                         
  -3   3   8        350.95        364.36        25.51 o                         
  -2   3   8        463.79        479.18        22.28 o                         
  -1   3   8        650.92        766.84        30.12 o                         
   0   3   8        285.24        286.93        19.97 o                         
   1   3   8         57.49         70.65        12.80 o                         
   2   3   8        481.26        425.28        24.88 o                         
   3   3   8         30.69         43.80        13.25 o                         
   4   3   8         93.53         81.93        17.56 o                         
   5   3   8          3.11         22.58        15.48 o                         
   6   3   8         33.44         30.81        23.60 o                         
   7   3   8        193.69        218.08        43.98 o                         
 -11   4   8          6.75         72.05        45.34 o                         
 -10   4   8         45.75        108.46        26.55 o                         
  -9   4   8         17.68         30.41        20.46 o
[truncated: 122,799 more chars]
