# Supplementary material for: Hydrogen-bonded mol­ecular salts of reduced benzo­thia­zole derivatives with carboxyl­ates: a robust [image](8) supra­molecular motif (even when disordered)
Source: Acta Crystallogr E Crystallogr Commun. 2019 Jan 8;75(Pt 2):167–74. doi: 10.1107/S2056989018018224 (PMC6362640; doi:10.1107/S2056989018018224)
Supplement: Supplementary file 6 [file e-75-00167-Vsup6.hkl]

data_V                                                                          
_shelx_title '   ABER94  CrysAlis p4p export at Wed Mar 07 10:09:02 2018'       
_shelx_refln_list_code          4                                               
_shelx_F_calc_maximum      156.90                                               
_exptl_crystal_F_000       580.00                                               
_reflns_d_resolution_high  0.7303                                               
                                                                                
loop_                                                                           
 _space_group_symop_operation_xyz                                               
 'x, y, z'                                                                      
 '-x, y+1/2, -z'                                                                
                                                                                
_cell_length_a     8.9437                                                       
_cell_length_b    14.7253                                                       
_cell_length_c    11.2676                                                       
_cell_angle_alpha  90.000                                                       
_cell_angle_beta  100.493                                                       
_cell_angle_gamma  90.000                                                       
                                                                                
_shelx_F_squared_multiplier     1.000                                           
                                                                                
loop_                                                                           
 _refln_index_h                                                                 
 _refln_index_k                                                                 
 _refln_index_l                                                                 
 _refln_F_squared_calc                                                          
 _refln_F_squared_meas                                                          
 _refln_F_squared_sigma                                                         
 _refln_observed_status                                                         
   0 -18   0        291.39        294.58        13.27 o                         
   1 -18   0          4.67         13.05         5.18 o                         
   2 -18   0         56.22         59.22        11.77 o                         
   3 -18   0         13.83         30.16         8.85 o                         
   4 -18   0         18.12          8.15         8.80 o                         
   1 -17   0         79.90         87.45         5.18 o                         
   2 -17   0         22.22         26.55         4.20 o                         
   3 -17   0         55.57         59.56         5.55 o                         
   4 -17   0         48.00         49.28        11.79 o                         
   5 -17   0          2.15         -0.58         7.12 o                         
   6 -17   0         10.84          9.59        10.00 o                         
   0 -16   0         96.74         94.03         8.56 o                         
   1 -16   0         64.86         74.18         4.74 o                         
   2 -16   0          8.11          8.84         3.55 o                         
   3 -16   0         85.80         77.05         5.66 o                         
   4 -16   0         79.38         80.14         5.46 o                         
   5 -16   0         23.68         18.08         5.83 o                         
   6 -16   0         15.69         10.38         6.99 o                         
   1 -15   0        157.68        172.90         5.54 o                         
   2 -15   0         23.51         18.03         3.40 o                         
   3 -15   0         22.88         23.04         4.17 o                         
   4 -15   0          9.26         10.51         4.41 o                         
   5 -15   0         61.75         53.57         6.24 o                         
   6 -15   0         43.98         50.89         6.68 o                         
   7 -15   0         10.59         10.72         9.94 o                         
   0 -14   0        103.52        100.92         5.35 o                         
   1 -14   0         28.48         34.42         2.86 o                         
   2 -14   0         58.30         53.91         3.44 o                         
   3 -14   0         43.63         47.88         3.90 o                         
   4 -14   0        142.76        152.04         7.65 o                         
   5 -14   0         17.26         25.38         5.18 o                         
   6 -14   0         62.31         50.40         6.61 o                         
   7 -14   0         15.46         21.65         6.92 o                         
   1 -13   0         39.51         37.61         2.86 o                         
   2 -13   0        130.83        136.46         5.16 o                         
   3 -13   0         54.88         67.81         3.48 o                         
   4 -13   0        188.32        188.33         7.63 o                         
   5 -13   0        136.02        152.02         6.50 o                         
   6 -13   0         35.09         40.03         7.24 o                         
   7 -13   0          8.54          4.48         5.31 o                         
   8 -13   0         57.33         58.71        11.36 o                         
   0 -12   0        414.93        391.26        10.98 o                         
   1 -12   0         17.17         19.52         2.23 o                         
   2 -12   0        189.46        190.26         4.88 o                         
   3 -12   0         17.38         19.04         2.55 o                         
   4 -12   0         98.95        104.01         4.43 o                         
   5 -12   0         71.33         80.17         5.50 o                         
   6 -12   0         20.68         20.92         4.89 o                         
   7 -12   0        164.72        163.31         7.23 o                         
   8 -12   0         20.20         15.62         8.08 o                         
   9 -12   0         47.25         47.70        10.59 o                         
   1 -11   0        389.95        403.67         7.71 o                         
   2 -11   0         41.14         39.26         2.87 o                         
   3 -11   0        573.71        550.30        11.11 o                         
   4 -11   0        121.38        122.88         4.05 o                         
   5 -11   0         31.09         27.48         3.18 o                         
   6 -11   0         58.30         52.24         4.47 o                         
   7 -11   0         15.76         18.97         4.19 o                         
   8 -11   0         10.29         19.63         5.11 o                         
   9 -11   0          2.39          2.97         8.22 o                         
   0 -10   0         27.21         27.49         2.87 o                         
   1 -10   0         50.75         47.83         2.28 o                         
   2 -10   0        244.54        242.46         5.25 o                         
   3 -10   0        339.81        354.20         7.65 o                         
   4 -10   0        389.65        372.82         7.65 o                         
   5 -10   0         78.32         81.91         4.01 o                         
   6 -10   0        363.87        355.63         9.91 o                         
   7 -10   0         77.18         69.94         4.89 o                         
   8 -10   0          1.57          4.02         4.45 o                         
   9 -10   0         26.01         35.52         5.69 o                         
  10 -10   0         15.92         13.46         8.36 o                         
   1  -9   0        949.28        962.64        15.64 o                         
   2  -9   0        549.77        547.03         9.63 o                         
   3  -9   0        173.28        161.39         4.46 o                         
   4  -9   0         10.58         19.17         2.08 o                         
   5  -9   0        299.75        303.96         6.68 o                         
   6  -9   0        617.47        608.57        14.37 o                         
   7  -9   0        122.20        117.52         5.77 o                         
   8  -9   0         93.55        103.68         6.66 o                         
   9  -9   0         57.74         65.69         8.13 o                         
  10  -9   0          9.24         17.13         6.91 o                         
   0  -8   0        117.51        109.85         5.35 o                         
   1  -8   0        152.23        129.41         3.19 o                         
   2  -8   0        878.23        859.11        15.66 o                         
   3  -8   0        817.98        867.72        15.61 o                         
   4  -8   0        201.91        223.63         5.13 o                         
   5  -8   0         69.85         68.16         3.05 o                         
   6  -8   0        419.07        453.36        10.13 o                         
   7  -8   0        312.75        326.62        13.47 o                         
   8  -8   0         10.01          7.36         3.70 o                         
   9  -8   0         32.40         26.91         6.01 o                         
  10  -8   0         42.88         64.43         7.74 o                         
   1  -7   0        330.24        309.33         5.71 o                         
   2  -7   0       1738.00       1749.01        29.39 o                         
   3  -7   0       1688.99       1785.45        30.15 o                         
   4  -7   0        342.84        354.11         6.99 o                         
   5  -7   0        725.67        735.28        12.93 o                         
   6  -7   0         98.65        103.65         4.26 o                         
   7  -7   0        345.46        314.61         9.40 o                         
   8  -7   0         95.75         97.21         6.05 o                         
   9  -7   0         15.27         20.82         7.52 o                         
  10  -7   0        120.76        126.90         8.00 o                         
   0  -6   0       1776.07       1582.01        34.58 o                         
   1  -6   0         46.97         45.23         1.64 o                         
   2  -6   0        332.88        310.23         6.20 o                         
   3  -6   0        423.46        422.42         8.44 o                         
   4  -6   0         84.11         83.74         3.00 o                         
   5  -6   0        729.06        728.36        12.68 o                         
   6  -6   0         70.97         76.01         3.31 o                         
   7  -6   0       1741.24       1756.31        74.35 o                         
   8  -6   0          8.66          8.95         4.11 o                         
   9  -6   0         71.48         74.28         7.02 o                         
  10  -6   0         45.14         46.63         6.87 o                         
   1  -5   0        486.14        527.26         8.61 o                         
   2  -5   0         59.90         53.98         2.92 o                         
   3  -5   0        322.50        301.98         7.97 o                         
   4  -5   0          1.64          3.02         1.61 o                         
   5  -5   0         90.42         78.85         4.92 o                         
   6  -5   0         92.31         88.72         3.81 o                         
   7  -5   0        243.80        231.54         8.58 o                         
   8  -5   0         96.07         96.39        11.40 o                         
   9  -5   0          5.06          6.52         4.70 o                         
  10  -5   0         89.40         82.23         9.43 o                         
   0  -4   0       1344.79       1348.70        50.86 o                         
   1  -4   0         71.23         76.79         2.27 o                         
   2  -4   0         93.42         91.73         2.87 o                         
   3  -4   0        699.79        763.16        15.35 o                         
   4  -4   0        277.46        253.75         5.88 o                         
   5  -4   0          6.22          4.45         1.84 o                         
   6  -4   0        148.65        133.93         6.23 o                         
   7  -4   0        371.15        356.11        13.53 o                         
   8  -4   0         36.77         36.41         4.04 o                         
   9  -4   0         11.93         10.44         4.27 o                         
  10  -4   0          6.76          0.79         4.53 o                         
   1  -3   0        172.60        158.29         6.59 o                         
   2  -3   0        156.00        169.30         5.93 o                         
   3  -3   0        260.21        293.23         7.87 o                         
   4  -3   0         46.99         32.34         1.83 o                         
   5  -3   0        628.00        628.69        11.08 o                         
   6  -3   0        404.28        377.22         8.56 o                         
   7  -3   0        109.61        102.00         4.77 o                         
   8  -3   0        224.72        190.16         7.31 o                         
   9  -3   0        157.18        156.06         8.10 o                         
  10  -3   0         11.46         17.94         4.90 o                         
   0  -2   0       2174.56       1972.60        40.55 o                         
   1  -2   0       1379.02       1385.09        22.65 o                         
   2  -2   0       1003.56       1040.31        19.70 o                         
   3  -2   0          3.24          0.15         1.13 o                         
   4  -2   0        384.18        368.26         7.65 o                         
   5  -2   0        326.61        341.43         8.41 o                         
   6  -2   0         73.03         68.22         3.01 o                         
   7  -2   0        158.42        152.74         5.70 o                         
   8  -2   0         21.10         19.63         5.15 o                         
   9  -2   0         82.77         80.17         6.15 o                         
  10  -2   0        174.63        164.60         9.50 o                         
   1  -1   0       4171.75       4203.76        61.44 o                         
   2  -1   0       1473.13       1536.58        25.56 o                         
   3  -1   0        577.36        521.42        19.89 o                         
   4  -1   0       2281.69       2397.71        45.67 o                         
   5  -1   0       2539.61       2527.64        42.77 o                         
   6  -1   0         30.53         28.24         2.51 o                         
   7  -1   0         37.77         38.75         3.90 o                         
   8  -1   0         36.71         30.14         3.55 o                         
   9  -1   0        160.36        154.17         6.59 o                         
  10  -1   0        177.16        160.34         8.34 o                         
   1   0   0       4279.56       4381.37        64.59 o                         
   2   0   0        524.21        574.32        12.09 o                         
   3   0   0        101.89         91.66         2.49 o                         
   4   0   0          7.45          7.89         1.44 o                         
   5   0   0        132.24        137.24         3.80 o                         
   6   0   0         82.11         81.98         3.93 o                         
   7   0   0        243.04        233.99         7.19 o                         
   8   0   0        242.76        229.96         7.54 o                         
   9   0   0          0.06          1.69         3.57 o                         
  10   0   0        281.13        289.41        12.86 o                         
   1   1   0       4151.05       4131.35        61.44 o                         
   2   1   0       1492.84       1551.81        34.91 o                         
   3   1   0        585.48        557.78         9.04 o                         
   4   1   0       2283.08       2456.46        37.17 o                         
   5   1   0       2562.54       2533.05        42.66 o                         
   6   1   0         32.58         36.29         2.64 o                         
   7   1   0         37.60         40.04         3.37 o                         
   8   1   0         37.42         34.29         3.70 o                         
   9   1   0        164.12        153.30         6.42 o                         
  10   1   0        178.85        170.14        10.26 o                         
   0   2   0       2176.73       1928.21        93.46 o                         
   1   2   0       1372.51       1369.12        25.29 o                         
   2   2   0       1001.09       1034.22        19.62 o                         
   3   2   0          1.78         -0.54         1.30 o                         
   4   2   0        381.42        379.86         8.62 o                         
   5   2   0        325.80        340.10         6.84 o                         
   6   2   0         73.79         66.15         2.94 o                         
   7   2   0        157.33        151.11         5.61 o                         
   8   2   0         19.42         11.30         3.22 o                         
   9   2   0         79.53         78.86         6.95 o                         
  10   2   0        171.72        165.55         8.56 o                         
   1   3   0        191.86        183.74         4.43 o                         
   2   3   0        148.96        170.35         4.77 o                         
   3   3   0        255.24        305.77         6.75 o                         
   4   3   0         46.78         32.56         1.90 o                         
   5   3   0        625.23        619.79        11.10 o                         
   6   3   0        407.20        388.97        12.66 o                         
   7   3   0        105.64        101.75         5.65 o                         
   8   3   0        219.38        198.87         8.85 o                         
   9   3   0        155.13        162.74         8.05 o                         
  10   3   0         12.30         17.52         5.04 o                         
   0   4   0       1348.61       1382.34        50.83 o                         
   1   4   0         68.68         75.00         2.39 o                         
   2   4   0         93.46         90.85         2.57 o                         
   3   4   0        709.71        794.86        13.86 o                         
   4   4   0        283.29        272.77         5.95 o                         
   5   4   0          5.63          8.71         1.98 o                         
   6   4   0        142.16        129.41         4.41 o                         
   7   4   0        373.84        363.95        13.58 o                         
   8   4   0         35.04         40.61         4.33 o                         
   9   4   0         10.93          6.78         5.14 o                         
  10   4   0          6.79         11.11        11.97 o                         
   1   5   0        478.09        529.66         9.44 o                         
   2   5   0         66.78         56.09         1.94 o                         
   3   5   0        312.75        283.74         7.55 o                         
   4   5   0          1.43          2.47         1.71 o                         
   5   5   0         83.23         71.19         4.01 o                         
   6   5   0         91.06         92.37         3.82 o                         
   7   5   0        238.89        223.15         8.16 o                         
   8   5   0         96.60         91.91         5.53 o                         
   9   5   0          6.12          7.32         4.94 o                         
  10   5   0         88.03         77.78         7.74 o                         
   0   6   0       1783.36       1621.52        34.56 o                         
   1   6   0         47.58         45.19         1.82 o                         
   2   6   0        324.45        299.93         5.66 o                         
   3   6   0        429.27        434.64         7.73 o                         
   4   6   0         82.48         82.86         2.84 o                         
   5   6   0        714.48        716.33        12.64 o                         
   6   6   0         71.52         72.96         3.26 o                         
   7   6   0       1746.29       1716.01        40.08 o                         
   8   6   0         10.70         11.14         6.36 o                         
   9   6   0         71.49         70.41         6.00 o                         
  10   6   0         45.33         48.05         8.49 o                         
   1   7   0        327.34        307.77         6.23 o                         
   2   7   0       1764.06       1738.24        26.84 o                         
   3   7   0       1685.77       1759.86        27.51 o                         
   4   7   0        345.85        351.52         6.99 o                         
   5   7   0        743.07        734.21        14.11 o                         
   6   7   0         96.84        100.94         4.23 o                         
   7   7   0        343.75        336.10        13.60 o                         
   8   7   0         96.39        112.26         8.56 o                         
   9   7   0         15.18         24.43         5.12 o                         
  10   7   0        122.21        128.85        11.86 o                         
   0   8   0        126.79        101.82         3.89 o                         
   1   8   0        151.45        141.90         3.53 o                         
   2   8   0        883.36        882.10        14.19 o                         
   3   8   0        814.82        850.14        14.23 o                         
   4   8   0        197.75        212.87         5.09 o                         
   5   8   0         70.46         60.82         2.99 o                         
   6   8   0        426.21        448.38        11.24 o                         
   7   8   0        314.75        320.68        11.11 o                         
   8   8   0         10.18          7.69         5.44 o                         
   9   8   0         32.67         17.50         6.39 o                         
  10   8   0         41.62         74.56        12.74 o                         
   1   9   0        947.14        964.23        17.07 o                         
   2   9   0        545.82        549.09         9.64 o                         
   3   9   0        175.95        158.14         4.09 o                         
   4   9   0         10.54         18.34         2.21 o                         
   5   9   0        295.66        276.06         6.53 o                         
   6   9   0        619.40        586.38        16.08 o                         
   7   9   0        123.04        113.29         8.25 o                         
   8   9   0         93.73         97.76        14.53 o                         
   9   9   0         56.66         74.03         8.66 o                         
  10   9   0          9.75          9.55        10.94 o                         
   0  10   0         26.04         27.49         2.88 o                         
   1  10   0         48.66         41.31         2.09 o                         
   2  10   0        251.47        236.96         5.27 o                         
   3  10   0        334.54        329.50         6.91 o                         
   4  10   0        397.27        372.26         8.35 o                         
   5  10   0         77.06         87.95         4.50 o                         
   6  10   0        356.80        332.74        16.31 o                         
   7  10   0         76.57         81.51         7.34 o                         
   8  10   0          1.45          0.43         6.08 o                         
   9  10   0         26.53         28.10         7.82 o                         
   1  11   0        386.15        396.47         7.63 o                         
   2  11   0         37.58         39.64         2.25 o                         
   3  11   0        568.56        543.68        11.17 o                         
   4  11   0        120.47        128.56         5.77 o                         
   5  11   0         31.44         33.21         4.15 o                         
   6  11   0         61.42         56.24         6.12 o                         
   7  11   0         16.76         18.27         5.74 o                         
   8  11   0          9.72         -5.27         8.64 o                         
   9  11   0          2.17          1.30         7.10 o                         
   0  12   0        414.63        400.50        13.14 o                         
   1  12   0         16.14         15.25         2.68 o                         
   2  12   0        180.92        173.26         6.36 o                         
   3  12   0         18.59         17.84         2.75 o                         
   4  12   0         97.30        104.45         9.73 o                         
   5  12   0         72.69         70.15         6.36 o                         
   6  12   0         20.30         23.16         5.29 o                         
   7  12   0        163.82        150.87        23.36 o                         
   8  12   0         19.65         27.94         9.97 o                         
   1  13   0         41.05         39.24         2.86 o                         
   2  13   0        134.54        133.32         6.25 o                         
   3  13   0         52.28         58.15         4.13 o                         
   4  13   0        189.83        178.49         7.62 o                         
   5  13   0        135.33        130.34         8.40 o                         
   6  13   0         35.44         36.46         5.80 o                         
   7  13   0          7.74         18.41         8.57 o                         
   8  13   0         57.27         41.41        11.28 o                         
   0  14   0        105.28         92.84         5.91 o                         
   1  14   0         29.92         31.01         2.93 o                         
   2  14   0         60.20         56.68         3.57 o                         
   3  14   0         46.01         52.71         4.24 o                         
   4  14   0        140.92        152.50        13.26 o                         
   5  14   0         16.80          5.82         6.89 o                         
   6  14   0         59.80         65.90        10.59 o                         
   7  14   0         16.50         12.67         9.47 o                         
   1  15   0        157.00        161.74         5.76 o                         
   2  15   0         21.98         16.48         3.39 o                         
   3  15   0         21.62         11.48         3.79 o                         
   4  15   0          9.56          9.87         4.55 o                         
   5  15   0         62.59         52.96         9.91 o                         
   7  15   0          9.85         13.06         9.17 o                         
   0  16   0         96.85         95.31         8.31 o                         
   1  16   0         65.23         60.84         5.71 o                         
   2  16   0          7.37          7.04         6.36 o                         
   3  16   0         87.86         94.90         6.35 o                         
   4  16   0         80.89         68.64         9.81 o                         
   5  16   0         24.13         16.59         5.09 o                         
   6  16   0         14.25         19.11         9.45 o                         
   1  17   0         80.98         77.57         5.90 o                         
   2  17   0         22.19         18.68         4.29 o                         
   3  17   0         55.06         61.71         8.99 o                         
   4  17   0         47.68         36.36         9.06 o                         
   5  17   0          1.83         13.09         8.93 o                         
   6  17   0         10.99         18.69         9.64 o                         
  -3 -18   1         65.09         86.42        10.29 o                         
  -2 -18   1         57.89         59.96         9.17 o                         
  -1 -18   1          8.02         13.84         5.14 o                         
   0 -18   1          0.71          3.12         4.93 o                         
   1 -18   1         37.41         45.90         7.71 o                         
   2 -18   1         27.61         24.10         6.78 o                         
   3 -18   1          9.26          4.41         6.81 o                         
  -6 -17   1         25.85         26.68        10.17 o                         
  -5 -17   1          4.97         12.61         5.80 o                         
  -4 -17   1         21.66         31.34         5.84 o                         
  -3 -17   1          8.83          5.71         3.95 o                         
  -2 -17   1         57.60         60.54         4.96 o                         
  -1 -17   1          4.20          1.53         3.66 o                         
   0 -17   1         51.57         51.97         4.57 o                         
   1 -17   1         74.21         87.15         5.32 o                         
   2 -17   1         14.70         12.30         6.13 o                         
   3 -17   1         45.06         44.93         6.13 o                         
   4 -17   1          2.21          3.26        10.50 o                         
   5 -17   1        105.86        108.22        10.21 o                         
  -6 -16   1         14.28         10.46         6.95 o                         
  -5 -16   1          5.37          4.63         5.39 o                         
  -4 -16   1          6.91          4.93         4.43 o                         
  -3 -16   1          3.92          6.11         3.65 o                         
  -2 -16   1         35.13         30.15         3.95 o                         
  -1 -16   1         87.15         78.32         4.85 o                         
   0 -16   1        175.09        183.07         6.72 o                         
   1 -16   1        132.25        131.19         5.77 o                         
   2 -16   1         14.89         23.43         4.26 o                         
   3 -16   1         24.35         23.99         3.99 o                         
   4 -16   1         15.92         12.63         5.40 o                         
   5 -16   1         62.16         66.75         7.07 o                         
   6 -16   1          4.84          3.87         9.67 o                         
  -7 -15   1         13.83          6.42         7.03 o                         
  -6 -15   1          2.49          9.01         5.36 o                         
  -5 -15   1         31.92         39.66         7.95 o                         
  -4 -15   1        155.51        158.14         9.95 o                         
  -3 -15   1         55.71         64.14         4.60 o                         
  -2 -15   1         24.15         26.32         3.17 o                         
  -1 -15   1         15.67         23.01         3.27 o                         
   0 -15   1        196.83        186.02         6.69 o                         
   1 -15   1         77.49         79.30         4.68 o                         
   2 -15   1        111.06        105.04         5.74 o                         
   3 -15   1        212.32        196.48         7.06 o                         
   4 -15   1         19.98          7.64         6.31 o                         
   5 -15   1         27.58         19.04         7.43 o                         
   6 -15   1         11.76         16.25         6.84 o                         
  -8 -14   1          9.17          3.02         9.89 o                         
  -7 -14   1         71.79         82.07         7.25 o                         
  -6 -14   1          7.60          4.30         5.18 o                         
  -5 -14   1         50.83         49.78         5.53 o                         
  -4 -14   1         75.74         88.05        11.88 o                         
  -3 -14   1         34.29         34.66         3.71 o                         
  -2 -14   1         78.32         80.48         3.93 o                         
  -1 -14   1         22.01         23.81         2.69 o                         
   0 -14   1        150.84        147.26         4.48 o                         
   1 -14   1         61.95         63.37         4.39 o                         
   2 -14   1         49.85         51.52         3.66 o                         
   3 -14   1          5.81          3.22         2.77 o                         
   4 -14   1        207.21        216.41         9.28 o                         
   5 -14   1          1.52          2.80         4.18 o                         
   6 -14   1        110.00        109.49         7.64 o                         
   7 -14   1         10.77          6.45        11.36 o                         
  -8 -13   1        102.06        107.07        16.05 o                         
  -7 -13   1         29.57         26.68         5.69 o                         
  -6 -13   1         48.08         37.84         6.02 o                         
  -5 -13   1         39.09         32.81         4.71 o                         
  -4 -13   1         49.20         49.23         6.39 o                         
  -3 -13   1         44.04         43.55         3.29 o                         
  -2 -13   1         38.15         38.51         2.78 o                         
  -1 -13   1        529.86        517.93         9.88 o                         
   0 -13   1         29.48         29.91         2.47 o                         
   1 -13   1        239.51        237.00         5.72 o                         
   2 -13   1        332.80        369.98         9.17 o                         
   3 -13   1         40.88         42.82         3.00 o                         
   4 -13   1         11.58          8.70         3.10 o                         
   5 -13   1         14.63         17.29         4.11 o                         
   6 -13   1        121.52        125.18         6.57 o                         
   7 -13   1         10.78         13.20         5.18 o                         
   8 -13   1          3.67          5.48         9.36 o                         
  -9 -12   1         12.92          5.70         9.45 o                         
  -8 -12   1          2.23         13.62        12.32 o                         
  -7 -12   1          5.20          5.13         5.21 o                         
  -6 -12   1        112.29        107.96         5.67 o                         
  -5 -12   1         81.20         90.55         5.00 o                         
  -4 -12   1        107.57        107.54         5.05 o                         
  -3 -12   1        438.86        447.27         8.81 o                         
  -2 -12   1         33.86         35.36         2.51 o                         
  -1 -12   1         14.40         11.81         2.78 o                         
   0 -12   1        123.59        127.53         3.80 o                         
   1 -12   1         55.08         61.33         2.83 o                         
   2 -12   1        661.66        665.63        11.61 o                         
   3 -12   1          2.61          3.12         2.17 o                         
   4 -12   1        364.08        373.48        10.00 o                         
   5 -12   1         71.20         73.36         4.23 o                         
   6 -12   1        161.60        174.76         8.12 o                         
   7 -12   1         67.89         66.51         6.09 o                         
   8 -12   1         15.00          9.79         5.44 o                         
   9 -12   1         22.08         25.63        10.15 o                         
  -9 -11   1         38.20         45.75         9.01 o                         
  -8 -11   1        147.45        146.48         8.42 o                         
  -7 -11   1         58.12         55.70         4.88 o                         
  -6 -11   1        222.63        231.73         7.82 o                         
  -5 -11   1         24.71         25.72         3.33 o                         
  -4 -11   1        120.64        117.29         4.34 o                         
  -3 -11   1        313.81        311.74         8.01 o                         
  -2 -11   1        125.72        124.30         3.68 o                         
  -1 -11   1        231.87        236.98         5.33 o                         
   0 -11   1         58.13         52.44         2.44 o                         
   1 -11   1        122.43        116.09         3.92 o                         
   2 -11   1        409.46        433.23         8.10 o                         
   3 -11   1        115.50        124.69         3.89 o                         
   4 -11   1         96.20         92.01         3.80 o                         
   5 -11   1        303.30        302.68         7.79 o                         
   6 -11   1         16.91         14.77         3.69 o                         
   7 -11   1        287.61        280.65        10.91 o                         
   8 -11   1         74.15         85.47         6.74 o                         
   9 -11   1         40.65         32.88        13.33 o                         
 -10 -10   1         36.57         41.99         9.93 o                         
  -9 -10   1         50.16         59.80         6.33 o                         
  -8 -10   1         47.16         42.56         4.78 o                         
  -7 -10   1        321.30        341.90        10.03 o                         
  -6 -10   1        166.87        161.92         6.38 o                         
  -5 -10   1        112.91        104.67         4.39 o                         
  -4 -10   1        111.00        100.74         3.86 o                         
  -3 -10   1        507.87        527.14        12.94 o                         
  -2 -10   1        163.32        146.41         4.24 o                         
  -1 -10   1         28.60         29.87         1.96 o                         
   0 -10   1        637.68        650.19        11.04 o                         
   1 -10   1         23.67         22.89         1.87 o                         
   2 -10   1         50.37         58.87         2.70 o                         
   3 -10   1         75.66         80.40         3.00 o                         
   4 -10   1        167.55        170.02         4.70 o                         
   5 -10   1          2.13          7.09         2.67 o                         
   6 -10   1        118.97        122.05         5.66 o                         
   7 -10   1        439.12        425.84        19.25 o                         
   8 -10   1        109.03        104.22         6.98 o                         
   9 -10   1         16.36         14.25         5.27 o                         
 -10  -9   1         30.57         18.79         6.94 o                         
  -9  -9   1          6.33          7.69         4.77 o                         
  -8  -9   1         20.93         21.75         4.22 o                         
  -7  -9   1         52.22         68.69         4.65 o                         
  -6  -9   1         94.23         92.43         4.82 o                         
  -5  -9   1        797.80        782.65        13.75 o                         
  -4  -9   1        559.86        579.66        11.59 o                         
  -3  -9   1        153.92        137.34         5.70 o                         
  -2  -9   1        266.77        279.16         5.64 o                         
  -1  -9   1         28.18         25.31         1.77 o                         
   0  -9   1        170.08        183.69         4.12 o                         
   1  -9   1         19.59         22.53         1.66 o                         
   2  -9   1         66.56         69.07         2.82 o                         
   3  -9   1       1155.55       1146.48        18.40 o                         
   4  -9   1         58.03         56.99         2.71 o                         
   5  -9   1         82.38         81.69         3.41 o                         
   6  -9   1        113.85        117.48         4.79 o                         
   7  -9   1         95.34         95.29         5.34 o                         
   8  -9   1         13.19          8.55         4.44 o                         
   9  -9   1         12.80         16.35         5.08 o                         
 -11  -8   1         24.28         21.83         9.09 o                         
 -10  -8   1          8.17         14.11         5.46 o                         
  -9  -8   1         52.94         41.83         5.50 o                         
  -8  -8   1         57.97         60.13         4.93 o                         
  -7  -8   1        414.07        403.08        12.19 o                         
  -6  -8   1        224.04        226.14         7.27 o                         
  -5  -8   1         56.17         49.55         2.77 o                         
  -4  -8   1        277.63        286.17         6.73 o                         
  -3  -8   1        622.82        636.37        12.02 o                         
  -2  -8   1          8.74         10.65         1.43 o                         
  -1  -8   1        215.94        247.21         5.50 o                         
   0  -8   1         44.86         41.99         1.85 o                         
   1  -8   1        141.00        146.63         4.15 o                         
   2  -8   1        115.14        118.50         3.43 o                         
   3  -8   1        561.53        562.83         9.96 o                         
   4  -8   1        191.54        194.43         4.66 o                         
   5  -8   1        201.25        210.80         5.79 o                         
   6  -8   1        462.23        495.90        10.67 o                         
   7  -8   1        328.15        333.89        11.01 o                         
   8  -8   1         52.55         47.57         5.17 o                         
   9  -8   1          1.41          3.02         4.66 o                         
  10  -8   1         67.97         86.97        10.45 o                         
 -11  -7   1         27.53         35.59         9.51 o                         
 -10  -7   1         12.63         18.59         7.96 o                         
  -9  -7   1          0.25          7.30         4.58 o                         
  -8  -7   1        206.26        185.66         7.34 o                         
  -7  -7   1          5.98         12.58         4.42 o                         
  -6  -7   1        823.63        814.74        15.97 o                         
  -5  -7   1        674.79        718.00        12.61 o                         
  -4  -7   1         87.59         89.28         3.35 o                         
  -3  -7   1        929.00        972.63        22.46 o                         
  -2  -7   1        327.70        315.16         5.86 o                         
  -1  -7   1        123.97        128.30         4.18 o                         
   0  -7   1        226.52        190.89         3.91 o                         
   1  -7   1         12.48          8.55         1.22 o                         
   2  -7   1        345.00        347.72         6.93 o                         
   3  -7   1        167.84        182.56         6.04 o                         
   4  -7   1         77.55         76.39         2.84 o                         
   5  -7   1        152.06        154.35         4.31 o                         
   6  -7   1        115.89        115.17         4.93 o                         
   7  -7   1        105.65         98.07         7.05 o                         
   8  -7   1         34.10         42.39         5.71 o                         
   9  -7   1         27.17         39.49         6.15 o                         
  10  -7   1        115.99        109.67         8.92 o                         
 -11  -6   1        125.12        148.57        13.28 o                         
 -10  -6   1         20.21         36.05         8.21 o                         
  -9  -6   1          2.34          2.26         4.36 o                         
  -8  -6   1          6.19          3.18         3.49 o                         
  -7  -6   1        236.05        221.59         7.40 o                         
  -6  -6   1        460.27        443.03         8.95 o                         
  -5  -6   1        296.16        307.95         6.92 o                         
  -4  -6   1         82.57         75.39         4.43 o                         
  -3  -6   1        150.49        115.16         3.37 o                         
  -2  -6   1        593.90        583.41         9.65 o                         
  -1  -6   1        133.70        123.68         2.86 o                         
   0  -6   1        726.39        704.00        12.26 o                         
   1  -6   1       1420.28       1453.93        27.02 o                         
   2  -6   1        544.06        526.12        10.89 o                         
   3  -6   1       1061.85       1149.20        19.83 o                         
   4  -6   1        431.26        423.56         8.63 o                         
   5  -6   1        233.12        230.39         5.86 o                         
   6  -6   1        247.45        247.94         6.61 o                         
   7  -6   1         96.04         93.97         6.40 o                         
   8  -6   1         16.32         15.15         4.96 o                         
   9  -6   1         13.90          8.29         6.27 o                         
  10  -6   1         30.36         18.26         5.82 o                         
 -11  -5   1        162.67        187.11        14.62 o                         
 -10  -5   1         63.86         68.21         7.53 o                         
  -9  -5   1         53.07         55.49         5.45 o                         
  -8  -5   1         66.04         55.98         5.06 o                         
  -7  -5   1        144.47        146.47         5.89 o                         
  -6  -5   1         91.07         85.78         3.46 o                         
  -5  -5   1        784.63        801.06        13.81 o                         
  -4  -5   1        155.81        134.02         3.55 o                         
  -3  -5   1         62.68         65.44         2.45 o                         
  -2  -5   1        951.93        948.09        15.02 o                         
  -1  -5   1       1513.75       1530.46        25.93 o                         
   0  -5   1       6207.38       6350.81       115.80 o                         
   1  -5   1        894.24        877.47        16.31 o                         
   2  -5   1        277.26        273.62         7.88 o                         
   3  -5   1        317.12        309.13         6.39 o                         
   4  -5   1         33.73         42.19         2.26 o                         
   5  -5   1       1078.29       1088.06        19.58 o                         
   6  -5   1        233.48        241.84         5.69 o                         
   7  -5   1        284.19        261.05         7.92 o                         
   8  -5   1         69.49         78.88         5.49 o                         
   9  -5   1         18.07         24.50         4.50 o                         
  10  -5   1         96.60         82.03         7.54 o                         
 -11  -4   1        104.35        124.61        12.22 o                         
 -10  -4   1        193.12        192.10        11.11 o                         
  -9  -4   1         29.23         24.56         5.37 o                         
  -8  -4   1        110.10        102.04         7.35 o                         
  -7  -4   1       1022.80        978.23        24.23 o                         
  -6  -4   1          7.41          3.85         2.14 o                         
  -5  -4   1        280.16        295.86         8.16 o                         
  -4  -4   1         67.17         73.22         3.88 o                         
  -3  -4   1        391.87        376.49         8.46 o                         
  -2  -4   1       4192.69       4140.69        68.72 o                         
  -1  -4   1       1369.36       1346.93        22.56 o                         
   0  -4   1      12774.36      12515.68       200.69 o                         
   1  -4   1        364.85        407.27         8.35 o                         
   2  -4   1         57.44         64.11         2.43 o                         
   3  -4   1       1483.55       1545.93        23.89 o                         
   4  -4   1        943.40       1011.59        16.22 o                         
   5  -4   1        233.05        244.13         5.49 o                         
   6  -4   1         46.97         46.22         3.71 o                         
   7  -4   1        375.90        349.97        14.25 o                         
   8  -4   1        288.69        305.39        10.84 o                         
   9  -4   1         14.85         12.81         6.59 o                         
  10  -4   1        150.98        147.92         7.93 o                         
 -11  -3   1        131.44        131.58        10.11 o                         
 -10  -3   1        249.58        253.46        10.56 o                         
  -9  -3   1          3.90          1.45         5.07 o                         
  -8  -3   1         76.83         78.34         5.46 o                         
  -7  -3   1        509.35        472.03        13.82 o                         
  -6  -3   1         54.04         56.24         5.59 o                         
  -5  -3   1        600.62        577.10        12.76 o                         
  -4  -3   1       3013.19       3085.59        58.18 o                         
  -3  -3   1        736.85        761.76        17.65 o                         
  -2  -3   1       1415.53       1314.32        25.08 o                         
  -1  -3   1        373.07        344.65         6.40 o                         
   0  -3   1      24618.18      23194.53       289.84 o                         
   1  -3   1        673.22        703.52        11.92 o                         
   2  -3   1       1373.56       1379.78        21.10 o                         
   3  -3   1       6887.28       7172.53       105.73 o                         
   4  -3   1        599.91        637.57        10.91 o                         
   5  -3   1       1925.68       1879.11        29.40 o                         
   6  -3   1         41.68         42.13         2.77 o                         
   7  -3   1        244.51        228.38         7.09 o                         
   8  -3   1         43.24         36.81         3.69 o                         
   9  -3   1        124.21        114.22         6.57 o                         
  10  -3   1        226.87        231.45        12.05 o                         
 -11  -2   1         27.71         30.78         6.97 o                         
 -10  -2   1        106.75         93.92         8.54 o                         
  -9  -2   1        316.74        306.73        11.23 o                         
  -8  -2   1         51.51         52.87         4.18 o                         
  -7  -2   1        891.20        826.79        18.23 o                         
  -6  -2   1         49.17         41.38         2.81 o                         
  -5  -2   1         34.26         38.23         3.40 o                         
  -4  -2   1       1202.98       1331.31        22.95 o                         
  -3  -2   1        434.11        417.01         9.50 o                         
  -2  -2   1       4015.33       3902.09        63.83 o                         
  -1  -2   1       9023.32       8883.45       142.57 o                         
   0  -2   1       8532.93       8232.77       132.05 o                         
   1  -2   1        558.63        559.94        10.98 o                         
   2  -2   1        922.79        973.58        16.50 o                         
   3  -2   1       2360.36       2445.12        37.08 o                         
   4  -2   1         30.27         27.46         1.72 o                         
   5  -2   1        255.07        251.88         6.45 o                         
   6  -2   1         50.78         46.72         3.01 o                         
   7  -2   1        217.25        206.80         6.54 o                         
   8  -2   1          7.16          9.61         3.10 o                         
   9  -2   1         68.29         61.59         5.23 o                         
  10  -2   1        108.27        105.39         6.87 o                         
 -11  -1   1          2.49         -0.82         6.09 o                         
 -10  -1   1         29.13         35.10         5.36 o                         
  -9  -1   1        273.70        263.11        10.30 o                         
  -8  -1   1        119.27        116.76         5.46 o                         
  -7  -1   1        325.12        309.35         8.74 o                         
  -6  -1   1        130.51        116.39         4.18 o                         
  -5  -1   1         13.78         13.92         1.81 o                         
  -4  -1   1        515.53        545.29         9.33 o                         
  -3  -1   1        296.86        278.11         5.72 o                         
  -2  -1   1       3661.61       3554.29        57.20 o                         
  -1  -1   1       1622.12       1525.10        25.39 o                         
   0  -1   1        280.71        241.29         5.34 o                         
   1  -1   1       1851.52       1726.46        36.60 o                         
   2  -1   1       1565.38       1584.94        26.34 o                         
   3  -1   1        895.55        934.21        23.73 o                         
   4  -1   1         18.81         20.24         1.90 o                         
   5  -1   1       1073.45       1045.59        17.38 o                         
   6  -1   1         60.93         59.67         2.77 o                         
   7  -1   1        246.59        240.61         7.26 o                         
   8  -1   1         61.22         60.11         4.13 o                         
   9  -1   1        320.76        311.73        10.87 o                         
  10  -1   1         32.10         24.07         4.75 o                         
 -11   0   1        229.16        218.70        15.63 o                         
 -10   0   1         21.85         18.55         4.80 o                         
  -9   0   1         27.81         28.48         4.60 o                         
  -8   0   1         64.20         65.34         4.56 o                         
  -7   0   1        186.41        178.73         6.29 o                         
  -6   0   1        107.87        111.40         5.68 o                         
  -5   0   1         22.53         23.91         2.12 o                         
  -4   0   1       3089.59       3075.34        51.13 o                         
  -3   0   1          2.70          1.45         1.61 o                         
  -2   0   1         38.93         56.05         3.19 o                         
  -1   0   1        339.83        368.48         5.86 o                         
   1   0   1        465.78        517.52         9.94 o                         
   2   0   1        774.72        855.00        14.24 o                         
   3   0   1       1421.58       1604.44        27.01 o                         
   4   0   1        577.49        578.89        10.91 o                         
   5   0   1          4.67          8.09         1.81 o                         
   6   0   1         80.91         76.71         3.37 o                         
   7   0   1         86.53         79.30         5.04 o                         
   8   0   1          7.20          5.30         2.83 o                         
   9   0   1          4.94          0.16         3.87 o                         
  10   0   1          1.88          7.79         8.92 o                         
 -11   1   1          2.92          4.66         7.77 o                         
 -10   1   1         27.60         23.41         4.99 o                         
  -9   1   1        278.59        278.08        10.47 o                         
  -8   1   1        116.62        123.96         5.62 o                         
  -7   1   1        321.21        312.48         7.90 o                         
  -6   1   1        133.30        121.18         3.85 o                         
  -5   1   1         11.71         12.88         1.89 o                         
  -4   1   1        509.99        511.22        10.31 o                         
  -3   1   1        286.67        271.30         6.31 o                         
  -2   1   1       3688.81       3608.07        63.94 o                         
  -1   1   1       1680.04       1633.42        25.57 o                         
   0   1   1        283.14        233.11         4.63 o                         
   1   1   1       1847.01       1731.45        28.34 o                         
   2   1   1       1547.87       1598.71        24.05 o                         
   3   1   1        880.25        943.39        13.68 o                         
   4   1   1         18.91         20.43         1.45 o                         
   5   1   1       1069.43       1084.88        19.10 o                         
   6   1   1         61.47         55.94         2.98 o                         
   7   1   1        247.34        252.30         7.34 o                         
   8   1   1         64.85         66.14         4.13 o                         
   9   1   1        310.02        290.16        12.02 o                         
  10   1   1         32.62         20.41         6.54 o                         
 -11   2   1         25.71         23.72         8.21 o                         
 -10   2   1        109.16        107.17         7.28 o                         
  -9   2   1        314.82        317.86        11.43 o                         
  -8   2   1         52.05         44.57         4.10 o                         
  -7   2   1        905.53        844.37        21.07 o                         
  -6   2   1         46.39         42.76         3.07 o                         
  -5   2   1         30.51         29.93         2.13 o                         
  -4   2   1       1200.88       1315.93        20.90 o                         
  -3   2   1        450.49        439.86         8.53 o                         
  -2   2   1       3967.11       3925.00        71.33 o                         
  -1   2   1       8995.57       8827.61       142.58 o                         
   0   2   1       8521.31       8163.29       176.22 o                         
   1   2   1        562.85        591.35        10.99 o                         
   2   2   1        904.83        962.55        16.43 o                         
   3   2   1       2388.13       2456.26        40.56 o                         
   4   2   1         27.59         30.77         4.19 o                         
   5   2   1        258.49        249.41         8.63 o                         
   6   2   1         50.29         42.39         2.70 o                         
   7   2   1        215.91        203.52         6.49 o                         
   8   2   1          4.95          3.69         3.05 o                         
   9   2   1         70.65         67.53         5.40 o                         
  10   2   1        109.04        106.73        11.72 o                         
 -10   3   1        248.09        240.47        10.43 o                         
  -9   3   1          4.60          1.91         4.19 o                         
  -8   3   1         76.53         83.24         6.92 o                         
  -7   3   1        501.59        492.68        11.60 o                         
  -6   3   1         54.20         51.45         2.75 o                         
  -5   3   1        603.94        573.68        10.37 o                         
  -4   3   1       3022.45       3169.04        47.49 o                         
  -3   3   1        735.30        760.39        12.41 o                         
  -2   3   1       1438.70       1346.72        22.40 o                         
  -1   3   1        371.24        360.14         5.83 o                         
   0   3   1      24618.25      23040.85       476.52 o                         
   1   3   1        662.61        689.60        15.30 o                         
   2   3   1       1388.62       1384.68        32.27 o                         
   3   3   1       6842.12       7086.50       129.24 o                         
   4   3   1        599.80        638.61        13.11 o                         
   5   3   1       1928.03       1860.32        35.68 o                         
   6   3   1         41.96         39.12         2.56 o                         
   7   3   1        247.51        223.45         7.62 o                         
   8   3   1         43.14         31.17         3.86 o                         
   9   3   1        123.80        112.45         9.13 o                         
  10   3   1        229.45        261.39        19.03 o                         
 -10   4   1        190.81        188.38        17.23 o                         
  -9   4   1         26.67         28.16         4.83 o                         
  -8   4   1        110.05        105.10         5.28 o                         
  -7   4   1       1033.19        974.64        26.56 o                         
  -6   4   1          8.77          7.27         2.07 o                         
  -5   4   1        278.64        282.77         6.12 o                         
  -4   4   1         68.31         76.00         2.66 o                         
  -3   4   1        396.10        397.79         9.84 o                         
  -2   4   1       4215.55       4298.28        76.85 o                         
  -1   4   1       1371.90       1366.46        22.59 o                         
   0   4   1      12776.07      12397.87       317.37 o                         
   1   4   1        383.07        423.03         8.34 o                         
   2   4   1         60.78         61.45         3.37 o                         
   3   4   1       1498.43       1540.52        26.08 o                         
   4   4   1        939.61        976.60        17.48 o                         
   5   4   1        233.83        251.79         5.97 o                         
   6   4   1         46.68         44.04         2.88 o                         
   7   4   1        376.75        370.23         9.20 o                         
   8   4   1        288.82        292.83         9.62 o                         
   9   4   1         15.85         14.80         5.02 o                         
  10   4   1        149.88        157.58        15.59 o                         
 -10   5   1         65.47         69.82         6.61 o                         
  -9   5   1         52.44         47.77         6.32 o                         
  -8   5   1         61.50         57.05         5.79 o                         
  -7   5   1        142.29        147.60         5.85 o                         
  -6   5   1         98.49        104.48         4.36 o                         
  -5   5   1        782.69        802.89        15.05 o                         
  -4   5   1        150.17        125.59         4.17 o                         
  -3   5   1         62.03         67.00         2.57 o                         
  -2   5   1        956.79        946.69        18.38 o                         
  -1   5   1       1512.08       1595.16        25.98 o                         
   0   5   1       6203.14       6391.48       133.60 o                         
   1   5   1        893.76        824.82        13.31 o                         
   2   5   1        267.49        260.60         4.98 o                         
   3   5   1        314.43        305.37         5.87 o                         
   4   5   1         33.83         41.48         2.10 o                         
   5   5   1       1083.21       1080.06        18.70 o                         
   6   5   1        230.61        211.33         5.46 o                         
   7   5   1        285.07        257.82         7.70 o                         
   8   5   1         69.30         77.13         4.51 o                         
   9   5   1         20.36         26.19         4.69 o                         
  10   5   1         98.24        105.58        13.54 o                         
 -10   6   1         18.74         22.01        10.58 o                         
  -9   6   1          2.33          3.72         5.16 o                         
  -8   6   1          6.15          6.47         7.20 o                         
  -7   6   1        237.72        216.98        17.57 o                         
  -6   6   1        451.50        438.15         9.71 o                         
  -5   6   1        308.28        330.64         8.60 o                         
  -4   6   1         82.69         69.35         2.91 o                         
  -3   6   1        147.00        111.01         3.37 o                         
  -2   6   1        590.05        569.70        10.54 o                         
  -1   6   1        134.89        133.79         2.91 o                         
   0   6   1        726.38        711.19        12.27 o                         
   1   6   1       1403.92       1422.27        22.09 o                         
   2   6   1        551.46        529.72         8.95 o                         
   3   6   1       1060.62       1133.44        18.14 o                         
   4   6   1        434.49        417.60         7.90 o                         
   5   6   1        235.94        226.59         5.34 o                         
   6   6   1        253.81        254.45         8.07 o                         
   7   6   1         93.19         94.29         4.71 o                         
   8   6   1         16.70         14.19         3.21 o                         
   9   6   1         14.33         12.32         4.65 o                         
  10   6   1         29.99         15.37        12.88 o                         
 -10   7   1         12.64         14.97         5.51 o                         
  -9   7   1          0.11          4.11         6.07 o                         
  -8   7   1        207.18        177.62        30.83 o                         
  -7   7   1          5.60          6.00         4.50 o                         
  -6   7   1        836.30        817.96        14.54 o                         
  -5   7   1        666.34        702.77        12.58 o                         
  -4   7   1         85.23         85.89         3.36 o                         
  -3   7   1        913.75        942.26        15.55 o                         
  -2   7   1        321.84        304.24         6.39 o                         
  -1   7   1        120.05        123.75         2.83 o                         
   0   7   1        224.46        188.84         4.22 o                         
   1   7   1         12.30          7.00         1.22 o                         
   2   7   1        334.63        334.32         6.32 o                         
   3   7   1        173.81        175.56         4.14 o                         
   4   7   1         77.34         83.00         2.97 o                         
   5   7   1        153.45        152.01         4.99 o                         
   6   7   1        116.51        109.79         4.76 o                         
   7   7   1        105.60        103.22         5.02 o                         
   8   7   1         33.56         38.09         6.65 o                         
   9   7   1         26.77         31.01         5.09 o                         
  10   7   1        114.12        124.64        14.74 o                         
 -10   8   1          7.99          3.85         6.17 o                         
  -9   8   1         52.47         57.95         7.85 o                         
  -8   8   1         58.16         57.07         9.42 o                         
  -7   8   1        408.64        396.56        15.67 o                         
  -6   8   1        221.63        224.93         7.20 o                         
  -5   8   1         57.88         47.24         2.80 o                         
  -4   8   1        277.72        286.96         7.72 o                         
  -3   8   1        625.34        632.46        10.99 o                         
  -2   8   1          8.12          9.71         1.78 o                         
  -1   8   1        221.85        251.66         4.54 o                         
   0   8   1         44.31         42.68         3.13 o                         
   1   8   1        140.59        144.49         3.81 o                         
   2   8   1        113.39        120.59         3.23 o                         
   3   8   1        571.21        572.91        10.02 o                         
   4   8   1        186.65        177.66         4.61 o                         
   5   8   1        197.24        209.04         7.07 o                         
   6   8   1        453.12        449.69        11.44 o                         
   7   8   1        332.00        312.91        11.13 o                         
   8   8   1         52.37         51.93         7.10 o                         
   9   8   1          1.35          4.14         6.08 o                         
  10   8   1         69.62         90.11        13.82 o                         
 -10   9   1         29.56         23.76        10.83 o                         
  -9   9   1          7.00          9.41         6.32 o                         
  -8   9   1         20.08         17.25         5.96 o                         
  -7   9   1         54.26         60.35        14.37 o                         
  -6   9   1         92.89         80.80         5.46 o                         
  -5   9   1        795.16        755.26        14.91 o                         
  -4   9   1        565.54        574.84        10.56 o                         
  -3   9   1        152.33        142.29         3.83 o                         
  -2   9   1        266.72        271.07         6.13 o                         
  -1   9   1         27.20         20.89         1.68 o                         
   0   9   1        169.99        186.00         4.44 o                         
   1   9   1         20.21         17.65         1.77 o                         
   2   9   1         68.27         73.52         3.35 o                         
   3   9   1       1147.45       1116.30        18.37 o                         
   4   9   1         58.08         57.85         2.88 o                         
   5   9   1         84.73         91.82         6.66 o                         
   6   9   1        113.58        112.73         5.84 o                         
   7   9   1         92.84         96.70         5.88 o                         
   8   9   1         13.17         12.26         5.85 o                         
   9   9   1         13.05          7.57         7.43 o                         
  -9  10   1         51.46         49.99         8.07 o                         
  -8  10   1         47.75         54.89         7.24 o                         
  -7  10   1        318.23        308.15        33.47 o                         
  -6  10   1        166.36        174.51         8.50 o                         
  -5  10   1        113.66        108.41         4.85 o                         
  -4  10   1        111.63        102.57         3.93 o                         
  -3  10   1        511.94        532.66        10.09 o                         
  -2  10   1        164.27        146.06         3.45 o                         
  -1  10   1         28.58         28.49         2.04 o                         
   0  10   1        640.94        628.49        11.95 o                         
   1  10   1         25.04         27.44         1.97 o                         
   2  10   1         50.66         53.28         2.95 o                         
   3  10   1         72.24         75.80         3.05 o                         
   4  10   1        167.05        169.37         4.95 o                         
   5  10   1          2.32          2.82         3.28 o                         
   6  10   1        120.65        120.37         6.09 o                         
   7  10   1        441.61        440.41        16.89 o                         
   8  10   1        109.73        122.61        14.35 o                         
   9  10   1         17.04         14.75        10.15 o                         
  -9  11   1         39.07         36.32         8.04 o                         
  -8  11   1        148.59        151.83        13.28 o                         
  -7  11   1         59.89         55.57         6.97 o                         
  -6  11   1        221.15        214.75        14.41 o                         
  -5  11   1         25.19         17.83         3.63 o                         
  -4  11   1        121.37        105.19         5.61 o                         
  -3  11   1        311.01        306.46         7.95 o                         
  -2  11   1        128.91        123.97         3.77 o                         
  -1  11   1        230.67        247.21         6.33 o                         
   0  11   1         57.90         50.10         2.33 o                         
   1  11   1        126.41        119.21         3.46 o                         
   2  11   1        407.35        421.99         9.09 o                         
   3  11   1        123.39        124.06         4.69 o                         
   4  11   1         96.35         85.86         5.33 o                         
   5  11   1        304.45        286.73        11.85 o                         
   6  11   1         16.74         13.79         4.85 o                         
   7  11   1        286.72        274.49        12.96 o                         
   8  11   1         74.02         85.55        12.98 o                         
   9  11   1         40.95         41.04        12.54 o                         
  -9  12   1         13.22          2.04        11.05 o                         
  -8  12   1          2.18          3.19         6.31 o                         
  -7  12   1          4.71          4.63         5.73 o                         
  -6  12   1        112.20        108.48         8.10 o                         
  -5  12   1         79.59         90.74         7.17 o                         
  -4  12   1        108.73        110.54         4.80 o                         
  -3  12   1        439.63        435.71        10.62 o                         
  -2  12   1         32.85         28.84         2.58 o                         
  -1  12   1         14.03          9.63         2.02 o                         
   0  12   1        124.23        130.41         4.38 o                         
   1  12   1         56.02         67.29         3.33 o                         
   2  12   1        672.96        641.69        16.47 o                         
   3  12   1          3.04         -1.08         2.91 o                         
   4  12   1        363.58        364.05        13.55 o                         
   5  12   1         69.30         57.28         5.91 o                         
   6  12   1        155.54        136.58        12.05 o                         
   7  12   1         68.49         74.82        11.70 o                         
  -8  13   1        103.31        112.62        14.30 o                         
  -7  13   1         29.93         27.29        10.87 o                         
  -6  13   1         49.64         49.37         6.68 o                         
  -5  13   1         37.67         35.10         4.66 o                         
  -4  13   1         48.83         44.39         4.38 o                         
  -3  13   1         42.77         45.19         4.13 o                         
  -2  13   1         39.03         45.32         3.10 o                         
  -1  13   1        528.36        532.21        11.81 o                         
   0  13   1         29.64         30.72         2.64 o                         
   1  13   1        240.32        259.52         8.09 o                         
   2  13   1        327.06        353.15         9.15 o                         
   3  13   1         39.59         36.67         8.46 o                         
   4  13   1         11.70          3.65         3.89 o                         
   5  13   1         15.00          3.91         6.43 o                         
   6  13   1        125.77        140.05        13.30 o                         
   7  13   1         11.91         13.18         9.00 o                         
   8  13   1          4.14         -2.31        10.01 o                         
  -7  14   1         71.21         84.95        12.37 o                         
  -6  14   1          6.97         12.99         5.88 o                         
  -5  14   1         50.66         55.30         7.52 o                         
  -4  14   1         75.96         65.32         6.49 o                         
  -3  14   1         36.50         36.37         3.62 o                         
  -2  14   1         74.98         72.82         4.20 o                         
  -1  14   1         22.13         25.76         2.75 o                         
   0  14   1        149.88        149.65         5.09 o                         
   1  14   1         60.68         60.21         3.91 o                         
   2  14   1         49.54         51.52         3.61 o                         
   3  14   1          6.37          3.65         3.75 o                         
   4  14   1        206.97        210.73        14.57 o                         
   5  14   1          1.44          1.63         5.93 o                         
   6  14   1        108.56        122.80        12.76 o                         
   7  14   1         10.16         20.88        10.09 o                         
  -7  15   1         14.30         13.37         9.97 o                         
  -6  15   1          2.36          8.97         8.27 o                         
  -5  15   1         32.37         36.25         8.82 o                         
  -4  15   1        153.56        158.29        18.07 o                         
  -3  15   1         55.41         58.83         8.01 o                         
  -2  15   1         26.88         22.73         3.60 o                         
  -1  15   1         14.96         19.48         4.14 o                         
   0  15   1        196.76        202.88         7.78 o                         
   1  15   1         78.74         87.56         4.67 o                         
   2  15   1        111.00         99.35         8.55 o                         
   3  15   1        209.50        203.03         9.35 o                         
   4  15   1         20.09         28.05         7.22 o                         
   5  15   1         28.26         27.05         8.76 o                         
   6  15   1         11.11         -4.77         8.69 o                         
   7  15   1          4.22          3.22         9.72 o                         
  -6  16   1         14.13         14.49         9.52 o                         
  -5  16   1          4.98         14.67         7.69 o                         
  -4  16   1          6.90         20.56         8.17 o                         
  -3  16   1          3.71          4.33         3.84 o                         
  -2  16   1         33.75         29.64         4.15 o                         
  -1  16   1         87.04         74.21         8.18 o                         
   0  16   1        175.91        177.02        13.42 o                         
   1  16   1        130.94        121.66         6.88 o                         
   2  16   1         14.57         22.09         4.27 o                         
   3  16   1         25.40         20.24         6.08 o                         
   4  16   1         16.24          8.36         4.59 o                         
   5  16   1         60.98         63.90        10.38 o                         
   6  16   1          5.30         -5.90         9.30 o                         
   7  16   1         19.44         12.11        10.38 o                         
  -6  17   1         27.41         34.09         9.93 o                         
  -5  17   1          4.86          5.74         9.15 o                         
  -4  17   1         21.97         34.30         9.03 o                         
  -3  17   1          8.25         15.92         7.51 o                         
  -2  17   1         59.25         52.12         8.59 o                         
  -1  17   1          3.89          3.07         5.85 o                         
   0  17   1         51.55         63.68         7.81 o                         
   1  17   1         74.79         88.01         8.74 o                         
   2  17   1         14.76         21.33         4.49 o                         
   3  17   1         43.64         52.59         7.67 o                         
   4  17   1          2.19          4.92         6.06 o                         
  -5  18   1         45.94         36.84        10.76 o                         
  -4  18   1          5.01         -5.35         8.65 o                         
  -2  18   1         57.33         62.43         9.31 o                         
  -1  18   1          7.57          1.30         6.10 o                         
   0  18   1          0.78         -1.22         5.71 o                         
   1  18   1         38.07         43.47         7.53 o                         
  -2 -19   2         23.22         11.45         8.24 o                         
   0 -19   2         47.14         60.26        10.44 o                         
   1 -19   2         31.59         44.62        10.16 o                         
   2 -19   2          6.02          6.90         9.22 o                         
  -5 -18   2          8.60          6.12         9.09 o                         
  -4 -18   2          2.93          6.38         7.82 o                         
  -3 -18   2          2.02         -2.06         7.72 o                         
  -2 -18   2         59.03         69.60        10.07 o                         
  -1 -18   2         18.50         18.84         6.29 o                         
   0 -18   2         19.86         20.30        10.08 o                         
   1 -18   2        146.18        122.90        14.60 o                         
   2 -18   2          0.51         -6.29         6.33 o                         
   3 -18   2          5.59          4.81         7.24 o                         
   4 -18   2          2.16         17.66        10.12 o                         
  -5 -17   2         12.66          8.24         8.55 o                         
  -4 -17   2        153.02        156.92        10.59 o                         
  -3 -17   2         12.07         13.44         5.36 o                         
  -2 -17   2         28.17         31.21         5.60 o                         
  -1 -17   2          9.27         16.91         4.80 o                         
   0 -17   2         34.03         34.70         5.53 o                         
   1 -17   2         10.73         25.80         6.36 o                         
   2 -17   2         62.49         60.74         6.29 o                         
   3 -17   2         41.87         40.59         6.82 o                         
   4 -17   2         16.48         27.91         7.47 o                         
  -6 -16   2         17.05         10.27         6.73 o                         
  -5 -16   2         54.38         65.41         8.15 o                         
  -4 -16   2          9.00          6.20         4.15 o                         
  -3 -16   2        147.02        157.50         6.67 o                         
  -2 -16   2          7.65          7.63         4.26 o                         
  -1 -16   2         84.76         79.33         4.86 o                         
   0 -16   2         59.99         64.05         4.87 o                         
   1 -16   2         32.55         23.28         4.22 o                         
   2 -16   2        128.14        126.34         7.40 o                         
   3 -16   2          1.02          4.08         4.78 o                         
   4 -16   2         67.24         83.67         6.94 o                         
   5 -16   2         35.22         42.44        12.61 o                         
  -8 -15   2         72.12         70.93        12.97 o                         
  -7 -15   2          3.29          8.87         7.68 o                         
  -6 -15   2         21.18         27.82         5.96 o                         
  -5 -15   2         16.15         21.74         6.13 o                         
  -4 -15   2         15.63         16.19         3.98 o                         
  -3 -15   2         71.75         75.78         4.82 o                         
  -2 -15   2         83.65         86.68         4.83 o                         
  -1 -15   2         22.93         18.86         3.38 o                         
   0 -15   2        229.53        245.78         7.53 o                         
   1 -15   2         35.21         26.37         3.77 o                         
   2 -15   2        199.09        198.66         6.86 o                         
   3 -15   2         20.50         24.10         5.49 o                         
   4 -15   2          3.13          5.67         5.01 o                         
   5 -15   2        112.13        110.86         7.61 o                         
   6 -15   2         68.77         84.67        12.27 o                         
  -8 -14   2          4.79          5.58         8.14 o                         
  -7 -14   2        105.37        105.10         7.82 o                         
  -6 -14   2          7.08         12.10         4.99 o                         
  -5 -14   2         12.01          9.36         7.72 o                         
  -4 -14   2          5.45          0.82         4.29 o                         
  -3 -14   2        282.42        274.75         7.35 o                         
  -2 -14   2         24.73         30.14         2.99 o                         
  -1 -14   2        115.75        125.56         4.42 o                         
   0 -14   2        163.51        167.00         5.11 o                         
   1 -14   2        154.17        152.02         5.28 o                         
   2 -14   2        159.52        152.81         4.96 o                         
   3 -14   2         66.94         74.23         4.61 o                         
   4 -14   2         69.05         80.00         5.33 o                         
   5 -14   2         55.22         53.02         5.05 o                         
   6 -14   2         40.78         51.29        11.02 o                         
   7 -14   2         60.59         68.33        12.65 o                         
  -8 -13   2         12.01         19.61         5.81 o                         
  -7 -13   2         73.49         83.42         7.00 o                         
  -6 -13   2         30.58         36.16         5.26 o                         
  -5 -13   2          2.71          2.34         4.85 o                         
  -4 -13   2         34.69         28.31         4.30 o                         
  -3 -13   2         48.93         44.48         3.70 o                         
  -2 -13   2        110.82        119.07         4.69 o                         
  -1 -13   2         46.18         51.38         3.02 o                         
   0 -13   2         12.30         13.97         3.16 o                         
   1 -13   2         90.85         74.35         7.30 o                         
   2 -13   2         36.05         34.85         2.81 o                         
   3 -13   2        302.04        301.39         6.85 o                         
   4 -13   2         41.67         38.41         4.15 o                         
   5 -13   2        226.09        208.88         7.86 o                         
   6 -13   2         51.47         66.10         6.35 o                         
   7 -13   2        168.77        170.19         9.08 o                         
   8 -13   2         28.88         18.22         8.41 o                         
  -9 -12   2         30.80         51.07        12.21 o                         
  -8 -12   2         20.66         14.79         5.68 o                         
  -7 -12   2        122.55        110.40         7.20 o                         
  -6 -12   2          2.80          3.56         4.16 o                         
  -5 -12   2          5.25          8.46         4.70 o                         
  -4 -12   2         22.27         18.86         3.14 o                         
  -3 -12   2         10.44         11.61         2.93 o                         
  -2 -12   2        198.75        203.14         5.69 o                         
  -1 -12   2        126.55        121.78         3.74 o                         
   0 -12   2        152.96        159.23         4.25 o                         
   1 -12   2         12.15          8.47         2.03 o                         
   2 -12   2        152.37        132.17         4.29 o                         
   3 -12   2         41.48         43.99         3.23 o                         
   4 -12   2         10.18          9.97         2.97 o                         
   5 -12   2        284.08        257.73         7.36 o                         
   6 -12   2        178.19        179.23         8.50 o                         
   7 -12   2          9.86         11.86         6.67 o                         
   8 -12   2         87.23         92.44         8.93 o                         
   9 -12   2         13.19         13.31         9.91 o                         
  -9 -11   2          9.85          9.77         6.49 o                         
  -8 -11   2         79.36         75.38         8.58 o                         
  -7 -11   2         75.24         79.68         6.39 o                         
  -6 -11   2        118.55        126.97         7.44 o                         
  -5 -11   2         12.45         13.57         3.46 o                         
  -4 -11   2         40.28         45.08         3.09 o                         
  -3 -11   2         43.82         42.71         2.84 o                         
  -2 -11   2        296.31        303.69         7.12 o                         
  -1 -11   2         24.30         26.28         2.06 o                         
   0 -11   2        934.92        907.69        15.04 o                         
   1 -11   2         73.78         72.44         4.36 o                         
   2 -11   2        216.83        216.13         5.06 o                         
   3 -11   2        165.86        183.12         4.73 o                         
   4 -11   2         97.97         89.98         3.60 o                         
   5 -11   2         52.02         53.35         3.74 o                         
   6 -11   2         65.74         61.31         4.79 o                         
   7 -11   2         17.95         18.97         5.09 o                         
   8 -11   2         41.20         42.02         6.09 o                         
   9 -11   2         25.48         32.82        10.02 o                         
  -9 -10   2         68.01         56.98        11.84 o                         
  -8 -10   2         14.82         13.14         5.05 o                         
  -7 -10   2         26.06         26.61         3.98 o                         
  -6 -10   2        121.47        124.95         5.60 o                         
  -5 -10   2        468.01        489.16        13.75 o                         
  -4 -10   2         34.84         35.76         2.52 o                         
  -3 -10   2        145.62        158.41         4.58 o                         
  -2 -10   2         91.73         97.99         3.48 o                         
  -1 -10   2         56.43         55.14         2.38 o                         
   0 -10   2          6.23         10.08         1.57 o                         
   1 -10   2        112.01        118.26         3.11 o                         
   2 -10   2         72.03         72.58         2.72 o                         
   3 -10   2        140.43        151.62         4.09 o                         
   4 -10   2        203.35        193.87         4.99 o                         
   5 -10   2        193.85        199.90         5.59 o                         
   6 -10   2         54.42         47.40         3.81 o                         
   7 -10   2         40.09         48.75         5.39 o                         
   8 -10   2         97.95        100.23         6.98 o                         
   9 -10   2         18.44         26.23         6.88 o                         
 -10  -9   2         64.15        106.12        12.14 o                         
  -9  -9   2          9.53          1.08         4.34 o                         
  -8  -9   2        183.25        176.49         8.61 o                         
  -7  -9   2        138.02        141.70         7.12 o                         
  -6  -9   2         28.35         32.58         3.62 o                         
  -5  -9   2        371.76        364.51        13.69 o                         
  -4  -9   2         37.66         36.16         2.55 o                         
  -3  -9   2        386.01        400.34         7.63 o                         
  -2  -9   2         89.77         83.10         3.10 o                         
  -1  -9   2        245.35        269.28         5.40 o                         
   0  -9   2        576.01        592.31        10.05 o                         
   1  -9   2         20.53         19.21         1.46 o                         
   2  -9   2        168.14        154.47         3.77 o                         
   3  -9   2        321.13        339.59         6.76 o                         
   4  -9   2         44.79         53.69         2.68 o                         
   5  -9   2        453.37        442.01         8.92 o                         
   6  -9   2        119.52        117.95         4.79 o                         
   7  -9   2        328.96        335.25        11.36 o                         
   8  -9   2         30.95         27.37         5.05 o                         
   9  -9   2         44.23         43.43         5.86 o                         
 -10  -8   2         84.25         91.13         8.46 o                         
  -9  -8   2        105.18        119.05         7.20 o                         
  -8  -8   2        316.27        308.72         9.86 o                         
  -7  -8   2         76.61         72.91         4.82 o                         
  -6  -8   2        688.74        711.19        16.10 o                         
  -5  -8   2        315.62        325.52         7.72 o                         
  -4  -8   2         61.87         65.48         3.02 o                         
  -3  -8   2        832.00        856.26        14.17 o                         
  -2  -8   2        395.48        411.36         7.41 o                         
  -1  -8   2        164.14        163.82         5.00 o                         
   0  -8   2       1804.49       1828.87        28.13 o                         
   1  -8   2        276.62        279.86         6.02 o                         
   2  -8   2        223.55        210.70         4.50 o                         
   3  -8   2        290.00        289.11         7.85 o                         
   4  -8   2        576.06        602.19        11.70 o                         
   5  -8   2        178.63        174.42         5.59 o                         
   6  -8   2         13.47         15.89         3.14 o                         
   7  -8   2        179.68        160.67        10.75 o                         
   8  -8   2        106.63        111.77         7.95 o                         
   9  -8   2         28.90         28.65         8.90 o                         
 -11  -7   2         59.21         67.34        10.90 o                         
 -10  -7   2         82.28         81.76         7.07 o                         
  -9  -7   2         23.59         24.62         4.60 o                         
  -8  -7   2         89.29        108.23         5.98 o                         
  -7  -7   2         22.35         19.44         3.47 o                         
  -6  -7   2        906.46        865.56        18.82 o                         
  -5  -7   2        179.01        158.79         4.44 o                         
  -4  -7   2       1483.55       1446.60        25.40 o                         
  -3  -7   2         42.83         49.51         2.15 o                         
  -2  -7   2        952.06        945.69        15.16 o                         
  -1  -7   2         23.40         25.76         1.65 o                         
   0  -7   2        985.34        905.47        15.77 o                         
   1  -7   2        153.21        134.04         3.63 o                         
   2  -7   2        379.58        415.84         8.12 o                         
   3  -7   2         72.50         61.07         2.58 o                         
   4  -7   2        173.43        161.23         4.58 o                         
   5  -7   2        309.97        306.22         7.09 o                         
   6  -7   2        220.88        216.52         6.82 o                         
   7  -7   2         80.69         87.40         6.58 o                         
   8  -7   2         12.74         25.88         6.10 o                         
   9  -7   2          4.79          6.21         4.54 o                         
 -11  -6   2          4.00         11.33         7.16 o                         
 -10  -6   2         51.11         54.62         6.25 o                         
  -9  -6   2        143.82        158.23        10.49 o                         
  -8  -6   2        215.00        202.14         7.70 o                         
  -7  -6   2        315.77        339.71         9.55 o                         
  -6  -6   2         90.71         87.24         3.97 o                         
  -5  -6   2        209.40        207.01         5.03 o                         
  -4  -6   2         13.28         11.67         1.86 o                         
  -3  -6   2        340.80        379.57         7.07 o                         
  -2  -6   2        717.10        773.29        13.68 o                         
  -1  -6   2        485.38        463.35        11.14 o                         
   0  -6   2       3609.46       3717.31        89.57 o                         
   1  -6   2        199.11        186.82         4.55 o                         
   2  -6   2        635.05        691.30        12.23 o                         
   3  -6   2         15.66         18.87         1.71 o                         
   4  -6   2        117.31        116.65         3.76 o                         
   5  -6   2        261.87        281.42         8.42 o                         
   6  -6   2        530.72        549.91        11.43 o                         
   7  -6   2         61.50         66.73         4.74 o                         
   8  -6   2        231.75        223.51        10.52 o                         
   9  -6   2        123.78        113.72         6.94 o                         
 -11  -5   2         45.27         38.59         9.70 o                         
 -10  -5   2         15.12         19.95         5.39 o                         
  -9  -5   2         30.68         39.72         5.13 o                         
  -8  -5   2        181.61        176.52         6.97 o                         
  -7  -5   2        636.16        618.91        14.64 o                         
  -6  -5   2        119.53        115.44         3.96 o                         
  -5  -5   2         20.71         16.76         2.02 o                         
  -4  -5   2       5741.88       5926.36       109.90 o                         
  -3  -5   2       1108.90       1199.81        20.84 o                         
  -2  -5   2        112.54        115.62         3.05 o                         
  -1  -5   2       1414.21       1393.14        25.97 o                         
   0  -5   2        271.52        268.67         5.40 o                         
   1  -5   2         51.27         50.55         1.98 o                         
   2  -5   2        161.15        163.35         3.50 o                         
   3  -5   2       2035.72       2125.01        32.27 o                         
   4  -5   2         20.47         23.20         1.75 o                         
   5  -5   2        219.17        233.07         5.40 o                         
   6  -5   2        274.41        303.37         6.69 o                         
   7  -5   2        615.00        562.70        16.06 o                         
   8  -5   2         70.60         70.34         5.25 o                         
   9  -5   2        114.45        109.18         7.33 o                         
  10  -5   2        129.63         82.31        14.46 o                         
 -11  -4   2         18.19         12.42         6.66 o                         
 -10  -4   2         35.04         27.98         5.34 o                         
  -9  -4   2         89.86         85.79         7.27 o                         
  -8  -4   2         13.27         15.70         4.15 o                         
  -7  -4   2         99.16        100.49         4.95 o                         
  -6  -4   2        334.41        335.82         7.88 o                         
  -5  -4   2          6.97          5.18         1.86 o                         
  -4  -4   2        177.48        186.20         5.32 o                         
  -3  -4   2        942.85       1000.63        17.63 o                         
  -2  -4   2       3456.56       3524.74        52.45 o                         
  -1  -4   2        739.85        711.76        12.47 o                         
   0  -4   2       1254.34       1333.63        22.06 o                         
   1  -4   2       3158.95       3069.43        98.14 o                         
   2  -4   2        658.07        702.24        11.12 o                         
   3  -4   2        120.91        114.15         2.90 o                         
   4  -4   2        288.83        289.83         7.24 o                         
   5  -4   2        227.20        235.04         5.28 o                         
   6  -4   2          4.96          4.83         2.19 o                         
   7  -4   2        103.88        101.11         5.27 o                         
   8  -4   2         18.42         11.59         3.22 o                         
   9  -4   2         67.83         51.82         5.14 o                         
  10  -4   2        184.97        186.18        12.65 o                         
 -11  -3   2          9.64         13.19         6.61 o                         
 -10  -3   2         19.09         20.89         6.18 o                         
  -9  -3   2          6.46          6.31         6.46 o                         
  -8  -3   2        105.36         90.34         7.26 o                         
  -7  -3   2        141.11        154.14         6.96 o                         
  -6  -3   2        216.66        227.82         9.73 o                         
  -5  -3   2        340.12        337.94         7.41 o                         
  -4  -3   2        632.01        633.40        12.06 o                         
  -3  -3   2        209.56        198.14         4.70 o                         
  -2  -3   2       1711.14       1684.76        27.05 o                         
  -1  -3   2        602.43        578.50         9.82 o                         
   0  -3   2        685.33        689.21        13.30 o                         
   1  -3   2       4048.25       3801.44        77.68 o                         
   2  -3   2       1832.64       1979.22        30.36 o                         
   3  -3   2       2230.62       2449.29        37.44 o                         
   4  -3   2         18.52         22.95         1.64 o                         
   5  -3   2        131.14        131.57         4.52 o                         
   6  -3   2        104.16         97.41         4.48 o                         
   7  -3   2         15.58         19.10         2.83 o                         
   8  -3   2         19.14         19.92         3.08 o                         
   9  -3   2         65.44         81.35         7.89 o                         
  10  -3   2        133.59        124.69        10.66 o                         
 -11  -2   2        200.32        200.96        15.84 o                         
 -10  -2   2         56.84         55.90         7.40 o                         
  -9  -2   2         88.51         92.31         7.88 o                         
  -8  -2   2         14.99         17.37         5.59 o                         
  -7  -2   2        825.35        784.13        20.43 o                         
  -6  -2   2        314.68        298.56         8.26 o                         
  -5  -2   2          1.57          1.66         1.99 o                         
  -4  -2   2        354.58        412.18         9.22 o                         
  -3  -2   2        231.37        222.99         4.88 o                         
  -2  -2   2        953.12       1004.57        17.49 o                         
  -1  -2   2      13228.86      13146.33       210.01 o                         
   0  -2   2       8361.93       8269.19       149.99 o                         
   1  -2   2       3061.00       3157.15        46.87 o                         
   2  -2   2        526.07        543.58         8.78 o                         
   3  -2   2       2982.34       3105.51        62.54 o                         
   4  -2   2       1073.22       1174.51        20.70 o                         
   5  -2   2        307.67        272.62         9.11 o                         
   6  -2   2         43.43         46.95         2.52 o                         
   7  -2   2         38.13         38.33         3.33 o                         
   8  -2   2        146.31        156.14         5.97 o                         
   9  -2   2         13.13          9.14         3.81 o                         
  10  -2   2         68.40         58.86         8.91 o                         
 -11  -1   2        557.11        563.36        21.80 o                         
 -10  -1   2         61.58         59.56         8.14 o                         
  -9  -1   2        110.01         90.49         6.37 o                         
  -8  -1   2         89.45         92.52         5.91 o                         
  -7  -1   2        570.21        539.39        16.03 o                         
  -6  -1   2        417.52        383.54         9.75 o                         
  -5  -1   2        428.33        377.89         9.23 o                         
  -4  -1   2        962.01        888.06        45.62 o                         
  -3  -1   2         96.38         86.64         3.16 o                         
  -2  -1   2       1166.17       1186.32        22.24 o                         
  -1  -1   2       1877.37       2029.49        32.73 o                         
   0  -1   2         11.78         11.56         0.85 o                         
   1  -1   2        738.00        720.78        13.99 o                         
   2  -1   2        377.11        379.12         7.08 o                         
   3  -1   2       8449.29       8970.85       144.13 o                         
   4  -1   2        828.48        824.31        15.03 o                         
   5  -1   2       1263.51       1213.89        19.64 o                         
   6  -1   2        104.85        104.55         4.19 o                         
   7  -1   2        129.63        117.10         4.68 o                         
   8  -1   2         68.17         56.13         4.61 o                         
   9  -1   2         12.82         10.26         3.74 o                         
  10  -1   2        121.33        137.43        12.77 o                         
 -11   0   2        169.78        167.12        22.99 o                         
 -10   0   2        176.95        151.05        10.49 o                         
  -9   0   2        190.29        187.74         8.62 o                         
  -8   0   2        167.40        159.08         6.70 o                         
  -7   0   2       1671.96       1618.47        28.98 o                         
  -6   0   2        183.65        185.58         4.87 o                         
  -5   0   2        129.82        115.23         3.50 o                         
  -4   0   2        151.33        149.53         6.46 o                         
  -3   0   2        177.37        194.62         4.95 o                         
  -2   0   2       2877.04       2809.77        51.48 o                         
  -1   0   2       2086.79       2188.54        40.30 o                         
   0   0   2       4331.36       4331.95        78.32 o                         
   1   0   2        292.30        348.54        10.02 o                         
   2   0   2         35.26         31.12         2.63 o                         
   3   0   2       1290.49       1344.02        22.77 o                         
   4   0   2         24.88         31.32         2.10 o                         
   5   0   2        227.60        219.73         5.54 o                         
   6   0   2        282.00        265.97         9.38 o                         
   7   0   2        437.75        401.87        12.99 o                         
   8   0   2         55.01         73.40         4.05 o                         
   9   0   2         18.12         13.37         3.72 o                         
  10   0   2         89.06         92.13         9.49 o                         
 -11   1   2        555.43        526.04        21.54 o                         
 -10   1   2         63.91         61.31         6.23 o                         
  -9   1   2        107.11        100.48         6.71 o                         
  -8   1   2         88.26         73.51         4.82 o                         
  -7   1   2        565.55        530.96        19.81 o                         
  -6   1   2        417.72        388.08        12.32 o                         
  -5   1   2        423.66        369.18         7.31 o                         
  -4   1   2        948.29        854.65        16.24 o                         
  -3   1   2         93.04         93.55         2.76 o                         
  -2   1   2       1141.58       1165.70        19.83 o                         
  -1   1   2       1846.19       1964.67        32.72 o                         
   0   1   2         13.81         15.51         0.80 o                         
   1   1   2        734.77        760.45        16.03 o                         
   2   1   2        379.29        387.04         9.09 o                         
   3   1   2       8457.57       8868.05       143.75 o                         
   4   1   2        825.43        836.37        14.68 o                         
   5   1   2       1263.02       1229.78        23.79 o                         
   6   1   2        101.96         99.29         3.51 o                         
   7   1   2        129.56        119.92         5.54 o                         
   8   1   2         68.32         60.01         3.71 o                         
   9   1   2         12.39          7.67         3.83 o                         
  10   1   2        121.55        152.60        11.14 o                         
 -11   2   2        202.92        193.37        16.24 o                         
 -10   2   2         53.96         49.23         5.98 o                         
  -9   2   2         91.92         96.49         6.59 o                         
  -8   2   2         14.26         13.30         3.83 o                         
  -7   2   2        832.11        790.22        15.66 o                         
  -6   2   2        313.33        303.21         6.65 o                         
  -5   2   2          3.25          2.04         1.68 o                         
  -4   2   2        353.97        398.03         7.46 o                         
  -3   2   2        222.96        213.29         4.79 o                         
  -2   2   2        970.61       1042.56        15.94 o                         
  -1   2   2      13288.92      13067.92       221.53 o                         
   0   2   2       8359.49       8446.50       212.17 o                         
   1   2   2       3072.06       3156.24        50.46 o                         
   2   2   2        511.51        539.93         9.55 o                         
   3   2   2       2976.35       3134.60        50.68 o                         
   4   2   2       1081.71       1187.74        20.36 o                         
   5   2   2        302.87        280.72         6.08 o                         
   6   2   2         41.89         40.10         3.34 o                         
   7   2   2         36.43         35.72         3.21 o                         
   8   2   2        149.26        156.58         6.21 o                         
   9   2   2         14.39         14.40         4.22 o                         
  10   2   2         67.03         52.51        11.32 o                         
 -11   3   2          9.50         10.76         8.95 o                         
 -10   3   2         20.18         31.61         5.52 o                         
  -9   3   2          6.40          9.57         4.33 o                         
  -8   3   2        106.41         89.71         5.08 o                         
  -7   3   2        133.17        142.22         5.11 o                         
  -6   3   2        225.36        221.06         5.53 o                         
  -5   3   2        329.91        351.43         7.02 o                         
  -4   3   2        632.55        646.16        11.02 o                         
  -3   3   2        205.55        192.93         4.48 o                         
  -2   3   2       1729.08       1753.96        26.18 o                         
  -1   3   2        574.69        538.14        13.15 o                         
   0   3   2        680.37        686.76        24.20 o                         
   1   3   2       4034.48       3929.14        57.31 o                         
   2   3   2       1879.27       2040.98        30.39 o                         
   3   3   2       2225.71       2495.41        37.47 o                         
   4   3   2         18.67         21.45         1.63 o                         
   5   3   2        134.78        133.25         3.88 o                         
   6   3   2        102.92         93.97         3.54 o                         
   7   3   2         16.38         12.45         2.79 o                         
   8   3   2         19.01         12.65         3.18 o                         
   9   3   2         66.51         66.90         5.94 o                         
  10   3   2        135.99        151.68        15.01 o                         
 -11   4   2         19.45         19.90         8.44 o                         
 -10   4   2         33.26         35.52         5.77 o                         
  -9   4   2         92.79         79.72         6.35 o                         
  -8   4   2         13.31         13.12         3.87 o                         
  -7   4   2        102.59         92.35         7.65 o                         
  -6   4   2        325.36        316.70         7.07 o                         
  -5   4   2          9.36          7.93         1.78 o                         
  -4   4   2        174.87        187.00         4.39 o                         
  -3   4   2        957.02       1012.60        17.61 o                         
  -2   4   2       3421.63       3491.00        52.44 o                         
  -1   4   2        736.40        725.57        13.86 o                         
   0   4   2       1251.42       1309.76        28.40 o                         
   1   4   2       3161.74       3111.87        46.46 o                         
   2   4   2        634.07        669.36        12.01 o                         
   3   4   2        121.43        111.80         3.43 o                         
   4   4   2        282.94        273.49         6.05 o                         
   5   4   2        224.60        228.86         8.28 o                         
   6   4   2          6.09          5.98         2.27 o                         
   7   4   2        106.91         94.68         4.29 o                         
   8   4   2         19.84         15.58         3.77 o                         
   9   4   2         68.58         61.68         9.73 o                         
  10   4   2        184.79        180.16        16.83 o                         
 -11   5   2         45.41         33.72        10.07 o                         
 -10   5   2         13.66          9.27         5.15 o                         
  -9   5   2         29.53         43.31         5.28 o                         
  -8   5   2        178.68        152.49         9.53 o                         
  -7   5   2        628.60        607.77        23.01 o                         
  -6   5   2        125.95        127.90         4.37 o                         
  -5   5   2         22.57         15.60         1.95 o                         
  -4   5   2       5744.52       6051.08        89.74 o                         
  -3   5   2       1099.47       1198.14        20.82 o                         
  -2   5   2        122.27        124.44         2.95 o                         
  -1   5   2       1406.95       1378.00        22.90 o                         
   0   5   2        276.14        260.88         9.32 o                         
   1   5   2         51.22         49.59         1.72 o                         
   2   5   2        169.83        163.86         3.74 o                         
   3   5   2       2044.06       2088.39        35.18 o                         
   4   5   2         22.55         26.72         1.98 o                         
   5   5   2        225.64        236.81         5.59 o                         
   6   5   2        282.73        293.49         7.85 o                         
   7   5   2        614.02        546.58        15.30 o                         
   8   5   2         70.58         64.93         6.37 o                         
   9   5   2        112.94        110.79        15.48 o                         
  10   5   2        128.43        114.02        15.64 o                         
 -11   6   2          4.23          6.47         9.63 o                         
 -10   6   2         52.15         50.78         6.46 o                         
  -9   6   2        144.76        142.43         8.92 o                         
  -8   6   2        216.21        197.08        10.65 o                         
  -7   6   2        317.19        335.28        14.82 o                         
  -6   6   2         96.78        100.18         4.07 o                         
  -5   6   2        208.28        196.76         5.44 o                         
  -4   6   2         13.20         15.10         2.05 o                         
  -3   6   2        339.79        381.93        10.48 o                         
  -2   6   2        723.44        767.57        13.72 o                         
  -1   6   2        484.95        461.03         8.33 o                         
   0   6   2       3608.50       3816.66        69.18 o                         
   1   6   2        219.28        197.05         7.70 o                         
   2   6   2        630.95        666.29        11.17 o                         
   3   6   2         17.52         20.40         1.70 o                         
   4   6   2        118.00        114.76         3.38 o                         
   5   6   2        268.08        282.14         6.18 o                         
   6   6   2        526.38        545.00        12.49 o                         
   7   6   2         62.48         53.40         4.37 o                         
   8   6   2        229.08        217.87        12.81 o                         
   9   6   2        123.62        107.79         9.37 o                         
  10   6   2        156.31        141.97        15.72 o                         
 -10   7   2         81.81         71.88         8.32 o                         
  -9   7   2         25.21         27.20         9.73 o                         
  -8   7   2         89.04         75.64        10.42 o                         
  -7   7   2         23.38         16.07         4.57 o                         
  -6   7   2        894.04        863.97        18.57 o                         
  -5   7   2        176.40        167.19         4.91 o                         
  -4   7   2       1484.68       1455.60        25.36 o                         
  -3   7   2         43.62         43.92         2.52 o                         
  -2   7   2        942.18        950.72        16.56 o                         
  -1   7   2         25.88         30.60         1.33 o                         
   0   7   2        984.22        901.54        14.42 o                         
   1   7   2        150.52        132.20         3.12 o                         
   2   7   2        377.54        421.04         8.00 o                         
   3   7   2         77.62         66.27         2.46 o                         
   4   7   2        173.71        157.37         4.13 o                         
   5   7   2        302.30        285.87         6.40 o                         
   6   7   2        219.23        212.94         6.77 o                         
   7   7   2         81.50         86.03         7.83 o                         
   8   7   2         12.80         13.57         5.63 o                         
   9   7   2          5.08          3.73         6.28 o                         
  10   7   2        113.23        139.17        15.00 o                         
 -10   8   2         83.87         84.03        13.09 o                         
  -9   8   2        107.23         94.77        12.32 o                         
  -8   8   2        317.90        290.91        19.18 o                         
  -7   8   2         76.98         75.96         5.59 o                         
  -6   8   2        683.17        703.64        17.68 o                         
  -5   8   2        320.01        333.86         7.12 o                         
  -4   8   2         63.38         62.15         2.73 o                         
  -3   8   2        839.73        837.02        15.45 o                         
  -2   8   2        389.53        402.24         8.55 o                         
  -1   8   2        164.98        160.76         5.78 o                         
   0   8   2       1803.15       1841.58        28.13 o                         
   1   8   2        278.27        271.16         6.00 o                         
   2   8   2        222.44        206.40         4.84 o                         
   3   8   2        283.97        277.46         5.82 o                         
   4   8   2        575.10        588.89        10.68 o                         
   5   8   2        181.15        174.47         5.23 o                         
   6   8   2         15.30         17.49         3.09 o                         
   7   8   2        177.79        153.73         6.94 o                         
   8   8   2        108.02        110.65         8.95 o                         
   9   8   2         27.91         21.59         6.97 o                         
  -9   9   2          9.65          6.75        17.57 o                         
  -8   9   2        184.01        191.33        11.08 o                         
  -7   9   2        138.93        140.21         9.13 o                         
  -6   9   2         30.18         31.87         4.18 o                         
  -5   9   2        369.51        368.11         8.39 o                         
  -4   9   2         38.70         36.40         2.43 o                         
  -3   9   2        381.98        393.15         7.60 o                         
  -2   9   2         92.19         86.35         3.85 o                         
  -1   9   2        246.08        266.25         5.73 o                         
   0   9   2        572.58        582.30        10.95 o                         
   1   9   2         22.57         20.83         1.85 o                         
   2   9   2        158.95        140.66         3.73 o                         
   3   9   2        325.97        334.72         6.76 o                         
   4   9   2         44.58         43.69         2.63 o                         
   5   9   2        460.79        447.89        10.71 o                         
   6   9   2        117.27        106.15         5.68 o                         
   7   9   2        330.22        300.76        13.70 o                         
   8   9   2         31.14         23.71        12.06 o                         
   9   9   2         46.07         43.97        12.29 o                         
  -9  10   2         67.37         51.81         8.24 o                         
  -8  10   2         14.72          8.43         5.69 o                         
  -7  10   2         27.40         19.88         5.66 o                         
  -6  10   2        125.20        126.26         8.02 o                         
  -5  10   2        468.19        482.14        13.69 o                         
  -4  10   2         34.25         31.15         3.06 o                         
  -3  10   2        146.35        153.38         4.16 o                         
  -2  10   2         90.81         96.20         2.87 o                         
  -1  10   2         59.04         62.17         2.45 o                         
   0  10   2          5.72          6.63         1.46 o                         
   1  10   2        109.64        118.63         3.72 o                         
   2  10   2         77.76         68.41         2.88 o                         
   3  10   2        138.78        133.83         3.99 o                         
   4  10   2        198.94        186.62         5.49 o                         
   5  10   2        186.27        191.03         9.41 o                         
   6  10   2         52.36         45.42         4.39 o                         
   7  10   2         38.99         51.65         9.65 o                         
   8  10   2         97.25        105.27        14.16 o                         
   9  10   2         17.56         26.69        12.12 o                         
  -9  11   2          9.08         -1.05        10.04 o                         
  -8  11   2         80.32         87.53         8.63 o                         
  -7  11   2         75.59         96.15         8.32 o                         
  -6  11   2        119.36        122.81         6.94 o                         
  -5  11   2         11.31          9.46         2.96 o                         
  -4  11   2         37.48         40.98         3.24 o                         
  -3  11   2         45.85         45.76         3.93 o                         
  -2  11   2        295.89        303.34         6.62 o                         
  -1  11   2         25.74         25.70         1.98 o                         
   0  11   2        935.44        902.43        14.98 o                         
   1  11   2         73.75         66.09         2.72 o                         
   2  11   2        210.94        217.94         6.39 o                         
   3  11   2        166.85        175.99         5.75 o                         
   4  11   2         98.14         92.54         4.81 o                         
   5  11   2         55.54         52.74         6.39 o                         
   6  11   2         64.11         52.42         9.26 o                         
   7  11   2         17.54         12.63         8.46 o                         
   8  11   2         41.00         38.18        11.04 o                         
  -9  12   2         32.45         43.17        12.49 o                         
  -8  12   2         20.70         28.66         7.91 o                         
  -7  12   2        122.20        116.48        11.00 o                         
  -6  12   2          2.30          5.92         5.30 o                         
  -5  12   2          5.25          1.89         3.51 o                         
  -4  12   2         22.35         17.45         3.54 o                         
  -3  12   2         10.80         15.54         2.67 o                         
  -2  12   2        201.57        200.27         6.94 o                         
  -1  12   2        125.46        117.51         4.08 o                         
   0  12   2        152.42        158.59         4.90 o                         
   1  12   2         15.23         11.36         2.22 o                         
   2  12   2        152.32        136.74         5.77 o                         
   3  12   2         42.91         34.22         4.34 o                         
   4  12   2         10.45          5.21         4.07 o                         
   5  12   2        281.66        226.65        16.07 o                         
   6  12   2        179.22        184.92        14.63 o                         
   7  12   2         10.21          6.97         8.16 o                         
   8  12   2         89.89         96.52        13.75 o                         
  -8  13   2         12.58         11.85         7.26 o                         
  -7  13   2         75.10        105.15        12.65 o                         
  -6  13   2         31.48         48.38         6.71 o                         
  -5  13   2          3.28          3.81         4.85 o                         
  -4  13   2         34.49         31.28         4.02 o                         
  -3  13   2         49.15         40.46         3.28 o                         
  -2  13   2        112.85        112.78         6.71 o                         
  -1  13   2         46.01         43.94         2.91 o                         
   0  13   2         12.61         12.07         2.29 o                         
   1  13   2         89.93         84.67         3.77 o                         
   2  13   2         36.64         38.42         4.13 o                         
   3  13   2        297.84        274.83        16.31 o                         
   4  13   2         42.53         32.52         7.39 o                         
   5  13   2        229.97        201.17        14.87 o                         
   6  13   2         48.27         47.24         9.38 o                         
   7  13   2        167.84        165.35        15.60 o                         
   8  13   2         28.85         16.24        10.29 o                         
  -7  14   2        105.49        100.29         9.35 o                         
  -6  14   2          7.55          0.84         7.58 o                         
  -5  14   2         12.61         20.28         7.65 o                         
  -4  14   2          5.71          6.22         3.11 o                         
  -3  14   2        281.83        278.25        10.37 o                         
  -2  14   2         22.74         30.14         3.37 o                         
  -1  14   2        117.30        119.06         4.90 o                         
   0  14   2        163.10        163.28         6.16 o                         
   1  14   2        153.66        147.66         5.80 o                         
   2  14   2        159.57        151.25         7.79 o                         
   3  14   2         68.48         79.32         5.91 o                         
   4  14   2         70.47         81.18         9.42 o                         
   5  14   2         52.58         35.99         8.74 o                         
   6  14   2         41.95         37.69        10.27 o                         
   7  14   2         60.58         72.25        12.69 o                         
  -7  15   2          2.80         -1.14        10.23 o                         
  -6  15   2         21.50         28.09         6.66 o                         
  -5  15   2         15.27         14.59         5.73 o                         
  -4  15   2         14.96         10.28         6.75 o                         
  -3  15   2         71.31         62.78         4.84 o                         
  -2  15   2         86.26         75.35         8.45 o                         
  -1  15   2         23.52         21.27         4.43 o                         
   0  15   2        229.09        230.89         9.34 o                         
   1  15   2         35.50         35.47         4.18 o                         
   2  15   2        197.27        205.85         9.14 o                         
   3  15   2         21.62         22.11         6.48 o                         
   4  15   2          2.98          4.34         6.68 o                         
   5  15   2        113.41        110.17        11.91 o                         
   6  15   2         70.14        101.28        12.50 o                         
   7  15   2         69.58         42.91        11.53 o                         
  -6  16   2         16.13         21.23         9.72 o                         
  -5  16   2         54.08         87.65        11.26 o                         
  -4  16   2          8.82         17.47         7.47 o                         
  -3  16   2        147.38        170.80        13.05 o                         
  -2  16   2          7.13          6.01         5.60 o                         
  -1  16   2         82.48         79.95         8.73 o                         
   0  16   2         59.89         60.63         5.00 o                         
   1  16   2         32.97         26.37         4.25 o                         
   2  16   2        131.63        119.85         7.26 o                         
   3  16   2          1.17          0.01         4.30 o                         
   4  16   2         66.41         78.76         6.88 o                         
  -5  17   2         12.06         23.51         9.32 o                         
  -4  17   2        152.37        176.85        14.45 o                         
  -3  17   2         11.41         10.97         6.75 o                         
  -2  17   2         29.09         26.84         7.55 o                         
  -1  17   2          9.19          3.29         6.40 o                         
   0  17   2         33.70         36.67         7.16 o                         
   1  17   2         10.36          1.21         6.18 o                         
   2  17   2         61.40         61.76         8.09 o                         
   3  17   2         41.99         44.51         7.99 o                         
   4  17   2         16.51         14.87         6.75 o                         
   5  17   2         12.61         29.15         7.70 o                         
  -4  18   2          2.95         10.14         8.84 o                         
  -3  18   2          2.30         -1.66         7.72 o                         
  -2  18   2         57.42         59.13         9.21 o                         
  -1  18   2         18.65         35.60         7.82 o                         
   0  18   2         20.17         16.47         6.98 o                         
   1  18   2        146.33        144.62        11.69 o                         
   2  18   2          0.62         -2.58         6.30 o                         
   3  18   2          5.95         12.61         6.52 o                         
  -3  19   2          7.13          3.46         7.52 o                         
  -2  19   2         24.56         29.46         8.59 o                         
  -1  19   2         24.14          4.44         7.12 o                         
   0  19   2         46.97         38.48         8.29 o                         
  -3 -19   3          8.10         21.92         9.80 o                         
  -2 -19   3          7.33         10.10         9.26 o                         
  -1 -19   3          9.06         14.27         8.73 o                         
  -4 -18   3          8.64          6.95         8.63 o                         
  -3 -18   3         45.51         55.22        10.35 o                         
  -2 -18   3         22.99         26.67         8.98 o                         
  -1 -18   3          7.06         10.40         8.57 o                         
   0 -18   3          7.92          6.11         6.66 o                         
   1 -18   3          6.24          2.26         6.53 o                         
   2 -18   3         18.40         32.08        12.56 o                         
   3 -18   3          7.98         15.03        10.27 o                         
  -5 -17   3          0.62          4.06         9.18 o                         
  -4 -17   3         28.81         28.56         9.37 o                         
  -3 -17   3          2.08          2.75         5.16 o                         
  -2 -17   3         37.77         39.03         5.73 o                         
  -1 -17   3         24.58         18.66         5.36 o                         
   0 -17   3         94.81         80.39         7.76 o                         
   1 -17   3         33.03         32.34         5.91 o                         
   2 -17   3         27.83         19.43         5.34 o                         
   3 -17   3         46.14         49.20         6.33 o                         
  -5 -16   3          5.43          5.56         6.37 o                         
  -4 -16   3          6.56          6.53         5.28 o                         
  -3 -16   3        127.96        127.55         7.58 o                         
  -2 -16   3         38.23         32.13         5.45 o                         
  -1 -16   3         41.95         35.53         6.55 o                         
   0 -16   3        120.45         92.31         7.88 o                         
   1 -16   3        148.17        128.56         7.51 o                         
   2 -16   3          3.01          9.03         4.89 o                         
   3 -16   3          8.38         26.04         5.57 o                         
   4 -16   3         23.81         22.41         7.03 o                         
   5 -16   3          2.62          0.73         7.94 o                         
  -7 -15   3         12.72         20.85        10.06 o                         
  -6 -15   3          5.99          3.53         5.99 o                         
  -5 -15   3         27.84         42.31         7.57 o                         
  -4 -15   3        108.58        133.71         6.26 o                         
  -3 -15   3         39.72         42.13         4.22 o                         
  -2 -15   3        139.65        136.67         7.27 o                         
  -1 -15   3         12.94         13.08         3.07 o                         
   0 -15   3          5.63         12.25         3.17 o                         
   1 -15   3        118.03        120.33         8.29 o                         
   2 -15   3         68.50         72.66         6.06 o                         
   3 -15   3         96.61        113.36         7.11 o                         
   4 -15   3         80.51         88.48         5.85 o                         
   5 -15   3         13.71          8.82         5.35 o                         
   6 -15   3         76.82         70.97         9.29 o                         
  -8 -14   3         22.74         26.86        10.72 o                         
  -7 -14   3         41.68         36.82         6.22 o                         
  -6 -14   3         62.62         77.40        17.30 o                         
  -5 -14   3         35.04         38.92         5.26 o                         
  -4 -14   3        101.63         95.51         6.20 o                         
  -3 -14   3        128.16        138.08         7.70 o                         
  -2 -14   3         41.77         46.68         4.01 o                         
  -1 -14   3         94.47        104.44         4.72 o                         
   0 -14   3         63.40         49.10         3.98 o                         
   1 -14   3         51.94         61.52         3.80 o                         
   2 -14   3        210.96        202.90         7.07 o                         
   3 -14   3         68.52         62.35         4.05 o                         
   4 -14   3          6.20         10.27         4.59 o                         
   5 -14   3        219.11        220.60         9.68 o                         
   6 -14   3         59.37         64.31         6.80 o                         
   7 -14   3         21.51         11.92         8.82 o                         
  -9 -13   3         65.99         95.17        14.25 o                         
  -8 -13   3         45.48         47.54         8.51 o                         
  -7 -13   3        207.45        223.07        11.79 o                         
  -6 -13   3         46.13         49.23         7.14 o                         
  -5 -13   3         86.84         87.64         5.89 o                         
  -4 -13   3        129.63        119.56         8.41 o                         
  -3 -13   3         79.46         73.31         4.75 o                         
  -2 -13   3         41.76         37.95         2.86 o                         
  -1 -13   3         40.93         41.64         2.78 o                         
   0 -13   3        512.42        505.35        11.27 o                         
   1 -13   3        126.32        122.92         4.05 o                         
   2 -13   3         72.16         71.46         3.28 o                         
   3 -13   3        156.66        167.48         5.33 o                         
   4 -13   3          9.75         10.84         3.76 o                         
   5 -13   3         73.77         78.74         6.39 o                         
   6 -13   3          2.45          6.56         5.05 o                         
   7 -13   3         78.39         93.45         9.27 o                         
   8 -13   3         18.98         20.51        10.74 o                         
  -9 -12   3         24.59         43.57         9.22 o                         
  -8 -12   3         35.33         43.02         6.15 o                         
  -7 -12   3          8.98         17.11         4.82 o                         
  -6 -12   3         55.79         68.18        11.26 o                         
  -5 -12   3        207.82        190.64         9.66 o                         
  -4 -12   3         66.47         65.77         8.25 o                         
  -3 -12   3        214.83        205.75        10.60 o                         
  -2 -12   3        259.47        256.80         6.34 o                         
  -1 -12   3         66.08         65.10         3.73 o                         
   0 -12   3          3.11          2.55         1.87 o                         
   1 -12   3        112.55        114.39         3.79 o                         
   2 -12   3         28.70         29.16         2.36 o                         
   3 -12   3        118.46        114.10         4.40 o                         
   4 -12   3         79.09         67.98         3.97 o                         
   5 -12   3         94.95        103.35         6.52 o                         
   6 -12   3        122.99        135.99         7.83 o                         
   7 -12   3         86.18         87.79         7.23 o                         
   8 -12   3         10.95         14.84         7.33 o                         
  -9 -11   3         39.20         50.67         6.89 o                         
  -8 -11   3          3.05          3.56         5.06 o                         
  -7 -11   3        111.34        126.33         9.05 o                         
  -6 -11   3         75.05         75.84         7.43 o                         
  -5 -11   3        123.72        114.77         7.58 o                         
  -4 -11   3        458.20        453.18        11.04 o                         
  -3 -11   3         73.05         75.89         3.96 o                         
  -2 -11   3        173.91        168.33         4.89 o                         
  -1 -11   3        258.33        246.27         5.41 o                         
   0 -11   3         84.38         74.93         3.15 o                         
   1 -11   3         36.06         40.81         2.18 o                         
   2 -11   3         73.23         71.34         2.46 o                         
   3 -11   3        475.52        485.31        10.31 o                         
   4 -11   3        102.66        116.83         4.58 o                         
   5 -11   3        203.33        202.13         6.63 o                         
   6 -11   3         41.28         46.44         5.56 o                         
   7 -11   3        250.11        262.86        10.63 o                         
   8 -11   3          0.08         -3.62         6.68 o                         
  -9 -10   3         35.27         32.74         5.90 o                         
  -8 -10   3         32.17         29.07         6.11 o                         
  -7 -10   3          4.82          9.25         4.34 o                         
  -6 -10   3         11.64         11.76         3.25 o                         
  -5 -10   3        108.34        120.11         7.03 o                         
  -4 -10   3        170.74        185.54         5.84 o                         
  -3 -10   3        204.67        217.35         4.98 o                         
  -2 -10   3        192.94        192.43         5.14 o                         
  -1 -10   3        320.99        312.10         6.13 o                         
   0 -10   3        469.91        473.53         9.22 o                         
   1 -10   3        230.46        234.16         4.51 o                         
   2 -10   3        233.11        226.41         5.05 o                         
   3 -10   3        131.34        128.83         4.30 o                         
   4 -10   3         72.04         68.35         4.66 o                         
   5 -10   3        210.84        212.76         5.59 o                         
   6 -10   3        172.53        167.87         6.59 o                         
   7 -10   3         85.48         91.89         6.57 o                         
   8 -10   3        110.10        100.71         7.25 o                         
 -10  -9   3         39.90         57.41         8.37 o                         
  -9  -9   3         17.17         16.23         5.34 o                         
  -8  -9   3          4.40          2.21         4.64 o                         
  -7  -9   3         20.05         21.48         3.66 o                         
  -6  -9   3         35.58         34.95         3.60 o                         
  -5  -9   3         82.82         93.95         6.90 o                         
  -4  -9   3        372.95        338.93         7.04 o                         
  -3  -9   3         85.82         78.38         2.81 o                         
  -2  -9   3        240.42        232.12         6.25 o                         
  -1  -9   3        126.45        120.50         3.16 o                         
   0  -9   3         36.53         37.31         1.84 o                         
   1  -9   3        112.25        109.84         2.61 o                         
   2  -9   3         31.19         32.16         1.88 o                         
   3  -9   3        201.67        193.78         5.02 o                         
   4  -9   3         33.25         32.38         3.07 o                         
   5  -9   3        601.76        602.02        20.99 o                         
   6  -9   3         78.88         76.33         5.21 o                         
   7  -9   3         28.15         28.78        11.23 o                         
   8  -9   3         22.50         19.11         6.04 o                         
 -10  -8   3         12.00         16.88         6.99 o                         
  -9  -8   3          2.73          1.83         4.45 o                         
  -8  -8   3          8.20          7.68         3.90 o                         
  -7  -8   3         44.19         37.26         4.12 o                         
  -6  -8   3         25.52         33.83         3.44 o                         
  -5  -8   3         43.50         48.99         3.45 o                         
  -4  -8   3        331.07        317.28         6.62 o                         
  -3  -8   3         51.70         64.04         2.45 o                         
  -2  -8   3        220.82        227.98         5.34 o                         
  -1  -8   3       1523.73       1521.97        25.59 o                         
   0  -8   3       1569.91       1545.55        29.10 o                         
   1  -8   3        480.35        439.01         7.57 o                         
   2  -8   3          2.27          4.05         1.45 o                         
   3  -8   3         39.58         40.22         2.35 o                         
   4  -8   3         51.20         43.72         3.10 o                         
   5  -8   3        405.05        372.21         8.31 o                         
   6  -8   3         49.19         56.20         4.77 o                         
   7  -8   3         32.57         35.44         4.63 o                         
   8  -8   3        120.44        115.99         7.01 o                         
   9  -8   3         71.27         70.64        13.57 o                         
 -10  -7   3         53.51         57.08         8.02 o                         
  -9  -7   3         37.04         33.21         4.78 o                         
  -8  -7   3         18.95         22.16         4.23 o                         
  -7  -7   3        156.69        153.49         6.51 o                         
  -6  -7   3        128.96        114.85         5.12 o                         
  -5  -7   3         79.55         87.74         4.08 o                         
  -4  -7   3        337.48        349.34         7.32 o                         
  -3  -7   3         29.28         33.09         2.02 o                         
  -2  -7   3       1166.72       1218.07        21.19 o                         
  -1  -7   3         26.21         27.85         1.99 o                         
   0  -7   3       1752.41       1654.02        43.60 o                         
   1  -7   3        429.63        454.47         7.65 o                         
   2  -7   3        161.93        205.37         7.73 o                         
   3  -7   3        496.75        528.20        13.15 o                         
   4  -7   3         29.04         31.15         2.16 o                         
   5  -7   3         24.80         24.23         2.34 o                         
   6  -7   3         76.89         79.42         4.40 o                         
   7  -7   3         86.58         81.50         5.98 o                         
   8  -7   3        100.20         87.05         6.05 o                         
   9  -7   3         68.45         60.45         8.66 o                         
 -11  -6   3         40.46         40.11         7.98 o                         
 -10  -6   3         89.56        107.01         7.65 o                         
  -9  -6   3         26.19         34.07         5.35 o                         
  -8  -6   3         57.10         58.56         4.95 o                         
  -7  -6   3        150.21        143.29         6.02 o                         
  -6  -6   3         43.41         52.60         4.31 o                         
  -5  -6   3        431.78        443.14        10.42 o                         
  -4  -6   3        126.98        127.24         3.88 o                         
  -3  -6   3        579.96        615.83        11.63 o                         
  -2  -6   3       1659.35       1722.94        28.78 o                         
  -1  -6   3        785.88        756.69        17.41 o                         
   0  -6   3        148.70        136.41         3.28 o                         
   1  -6   3        616.26        651.52        10.61 o                         
   2  -6   3        656.13        751.08        12.12 o                         
   3  -6   3       2821.47       3054.65        48.40 o                         
   4  -6   3        235.00        250.35         7.90 o                         
   5  -6   3        520.76        506.69        10.49 o                         
   6  -6   3        240.32        247.41         6.74 o                         
   7  -6   3         88.79         82.73         5.24 o                         
   8  -6   3         15.32         11.41         4.08 o                         
   9  -6   3          0.80         -0.04         6.58 o                         
 -11  -5   3        127.91        137.25        17.77 o                         
 -10  -5   3         74.90         73.14         7.00 o                         
  -9  -5   3         10.59          9.00         4.26 o                         
  -8  -5   3        496.81        502.91        13.16 o                         
  -7  -5   3        705.38        714.71        16.48 o                         
  -6  -5   3        767.94        745.80        14.76 o                         
  -5  -5   3         92.07         87.84         4.15 o                         
  -4  -5   3       2100.83       2147.69        36.41 o                         
  -3  -5   3       1251.40       1386.96        22.15 o                         
  -2  -5   3       1157.90       1277.21        19.96 o                         
  -1  -5   3       1730.15       1796.92        89.27 o                         
   0  -5   3       2227.04       2143.32        38.26 o                         
   1  -5   3        270.45        272.29         5.53 o                         
   2  -5   3        374.00        377.84         6.74 o                         
   3  -5   3       2102.62       2204.14        33.68 o                         
   4  -5   3        341.06        329.54         6.48 o                         
   5  -5   3        147.23        149.72         4.38 o                         
   6  -5   3         47.78         44.79         2.92 o                         
   7  -5   3        155.72        161.06         6.88 o                         
   8  -5   3         16.33         25.64         5.01 o                         
   9  -5   3         31.04         19.86         6.72 o                         
 -11  -4   3         79.49         90.41        18.59 o                         
 -10  -4   3         72.28         60.28        11.13 o                         
  -9  -4   3        288.95        278.58        10.79 o                         
  -8  -4   3        555.30        574.39        16.37 o                         
  -7  -4   3        400.06        391.36        17.13 o                         
  -6  -4   3       1573.01       1535.90        25.33 o                         
  -5  -4   3         84.40         69.40         4.45 o                         
  -4  -4   3         16.53         15.27         1.68 o                         
  -3  -4   3       1205.72       1256.86        19.74 o                         
  -2  -4   3       2416.02       2577.31        38.57 o                         
  -1  -4   3       3731.65       3575.82        79.13 o                         
   0  -4   3        842.68        849.52        17.65 o                         
   1  -4   3        989.18       1026.06        17.17 o                         
   2  -4   3       1021.93       1089.61        16.82 o                         
   3  -4   3       1336.66       1337.39        25.39 o                         
   4  -4   3          2.92          4.33         1.45 o                         
   5  -4   3        384.53        416.69        11.36 o                         
   6  -4   3        451.17        457.26         9.83 o                         
   7  -4   3          7.38          3.67         3.09 o                         
   8  -4   3         88.84         98.61         9.43 o                         
   9  -4   3         63.59         76.12         8.68 o                         
 -11  -3   3        286.76        326.60        15.94 o                         
 -10  -3   3         43.72         39.79         5.86 o                         
  -9  -3   3         29.88         28.94         5.03 o                         
  -8  -3   3        390.74        385.49        12.48 o                         
  -7  -3   3        179.86        165.41         6.38 o                         
  -6  -3   3        596.95        604.81        12.57 o                         
  -5  -3   3        168.84        153.39         5.17 o                         
  -4  -3   3        549.40        522.90         9.52 o                         
  -3  -3   3         26.45         23.52         1.58 o                         
  -2  -3   3       1563.39       1615.33        25.02 o                         
  -1  -3   3       1498.47       1492.96        31.44 o                         
   0  -3   3         27.31         27.28         1.86 o                         
   1  -3   3        946.94       1035.96        16.09 o                         
   2  -3   3       1030.25       1040.19        16.00 o                         
   3  -3   3        112.84        115.61         2.91 o                         
   4  -3   3       1249.86       1328.67        21.18 o                         
   5  -3   3        109.70        106.76         3.58 o                         
   6  -3   3        521.66        522.66        10.79 o                         
   7  -3   3         25.44         23.28         2.88 o                         
   8  -3   3         79.12         67.80         5.35 o                         
   9  -3   3         79.45         84.19         9.10 o                         
  10  -3   3         18.56         13.42        10.02 o                         
 -12  -2   3         15.94         12.56         9.42 o                         
 -11  -2   3        102.72         89.40         9.38 o                         
 -10  -2   3         19.39         18.50         6.29 o                         
  -9  -2   3         31.16         32.07         5.94 o                         
  -8  -2   3       1084.90        985.99        51.39 o                         
  -7  -2   3       1110.24       1066.74        22.77 o                         
  -6  -2   3        221.94        227.37         7.25 o                         
  -5  -2   3         62.73         61.05         3.33 o                         
  -4  -2   3       1320.55       1466.50        25.92 o                         
  -3  -2   3        986.85        967.00        17.18 o                         
  -2  -2   3        380.13        334.39         9.95 o                         
  -1  -2   3       2960.06       2877.74        46.51 o                         
   0  -2   3       1519.59       1441.83        26.33 o                         
   1  -2   3       3569.63       3660.21        54.50 o                         
   2  -2   3        495.47        498.86         9.14 o                         
   3  -2   3        110.22        151.30         3.65 o                         
   4  -2   3         44.56         39.27         2.39 o                         
   5  -2   3        197.14        202.29         5.44 o                         
   6  -2   3        316.02        325.60         6.73 o                         
   7  -2   3        242.53        212.25         6.50 o                         
   8  -2   3        283.66        300.21         9.93 o                         
   9  -2   3         82.32         78.16         8.58 o                         
  10  -2   3         91.49         93.69        13.41 o                         
 -12  -1   3          8.25         11.69         9.53 o                         
 -11  -1   3        170.55        184.51        18.05 o                         
 -10  -1   3          6.30          9.01        10.45 o                         
  -9  -1   3         14.52          8.48         5.60 o                         
  -8  -1   3         79.14         74.75         6.98 o                         
  -7  -1   3        154.44        146.43         6.59 o                         
  -6  -1   3        156.85        147.92         4.88 o                         
  -5  -1   3         16.56         20.32         3.63 o                         
  -4  -1   3        608.36        600.99        14.77 o                         
  -3  -1   3         19.19         15.52         1.47 o                         
  -2  -1   3        105.80         98.99         3.06 o                         
  -1  -1   3       1686.55       1613.53        35.53 o                         
   0  -1   3        645.57        659.66        11.43 o                         
   1  -1   3        322.91        327.60         8.18 o                         
   2  -1   3        647.88        694.98        13.77 o                         
   3  -1   3        758.38        767.67        16.96 o                         
   4  -1   3        327.81        325.78         6.70 o                         
   5  -1   3        152.07        157.19         3.90 o                         
   6  -1   3        129.96        138.84         3.89 o                         
   7  -1   3        497.99        447.79        10.56 o                         
   8  -1   3        119.61        121.22         5.75 o                         
   9  -1   3          4.36          9.71         8.06 o                         
  10  -1   3        181.00        197.06        12.63 o                         
 -12   0   3         30.49         23.48         9.79 o                         
 -11   0   3          0.29          0.82        11.59 o                         
 -10   0   3         21.32         20.20         5.20 o                         
  -9   0   3          0.99          3.93         4.26 o                         
  -8   0   3         22.36         19.07         4.96 o                         
  -7   0   3         55.31         54.94         3.98 o                         
  -6   0   3         92.62         92.39         3.98 o                         
  -5   0   3         82.11         92.86         3.89 o                         
  -4   0   3       2078.01       2289.24        49.51 o                         
  -3   0   3         54.92         68.03         2.46 o                         
  -2   0   3        565.84        519.37         9.36 o                         
  -1   0   3         62.58         68.46         3.64 o                         
   0   0   3         17.32         13.05         1.12 o                         
   1   0   3        441.13        439.81        15.28 o                         
   2   0   3        469.04        469.21        11.19 o                         
   3   0   3        428.65        443.72        11.25 o                         
   4   0   3        843.51        934.51        16.47 o                         
   5   0   3          1.39          1.35         1.29 o                         
   6   0   3          3.76          4.25         1.69 o                         
   7   0   3        135.96        131.87         5.03 o                         
   8   0   3         11.25         14.74         3.87 o                         
   9   0   3          0.20         -2.27         6.27 o                         
  10   0   3        354.10        359.36        17.31 o                         
 -12   1   3          7.96          2.98         9.75 o                         
 -11   1   3        167.83        153.81        19.98 o                         
 -10   1   3          4.98          3.71         4.63 o                         
  -9   1   3         16.35         11.31         4.28 o                         
  -8   1   3         73.98         76.28         5.58 o                         
  -7   1   3        162.74        164.48         5.39 o                         
  -6   1   3        158.15        153.55         4.41 o                         
  -5   1   3         14.90         17.26         2.06 o                         
  -4   1   3        615.14        593.08        25.50 o                         
  -3   1   3         17.89         13.16         2.43 o                         
  -2   1   3        114.38        107.11         2.96 o                         
  -1   1   3       1676.12       1614.20        29.72 o                         
   0   1   3        636.73        667.54        11.33 o                         
   1   1   3        322.88        332.56        13.19 o                         
   2   1   3        660.05        687.04        15.72 o                         
   3   1   3        761.44        774.94        15.39 o                         
   4   1   3        325.53        310.02         6.33 o                         
   5   1   3        146.29        148.95         4.04 o                         
   6   1   3        129.50        130.29         3.88 o                         
   7   1   3        489.70        429.26        11.33 o                         
   8   1   3        121.89        119.60         6.34 o                         
   9   1   3          4.71          5.63         8.81 o                         
  10   1   3        181.43        183.75        16.99 o                         
 -12   2   3         16.36         17.91         9.93 o                         
 -11   2   3        104.73         96.53        11.57 o                         
 -10   2   3         20.84         18.90         5.22 o                         
  -9   2   3         31.00         31.38         6.99 o                         
  -8   2   3       1091.76       1001.05        25.24 o                         
  -7   2   3       1100.50       1071.68        23.31 o                         
  -6   2   3        216.33        223.59         7.30 o                         
  -5   2   3         63.22         68.73         5.14 o                         
  -4   2   3       1321.88       1523.38        25.77 o                         
  -3   2   3        993.21        983.71        15.61 o                         
  -2   2   3        393.41        354.85         7.11 o                         
  -1   2   3       2966.66       2822.01        52.25 o                         
   0   2   3       1519.36       1469.98        21.86 o                         
   1   2   3       3590.62       3675.72        59.68 o                         
   2   2   3        489.15        499.53        10.23 o                         
   3   2   3        112.17        149.02         7.64 o                         
   4   2   3         42.60         38.32         2.00 o                         
   5   2   3        206.80        206.56         4.14 o                         
   6   2   3        313.62        303.39         6.87 o                         
   7   2   3        247.30        222.64         6.19 o                         
   8   2   3        284.49        294.95        15.02 o                         
   9   2   3         83.23         71.64         8.20 o                         
  10   2   3         91.46         73.31         9.41 o                         
 -11   3   3        282.04        320.54        21.46 o                         
 -10   3   3         44.77         51.01         6.11 o                         
  -9   3   3         29.66         25.42         6.71 o                         
  -8   3   3        391.21        368.82        12.35 o                         
  -7   3   3        179.15        165.89         5.58 o                         
  -6   3   3        602.19        619.93        14.24 o                         
  -5   3   3        169.30        153.19         4.93 o                         
  -4   3   3        554.97        517.31        10.07 o                         
  -3   3   3         27.14         23.16         1.56 o                         
  -2   3   3       1583.49       1639.74        29.01 o                         
  -1   3   3       1479.60       1463.31        27.27 o                         
   0   3   3         27.50         28.37         2.25 o                         
   1   3   3        955.56       1059.27        16.12 o                         
   2   3   3       1026.28       1011.77        19.14 o                         
   3   3   3        123.57        132.26         4.45 o                         
   4   3   3       1251.40       1352.29        23.22 o                         
   5   3   3        108.35        101.60         4.19 o                         
   6   3   3        531.97        510.86        12.65 o                         
   7   3   3         25.81         26.83         2.52 o                         
   8   3   3         79.03         70.58         8.91 o                         
   9   3   3         77.83         77.42         8.59 o                         
  10   3   3         18.33         18.21         8.70 o                         
 -11   4   3         81.44         85.16        12.33 o                         
 -10   4   3         71.22         58.98         6.33 o                         
  -9   4   3        291.00        273.58        16.54 o                         
  -8   4   3        556.73        538.55        16.19 o                         
  -7   4   3        400.12        381.95        19.10 o                         
  -6   4   3       1570.57       1578.26        25.31 o                         
  -5   4   3         88.05         80.03         3.01 o                         
  -4   4   3         16.47         14.76         1.80 o                         
  -3   4   3       1200.21       1238.09        19.68 o                         
  -2   4   3       2376.95       2537.75        42.07 o                         
  -1   4   3       3751.95       3678.53        58.30 o                         
   0   4   3        842.27        856.69        31.36 o                         
   1   4   3        953.55        999.61        15.54 o                         
   2   4   3       1014.95       1048.81        16.79 o                         
   3   4   3       1325.40       1351.35        21.04 o                         
   4   4   3          2.68          4.91         1.42 o                         
   5   4   3        389.99        411.19        11.93 o                         
   6   4   3        444.55        445.97         9.18 o                         
   7   4   3          7.08          6.93         2.31 o                         
   8   4   3         89.88         93.21         5.29 o                         
   9   4   3         63.17         89.24        18.16 o                         
  10   4   3         46.83         76.01        12.89 o                         
 -11   5   3        125.50        127.11        14.14 o                         
 -10   5   3         74.68         85.99         7.02 o                         
  -9   5   3         11.28          8.91         4.40 o                         
  -8   5   3        501.73        457.36        18.13 o                         
  -7   5   3        705.83        694.67        27.12 o                         
  -6   5   3        765.34        745.13        13.87 o                         
  -5   5   3         89.31         84.77         3.18 o                         
  -4   5   3       2109.23       2128.34        36.32 o                         
  -3   5   3       1251.11       1425.02        22.15 o                         
  -2   5   3       1184.95       1301.81        21.76 o                         
  -1   5   3       1710.14       1865.75        30.25 o                         
   0   5   3       2228.04       2231.74        44.68 o                         
   1   5   3        277.24        270.98         4.94 o                         
   2   5   3        388.22        384.33         7.27 o                         
   3   5   3       2100.33       2197.28        36.70 o                         
   4   5   3        337.42        322.17         6.95 o                         
   5   5   3        146.93        152.84         5.04 o                         
   6   5   3         45.14         42.94         3.15 o                         
   7   5   3        157.44        159.97         5.33 o                         
   8   5   3         15.90         16.92         3.58 o                         
   9   5   3         30.52         30.89         7.23 o                         
  10   5   3         85.39         86.65        13.23 o                         
 -11   6   3         40.90         43.44        10.99 o                         
 -10   6   3         89.20         91.12         8.72 o                         
  -9   6   3         25.29         24.94         4.99 o                         
  -8   6   3         58.09         67.53         6.97 o                         
  -7   6   3        147.39        135.32         6.62 o                         
  -6   6   3         42.06         47.03         2.98 o                         
  -5   6   3        423.26        422.24         8.45 o                         
  -4   6   3        127.55        127.16         3.90 o                         
  -3   6   3        591.14        625.07        10.66 o                         
  -2   6   3       1651.99       1690.15        28.71 o                         
  -1   6   3        794.15        762.62        25.96 o                         
   0   6   3        148.03        132.59         8.31 o                         
   1   6   3        620.20        645.74        11.51 o                         
   2   6   3        661.04        729.57        13.21 o                         
   3   6   3       2816.23       3018.01        50.26 o                         
   4   6   3        233.51        240.63         5.64 o                         
   5   6   3        507.81        485.30        10.18 o                         
   6   6   3        240.14        244.17        10.03 o                         
   7   6   3         92.47         95.74         6.66 o                         
   8   6   3         15.15         17.86         5.76 o                         
   9   6   3          0.63          5.56         6.54 o                         
  10   6   3         85.66        105.76        14.25 o                         
 -11   7   3         13.55         15.19        10.33 o                         
 -10   7   3         51.94         53.14         8.26 o                         
  -9   7   3         34.38         43.44         7.07 o                         
  -8   7   3         17.40         17.86         5.62 o                         
  -7   7   3        153.42        150.29         7.24 o                         
  -6   7   3        125.54        117.33         4.90 o                         
  -5   7   3         76.54         91.04         3.72 o                         
  -4   7   3        336.02        360.91         8.57 o                         
  -3   7   3         30.51         36.90         2.12 o                         
  -2   7   3       1183.61       1240.44        23.61 o                         
  -1   7   3         28.56         27.66         2.71 o                         
   0   7   3       1753.72       1698.52        31.02 o                         
   1   7   3        433.43        443.58         9.64 o                         
   2   7   3        150.63        189.49         4.19 o                         
   3   7   3        496.79        522.38        11.12 o                         
   4   7   3         28.71         27.06         2.11 o                         
   5   7   3         26.77         23.23         2.94 o                         
   6   7   3         79.26         90.09         4.85 o                         
   7   7   3         81.63         83.93         7.47 o                         
   8   7   3        100.02        100.72         9.03 o                         
   9   7   3         67.72         70.03         8.64 o                         
 -11   8   3          4.49          4.16         9.96 o                         
 -10   8   3         12.78         13.91         6.97 o                         
  -9   8   3          3.39         -0.97         8.82 o                         
  -8   8   3          7.62          9.60         7.92 o                         
  -7   8   3         47.35         41.15         6.65 o                         
  -6   8   3         28.22         34.07         4.09 o                         
  -5   8   3         43.90         46.35         3.31 o                         
  -4   8   3        330.09        317.01         7.16 o                         
  -3   8   3         50.12         65.26         2.90 o                         
  -2   8   3        214.13        217.88         4.66 o                         
  -1   8   3       1516.22       1509.38        25.47 o                         
   0   8   3       1569.52       1573.90        27.76 o                         
   1   8   3        481.01        442.68        11.02 o                         
   2   8   3          3.17          5.18         1.43 o                         
   3   8   3         37.68         38.33         2.17 o                         
   4   8   3         52.54         46.80         2.52 o                         
   5   8   3        405.62        356.19         8.97 o                         
   6   8   3         51.71         50.50         4.21 o                         
   7   8   3         30.98         29.60         9.75 o                         
   8   8   3        120.71        131.33        12.49 o                         
   9   8   3         71.17         64.45        12.86 o                         
  -9   9   3         17.67         14.13         9.53 o                         
  -8   9   3          4.63         10.93         7.63 o                         
  -7   9   3         19.39         21.87         6.99 o                         
  -6   9   3         38.38         37.00         3.55 o                         
  -5   9   3         82.16         90.94         4.18 o                         
  -4   9   3        367.11        330.58         6.95 o                         
  -3   9   3         90.14         80.36         3.00 o                         
  -2   9   3        244.75        224.57         5.28 o                         
  -1   9   3        130.88        122.41         3.39 o                         
   0   9   3         36.68         38.24         1.78 o                         
   1   9   3        114.40        111.91         4.36 o                         
   2   9   3         30.83         30.97         1.97 o                         
   3   9   3        202.65        196.13         4.68 o                         
   4   9   3         36.66         35.93         2.88 o                         
   5   9   3        605.10        599.64        13.46 o                         
   6   9   3         76.88         72.56         4.87 o                         
   7   9   3         28.86         35.56         6.76 o                         
   8   9   3         22.71         20.25         9.70 o                         
   9   9   3         19.24         20.03        11.11 o                         
  -9  10   3         33.93         39.05         7.86 o                         
  -8  10   3         32.09         27.75         6.52 o                         
  -7  10   3          4.55          4.06         3.96 o                         
  -6  10   3         13.09         12.03         3.71 o                         
  -5  10   3        108.91        112.15         5.30 o                         
  -4  10   3        170.48        177.78         8.05 o                         
  -3  10   3        201.43        196.84         5.72 o                         
  -2  10   3        187.95        193.61         4.19 o                         
  -1  10   3        312.18        303.91         8.21 o                         
   0  10   3        469.52        481.24         8.57 o                         
   1  10   3        229.19        236.16         5.76 o                         
   2  10   3        238.39        232.18         6.26 o                         
   3  10   3        134.88        130.17         4.24 o                         
   4  10   3         72.32         69.31         3.62 o                         
   5  10   3        207.44        193.41         8.46 o                         
   6  10   3        177.08        181.47        14.35 o                         
   7  10   3         85.31         94.39        12.37 o                         
   8  10   3        110.55        114.17        13.91 o                         
   9  10   3         38.36         62.11        12.97 o                         
  -9  11   3         40.04         34.93        11.47 o                         
  -8  11   3          3.21          1.46         5.79 o                         
  -7  11   3        113.04        113.69         8.89 o                         
  -6  11   3         75.55         69.23         5.30 o                         
  -5  11   3        121.03        115.17         6.71 o                         
  -4  11   3        459.08        454.12        12.77 o                         
  -3  11   3         71.89         63.22         2.65 o                         
  -2  11   3        172.87        158.41         5.08 o                         
  -1  11   3        262.13        252.86         5.74 o                         
   0  11   3         85.31         80.16         2.92 o                         
   1  11   3         34.12         41.87         3.51 o                         
   2  11   3         72.64         70.44         4.35 o                         
   3  11   3        470.53        479.81        21.70 o                         
   4  11   3        103.36        115.32         6.75 o                         
   5  11   3        207.52        195.91         9.23 o                         
   6  11   3         38.99         28.33         8.40 o                         
   7  11   3        251.55        237.41        18.98 o                         
   8  11   3          0.06         -1.17        10.29 o                         
  -8  12   3         35.96         47.52        10.83 o                         
  -7  12   3          9.22          4.01         5.80 o                         
  -6  12   3         56.48         55.52         6.85 o                         
  -5  12   3        212.51        186.21        10.13 o                         
  -4  12   3         67.17         61.31         4.38 o                         
  -3  12   3        215.32        213.26         5.98 o                         
  -2  12   3        257.53        253.79         7.22 o                         
  -1  12   3         66.02         65.37         3.10 o                         
   0  12   3          3.18          3.59         1.88 o                         
   1  12   3        114.57        122.97         8.49 o                         
   2  12   3         26.57         26.21         4.67 o                         
   3  12   3        118.24         97.52         8.88 o                         
   4  12   3         79.08         63.94         8.52 o                         
   5  12   3         93.90         77.86         9.98 o                         
   6  12   3        124.34        121.47        13.01 o                         
   7  12   3         83.78        106.72        13.27 o                         
   8  12   3         11.49          5.91         9.31 o                         
  -8  13   3         44.53         47.41        11.39 o                         
  -7  13   3        206.19        213.56        12.76 o                         
  -6  13   3         46.47         42.69         6.65 o                         
  -5  13   3         84.10         89.70         7.62 o                         
  -4  13   3        129.44        125.69         9.06 o                         
  -3  13   3         78.14         69.79         6.96 o                         
  -2  13   3         42.34         40.10         4.42 o                         
  -1  13   3         41.95         36.05         2.67 o                         
   0  13   3        510.82        495.21        12.64 o                         
   1  13   3        125.43        120.33         4.94 o                         
   2  13   3         69.15         52.42         4.92 o                         
   3  13   3        158.40        158.08        11.36 o                         
   4  13   3         10.05          9.84         5.74 o                         
   5  13   3         75.91         90.49        10.51 o                         
   6  13   3          2.58          4.49         8.15 o                         
   7  13   3         77.51         66.05        12.63 o                         
   8  13   3         19.98         28.85        12.41 o                         
  -7  14   3         41.91         29.37        10.81 o                         
  -6  14   3         60.72         72.47         7.89 o                         
  -5  14   3         36.07         37.03         6.27 o                         
  -4  14   3        102.32        105.98         8.52 o                         
  -3  14   3        127.79        129.59         6.19 o                         
  -2  14   3         43.27         46.31         7.13 o                         
  -1  14   3         93.84         98.68         5.30 o                         
   0  14   3         63.29         57.12         7.03 o                         
   1  14   3         55.38         66.54         4.92 o                         
   2  14   3        212.83        201.59         8.97 o                         
   3  14   3         68.40         67.53         5.63 o                         
   5  14   3        215.93        188.59        15.15 o                         
   6  14   3         58.79         52.60        10.09 o                         
  -7  15   3         12.88         10.91         9.63 o                         
  -6  15   3          6.88         22.92         6.70 o                         
  -5  15   3         27.52         44.06        11.26 o                         
  -4  15   3        107.38        114.55        11.93 o                         
  -3  15   3         41.63         52.82         8.37 o                         
  -2  15   3        141.42        140.54        11.39 o                         
  -1  15   3         12.72         16.04         6.05 o                         
   0  15   3          5.77         11.73         4.77 o                         
   1  15   3        115.88        101.76         9.44 o                         
   2  15   3         67.36         66.45         6.32 o                         
   3  15   3         96.86        103.75         7.14 o                         
   4  15   3         82.16         84.33        10.20 o                         
  -6  16   3         13.49         12.59         6.98 o                         
  -5  16   3          5.53         -1.93         8.31 o                         
  -4  16   3          6.52         15.52         8.27 o                         
  -3  16   3        126.31        146.00        12.71 o                         
  -2  16   3         36.68         40.84         7.79 o                         
  -1  16   3         44.96         42.82         7.49 o                         
   0  16   3        120.57         92.31         9.25 o                         
   1  16   3        149.23        148.76        11.43 o                         
   2  16   3          3.12         12.49         6.44 o                         
   3  16   3          8.62         15.80         6.58 o                         
   4  16   3         23.81         32.83         8.04 o                         
  -5  17   3          0.58         -9.12         9.51 o                         
  -4  17   3         28.99         25.26         8.77 o                         
  -3  17   3          2.34          4.06         6.66 o                         
  -2  17   3         39.43         41.89         8.42 o                         
  -1  17   3         24.09         16.16         6.98 o                         
   0  17   3         94.92         93.80         9.81 o                         
   1  17   3         31.97         39.39         7.88 o                         
   2  17   3         26.69         22.51         7.35 o                         
   3  17   3         46.13         40.49         8.33 o                         
   4  17   3         57.79         58.50         9.48 o                         
   5  17   3         22.13         25.55         7.93 o                         
  -4  18   3          8.43         15.06         9.60 o                         
  -3  18   3         45.57         51.51         9.52 o                         
  -2  18   3         22.19         22.24         8.39 o                         
  -1  18   3          7.53         11.95         7.34 o                         
   0  18   3          7.88          5.73         7.22 o                         
   1  18   3          5.96         14.68         6.81 o                         
   2  18   3         18.58         21.91         7.42 o                         
   3  18   3          8.76          2.18         6.72 o                         
   4  18   3         28.43         12.87         7.75 o                         
  -3  19   3          7.90          6.34         8.52 o                         
  -1  19   3          8.70          9.48         8.12 o                         
   0  19   3          7.26          7.55         7.33 o                         
   1  19   3          6.74         11.12         7.67 o                         
  -3 -18   4          7.72         19.39         9.24 o                         
  -2 -18   4         32.74         40.02         9.50 o                         
  -1 -18   4          1.29         11.99         8.85 o                         
   0 -18   4         54.94         36.31         8.96 o                         
   1 -18   4         40.55         60.74         8.42 o                         
   2 -18   4         30.91         29.37        12.23 o                         
  -4 -17   4         21.83         26.85         9.66 o                         
  -3 -17   4          5.51         10.78         8.79 o                         
  -2 -17   4          5.94          8.59         5.19 o                         
  -1 -17   4          7.19         16.15         5.41 o                         
   0 -17   4         16.78         12.92         6.34 o                         
   1 -17   4         75.83         76.20         6.88 o                         
   2 -17   4         58.18         69.18        10.56 o                         
   3 -17   4         30.59         26.66        10.80 o                         
  -5 -16   4         29.00         38.86        10.27 o                         
  -4 -16   4        121.89        131.41         8.17 o                         
  -3 -16   4         27.38         38.77         5.63 o                         
  -2 -16   4         25.42         19.62         5.13 o                         
  -1 -16   4         23.26         15.57         6.06 o                         
   0 -16   4         58.78         56.65         7.18 o                         
   1 -16   4         15.49         18.29         5.11 o                         
   2 -16   4         37.89         28.42         5.36 o                         
   3 -16   4         29.78         35.91         7.19 o                         
   4 -16   4          5.36          2.00         6.67 o                         
   5 -16   4         77.48         66.60        12.92 o                         
  -6 -15   4          6.63         12.06        11.69 o                         
  -5 -15   4         17.41         10.81         6.77 o                         
  -4 -15   4         18.19         17.45         8.11 o                         
  -3 -15   4          7.14          5.31         5.80 o                         
  -2 -15   4          7.44         12.10         6.06 o                         
  -1 -15   4          8.62          5.94         5.38 o                         
   0 -15   4         28.49         33.05         5.11 o                         
   1 -15   4        105.45        103.67         9.81 o                         
   2 -15   4         63.92         70.56         5.92 o                         
   3 -15   4         51.66         46.27         5.70 o                         
   4 -15   4         65.44         64.80         6.58 o                         
   5 -15   4          1.58         -2.09         5.37 o                         
   6 -15   4         72.84         94.05        13.86 o                         
  -7 -14   4          7.78          9.00         6.98 o                         
  -6 -14   4         40.10         43.85         5.80 o                         
  -5 -14   4         70.94         84.80         6.36 o                         
  -4 -14   4        179.84        193.16         7.14 o                         
  -3 -14   4        118.60        120.89         5.80 o                         
  -2 -14   4        162.71        157.69         5.91 o                         
  -1 -14   4         15.23          8.82         3.09 o                         
   0 -14   4         57.20         49.38         4.62 o                         
   1 -14   4         51.11         56.15         5.23 o                         
   2 -14   4          9.22          5.20         4.30 o                         
   3 -14   4         30.56         36.00         6.08 o                         
   4 -14   4         50.67         42.87         5.55 o                         
   5 -14   4         16.19         24.91         5.34 o                         
   6 -14   4        133.71        137.09        10.39 o                         
   7 -14   4         16.34         32.11        11.11 o                         
  -9 -13   4         11.22         19.17        10.63 o                         
  -8 -13   4         24.85         20.27         7.79 o                         
  -7 -13   4         43.48         39.24         6.04 o                         
  -6 -13   4         87.38         86.58         7.97 o                         
  -5 -13   4          8.46         11.90         4.17 o                         
  -4 -13   4         57.77         57.64         5.00 o                         
  -3 -13   4        322.71        323.32        10.90 o                         
  -2 -13   4         34.36         33.26         2.65 o                         
  -1 -13   4          9.01         12.79         2.04 o                         
   0 -13   4        463.50        402.03        12.31 o                         
   1 -13   4         99.94         98.07         4.74 o                         
   2 -13   4         28.78         33.37         3.63 o                         
   3 -13   4         82.95         87.45         3.90 o                         
   4 -13   4         99.03         91.38         8.18 o                         
   5 -13   4         23.91         33.35         5.46 o                         
   6 -13   4         95.19        108.33         7.68 o                         
   7 -13   4          3.70          0.76         9.42 o                         
  -9 -12   4         21.15         23.14        10.89 o                         
  -8 -12   4         35.23         35.97         7.22 o                         
  -7 -12   4         17.76         12.53         5.20 o                         
  -6 -12   4         79.87         85.49        15.77 o                         
  -5 -12   4         28.96         30.32         4.40 o                         
  -4 -12   4          2.24         -1.10         3.43 o                         
  -3 -12   4         96.78        111.25         4.74 o                         
  -2 -12   4         56.88         61.57         2.97 o                         
  -1 -12   4        185.32        180.62         5.35 o                         
   0 -12   4         29.51         27.18         1.91 o                         
   1 -12   4        571.09        531.72        16.58 o                         
   2 -12   4        156.17        157.68         4.41 o                         
   3 -12   4         33.18         37.51         2.85 o                         
   4 -12   4        167.82        167.22         8.06 o                         
   5 -12   4         49.26         53.01         5.43 o                         
   6 -12   4         18.13         14.80         5.30 o                         
   7 -12   4         40.63         48.34        10.47 o                         
  -9 -11   4        114.25        137.64        11.44 o                         
  -8 -11   4         17.76         15.25         5.28 o                         
  -7 -11   4         88.40         84.19         6.62 o                         
  -6 -11   4         28.44         17.40         5.58 o                         
  -5 -11   4        159.87        178.55         7.63 o                         
  -4 -11   4        335.28        330.99        15.49 o                         
  -3 -11   4          7.36         11.43         3.01 o                         
  -2 -11   4        329.79        343.14         9.65 o                         
  -1 -11   4          8.18          9.77         1.65 o                         
   0 -11   4          2.43          1.75         1.20 o                         
   1 -11   4        119.66        114.56         5.70 o                         
   2 -11   4         81.42         77.42         3.01 o                         
   3 -11   4        357.78        369.17         8.50 o                         
   4 -11   4        182.57        179.89         6.71 o                         
   5 -11   4         35.12         31.64         5.43 o                         
   6 -11   4         41.71         33.97         6.37 o                         
   7 -11   4          1.29          0.76         6.01 o                         
  -9 -10   4         28.25         26.13         6.32 o                         
  -8 -10   4          3.59         11.73         4.91 o                         
  -7 -10   4         79.11         84.32         6.45 o                         
  -6 -10   4        101.38        103.25        16.39 o                         
  -5 -10   4         59.10         71.34        10.22 o                         
  -4 -10   4        456.65        498.63        13.70 o                         
  -3 -10   4         53.29         44.02         5.47 o                         
  -2 -10   4        331.01        344.00         7.81 o                         
  -1 -10   4        152.39        146.23         3.80 o                         
   0 -10   4         31.45         36.09         3.06 o                         
   1 -10   4          8.81          7.77         1.21 o                         
   2 -10   4         16.50         15.88         1.45 o                         
   3 -10   4       1010.64        992.87        21.62 o                         
   4 -10   4         26.41         22.09         3.12 o                         
   5 -10   4        141.07        124.63        15.87 o                         
   6 -10   4         68.40         76.24         7.23 o                         
   7 -10   4         58.28         58.45         7.17 o                         
 -10  -9   4         72.69         81.71        10.32 o                         
  -9  -9   4         17.16         29.90         5.93 o                         
  -8  -9   4          4.40          5.51         4.73 o                         
  -7  -9   4        440.77        475.47        20.97 o                         
  -6  -9   4        210.75        234.35        10.45 o                         
  -5  -9   4          8.05          7.03         2.58 o                         
  -4  -9   4         44.95         50.70         3.01 o                         
  -3  -9   4          8.31         13.32         1.54 o                         
  -2  -9   4        111.75        108.71         4.37 o                         
  -1  -9   4        217.47        212.25         8.74 o                         
   0  -9   4        883.09        832.25        21.05 o                         
   1  -9   4        147.79        138.85         4.29 o                         
   2  -9   4         66.02         63.61         2.92 o                         
   3  -9   4         56.35         61.36         3.35 o                         
   4  -9   4        123.23        102.41         3.83 o                         
   5  -9   4         38.22         42.48         4.29 o                         
   6  -9   4         34.77         40.12         4.04 o                         
   7  -9   4         24.89         34.01         5.58 o                         
   8  -9   4        169.65        178.35        11.92 o                         
 -10  -8   4         76.24         95.29         9.38 o                         
  -9  -8   4         24.14         25.65         5.75 o                         
  -8  -8   4          6.23          5.95         4.66 o                         
  -7  -8   4         66.53         63.45         4.67 o                         
  -6  -8   4        152.29        153.69         6.98 o                         
  -5  -8   4        246.49        262.34         7.44 o                         
  -4  -8   4        222.32        241.36         6.14 o                         
  -3  -8   4        270.39        268.86         6.99 o                         
  -2  -8   4        549.15        561.78        36.74 o                         
  -1  -8   4       2918.44       2844.33        98.02 o                         
   0  -8   4        780.53        808.76        21.47 o                         
   1  -8   4        497.76        468.67        12.32 o                         
   2  -8   4         56.21         61.89         2.44 o                         
   3  -8   4        295.32        317.85         8.93 o                         
   4  -8   4         54.78         58.44         2.99 o                         
   5  -8   4        113.14        112.30         5.88 o                         
   6  -8   4        122.19        133.21         9.25 o                         
   7  -8   4         50.86         58.76         9.42 o                         
   8  -8   4          8.53         16.73         9.46 o                         
 -10  -7   4         65.33         66.51         8.16 o                         
  -9  -7   4         74.74         85.47         6.00 o                         
  -8  -7   4         12.32          9.56         6.00 o                         
  -7  -7   4        162.52        162.05         7.55 o                         
  -6  -7   4        636.85        626.95        21.71 o                         
  -5  -7   4        139.64        145.02         4.72 o                         
  -4  -7   4        531.60        539.08        13.68 o                         
  -3  -7   4        418.77        418.85         8.38 o                         
  -2  -7   4         27.49         27.68         2.35 o                         
  -1  -7   4       1073.55       1007.33        25.34 o                         
   0  -7   4        327.47        300.90         7.50 o                         
   1  -7   4        143.86        170.82         4.14 o                         
   2  -7   4        326.47        332.61         6.64 o                         
   3  -7   4        367.95        350.41         7.62 o                         
   4  -7   4        606.67        640.04        14.89 o                         
   5  -7   4        491.67        493.47        12.14 o                         
   6  -7   4         38.16         46.69         5.30 o                         
   7  -7   4         81.10         81.59         5.74 o                         
   8  -7   4         17.43          8.89         4.51 o                         
 -10  -6   4         21.95         34.64        13.38 o                         
  -9  -6   4         44.28         43.62         7.87 o                         
  -8  -6   4         82.59         90.07         8.46 o                         
  -7  -6   4         24.44         29.73         4.18 o                         
  -6  -6   4        364.36        364.46        11.12 o                         
  -5  -6   4        167.63        176.69         5.15 o                         
  -4  -6   4          8.36         10.21         1.69 o                         
  -3  -6   4        384.17        378.62         7.00 o                         
  -2  -6   4        306.66        323.04         8.34 o                         
  -1  -6   4       3754.72       3799.01        81.01 o                         
   0  -6   4         92.13         93.46         3.37 o                         
   1  -6   4       1466.35       1548.34        26.39 o                         
   2  -6   4        336.70        350.58         6.30 o                         
   3  -6   4        178.48        175.08         4.51 o                         
   4  -6   4         29.81         33.06         2.12 o                         
   5  -6   4        201.15        197.00         5.23 o                         
   6  -6   4         60.10         60.58         3.99 o                         
   7  -6   4         67.64         74.55         5.26 o                         
   8  -6   4         29.83         22.51         7.15 o                         
   9  -6   4        101.15        118.39        10.44 o                         
 -11  -5   4        156.97        179.29        16.25 o                         
 -10  -5   4         10.06         11.65         5.31 o                         
  -9  -5   4         28.23         28.56         5.20 o                         
  -8  -5   4         93.17         84.98         5.41 o                         
  -7  -5   4         83.75         88.87         4.96 o                         
  -6  -5   4         69.44         69.34         8.29 o                         
  -5  -5   4        148.95        167.04         4.51 o                         
  -4  -5   4         16.50         22.66         1.89 o                         
  -3  -5   4        825.52        892.72        14.82 o                         
  -2  -5   4        498.92        515.38         9.86 o                         
  -1  -5   4        274.78        305.64         9.81 o                         
   0  -5   4       1296.14       1408.21        20.75 o                         
   1  -5   4        339.21        356.37        12.34 o                         
   2  -5   4         50.48         46.67         1.80 o                         
   3  -5   4        218.31        197.63         4.24 o                         
   4  -5   4        407.36        430.75         9.99 o                         
   5  -5   4        337.88        367.12         7.24 o                         
   6  -5   4        123.60        116.66         5.94 o                         
   7  -5   4         98.49         89.46         5.36 o                         
   8  -5   4         67.69         61.66         6.06 o                         
   9  -5   4          6.82          9.23         6.74 o                         
 -11  -4   4         25.39         26.15        10.24 o                         
 -10  -4   4         32.80         35.31         5.76 o                         
  -9  -4   4         58.57         62.20         5.95 o                         
  -8  -4   4         37.69         34.18         4.55 o                         
  -7  -4   4         56.28         65.76         6.70 o                         
  -6  -4   4          4.24          3.04         2.74 o                         
  -5  -4   4          4.01          8.30         2.14 o                         
  -4  -4   4        622.96        610.93        11.88 o                         
  -3  -4   4        393.49        436.16        11.20 o                         
  -2  -4   4        569.86        602.88        10.90 o                         
  -1  -4   4       1647.34       1566.19        31.07 o                         
   0  -4   4        218.98        220.14         4.98 o                         
   1  -4   4        303.92        358.20         9.17 o                         
   2  -4   4        554.09        732.29        11.93 o                         
   3  -4   4       1310.49       1328.25        20.98 o                         
   4  -4   4        369.63        413.53         7.53 o                         
   5  -4   4        253.11        245.92         6.21 o                         
   6  -4   4        497.02        518.37        18.89 o                         
   7  -4   4        121.51         97.25         9.63 o                         
   8  -4   4         14.33          9.11         8.98 o                         
   9  -4   4         22.76         23.88         7.05 o                         
 -11  -3   4          8.08          4.39         7.90 o                         
 -10  -3   4         27.58         26.53         9.09 o                         
  -9  -3   4          6.10          2.89         4.55 o                         
  -8  -3   4        206.36        183.02         8.95 o                         
  -7  -3   4        887.97        885.39        22.29 o                         
  -6  -3   4        159.07        142.06         5.76 o                         
  -5  -3   4         84.29         70.38         3.27 o                         
  -4  -3   4          8.31         11.00         1.79 o                         
  -3  -3   4        561.63        667.91        12.31 o                         
  -2  -3   4        201.22        188.91         5.36 o                         
  -1  -3   4        990.49       1067.74        17.75 o                         
   0  -3   4       2388.99       2177.98        33.40 o                         
   1  -3   4        978.61        969.11        15.05 o                         
   2  -3   4        732.69        874.66        13.57 o                         
   3  -3   4        390.45        385.05         6.85 o                         
   4  -3   4         48.12         52.91         2.45 o                         
   5  -3   4        157.33        157.92         7.64 o                         
   6  -3   4        672.52        672.82        22.30 o                         
   7  -3   4        589.33        574.68        13.27 o                         
   8  -3   4        210.52        227.64        19.46 o                         
   9  -3   4          3.68         11.43         6.89 o                         
 -11  -2   4         12.51          9.63         6.92 o                         
 -10  -2   4         91.42         96.00        13.88 o                         
  -9  -2   4         19.64         19.23         4.82 o                         
  -8  -2   4       1083.16       1044.39        26.11 o                         
  -7  -2   4        113.09        119.24         6.06 o                         
  -6  -2   4        340.68        327.06        10.90 o                         
  -5  -2   4         27.91         30.35         2.15 o                         
  -4  -2   4         70.56         76.64         3.03 o                         
  -3  -2   4       1771.41       1958.09        33.01 o                         
  -2  -2   4       1921.47       2099.51        38.73 o                         
  -1  -2   4        304.17        275.37         5.24 o                         
   0  -2   4         67.31         58.87         2.22 o                         
   1  -2   4        651.94        782.95        13.20 o                         
   2  -2   4         37.10         41.76         1.97 o                         
   3  -2   4        345.73        356.24         8.40 o                         
   4  -2   4         24.77         22.70         1.76 o                         
   5  -2   4        811.63        793.23        15.14 o                         
   6  -2   4        161.25        173.35         4.63 o                         
   7  -2   4         54.95         56.64         3.16 o                         
   8  -2   4         62.10         58.70         7.23 o                         
   9  -2   4         58.57         58.00         7.81 o                         
 -11  -1   4         98.43        123.37        10.52 o                         
 -10  -1   4         51.95         64.76        12.54 o                         
  -9  -1   4         16.39         14.78         4.50 o                         
  -8  -1   4         74.09         72.48         5.84 o                         
  -7  -1   4        342.55        339.51         8.39 o                         
  -6  -1   4        855.10        829.24        15.86 o                         
  -5  -1   4         23.71         19.76         2.28 o                         
  -4  -1   4       1647.46       1710.70        24.80 o                         
  -3  -1   4       1949.59       2015.36        28.77 o                         
  -2  -1   4       1963.65       2035.16        31.12 o                         
  -1  -1   4        367.14        345.41         6.86 o                         
   0  -1   4        557.16        548.92         8.93 o                         
   1  -1   4        811.20        844.28        13.14 o                         
   2  -1   4        827.97        837.36        16.16 o                         
   3  -1   4        197.93        198.64         9.34 o                         
   4  -1   4        859.61        883.74        17.53 o                         
   5  -1   4        512.75        518.38         9.90 o                         
   6  -1   4        333.80        309.29        14.67 o                         
   7  -1   4         85.27         86.65         3.97 o                         
   8  -1   4         34.63         34.41         9.03 o                         
   9  -1   4         22.71         25.63         9.43 o                         
  10  -1   4         22.00          8.66         9.69 o                         
 -11   0   4         17.42         17.60         8.85 o                         
 -10   0   4         62.39         72.17         8.27 o                         
  -9   0   4         18.83         14.10         5.64 o                         
  -8   0   4       3428.06       3208.17        87.73 o                         
  -7   0   4        575.36        527.09        13.96 o                         
  -6   0   4        574.23        503.41        12.00 o                         
  -5   0   4          0.08         -0.98         1.88 o                         
  -4   0   4        154.81        155.78         3.90 o                         
  -3   0   4         72.17         69.56         2.27 o                         
  -2   0   4       2110.44       2351.86        35.60 o                         
  -1   0   4        533.54        495.95        11.45 o                         
   0   0   4        392.68        371.21         6.30 o                         
   1   0   4        196.93        185.41         4.40 o                         
   2   0   4       1342.51       1305.55        25.00 o                         
   3   0   4        252.60        248.24        11.69 o                         
   4   0   4         11.27          8.52         2.52 o                         
   5   0   4         70.42         66.31         4.48 o                         
   6   0   4        694.56        701.19        16.79 o                         
   7   0   4         30.50         39.71         2.34 o                         
   8   0   4        188.11        214.16        15.70 o                         
   9   0   4        210.82        243.35        18.03 o                         
  10   0   4          0.01          2.15         9.67 o                         
 -11   1   4         99.73        109.24        11.47 o                         
 -10   1   4         52.03         62.48         7.97 o                         
  -9   1   4         16.98         15.92         5.58 o                         
  -8   1   4         75.67         71.83         7.10 o                         
  -7   1   4        339.85        322.29         9.27 o                         
  -6   1   4        837.95        825.08        20.38 o                         
  -5   1   4         25.47         23.86         2.68 o                         
  -4   1   4       1643.57       1700.17        32.56 o                         
  -3   1   4       1970.16       2035.11        37.82 o                         
  -2   1   4       1989.28       2077.95        37.98 o                         
  -1   1   4        361.92        336.22         6.65 o                         
   0   1   4        556.71        547.00         9.66 o                         
   1   1   4        829.02        856.92        14.59 o                         
   2   1   4        825.50        853.09        14.60 o                         
   3   1   4        200.26        207.22         8.23 o                         
   4   1   4        852.56        884.23        18.27 o                         
   5   1   4        513.58        521.39        12.24 o                         
   6   1   4        338.77        331.83        12.73 o                         
   7   1   4         87.95         89.09         3.98 o                         
   8   1   4         34.82         40.84         6.59 o                         
   9   1   4         23.95         32.90         7.18 o                         
  10   1   4         21.65         20.25        10.71 o                         
 -11   2   4         12.52         25.04         7.65 o                         
 -10   2   4         90.88         96.51         7.23 o                         
  -9   2   4         19.10         15.05         4.74 o                         
  -8   2   4       1081.90        993.03        25.86 o                         
  -7   2   4        111.08        111.05         5.33 o                         
  -6   2   4        349.45        338.54         9.50 o                         
  -5   2   4         22.96         25.83         2.71 o                         
  -4   2   4         72.74         82.23         3.24 o                         
  -3   2   4       1778.04       1949.90        32.80 o                         
  -2   2   4       1878.40       2070.26        38.61 o                         
  -1   2   4        311.67        281.37         5.55 o                         
   0   2   4         67.62         63.04         1.65 o                         
   1   2   4        635.93        756.31        13.26 o                         
   2   2   4         41.77         43.49         1.93 o                         
   3   2   4        343.44        341.07         7.12 o                         
   4   2   4         24.36         23.91         1.91 o                         
   5   2   4        812.33        815.31        15.35 o                         
   6   2   4        164.33        162.23         9.62 o                         
   7   2   4         53.13         52.52         3.05 o                         
   8   2   4         62.45         56.99         6.97 o                         
   9   2   4         56.53         65.14        10.65 o                         
  10   2   4        124.54        151.33        15.98 o                         
 -11   3   4          8.47         17.48        10.02 o                         
 -10   3   4         26.94         25.23         5.53 o                         
  -9   3   4          6.73          8.69         4.46 o                         
  -8   3   4        209.92        173.27         8.07 o                         
  -7   3   4        887.73        860.47        24.26 o                         
  -6   3   4        156.55        142.24         4.70 o                         
  -5   3   4         86.34         70.42         3.04 o                         
  -4   3   4          8.16         11.44         1.56 o                         
  -3   3   4        555.47        655.21        13.47 o                         
  -2   3   4        190.66        183.49         4.65 o                         
  -1   3   4        989.67       1060.87        18.17 o                         
   0   3   4       2391.61       2220.40        54.87 o                         
   1   3   4        974.57        957.36        16.43 o                         
   2   3   4        715.66        851.87        14.82 o                         
   3   3   4        398.29        416.40         8.82 o                         
   4   3   4         48.68         59.07         2.62 o                         
   5   3   4        151.40        154.09         4.68 o                         
   6   3   4        668.08        638.42        38.41 o                         
   7   3   4        592.09        599.29        20.75 o                         
   8   3   4        213.01        239.91        12.36 o                         
   9   3   4          3.81          6.37         6.47 o                         
  10   3   4        146.85        147.12        15.30 o                         
 -11   4   4         27.03         42.23        10.82 o                         
 -10   4   4         32.68         33.56         5.90 o                         
  -9   4   4         57.79         51.10         5.64 o                         
  -8   4   4         37.94         29.38         4.45 o                         
  -7   4   4         53.51         66.15         6.68 o                         
  -6   4   4          4.49          6.65         2.11 o                         
  -5   4   4          2.72          8.82         1.93 o                         
  -4   4   4        615.78        601.82        11.65 o                         
  -3   4   4        385.37        443.21         8.54 o                         
  -2   4   4        589.25        637.63        12.50 o                         
  -1   4   4       1641.42       1590.01        24.60 o                         
   0   4   4        217.44        226.05         5.17 o                         
   1   4   4        305.71        361.64         7.13 o                         
   2   4   4        565.78        743.86        13.08 o                         
   3   4   4       1316.04       1350.22        23.01 o                         
   4   4   4        369.05        395.72         8.15 o                         
   5   4   4        263.09        269.29         7.31 o                         
   6   4   4        502.65        504.91        19.15 o                         
   7   4   4        119.79         95.37        13.38 o                         
   8   4   4         13.63         12.84         7.82 o                         
   9   4   4         23.68         20.99         6.88 o                         
  10   4   4        138.18        129.89        15.01 o                         
 -11   5   4        154.45        155.98        15.75 o                         
 -10   5   4         11.35          7.87         5.26 o                         
  -9   5   4         27.30         22.13         4.99 o                         
  -8   5   4         93.56         74.13         9.43 o                         
  -7   5   4         85.74         77.31         5.12 o                         
  -6   5   4         69.80         60.06         3.11 o                         
  -5   5   4        146.02        159.04         4.70 o                         
  -4   5   4         19.92         26.41         1.91 o                         
  -3   5   4        832.59        902.73        16.05 o                         
  -2   5   4        495.88        515.20        10.88 o                         
  -1   5   4        276.27        279.37         8.30 o                         
   0   5   4       1290.07       1397.28        47.69 o                         
   1   5   4        350.82        349.40         8.44 o                         
   2   5   4         46.99         43.42         1.78 o                         
   3   5   4        212.86        188.77         4.22 o                         
   4   5   4        400.57        415.08         8.56 o                         
   5   5   4        332.73        344.57         8.37 o                         
   6   5   4        118.25        109.61         6.28 o                         
   7   5   4        103.30         89.94         4.59 o                         
   8   5   4         67.53         64.16        10.96 o                         
   9   5   4          6.66          1.87         6.53 o                         
 -11   6   4         44.18         15.75        10.71 o                         
 -10   6   4         22.44         22.74         5.74 o                         
  -9   6   4         45.05         39.02         6.49 o                         
  -8   6   4         83.66         96.52         7.73 o                         
  -7   6   4         24.26         23.69         3.94 o                         
  -6   6   4        360.59        334.52         8.99 o                         
  -5   6   4        170.74        181.24         5.11 o                         
  -4   6   4          8.48          8.30         1.72 o                         
  -3   6   4        376.02        363.89         7.42 o                         
  -2   6   4        302.83        307.01         6.81 o                         
  -1   6   4       3758.04       3814.21        70.24 o                         
   0   6   4         91.71         94.81         3.49 o                         
   1   6   4       1461.99       1549.21        26.42 o                         
   2   6   4        326.53        321.07         6.21 o                         
   3   6   4        180.53        173.93         4.30 o                         
   4   6   4         29.69         34.29         2.17 o                         
   5   6   4        203.27        207.15         5.74 o                         
   6   6   4         65.60         63.38         4.17 o                         
   7   6   4         67.32         67.78         6.83 o                         
   8   6   4         32.14         35.63         6.83 o                         
   9   6   4         99.06        128.93        15.58 o                         
 -11   7   4         99.80         85.12        13.49 o                         
 -10   7   4         67.49         68.71         7.72 o                         
  -9   7   4         73.72         78.70        11.97 o                         
  -8   7   4         12.14          5.22         5.27 o                         
  -7   7   4        162.15        166.65         7.35 o                         
  -6   7   4        647.86        615.09        14.17 o                         
  -5   7   4        138.92        153.62         4.34 o                         
  -4   7   4        531.89        523.76        13.92 o                         
  -3   7   4        431.16        413.49         8.23 o                         
  -2   7   4         29.14         28.88         1.87 o                         
  -1   7   4       1060.30       1013.95        20.99 o                         
   0   7   4        323.46        281.60        11.01 o                         
   1   7   4        138.32        160.26         4.56 o                         
   2   7   4        336.40        346.17         6.85 o                         
   3   7   4        365.56        344.23         7.17 o                         
   4   7   4        609.76        642.84        13.54 o                         
   5   7   4        493.82        481.25        11.07 o                         
   6   7   4         35.20         38.32         4.52 o                         
   7   7   4         81.62         88.21         7.52 o                         
   8   7   4         16.97         15.46         9.26 o                         
   9   7   4         11.48         16.21        10.24 o                         
  -9   8   4         23.63         23.64         9.45 o                         
  -8   8   4          6.24          5.33         5.27 o                         
  -7   8   4         67.49         67.73        10.66 o                         
  -6   8   4        149.89        165.02         7.86 o                         
  -5   8   4        247.92        248.02         9.88 o                         
  -4   8   4        223.01        243.51         6.53 o                         
  -3   8   4        264.28        253.59         6.31 o                         
  -2   8   4        559.05        560.59        12.15 o                         
  -1   8   4       2920.80       2986.24        69.71 o                         
   0   8   4        777.75        846.19        29.99 o                         
   1   8   4        505.97        484.70        19.79 o                         
   2   8   4         52.85         55.88         2.25 o                         
   3   8   4        297.79        315.02         8.64 o                         
   4   8   4         55.46         52.77         3.78 o                         
   5   8   4        105.01        109.55         4.36 o                         
   6   8   4        123.41        122.02         7.89 o                         
   7   8   4         51.90         35.47         9.42 o                         
   8   8   4          9.06         23.46        10.06 o                         
   9   8   4         53.35         63.98        13.56 o                         
  -9   9   4         16.41          6.24         9.24 o                         
  -8   9   4          4.76         14.17         9.13 o                         
  -7   9   4        440.12        482.05        42.72 o                         
  -6   9   4        209.24        202.26         7.73 o                         
  -5   9   4          7.77          7.31         2.80 o                         
  -4   9   4         45.40         43.58         3.16 o                         
  -3   9   4          7.67         10.31         2.76 o                         
  -2   9   4        111.77        115.28         4.10 o                         
  -1   9   4        216.69        219.82         7.37 o                         
   0   9   4        883.53        821.00        26.35 o                         
   1   9   4        142.97        138.99         7.24 o                         
   2   9   4         67.08         66.23         2.49 o                         
   3   9   4         56.22         58.94         3.00 o                         
   4   9   4        123.06        108.28         4.14 o                         
   5   9   4         40.06         44.08         3.75 o                         
   6   9   4         33.69         36.59         8.89 o                         
   7   9   4         24.21         26.88         9.58 o                         
   8   9   4        168.30        179.41        17.24 o                         
   9   9   4          2.62         -1.26        11.44 o                         
  -9  10   4         29.62         35.01        11.16 o                         
  -7  10   4         77.96         85.29        11.08 o                         
  -6  10   4        103.59        102.40         6.99 o                         
  -5  10   4         57.04         67.37         7.57 o                         
  -4  10   4        458.61        466.09        12.90 o                         
  -3  10   4         55.51         49.62         2.48 o                         
  -2  10   4        330.25        357.01        10.47 o                         
  -1  10   4        152.38        152.72         5.28 o                         
   0  10   4         31.45         32.44         2.38 o                         
   1  10   4          8.57          7.31         1.87 o                         
   2  10   4         18.22         23.28         2.94 o                         
   3  10   4       1007.96       1006.43        23.65 o                         
   4  10   4         25.96         19.76         4.05 o                         
   5  10   4        142.03        124.06        10.52 o                         
   7  10   4         56.78         61.56        10.89 o                         
   8  10   4         14.27          6.87         9.75 o                         
  -8  11   4         17.30         11.45         6.67 o                         
  -7  11   4         87.69         73.94         9.72 o                         
  -6  11   4         26.21         33.51         5.95 o                         
  -5  11   4        158.08        167.50         6.87 o                         
  -4  11   4        335.52        313.90         9.65 o                         
  -3  11   4          9.00          8.50         1.63 o                         
  -2  11   4        334.63        373.23        18.09 o                         
  -1  11   4          8.02          5.70         1.39 o                         
   0  11   4          1.55          1.98         1.57 o                         
   1  11   4        124.47        124.82         4.01 o                         
   2  11   4         76.62         76.46         5.15 o                         
   3  11   4        359.05        376.72        21.02 o                         
   4  11   4        183.95        184.26         8.59 o                         
   5  11   4         36.62         35.07         8.18 o                         
   6  11   4         40.56         41.69         9.18 o                         
   7  11   4          1.43          5.13         9.09 o                         
   8  11   4         54.51         49.76        12.09 o                         
  -8  12   4         34.59         47.44        16.83 o                         
  -7  12   4         17.95          0.64         6.07 o                         
  -6  12   4         80.71         81.69         7.81 o                         
  -5  12   4         28.16         29.08         7.78 o                         
  -4  12   4          1.92          6.03         2.10 o                         
  -3  12   4         94.37         97.97         3.56 o                         
  -2  12   4         55.77         55.50         7.03 o                         
  -1  12   4        185.71        153.71         8.30 o                         
   0  12   4         30.16         30.54         3.65 o                         
   1  12   4        571.05        566.07        14.28 o                         
   2  12   4        161.08        171.56         9.22 o                         
   3  12   4         33.59         35.51         4.66 o                         
   4  12   4        168.15        166.45         8.43 o                         
   5  12   4         47.83         39.46         8.49 o                         
   6  12   4         19.13         23.92         9.12 o                         
   7  12   4         38.93         43.09        11.16 o                         
   8  12   4        129.56        140.78        16.34 o                         
  -8  13   4         24.76         32.37        10.83 o                         
  -7  13   4         43.31         37.85         8.15 o                         
  -6  13   4         86.86         89.88         8.30 o                         
  -5  13   4          7.28          6.43         5.03 o                         
  -4  13   4         56.26         51.78         6.26 o                         
  -3  13   4        327.18        333.72        18.55 o                         
  -2  13   4         35.17         32.39         6.53 o                         
  -1  13   4          9.76          5.97         5.35 o                         
   0  13   4        463.19        401.36        12.87 o                         
   1  13   4         97.13         95.91         4.21 o                         
   2  13   4         27.89         29.60         5.00 o                         
   3  13   4         83.63         77.55         8.35 o                         
   4  13   4        102.43        105.84        10.16 o                         
   5  13   4         23.61         19.85         7.68 o                         
   6  13   4         94.90        120.30        13.32 o                         
   7  13   4          3.87          2.14        10.08 o                         
  -7  14   4          8.11          3.95         6.51 o                         
  -6  14   4         40.77         44.90         7.11 o                         
  -5  14   4         73.39         69.14         7.60 o                         
  -4  14   4        179.44        169.05        13.95 o                         
  -3  14   4        117.05        106.34        10.59 o                         
  -2  14   4        157.80        148.94        11.65 o                         
  -1  14   4         16.28         19.62         5.69 o                         
   0  14   4         57.05         52.34         7.40 o                         
   1  14   4         52.65         63.10         5.28 o                         
   2  14   4          9.05          7.21         3.66 o                         
   3  14   4         30.86         41.95         6.36 o                         
   4  14   4         50.85         48.60         8.38 o                         
  -6  15   4          6.44         -3.15         6.52 o                         
  -5  15   4         16.20         15.00         6.26 o                         
  -4  15   4         18.66         27.76         8.38 o                         
  -3  15   4          7.43         18.92         6.99 o                         
  -2  15   4          8.41         16.78         6.39 o                         
  -1  15   4          8.51         13.94         6.05 o                         
   0  15   4         29.86         25.46         6.67 o                         
   1  15   4        105.40         94.11         9.94 o                         
   2  15   4         63.34         69.00         9.22 o                         
   3  15   4         50.13         62.84         8.57 o                         
  -6  16   4         17.06         11.59        10.47 o                         
  -5  16   4         30.39         52.13        11.07 o                         
  -4  16   4        122.84        115.05        12.35 o                         
  -3  16   4         27.36         22.54         7.94 o                         
  -2  16   4         23.63         23.75         6.92 o                         
  -1  16   4         23.33         12.78         6.94 o                         
   1  16   4         16.00         21.63         7.22 o                         
   3  16   4         29.41         33.58         8.02 o                         
   4  16   4          5.49         -1.51         6.75 o                         
  -4  17   4         22.03          2.79         8.03 o                         
  -3  17   4          4.88         16.92         8.25 o                         
  -2  17   4          6.44          7.92         7.41 o                         
  -1  17   4          6.73          6.00         6.62 o                         
   0  17   4         16.47         10.84         6.83 o                         
   1  17   4         75.89         69.42         9.78 o                         
   2  17   4         57.84         52.19         9.06 o                         
   3  17   4         29.65         40.16         8.54 o                         
   4  17   4          7.67         10.26         7.99 o                         
  -3  18   4          7.68         25.06         9.02 o                         
  -2  18   4         31.93         44.46         9.01 o                         
  -1  18   4          1.56          6.37         7.25 o                         
   0  18   4         55.17         40.63         8.91 o                         
   1  18   4         41.35         46.54         9.13 o                         
   2  18   4         30.53         36.96         8.79 o                         
   3  18   4         13.00          0.79         7.43 o                         
   0  19   4          4.71         13.85         7.95 o                         
   1 -18   5         12.99         15.18        12.55 o                         
  -3 -17   5        107.41        111.69        13.05 o                         
  -2 -17   5         11.95         11.03         6.73 o                         
  -1 -17   5         31.98         31.08         7.42 o                         
   0 -17   5         12.32         15.87         5.94 o                         
   1 -17   5         32.38         34.93         8.20 o                         
  -5 -16   5         24.73         23.76        10.33 o                         
  -4 -16   5         11.27          8.20         6.46 o                         
  -3 -16   5         56.25         57.29         6.62 o                         
  -2 -16   5          9.53          7.72         5.19 o                         
  -1 -16   5         36.47         40.34         6.98 o                         
   0 -16   5          5.27         12.62         5.16 o                         
   1 -16   5         12.28         15.20         7.72 o                         
   2 -16   5         50.98         55.77         7.88 o                         
   3 -16   5         11.61         12.33         6.59 o                         
   4 -16   5         37.84         43.23        11.21 o                         
  -5 -15   5         81.63         88.26         7.35 o                         
  -4 -15   5         31.78         35.72         5.82 o                         
  -3 -15   5         78.56         80.53         7.25 o                         
  -2 -15   5         23.31         21.50         9.87 o                         
  -1 -15   5         38.41         38.38         7.41 o                         
   0 -15   5         37.35         34.97         5.38 o                         
   1 -15   5         33.75         34.75         5.29 o                         
   2 -15   5         25.44         39.54         8.07 o                         
   3 -15   5         21.58         21.77         6.71 o                         
   4 -15   5         34.13         59.37         7.83 o                         
   5 -15   5         28.72         22.56        10.72 o                         
   6 -15   5         25.02         40.01        11.72 o                         
  -6 -14   5         39.62         59.91         8.16 o                         
  -5 -14   5         11.50         20.37         6.60 o                         
  -4 -14   5         22.98         30.38         5.25 o                         
  -3 -14   5         18.13         12.24         4.56 o                         
  -2 -14   5        130.15        146.26         8.75 o                         
  -1 -14   5          3.92          2.78         4.34 o                         
   0 -14   5        131.38        126.54         8.41 o                         
   1 -14   5         79.22         79.58         5.97 o                         
   2 -14   5         10.89         10.31         4.53 o                         
   3 -14   5         17.13         26.37         6.32 o                         
   4 -14   5         21.12         33.89         5.76 o                         
   5 -14   5         18.74         16.27         7.01 o                         
   6 -14   5         19.64         37.19        11.03 o                         
  -7 -13   5         62.82         73.62         8.31 o                         
  -6 -13   5        117.46        124.31        12.70 o                         
  -5 -13   5         23.13         22.59         4.60 o                         
  -4 -13   5          2.79          2.29         3.54 o                         
  -3 -13   5         10.95          7.52         4.01 o                         
  -2 -13   5         24.19         25.34         5.17 o                         
  -1 -13   5          2.08          7.62         3.97 o                         
   0 -13   5          5.11          2.11         7.62 o                         
   1 -13   5        234.59        227.11         8.95 o                         
   2 -13   5         28.42         37.14         4.69 o                         
   3 -13   5         77.48         71.88         6.06 o                         
   4 -13   5         10.43         13.74         5.79 o                         
   5 -13   5         13.28         28.20         5.44 o                         
   6 -13   5         49.55         56.21         8.12 o                         
  -8 -12   5         42.72         64.24         8.59 o                         
  -7 -12   5         12.99         11.23         6.63 o                         
  -6 -12   5         81.19         79.80         6.29 o                         
  -5 -12   5          3.97         -1.06         4.01 o                         
  -4 -12   5        519.76        530.12        22.94 o                         
  -3 -12   5         72.55         88.19         6.41 o                         
  -2 -12   5        150.31        158.72         4.62 o                         
  -1 -12   5        107.34        106.67        10.03 o                         
   0 -12   5         97.06        110.14         7.12 o                         
   1 -12   5         98.62         93.72         5.58 o                         
   2 -12   5          4.65          5.37         3.87 o                         
   3 -12   5         47.22         44.86         4.03 o                         
   4 -12   5          6.19          8.93         5.39 o                         
   5 -12   5         26.61         18.94         8.50 o                         
   6 -12   5         49.54         40.49         7.08 o                         
  -9 -11   5         51.54         75.20        12.47 o                         
  -8 -11   5         31.16         16.52         7.78 o                         
  -7 -11   5         49.00         51.08        13.99 o                         
  -6 -11   5        263.73        282.14        10.44 o                         
  -5 -11   5          9.67          9.65         4.44 o                         
  -4 -11   5         63.69         62.73         5.08 o                         
  -3 -11   5        180.92        197.86         7.20 o                         
  -2 -11   5        172.12        169.89         4.73 o                         
  -1 -11   5        847.40        779.03        19.99 o                         
   0 -11   5        789.52        797.38        24.81 o                         
   1 -11   5        258.94        251.99        10.70 o                         
   2 -11   5        126.63        127.03         6.18 o                         
   3 -11   5         34.09         38.38         4.24 o                         
   4 -11   5        172.14        150.87         9.10 o                         
   5 -11   5          4.12          4.32         5.14 o                         
   6 -11   5         62.05         69.76         7.27 o                         
   7 -11   5         27.98         18.78        10.29 o                         
 -10 -10   5         33.54         19.44        11.68 o                         
  -9 -10   5         13.30         25.04         7.99 o                         
  -8 -10   5        197.07        214.95        12.61 o                         
  -7 -10   5          5.07         10.84         6.19 o                         
  -6 -10   5        179.27        187.14        15.70 o                         
  -5 -10   5         19.09         22.87         4.06 o                         
  -4 -10   5        297.71        245.37        11.70 o                         
  -3 -10   5        117.48        110.31         5.96 o                         
  -2 -10   5         66.89         50.06         2.40 o                         
  -1 -10   5       1693.64       1645.03        64.71 o                         
   0 -10   5        276.52        279.64        11.09 o                         
   1 -10   5        286.31        283.69        10.76 o                         
   2 -10   5        304.17        280.84         9.22 o                         
   3 -10   5         15.95         17.12         2.36 o                         
   4 -10   5         32.04         23.96         5.11 o                         
   5 -10   5         13.73         13.29         4.13 o                         
   6 -10   5         84.09         84.95         7.33 o                         
   7 -10   5         20.51         14.59         5.09 o                         
 -10  -9   5        104.80        121.63        15.02 o                         
  -9  -9   5         43.86         52.24         6.53 o                         
  -8  -9   5          6.45          6.09         4.95 o                         
  -7  -9   5          4.12          6.57         8.39 o                         
  -6  -9   5         74.58         82.19         5.80 o                         
  -5  -9   5        231.06        238.95        11.41 o                         
  -4  -9   5        106.72        120.02         9.40 o                         
  -3  -9   5        381.24        396.01        16.16 o                         
  -2  -9   5        240.15        264.00         8.84 o                         
  -1  -9   5         79.48         78.45         6.99 o                         
   0  -9   5         10.89          9.67         3.49 o                         
   1  -9   5        144.97        139.53         4.40 o                         
   2  -9   5        472.62        451.67        12.41 o                         
   3  -9   5         27.96         26.39         2.33 o                         
   4  -9   5       1169.79       1234.08        39.18 o                         
   5  -9   5         19.44         28.75         4.48 o                         
   6  -9   5         85.51         96.44        10.34 o                         
   7  -9   5         38.45         35.43         5.26 o                         
 -10  -8   5         16.47         14.75        11.20 o                         
  -9  -8   5         34.98         44.81         7.58 o                         
  -8  -8   5         41.36         25.05         5.20 o                         
  -7  -8   5         38.66         24.08        11.05 o                         
  -6  -8   5        174.60        200.32        18.34 o                         
  -5  -8   5         16.83         17.62         2.77 o                         
  -4  -8   5        158.24        144.90         8.44 o                         
  -3  -8   5        124.66        121.72         8.62 o                         
  -2  -8   5        121.77        132.63         4.76 o                         
  -1  -8   5        278.40        260.77         7.28 o                         
   0  -8   5        505.69        473.94        10.92 o                         
   1  -8   5         88.33         97.77         3.21 o                         
   2  -8   5        444.94        445.80         9.21 o                         
   3  -8   5        646.52        663.47        15.30 o                         
   4  -8   5         81.06         85.42         3.81 o                         
   5  -8   5         13.60         18.57         3.47 o                         
   6  -8   5         54.38         52.01         6.29 o                         
   7  -8   5        159.83        168.52         8.10 o                         
   8  -8   5         29.29         23.03        10.20 o                         
 -10  -7   5         17.42         13.48         6.89 o                         
  -9  -7   5         43.18         33.12         6.06 o                         
  -8  -7   5        123.12        121.40         7.46 o                         
  -7  -7   5        223.61        238.84         9.37 o                         
  -6  -7   5         37.25         35.31         3.56 o                         
  -5  -7   5         40.95         47.38         3.29 o                         
  -4  -7   5         25.33         25.05         2.02 o                         
  -3  -7   5        103.22        113.96         3.82 o                         
  -2  -7   5        196.56        192.62         5.77 o                         
  -1  -7   5        729.68        736.53        15.62 o                         
   0  -7   5        342.16        371.90         8.92 o                         
   1  -7   5        235.40        227.72         4.93 o                         
   2  -7   5        233.41        231.41         9.94 o                         
   3  -7   5        298.69        307.53         6.16 o                         
   4  -7   5        254.43        271.51         5.88 o                         
   5  -7   5         28.46         36.05         3.02 o                         
   6  -7   5         45.33         46.52         3.89 o                         
   7  -7   5         39.92         43.41         6.84 o                         
   8  -7   5        497.68        503.23        20.71 o                         
 -10  -6   5         32.26         18.91        11.21 o                         
  -9  -6   5         67.39         67.64        17.74 o                         
  -8  -6   5        132.92        136.03         6.52 o                         
  -7  -6   5         37.78         43.53         4.85 o                         
  -6  -6   5         83.71         68.29         4.25 o                         
  -5  -6   5          8.60          3.96         2.00 o                         
  -4  -6   5        498.68        524.53         9.77 o                         
  -3  -6   5         49.76         57.92         2.48 o                         
  -2  -6   5        122.96        109.91         5.91 o                         
  -1  -6   5        405.46        416.22         9.62 o                         
   0  -6   5        202.60        182.04         5.16 o                         
   1  -6   5          1.08          1.40         1.33 o                         
   2  -6   5         33.77         36.59         1.70 o                         
   3  -6   5       1310.72       1342.91        31.57 o                         
   4  -6   5         75.65         80.96         2.94 o                         
   5  -6   5         44.19         43.33         3.27 o                         
   6  -6   5         62.70         63.99         4.10 o                         
   7  -6   5         23.45         12.04         4.12 o                         
   8  -6   5         57.15         62.60         7.90 o                         
 -10  -5   5         25.15         31.00         6.06 o                         
  -9  -5   5         78.50         91.15         7.91 o                         
  -8  -5   5        273.96        287.66        14.37 o                         
  -7  -5   5        177.07        192.92        11.68 o                         
  -6  -5   5        100.15         95.08         4.77 o                         
  -5  -5   5         86.59        104.77         4.00 o                         
  -4  -5   5         11.21         15.74         2.04 o                         
  -3  -5   5        242.19        248.34         5.69 o                         
  -2  -5   5        600.18        627.03        15.53 o                         
  -1  -5   5        339.76        308.60         7.50 o                         
   0  -5   5         62.48         49.74         1.82 o                         
   1  -5   5        292.38        345.82         6.92 o                         
   2  -5   5          4.30          4.54         1.19 o                         
   3  -5   5        360.68        384.10         7.14 o                         
   4  -5   5        172.22        181.37         4.28 o                         
   5  -5   5        180.99        163.95         5.01 o                         
   6  -5   5         66.78         80.13         4.23 o                         
   7  -5   5         43.20         42.42         4.23 o                         
   8  -5   5         99.76        104.84         9.89 o                         
 -11  -4   5         35.62         45.01         8.72 o                         
 -10  -4   5         71.64         82.63        11.28 o                         
  -9  -4   5         31.82         38.24         5.35 o                         
  -8  -4   5        656.69        639.78        18.23 o                         
  -7  -4   5        140.03        143.22         7.23 o                         
  -6  -4   5         18.87         27.59         2.82 o                         
  -5  -4   5        339.24        361.20         7.51 o                         
  -4  -4   5        202.42        199.60         5.68 o                         
  -3  -4   5        241.08        244.09         5.69 o                         
  -2  -4   5        882.22        866.74        15.00 o                         
  -1  -4   5        923.42        919.26        14.90 o                         
   0  -4   5         68.62         55.42         2.18 o                         
   1  -4   5       2616.97       2701.66        51.84 o                         
   2  -4   5        225.49        237.43         4.61 o                         
   3  -4   5        301.68        298.27         5.76 o                         
   4  -4   5         63.67         61.20         3.63 o                         
   5  -4   5        306.63        294.23         7.02 o                         
   6  -4   5        133.86        137.44         5.20 o                         
   7  -4   5         40.92         47.69         8.98 o                         
   8  -4   5         24.52          9.41         6.25 o                         
   9  -4   5        127.80        133.31        10.82 o                         
 -11  -3   5        105.36         91.73         9.85 o                         
 -10  -3   5         94.70         97.81         7.47 o                         
  -9  -3   5         10.37         12.96         4.86 o                         
  -8  -3   5        458.02        486.14        14.42 o                         
  -7  -3   5        365.94        350.93        13.68 o                         
  -6  -3   5        297.15        279.84         6.61 o                         
  -5  -3   5       1096.10       1155.81        17.86 o                         
  -4  -3   5        657.80        651.39        11.30 o                         
  -3  -3   5       2861.62       3002.16        49.70 o                         
  -2  -3   5        443.54        433.78         8.79 o                         
  -1  -3   5        734.86        799.93        12.70 o                         
   0  -3   5        388.86        415.42         7.99 o                         
   1  -3   5       1069.01       1095.14        18.60 o                         
   2  -3   5        279.70        252.41         5.17 o                         
   3  -3   5        249.23        247.07         7.84 o                         
   4  -3   5       1110.32       1137.88        22.20 o                         
   5  -3   5        181.26        192.36         7.74 o                         
   6  -3   5        164.96        177.70         5.86 o                         
   7  -3   5          0.22         -0.78         2.80 o                         
   8  -3   5          3.71          3.61         6.02 o                         
   9  -3   5          6.59          4.28         6.92 o                         
 -11  -2   5         18.19         12.06         7.23 o                         
 -10  -2   5         58.26         55.22         6.43 o                         
  -9  -2   5          7.90          8.50         4.72 o                         
  -8  -2   5        397.05        384.77        12.61 o                         
  -7  -2   5        310.44        317.33        18.37 o                         
  -6  -2   5        738.83        719.91        15.60 o                         
  -5  -2   5        128.25        130.05         3.72 o                         
  -4  -2   5         37.71         48.08         2.40 o                         
  -3  -2   5       1362.18       1511.18        23.66 o                         
  -2  -2   5        180.56        197.55         4.16 o                         
  -1  -2   5        492.02        512.07         7.94 o                         
   0  -2   5        236.83        240.50         4.37 o                         
   1  -2   5         40.02         40.33         1.46 o                         
   2  -2   5        332.99        329.55         7.19 o                         
   3  -2   5        415.79        382.69        13.07 o                         
   4  -2   5        174.47        184.45         7.45 o                         
   5  -2   5        801.19        809.47        16.97 o                         
   6  -2   5        130.02        142.15         7.91 o                         
   7  -2   5        287.70        314.08        18.87 o                         
   8  -2   5         12.83          2.70         8.18 o                         
   9  -2   5         66.28         71.29        12.17 o                         
 -11  -1   5         39.94         48.54        12.13 o                         
 -10  -1   5         11.83         13.48         5.37 o                         
  -9  -1   5         34.18         40.52         5.41 o                         
  -8  -1   5         75.02         85.32         9.79 o                         
  -7  -1   5        730.13        665.02        32.55 o                         
  -6  -1   5        359.83        336.07         8.87 o                         
  -5  -1   5         62.34         60.84         3.73 o                         
  -4  -1   5        151.76        157.58         4.01 o                         
  -3  -1   5       1043.99       1105.54        17.66 o                         
  -2  -1   5        325.19        336.13         6.01 o                         
  -1  -1   5       1367.16       1393.97        20.20 o                         
   0  -1   5        835.28        863.03        12.90 o                         
   1  -1   5        879.33        908.49        13.16 o                         
   2  -1   5        552.90        635.41        11.41 o                         
   3  -1   5        112.41        111.19         4.45 o                         
   4  -1   5          5.01          5.63         2.21 o                         
   5  -1   5        409.01        442.79        17.58 o                         
   6  -1   5        597.09        645.91        55.04 o                         
   7  -1   5         75.82         73.19         9.38 o                         
   8  -1   5         28.53         44.19         9.31 o                         
   9  -1   5         41.98         34.22        10.95 o                         
 -11   0   5         35.74         43.51        12.68 o                         
 -10   0   5         19.68         21.00         5.40 o                         
  -9   0   5         69.58         68.60         7.65 o                         
  -8   0   5         38.89         34.00         4.69 o                         
  -7   0   5         46.53         46.88         3.72 o                         
  -6   0   5        828.07        903.73        26.98 o                         
  -5   0   5        393.90        450.55         8.72 o                         
  -4   0   5       3281.89       3310.62        50.29 o                         
  -3   0   5        253.14        283.50         5.58 o                         
  -2   0   5        228.21        224.62         4.49 o                         
  -1   0   5          0.25          2.52         0.92 o                         
   0   0   5         49.27         49.69         1.73 o                         
   1   0   5        655.76        722.36        11.57 o                         
   2   0   5        373.89        458.80         9.98 o                         
   3   0   5       2690.66       2838.13        53.20 o                         
   4   0   5        557.15        585.47        13.16 o                         
   5   0   5       1110.37       1131.65        23.45 o                         
   6   0   5        518.75        500.36        21.94 o                         
   7   0   5          0.65          0.67         5.09 o                         
   8   0   5          0.35          5.79         5.82 o                         
   9   0   5          7.99         14.37         8.94 o                         
 -11   1   5         38.92         35.07         8.24 o                         
 -10   1   5         12.96         23.46         6.85 o                         
  -9   1   5         34.99         35.07         6.21 o                         
  -8   1   5         74.34         62.69         6.95 o                         
  -7   1   5        730.73        683.71        18.37 o                         
  -6   1   5        372.27        358.39         8.97 o                         
  -5   1   5         65.08         60.73         2.71 o                         
  -4   1   5        152.48        163.83         5.53 o                         
  -3   1   5       1046.28       1097.81        19.22 o                         
  -2   1   5        308.98        312.12         6.41 o                         
  -1   1   5       1373.38       1435.95        23.91 o                         
   0   1   5        837.46        889.46        15.14 o                         
   1   1   5        874.19        890.27        15.65 o                         
   2   1   5        542.82        624.93        11.32 o                         
   3   1   5        112.68        109.01         3.98 o                         
   4   1   5          3.66          1.16         2.34 o                         
   5   1   5        411.19        446.56        12.02 o                         
   6   1   5        604.70        632.46        21.35 o                         
   7   1   5         77.17         88.52        12.04 o                         
   8   1   5         29.89         39.06         6.97 o                         
   9   1   5         41.26         23.83         9.87 o                         
 -11   2   5         19.12         24.24        10.09 o                         
 -10   2   5         56.94         53.51        10.15 o                         
  -9   2   5          7.19          5.30         5.44 o                         
  -8   2   5        392.08        363.69        21.03 o                         
  -7   2   5        311.53        293.94        14.67 o                         
  -6   2   5        726.36        702.28        17.81 o                         
  -5   2   5        134.28        141.79         8.02 o                         
  -4   2   5         34.44         42.97         2.55 o                         
  -3   2   5       1349.78       1508.53        28.68 o                         
  -2   2   5        188.60        207.93         4.45 o                         
  -1   2   5        481.97        505.99         9.47 o                         
   0   2   5        222.47        243.73         4.91 o                         
   1   2   5         44.16         42.18         2.44 o                         
   2   2   5        334.06        314.20         6.47 o                         
   3   2   5        415.31        388.63         8.97 o                         
   4   2   5        172.37        195.11         7.06 o                         
   5   2   5        797.49        796.35        19.95 o                         
   6   2   5        126.40        143.81        18.17 o                         
   7   2   5        285.56        312.22        13.76 o                         
   8   2   5         12.75          5.13         7.02 o                         
   9   2   5         67.00         83.71        11.33 o                         
 -11   3   5        104.24        105.71        13.60 o                         
 -10   3   5         96.15         83.21         7.09 o                         
  -9   3   5         10.26         10.17         4.57 o                         
  -8   3   5        456.98        416.10        14.09 o                         
  -7   3   5        362.22        346.65        20.08 o                         
  -6   3   5        297.23        269.02         8.62 o                         
  -5   3   5       1087.04       1144.18        23.11 o                         
  -4   3   5        657.50        623.04        12.65 o                         
  -3   3   5       2872.19       2989.58        55.41 o                         
  -2   3   5        449.10        463.16         9.65 o                         
  -1   3   5        745.64        807.24        17.11 o                         
   0   3   5        388.25        416.94         7.00 o                         
   1   3   5       1059.84       1089.40        17.09 o                         
   2   3   5        294.09        271.07         5.55 o                         
   3   3   5        249.50        244.52         5.60 o                         
   4   3   5       1103.45       1122.25        20.17 o                         
   5   3   5        172.53        180.04         7.12 o                         
   6   3   5        158.39        162.02        10.13 o                         
   7   3   5          0.22         -1.41         6.26 o                         
   8   3   5          3.80          2.91         5.82 o                         
   9   3   5          6.24         13.70         7.03 o                         
  10   3   5         21.91         23.78        13.28 o                         
 -11   4   5         35.55         26.26        10.99 o                         
 -10   4   5         72.90         86.06         7.23 o                         
  -9   4   5         33.10         26.97         5.23 o                         
  -8   4   5        652.90        646.23        18.49 o                         
  -7   4   5        144.62        156.62         8.59 o                         
  -6   4   5         16.01         21.45         3.98 o                         
  -5   4   5        343.68        362.05         7.93 o                         
  -4   4   5        197.62        191.18         4.92 o                         
  -3   4   5        247.69        258.64         6.02 o                         
  -2   4   5        878.21        896.93        17.32 o                         
  -1   4   5        926.25        964.02        17.08 o                         
   0   4   5         73.41         58.96         2.79 o                         
   1   4   5       2646.78       2791.71        45.34 o                         
   2   4   5        211.43        225.28         4.98 o                         
   3   4   5        307.04        305.00         6.65 o                         
   4   4   5         62.33         59.01         2.86 o                         
   5   4   5        303.34        283.88        36.88 o                         
   6   4   5        138.92        143.04         8.32 o                         
   7   4   5         38.96         46.04         7.63 o                         
   8   4   5         25.06         24.86         6.60 o                         
   9   4   5        126.46        125.45        11.53 o                         
 -11   5   5         28.41         13.24        10.19 o                         
 -10   5   5         26.51         26.01         5.71 o                         
  -9   5   5         77.33         81.38         6.67 o                         
  -8   5   5        273.91        254.39        12.72 o                         
  -7   5   5        176.82        175.10        12.72 o                         
  -6   5   5         98.15         92.51         4.44 o                         
  -5   5   5         89.63         96.47         3.64 o                         
  -4   5   5         11.40         12.69         1.77 o                         
  -3   5   5        235.63        237.01         5.86 o                         
  -2   5   5        602.39        626.02        10.74 o                         
  -1   5   5        344.64        306.47         7.47 o                         
   0   5   5         58.26         53.62         2.15 o                         
   1   5   5        279.24        323.46         7.61 o                         
   2   5   5          5.57          6.92         1.32 o                         
   3   5   5        367.47        386.56         7.80 o                         
   4   5   5        176.24        178.81         5.63 o                         
   5   5   5        181.98        164.91         8.30 o                         
   6   5   5         65.01         65.74         6.29 o                         
   7   5   5         43.89         37.87         6.13 o                         
   8   5   5         98.80        116.89         9.30 o                         
   9   5   5         16.84         31.84        12.01 o                         
 -10   6   5         32.88         29.91         6.07 o                         
  -9   6   5         66.81         68.09         7.09 o                         
  -8   6   5        132.41        129.30         9.11 o                         
  -7   6   5         36.92         40.93         4.25 o                         
  -6   6   5         86.92         73.02         3.89 o                         
  -5   6   5          6.92          6.20         1.96 o                         
  -4   6   5        500.53        532.55        10.42 o                         
  -3   6   5         50.60         56.82         2.62 o                         
  -2   6   5        122.97        101.54         3.52 o                         
  -1   6   5        400.11        420.51        14.35 o                         
   0   6   5        201.13        171.68         5.12 o                         
   1   6   5          1.49          1.52         1.48 o                         
   2   6   5         33.13         31.45         2.06 o                         
   3   6   5       1308.25       1342.59        23.33 o                         
   4   6   5         77.82         81.20         4.52 o                         
   5   6   5         42.74         39.74         7.16 o                         
   6   6   5         60.92         62.43         6.21 o                         
   7   6   5         22.53         22.17         5.75 o                         
   8   6   5         57.59         66.81        12.04 o                         
   9   6   5         20.29         22.95        11.05 o                         
 -10   7   5         16.64         19.63        10.21 o                         
  -9   7   5         46.18         45.08        10.00 o                         
  -8   7   5        122.72        117.14        13.87 o                         
  -7   7   5        227.42        229.60         8.67 o                         
  -6   7   5         36.89         37.19         3.17 o                         
  -5   7   5         43.29         42.90         2.89 o                         
  -4   7   5         25.18         21.38         1.84 o                         
  -3   7   5        104.56        116.54         3.72 o                         
  -2   7   5        189.47        186.09         4.29 o                         
  -1   7   5        739.39        750.62        24.54 o                         
   0   7   5        336.18        379.83         8.96 o                         
   1   7   5        246.41        236.51         6.00 o                         
   2   7   5        228.05        224.26         5.12 o                         
   3   7   5        302.67        297.96         6.51 o                         
   4   7   5        255.81        261.87        10.10 o                         
   5   7   5         30.10         40.51         4.04 o                         
   6   7   5         44.45         57.54         5.91 o                         
   7   7   5         42.16         38.93         9.94 o                         
   8   7   5        502.56        517.16        29.77 o                         
   9   7   5         11.88         12.78        11.80 o                         
  -9   8   5         35.70         50.91        10.34 o                         
  -8   8   5         43.29         31.11         7.32 o                         
  -7   8   5         36.68         35.14         4.24 o                         
  -6   8   5        176.51        189.07         6.30 o                         
  -5   8   5         16.25         17.52         2.42 o                         
  -4   8   5        154.95        143.06         6.40 o                         
  -3   8   5        122.07        123.50         3.92 o                         
  -2   8   5        122.87        138.10         3.88 o                         
  -1   8   5        275.79        281.54         8.39 o                         
   0   8   5        498.07        471.93        12.41 o                         
   1   8   5         83.69         89.49         7.37 o                         
   2   8   5        457.13        456.77        11.04 o                         
   3   8   5        645.93        638.74        13.47 o                         
   4   8   5         82.81         79.44         3.49 o                         
   5   8   5         12.43         10.89         3.17 o                         
   6   8   5         55.19         47.50         9.26 o                         
   7   8   5        160.01        194.44        16.04 o                         
   8   8   5         29.53         34.33        11.14 o                         
  -9   9   5         42.80         32.77         7.46 o                         
  -8   9   5          6.64          4.86         5.75 o                         
  -7   9   5          4.53          0.91         4.90 o                         
  -6   9   5         73.12         80.51         7.65 o                         
  -5   9   5        232.52        223.94         7.71 o                         
  -4   9   5        105.90         97.92         4.19 o                         
  -3   9   5        389.47        377.83        13.00 o                         
  -2   9   5        239.31        251.69         7.49 o                         
  -1   9   5         76.68         72.15         5.53 o                         
   0   9   5         10.78         12.15         4.15 o                         
   1   9   5        143.90        129.61         5.44 o                         
   2   9   5        466.05        461.94        11.58 o                         
   3   9   5         28.47         27.16         3.15 o                         
   4   9   5       1167.46       1222.91        28.42 o                         
   5   9   5         21.20         30.40         7.54 o                         
   6   9   5         83.16         88.90        10.92 o                         
   7   9   5         40.11         30.25         9.97 o                         
   8   9   5        211.43        215.14        18.76 o                         
  -9  10   5         12.86          8.62         9.88 o                         
  -8  10   5        198.57        190.53        16.55 o                         
  -7  10   5          5.70         12.77         8.39 o                         
  -6  10   5        181.10        191.40        14.61 o                         
  -5  10   5         17.64         19.54         7.56 o                         
  -4  10   5        296.93        250.36        16.27 o                         
  -3  10   5        113.63        106.03        10.33 o                         
  -1  10   5       1700.16       1797.31        66.25 o                         
   0  10   5        283.08        295.98        11.98 o                         
   1  10   5        291.87        267.52         6.97 o                         
   2  10   5        302.45        285.17        16.87 o                         
   3  10   5         15.09         17.54         3.20 o                         
   4  10   5         32.02         31.23         6.64 o                         
   5  10   5         13.29         16.53         7.16 o                         
   6  10   5         84.05         73.24        10.86 o                         
   7  10   5         20.40         28.40         9.93 o                         
   8  10   5          1.82          2.31        10.02 o                         
  -8  11   5         31.08         34.03        10.61 o                         
  -7  11   5         47.68         50.08        10.28 o                         
  -6  11   5        262.10        230.10        17.61 o                         
  -5  11   5          9.71         14.08         6.99 o                         
  -4  11   5         64.44         54.68         8.21 o                         
  -3  11   5        187.78        180.19        12.56 o                         
  -2  11   5        174.06        172.96        11.45 o                         
  -1  11   5        840.83        814.76        34.29 o                         
   0  11   5        788.27        815.69        24.65 o                         
   1  11   5        257.95        260.54        12.79 o                         
   2  11   5        125.16        130.23         6.45 o                         
   3  11   5         34.25         29.43         8.55 o                         
   4  11   5        173.80        170.78         8.16 o                         
   5  11   5          4.10          6.85         6.74 o                         
   6  11   5         63.48         72.75        10.69 o                         
   7  11   5         26.85         38.97        10.27 o                         
   8  11   5          8.90         29.04        11.49 o                         
  -8  12   5         42.29         43.32        11.26 o                         
  -7  12   5         13.86         10.63         6.17 o                         
  -6  12   5         82.47         77.41         7.78 o                         
  -5  12   5          4.81         -4.13         5.61 o                         
  -4  12   5        520.12        540.48        19.31 o                         
  -3  12   5         71.65         79.16         8.67 o                         
  -2  12   5        142.78        146.70        11.12 o                         
  -1  12   5        107.60         94.91         8.93 o                         
   0  12   5         95.53        101.53         9.23 o                         
   1  12   5         97.14         82.94         3.47 o                         
   2  12   5          4.34          0.15         2.81 o                         
   3  12   5         47.53         51.68         5.16 o                         
   4  12   5          5.57          0.64         6.03 o                         
   5  12   5         25.17         19.33         7.59 o                         
   6  12   5         48.58         39.04         9.68 o                         
   7  12   5         28.13         40.54        11.28 o                         
  -7  13   5         62.39         75.86         8.68 o                         
  -6  13   5        115.02        109.13        15.36 o                         
  -5  13   5         22.19         20.47         9.77 o                         
  -3  13   5         11.60         11.28         5.66 o                         
  -2  13   5         26.66         25.59         6.22 o                         
  -1  13   5          1.82         -3.15         5.14 o                         
   0  13   5          5.58         13.42         5.75 o                         
   1  13   5        237.19        243.79        15.02 o                         
   2  13   5         28.47         33.07         4.23 o                         
   3  13   5         74.86         75.56         7.81 o                         
   4  13   5         10.66          2.64         6.69 o                         
  -6  14   5         41.81         46.97         7.29 o                         
  -5  14   5         11.07         13.79         6.05 o                         
  -4  14   5         23.40         22.87         7.54 o                         
  -3  14   5         17.59         25.47         7.32 o                         
  -2  14   5        128.49        142.05        11.68 o                         
  -1  14   5          3.10          2.01         5.61 o                         
   0  14   5        131.46        109.91        10.46 o                         
   1  14   5         78.10         90.47         9.63 o                         
   2  14   5         12.08         13.06         6.76 o                         
  -6  15   5         26.05         28.54        11.20 o                         
  -5  15   5         81.31         74.11        11.36 o                         
  -4  15   5         32.15         17.22         7.37 o                         
  -3  15   5         80.04         77.87         9.84 o                         
  -2  15   5         22.43         29.74         7.37 o                         
  -1  15   5         36.46         22.86         7.16 o                         
   0  15   5         37.02         31.99         7.35 o                         
   1  15   5         33.62         37.20         7.90 o                         
   2  15   5         24.77         32.60         8.28 o                         
   3  15   5         21.30         23.66         7.00 o                         
  -4  16   5         11.46         20.91         8.43 o                         
  -3  16   5         55.50         64.79         9.74 o                         
  -2  16   5          9.78         17.37         7.43 o                         
  -1  16   5         35.87         50.22         8.56 o                         
   0  16   5          5.99          7.51         6.85 o                         
   1  16   5         13.31          4.57         7.19 o                         
   2  16   5         52.79         60.33         9.44 o                         
   3  16   5         11.48         -0.81         7.60 o                         
  -3  17   5        110.34        134.02        12.89 o                         
  -2  17   5         12.61          5.87         7.61 o                         
  -1  17   5         33.14         56.67         9.16 o                         
   0  17   5         12.32          9.44         6.85 o                         
   1  17   5         31.93         19.01         8.28 o                         
   2  17   5         92.05        109.68        12.01 o                         
  -1  18   5          5.28         -4.25         6.94 o                         
   0  18   5         26.21         11.60         8.18 o                         
  -1 -17   6         10.01         10.23        10.66 o                         
   0 -17   6          2.98          7.62        10.50 o                         
  -4 -16   6         58.10         82.42        12.30 o                         
  -3 -16   6         13.97         16.12         6.88 o                         
  -2 -16   6         72.48         81.06         8.51 o                         
  -1 -16   6         25.06         32.33         6.00 o                         
   0 -16   6         17.43          9.79         5.49 o                         
   1 -16   6          0.14         -6.60         6.75 o                         
   2 -16   6          6.41         13.59        10.12 o                         
   3 -16   6         11.72          5.08         9.86 o                         
  -5 -15   6          8.71         14.08         9.71 o                         
  -4 -15   6          4.31         12.37         5.54 o                         
  -3 -15   6         71.37         78.12         7.86 o                         
  -2 -15   6         69.84         71.63         7.70 o                         
  -1 -15   6        143.18        131.70         7.85 o                         
   0 -15   6        108.64        100.83         7.04 o                         
   1 -15   6         48.18         48.68         5.83 o                         
   2 -15   6         34.72         31.00         6.75 o                         
   3 -15   6         13.55         21.34         6.94 o                         
   4 -15   6          0.47         -2.74         9.56 o                         
   5 -15   6          9.30         11.76        10.02 o                         
  -5 -14   6         33.34         40.15         7.56 o                         
  -4 -14   6         57.03         58.81         6.20 o                         
  -3 -14   6         73.22         70.14         8.99 o                         
  -2 -14   6         69.20         53.01        11.22 o                         
  -1 -14   6        208.08        190.87        15.13 o                         
   0 -14   6         15.36         10.89         7.76 o                         
   1 -14   6         13.73         14.48         4.71 o                         
   2 -14   6         54.53         48.88         6.90 o                         
   3 -14   6         47.02         41.17        10.06 o                         
   4 -14   6         35.99         39.64         6.02 o                         
   5 -14   6         38.90         43.48        10.56 o                         
  -6 -13   6         13.16         18.50         6.99 o                         
  -5 -13   6        271.18        305.23        14.73 o                         
  -4 -13   6         77.97         76.27        11.75 o                         
  -3 -13   6        320.21        332.75        25.85 o                         
  -2 -13   6         98.54         78.50         8.01 o                         
  -1 -13   6        139.13        147.97         7.35 o                         
   0 -13   6          7.55          3.90         4.24 o                         
   1 -13   6         55.63         50.85         5.30 o                         
   2 -13   6        212.20        194.91         8.47 o                         
   3 -13   6         12.98         10.97         4.75 o                         
   4 -13   6        146.87        172.63        10.69 o                         
   5 -13   6        102.15         92.53         9.37 o                         
  -7 -12   6         22.90         29.86         7.45 o                         
  -6 -12   6         25.73         20.51         4.90 o                         
  -5 -12   6         15.09         17.94         5.96 o                         
  -4 -12   6         11.26          7.97         3.88 o                         
  -3 -12   6        200.37        213.26        10.79 o                         
  -2 -12   6        152.59        152.93         7.25 o                         
  -1 -12   6         14.00         13.01         6.37 o                         
   0 -12   6        281.80        283.94        14.23 o                         
   1 -12   6         13.12         15.54         5.45 o                         
   2 -12   6         51.50         49.76         5.72 o                         
   3 -12   6          0.00         -0.32         5.69 o                         
   4 -12   6         15.00         12.85         5.39 o                         
   5 -12   6         22.51         29.13         7.51 o                         
   6 -12   6         52.37         74.17        12.79 o                         
  -8 -11   6        292.18        315.50        20.42 o                         
  -7 -11   6         12.89         18.56         5.38 o                         
  -6 -11   6         53.79         75.99         6.03 o                         
  -5 -11   6         76.07         84.80         5.67 o                         
  -4 -11   6          0.76          1.59         3.13 o                         
  -3 -11   6        199.83        223.86        14.57 o                         
  -2 -11   6         28.46         22.36         4.86 o                         
  -1 -11   6          4.17          9.18         9.74 o                         
   0 -11   6         87.92         83.44         6.57 o                         
   1 -11   6        164.03        165.81        21.67 o                         
   2 -11   6         17.25         24.45         4.68 o                         
   3 -11   6        276.78        296.28        10.60 o                         
   4 -11   6         32.62         27.46         5.12 o                         
   5 -11   6         41.20         56.88         6.60 o                         
   6 -11   6         88.27         94.40        10.31 o                         
  -9 -10   6         51.05         69.61        11.96 o                         
  -8 -10   6          0.84          4.90         7.02 o                         
  -7 -10   6          4.88          6.04         8.60 o                         
  -6 -10   6         27.27         31.40         4.72 o                         
  -5 -10   6         74.37         76.83         5.34 o                         
  -4 -10   6        171.57        185.71        14.34 o                         
  -3 -10   6        225.21        231.56        12.99 o                         
  -2 -10   6         99.60        103.72         7.07 o                         
  -1 -10   6        668.38        625.83        22.85 o                         
   0 -10   6        660.26        637.47        20.21 o                         
   1 -10   6        231.67        216.94        16.24 o                         
   2 -10   6        139.16        132.08         5.47 o                         
   3 -10   6         62.29         75.08         5.39 o                         
   4 -10   6         26.56         36.46         4.72 o                         
   5 -10   6          6.61          3.99         4.17 o                         
   6 -10   6         22.79         31.29         5.17 o                         
 -10  -9   6          5.51          4.20        10.96 o                         
  -9  -9   6        156.68        206.07        10.59 o                         
  -8  -9   6         69.75         89.11         8.72 o                         
  -7  -9   6         39.62         29.83         5.05 o                         
  -6  -9   6        123.83        116.38         6.70 o                         
  -5  -9   6         38.54         25.94         4.11 o                         
  -4  -9   6         51.07         47.58         4.03 o                         
  -3  -9   6        214.93        221.22         8.94 o                         
  -2  -9   6         30.27         31.15         3.60 o                         
  -1  -9   6       1202.01       1235.06        28.94 o                         
   0  -9   6        188.59        169.76         6.66 o                         
   1  -9   6        277.65        267.52         8.64 o                         
   2  -9   6          7.17          7.67         2.76 o                         
   3  -9   6        163.02        167.09         7.25 o                         
   4  -9   6        116.54        118.46         9.23 o                         
   5  -9   6         30.58         21.23         5.16 o                         
   6  -9   6         12.09         17.25         5.46 o                         
   7  -9   6          0.24         -3.76         6.47 o                         
 -10  -8   6         28.80         44.01        11.63 o                         
  -9  -8   6         25.00         32.38         6.25 o                         
  -8  -8   6        203.61        228.62        12.51 o                         
  -7  -8   6         21.35         27.87         5.02 o                         
  -6  -8   6          0.65          0.50         4.13 o                         
  -5  -8   6        201.42        189.41         7.77 o                         
  -4  -8   6        638.32        603.10        20.83 o                         
  -3  -8   6        182.68        188.14         9.69 o                         
  -2  -8   6         14.54         11.04         2.98 o                         
  -1  -8   6        160.80        173.00         8.33 o                         
   0  -8   6        457.83        488.32        12.84 o                         
   1  -8   6         58.66         53.15         3.33 o                         
   2  -8   6        178.95        175.72         5.70 o                         
   3  -8   6        121.83        104.84         3.51 o                         
   4  -8   6          5.02          3.68         2.57 o                         
   5  -8   6          3.06          0.25         3.62 o                         
   6  -8   6         34.13         37.05         5.42 o                         
   7  -8   6         15.88         20.01         9.10 o                         
 -10  -7   6        130.98        148.86        15.87 o                         
  -9  -7   6         28.52         36.11         6.20 o                         
  -8  -7   6         64.51         71.59         8.21 o                         
  -7  -7   6         14.19         21.23         4.66 o                         
  -6  -7   6        128.85        134.45        15.77 o                         
  -5  -7   6         50.54         39.28         3.22 o                         
  -4  -7   6        133.91        137.40         7.18 o                         
  -3  -7   6        463.55        470.90        12.34 o                         
  -2  -7   6        210.35        211.00         8.10 o                         
  -1  -7   6         83.66         79.90         3.74 o                         
   0  -7   6        119.49        107.38         4.22 o                         
   1  -7   6        202.50        191.83         4.43 o                         
   2  -7   6        278.43        288.29         6.51 o                         
   3  -7   6         86.93         91.03         2.91 o                         
   4  -7   6       1157.18       1147.86        31.18 o                         
   5  -7   6         76.16         62.49         4.92 o                         
   6  -7   6         12.37         23.63         4.28 o                         
   7  -7   6         33.52         25.07         6.90 o                         
 -10  -6   6         65.03         65.07         8.43 o                         
  -9  -6   6         28.48         37.40         8.33 o                         
  -8  -6   6        486.93        465.53        28.72 o                         
  -7  -6   6         32.15         34.27         4.04 o                         
  -6  -6   6        123.24        126.58         6.60 o                         
  -5  -6   6         11.44         13.20         3.00 o                         
  -4  -6   6        155.67        178.45         5.89 o                         
  -3  -6   6        118.94        105.69         6.83 o                         
  -2  -6   6         55.96         50.97         4.11 o                         
  -1  -6   6       1185.45       1187.62        23.77 o                         
   0  -6   6        510.72        449.69         8.78 o                         
   1  -6   6         40.22         42.45         2.09 o                         
   2  -6   6        685.19        670.63        12.33 o                         
   3  -6   6         86.37         73.35         2.61 o                         
   4  -6   6        225.47        202.07         5.61 o                         
   5  -6   6        143.69        147.76         4.91 o                         
   6  -6   6         66.14         69.57         4.29 o                         
   7  -6   6        348.59        335.98        15.71 o                         
   8  -6   6         32.01         50.17         8.12 o                         
 -10  -5   6         16.63         19.27         9.48 o                         
  -9  -5   6         32.06         54.48        10.05 o                         
  -8  -5   6         45.50         30.12         5.01 o                         
  -7  -5   6        127.16        127.56         6.00 o                         
  -6  -5   6        520.00        545.35        14.23 o                         
  -5  -5   6         59.63         60.85         3.19 o                         
  -4  -5   6         21.11         29.09         2.12 o                         
  -3  -5   6        185.80        174.32         4.68 o                         
  -2  -5   6          3.70          4.55         1.54 o                         
  -1  -5   6       1045.93       1003.75        20.49 o                         
   0  -5   6         17.76         16.13         1.51 o                         
   1  -5   6        494.67        499.03         9.10 o                         
   2  -5   6        892.11        925.46        15.88 o                         
   3  -5   6        118.29        128.62         3.32 o                         
   4  -5   6        726.80        717.18        13.79 o                         
   5  -5   6        243.59        284.98         7.09 o                         
   6  -5   6        114.90        114.80         4.90 o                         
   7  -5   6         24.92         38.62        18.30 o                         
   8  -5   6        188.66        207.99        17.44 o                         
 -10  -4   6          5.22          1.55         6.84 o                         
  -9  -4   6          8.21         10.84         4.96 o                         
  -8  -4   6         17.01         16.71         8.08 o                         
  -7  -4   6        187.27        197.34         7.31 o                         
  -6  -4   6        244.62        231.44         7.47 o                         
  -5  -4   6        122.21        128.88         4.03 o                         
  -4  -4   6        566.87        592.62        10.68 o                         
  -3  -4   6         10.70         12.93         1.60 o                         
  -2  -4   6        134.51        128.83         3.03 o                         
  -1  -4   6         52.57         59.02         4.25 o                         
   0  -4   6        127.36        132.87         3.53 o                         
   1  -4   6        206.37        217.65         6.46 o                         
   2  -4   6        404.87        403.00         7.79 o                         
   3  -4   6       1078.20       1158.45        22.80 o                         
   4  -4   6       1042.46       1075.11        25.36 o                         
   5  -4   6        291.13        278.62         7.43 o                         
   6  -4   6        282.16        289.54         8.71 o                         
   7  -4   6        157.09        134.79        13.18 o                         
   8  -4   6        147.13        157.37        17.05 o                         
 -10  -3   6          1.78          4.59         5.35 o                         
  -9  -3   6         40.69         45.77         5.82 o                         
  -8  -3   6        175.74        181.96         8.52 o                         
  -7  -3   6        498.12        470.50        16.91 o                         
  -6  -3   6        418.12        402.00         9.41 o                         
  -5  -3   6        211.86        226.93         5.76 o                         
  -4  -3   6        364.27        371.84         9.32 o                         
  -3  -3   6         32.53         28.05         1.86 o                         
  -2  -3   6        118.36        106.73         3.09 o                         
  -1  -3   6        381.48        377.89         6.98 o                         
   0  -3   6         84.33         90.30         2.67 o                         
   1  -3   6        460.10        452.69         7.93 o                         
   2  -3   6        337.60        325.97         6.82 o                         
   3  -3   6        218.19        211.86         5.56 o                         
   4  -3   6         32.81         31.20         3.12 o                         
   5  -3   6         99.06         97.97         5.31 o                         
   6  -3   6        234.45        248.74        11.12 o                         
   7  -3   6          4.58          8.33         8.08 o                         
   8  -3   6        321.00        347.47        22.01 o                         
   9  -3   6         88.83         80.68        13.06 o                         
 -11  -2   6        116.98        115.27        16.58 o                         
 -10  -2   6         28.77         24.25         5.89 o                         
  -9  -2   6         86.19         85.46         6.66 o                         
  -8  -2   6        131.31        133.46         7.10 o                         
  -7  -2   6         53.55         52.01         8.63 o                         
  -6  -2   6        125.91        115.38         4.34 o                         
  -5  -2   6        177.83        191.75         4.65 o                         
  -4  -2   6       1087.30       1062.85        17.57 o                         
  -3  -2   6        540.44        571.80        10.05 o                         
  -2  -2   6        244.25        238.37         4.54 o                         
  -1  -2   6         22.83         23.47         1.34 o                         
   0  -2   6         15.99         18.99         1.38 o                         
   1  -2   6        999.74       1144.17        16.62 o                         
   2  -2   6       1137.22       1177.81        22.56 o                         
   3  -2   6       1379.45       1411.87        23.98 o                         
   4  -2   6        137.89        142.87         5.11 o                         
   5  -2   6        101.56        108.78         5.73 o                         
   6  -2   6        177.46        168.04        13.61 o                         
   7  -2   6         14.82         11.02         6.64 o                         
   8  -2   6         57.26         70.98         8.36 o                         
   9  -2   6         47.55         52.66        11.99 o                         
 -11  -1   6         15.77         16.29         7.47 o                         
 -10  -1   6         61.02         65.33         6.68 o                         
  -9  -1   6          7.37          3.51         4.50 o                         
  -8  -1   6         76.86         61.91         5.60 o                         
  -7  -1   6        128.55        126.29         7.89 o                         
  -6  -1   6        418.86        444.48         9.64 o                         
  -5  -1   6        749.57        771.01        13.67 o                         
  -4  -1   6        200.59        238.43         5.31 o                         
  -3  -1   6       1388.69       1412.50        22.12 o                         
  -2  -1   6        348.16        338.67         5.95 o                         
  -1  -1   6        223.08        229.01         4.34 o                         
   0  -1   6        107.74        113.85         2.73 o                         
   1  -1   6        730.69        801.69        11.81 o                         
   2  -1   6        278.54        278.11         6.25 o                         
   3  -1   6        222.86        235.73         6.51 o                         
   4  -1   6        217.51        215.34         6.59 o                         
   5  -1   6        500.75        533.19        14.50 o                         
   6  -1   6        138.93        142.73         8.78 o                         
   7  -1   6         18.14         19.07         7.57 o                         
   8  -1   6         82.18         82.96         8.76 o                         
   9  -1   6         58.94         77.38        12.45 o                         
 -11   0   6          1.07         11.54        10.52 o                         
 -10   0   6         65.36         72.70         6.84 o                         
  -9   0   6        129.06        134.24         7.74 o                         
  -8   0   6         79.99         78.49         7.18 o                         
  -7   0   6       1305.27       1251.53        38.61 o                         
  -6   0   6        173.96        194.16         5.65 o                         
  -5   0   6        127.38        123.83         3.87 o                         
  -4   0   6         11.98         11.88         1.73 o                         
  -3   0   6        639.26        685.05        13.57 o                         
  -2   0   6        578.98        550.00        10.46 o                         
  -1   0   6       2086.40       2195.37        33.49 o                         
   0   0   6          0.34          2.90         1.10 o                         
   1   0   6       1373.09       1417.10        22.01 o                         
   2   0   6         21.56         14.79         1.26 o                         
   3   0   6         16.16         22.01         2.46 o                         
   4   0   6          1.81          1.83         2.46 o                         
   5   0   6        201.56        192.45         7.85 o                         
   6   0   6         19.64         28.30         5.28 o                         
   7   0   6        113.52        134.64        18.43 o                         
   8   0   6         33.67         45.74        11.68 o                         
   9   0   6         81.71         67.22         8.76 o                         
 -11   1   6         15.71         18.89        13.20 o                         
 -10   1   6         61.89         55.36         6.41 o                         
  -9   1   6          6.28          9.32         5.15 o                         
  -8   1   6         76.71         65.16         6.52 o                         
  -7   1   6        133.17        135.68         8.96 o                         
  -6   1   6        422.25        426.64         9.55 o                         
  -5   1   6        758.37        789.48        13.68 o                         
  -4   1   6        200.36        237.65         5.27 o                         
  -3   1   6       1385.78       1383.41        24.11 o                         
  -2   1   6        344.43        337.30         6.95 o                         
  -1   1   6        224.77        234.06         5.01 o                         
   0   1   6        106.78        115.87         3.11 o                         
   1   1   6        712.49        762.16        14.00 o                         
   2   1   6        292.33        306.31         6.21 o                         
   3   1   6        228.85        233.61         6.49 o                         
   4   1   6        230.06        223.49         8.02 o                         
   5   1   6        481.86        511.19        14.31 o                         
   6   1   6        138.87        148.13         8.75 o                         
   7   1   6         17.89         15.72         9.94 o                         
   8   1   6         81.70         94.32         8.67 o                         
   9   1   6         60.21         71.97         8.76 o                         
 -11   2   6        117.21        146.95        16.06 o                         
 -10   2   6         29.43         35.22         5.68 o                         
  -9   2   6         88.35         76.07         6.40 o                         
  -8   2   6        131.96        113.68         6.98 o                         
  -7   2   6         56.81         59.54         4.54 o                         
  -6   2   6        127.79        111.31         4.18 o                         
  -5   2   6        173.51        182.72         5.15 o                         
  -4   2   6       1085.69       1060.93        19.02 o                         
  -3   2   6        540.18        568.80        10.78 o                         
  -2   2   6        244.36        238.79         7.98 o                         
  -1   2   6         23.21         22.10         1.49 o                         
   0   2   6         19.29         22.16         1.86 o                         
   1   2   6       1013.62       1147.50        19.75 o                         
   2   2   6       1122.66       1175.75        19.25 o                         
   3   2   6       1375.84       1410.62        23.95 o                         
   4   2   6        142.72        143.52         5.02 o                         
   5   2   6        102.09        114.79         7.11 o                         
   6   2   6        176.26        170.92         9.49 o                         
   7   2   6         16.72         29.54         5.97 o                         
   8   2   6         57.13         57.22        11.17 o                         
   9   2   6         46.19         45.14        18.61 o                         
 -10   3   6          1.88         -2.69         6.27 o                         
  -9   3   6         41.05         43.46         7.41 o                         
  -8   3   6        177.47        200.88        11.10 o                         
  -7   3   6        495.15        474.34        30.15 o                         
  -6   3   6        435.55        417.67        11.52 o                         
  -5   3   6        212.22        237.16         6.55 o                         
  -4   3   6        362.48        367.13         7.79 o                         
  -3   3   6         33.69         30.43         1.85 o                         
  -2   3   6        121.28        112.98         3.09 o                         
  -1   3   6        380.08        383.82         6.75 o                         
   0   3   6         82.36         98.03         3.84 o                         
   1   3   6        447.41        443.21         8.60 o                         
   2   3   6        339.32        336.19         6.84 o                         
   3   3   6        218.46        208.62         5.12 o                         
   4   3   6         32.40         29.90         4.72 o                         
   5   3   6        101.14         99.80         6.66 o                         
   6   3   6        240.37        259.82        11.68 o                         
   7   3   6          4.47          3.04         5.40 o                         
   8   3   6        320.88        340.14        15.57 o                         
   9   3   6         89.29        106.34        15.31 o                         
 -10   4   6          4.98          7.35         6.38 o                         
  -9   4   6          8.22          7.65         5.93 o                         
  -8   4   6         16.54          9.51         5.64 o                         
  -7   4   6        186.62        183.57        14.76 o                         
  -6   4   6        233.23        234.03         7.71 o                         
  -5   4   6        124.95        130.82         4.82 o                         
  -4   4   6        564.52        589.34        12.63 o                         
  -3   4   6         10.96         12.31         1.74 o                         
  -2   4   6        141.70        147.26         4.38 o                         
  -1   4   6         54.67         57.11         1.79 o                         
   0   4   6        130.15        130.70         3.94 o                         
   1   4   6        208.05        217.75         3.97 o                         
   2   4   6        407.28        412.38         7.31 o                         
   3   4   6       1077.90       1169.25        23.67 o                         
   4   4   6       1042.25       1097.10        37.33 o                         
   5   4   6        288.79        284.09        11.58 o                         
   6   4   6        275.86        266.17        12.01 o                         
   7   4   6        156.26        146.83         9.21 o                         
   8   4   6        147.30        158.03        16.00 o                         
   9   4   6         40.07         38.91        11.73 o                         
 -10   5   6         17.99         32.67         6.14 o                         
  -9   5   6         32.82         31.87         6.04 o                         
  -8   5   6         46.38         29.92         7.65 o                         
  -7   5   6        127.36        123.93         6.14 o                         
  -6   5   6        530.63        543.31        24.54 o                         
  -5   5   6         59.61         60.03         3.43 o                         
  -4   5   6         21.47         25.00         2.25 o                         
  -3   5   6        183.96        161.11         4.95 o                         
  -2   5   6          4.33          4.94         2.18 o                         
  -1   5   6       1049.65       1035.25        20.50 o                         
   0   5   6         18.62         15.45         1.57 o                         
   1   5   6        488.21        486.50         8.69 o                         
   2   5   6        885.19        899.56        14.66 o                         
   3   5   6        116.57        129.29         3.97 o                         
   4   5   6        728.31        698.44        29.14 o                         
   5   5   6        239.74        280.93        11.42 o                         
   6   5   6        116.98        112.69         7.66 o                         
   7   5   6         26.40         46.48        10.71 o                         
   8   5   6        190.48        220.73        18.55 o                         
   9   5   6         73.28         71.22        13.58 o                         
 -10   6   6         63.17         54.52        12.30 o                         
  -9   6   6         29.29         22.11         5.35 o                         
  -8   6   6        485.87        449.91        13.90 o                         
  -7   6   6         29.45         34.98         3.96 o                         
  -6   6   6        120.79        117.36         5.57 o                         
  -5   6   6          9.82          9.46         2.04 o                         
  -4   6   6        155.48        168.22         4.21 o                         
  -3   6   6        116.12        120.30         5.36 o                         
  -2   6   6         52.23         46.48         2.51 o                         
  -1   6   6       1186.09       1189.83        23.74 o                         
   0   6   6        508.22        456.88         8.76 o                         
   1   6   6         41.02         37.83         2.43 o                         
   2   6   6        693.24        669.53        13.46 o                         
   3   6   6         83.69         68.16         2.83 o                         
   4   6   6        226.90        223.94         8.92 o                         
   5   6   6        147.11        156.81         8.06 o                         
   6   6   6         65.61         84.37        10.91 o                         
   8   6   6         32.54         46.94        11.83 o                         
 -10   7   6        132.95        144.45        16.05 o                         
  -9   7   6         29.12         35.08         7.29 o                         
  -8   7   6         63.94         51.23         7.26 o                         
  -7   7   6         13.70         19.88         3.64 o                         
  -6   7   6        126.52        138.85         8.31 o                         
  -5   7   6         53.10         43.96         3.92 o                         
  -4   7   6        135.24        142.71         5.25 o                         
  -3   7   6        469.54        471.94         8.95 o                         
  -2   7   6        203.60        191.27         7.15 o                         
  -1   7   6         87.52         89.50         3.97 o                         
   0   7   6        120.92        117.34         5.95 o                         
   1   7   6        202.59        171.91         5.19 o                         
   2   7   6        275.55        268.46         7.80 o                         
   3   7   6         83.36         86.36         3.28 o                         
   4   7   6       1157.15       1131.20        32.88 o                         
   6   7   6         12.16         20.47         8.32 o                         
   7   7   6         35.02         18.50         9.31 o                         
   8   7   6          6.70         12.86        10.46 o                         
  -9   8   6         24.46         25.58         7.35 o                         
  -8   8   6        200.78        201.26        11.79 o                         
  -7   8   6         22.03         29.06         5.88 o                         
  -6   8   6          0.92          2.38         2.64 o                         
  -5   8   6        197.36        182.38        11.74 o                         
  -4   8   6        637.84        555.13        19.75 o                         
  -3   8   6        181.19        172.50        10.97 o                         
  -2   8   6         12.24         12.64         2.73 o                         
  -1   8   6        166.92        176.03         7.98 o                         
   0   8   6        461.73        492.22        11.40 o                         
   1   8   6         56.74         46.09         5.28 o                         
   2   8   6        176.94        167.97         5.79 o                         
   3   8   6        120.70        103.23         4.59 o                         
   4   8   6          4.77          3.45         2.88 o                         
   5   8   6          2.43         -6.03         6.80 o                         
   6   8   6         35.28         31.09         8.58 o                         
   7   8   6         14.80         22.58         9.29 o                         
  -8   9   6         70.09         66.09         8.02 o                         
  -7   9   6         39.80         36.44         6.25 o                         
  -6   9   6        118.34        104.36        12.18 o                         
  -5   9   6         38.93         29.63         2.60 o                         
  -4   9   6         51.49         50.33         5.29 o                         
  -3   9   6        216.12        202.77         9.59 o                         
  -2   9   6         30.00         28.02         7.69 o                         
  -1   9   6       1199.92       1233.34        28.70 o                         
   0   9   6        185.75        181.02         9.88 o                         
   1   9   6        292.16        282.92        10.63 o                         
   2   9   6          7.72          7.71         2.48 o                         
   3   9   6        158.56        163.87         6.06 o                         
   4   9   6        116.88        122.48        10.31 o                         
   5   9   6         31.44         31.49         7.74 o                         
   6   9   6         10.54          3.55         7.64 o                         
   7   9   6          0.21          4.11         8.92 o                         
   8   9   6          2.96         -2.33        10.28 o                         
  -8  10   6          1.01          6.66         8.28 o                         
  -7  10   6          4.71          6.91         5.71 o                         
  -6  10   6         27.78         16.01         5.51 o                         
  -5  10   6         75.63         64.80         6.69 o                         
  -4  10   6        172.54        183.13         9.59 o                         
  -3  10   6        225.86        193.20        13.26 o                         
  -1  10   6        657.96        692.72        29.54 o                         
   0  10   6        659.55        671.96        29.01 o                         
   1  10   6        226.34        225.90        13.18 o                         
   2  10   6        141.85        146.31         6.52 o                         
   3  10   6         67.80         74.65         5.27 o                         
   4  10   6         27.61         28.30         7.07 o                         
   5  10   6          6.90          4.51         6.82 o                         
   6  10   6         24.09         24.01         8.76 o                         
   7  10   6          1.10         -1.03         9.89 o                         
   8  10   6         33.22         35.07        12.10 o                         
  -8  11   6        292.79        298.76        21.85 o                         
  -7  11   6         13.15         20.20         9.18 o                         
  -6  11   6         52.39         46.85        10.09 o                         
  -5  11   6         75.48         82.70        10.69 o                         
  -4  11   6          0.74          5.89         7.59 o                         
   0  11   6         87.35        110.01         9.77 o                         
   1  11   6        167.87        161.76        18.60 o                         
   2  11   6         17.23         22.74         3.46 o                         
   3  11   6        274.63        289.98        11.00 o                         
   4  11   6         32.68         31.96         7.00 o                         
   5  11   6         41.82         75.36        10.02 o                         
   6  11   6         87.59         96.65        12.27 o                         
  -7  12   6         23.54         29.38        10.27 o                         
  -6  12   6         25.22         15.53         8.46 o                         
  -5  12   6         15.53         19.23         8.37 o                         
  -4  12   6         11.93          5.45         7.25 o                         
  -3  12   6        198.46        194.69        13.80 o                         
  -2  12   6        156.56        160.65        11.65 o                         
  -1  12   6         14.53         11.54         5.56 o                         
   0  12   6        282.88        305.66        17.08 o                         
   1  12   6         13.27         20.76         6.36 o                         
   2  12   6         52.05         45.65         7.82 o                         
  -7  13   6         37.71         51.90        11.44 o                         
  -6  13   6         13.92         11.84         6.28 o                         
  -5  13   6        271.42        301.02        14.16 o                         
  -4  13   6         77.33         78.91         9.78 o                         
  -3  13   6        328.69        346.62        19.52 o                         
  -2  13   6         94.80         92.87         9.58 o                         
  -1  13   6        137.22        112.75        10.63 o                         
   0  13   6          7.73          6.27         6.09 o                         
   1  13   6         55.15         49.48         8.08 o                         
   2  13   6        211.85        202.02        14.25 o                         
  -6  14   6         12.23          7.52         6.62 o                         
  -5  14   6         33.29         54.05         7.46 o                         
  -4  14   6         56.76         50.31         8.97 o                         
  -3  14   6         71.18         56.62         9.14 o                         
  -2  14   6         71.29         73.49         9.13 o                         
  -1  14   6        205.76        203.78        14.33 o                         
   0  14   6         16.87         21.28         7.02 o                         
   1  14   6         14.20          9.89         6.82 o                         
   2  14   6         56.76         50.17         9.08 o                         
   3  14   6         46.06         64.85         9.18 o                         
  -5  15   6          7.99         13.84         8.72 o                         
  -4  15   6          4.20          5.41         7.52 o                         
  -3  15   6         72.47         96.30        10.98 o                         
  -2  15   6         71.29         58.67         9.15 o                         
  -1  15   6        143.62        130.32        11.74 o                         
   0  15   6        107.94         95.71        10.74 o                         
   1  15   6         47.19         54.60         9.02 o                         
   2  15   6         34.15         44.95         8.78 o                         
   3  15   6         13.43         23.95         8.27 o                         
  -3  16   6         13.24         17.80         8.48 o                         
  -2  16   6         72.30         94.43        10.77 o                         
  -1  16   6         24.32         17.10         7.93 o                         
   0  16   6         17.60         18.68         7.89 o                         
   1  16   6          0.23          8.22         7.62 o                         
   2  16   6          6.05         17.71         8.73 o                         
  -1  17   6          9.87         19.21         8.94 o                         
   0  17   6          3.20          2.56         7.55 o                         
  -2 -16   7        115.41         89.30        13.08 o                         
  -1 -16   7          7.35          0.81        11.09 o                         
   0 -16   7         80.92         63.87        13.29 o                         
   1 -16   7          0.74         -4.63        10.95 o                         
   2 -16   7         42.27         48.95        11.98 o                         
  -4 -15   7         29.67         45.68         7.50 o                         
  -3 -15   7         32.71         37.87         7.21 o                         
  -2 -15   7         63.93         52.03         6.45 o                         
  -1 -15   7         11.03          9.01         6.79 o                         
   0 -15   7         14.99         16.73         5.60 o                         
   1 -15   7          8.50         13.14         6.57 o                         
   2 -15   7         49.84         56.19        11.96 o                         
   3 -15   7         34.86         32.27        10.95 o                         
   4 -15   7          5.42         16.61        11.09 o                         
  -5 -14   7         45.57         34.67         6.24 o                         
  -4 -14   7         19.58         29.29         6.68 o                         
  -3 -14   7        169.09        148.83        13.57 o                         
  -2 -14   7         28.05         19.10         5.13 o                         
  -1 -14   7         30.67         34.41         6.74 o                         
   0 -14   7        140.75        152.24         9.19 o                         
   1 -14   7         31.27         41.21         8.79 o                         
   2 -14   7         55.85         66.02        13.08 o                         
   3 -14   7         52.52         61.41        11.39 o                         
   4 -14   7         49.66         43.61        10.82 o                         
  -6 -13   7         55.22         41.45         7.82 o                         
  -5 -13   7          8.43         13.78         6.84 o                         
  -4 -13   7         19.77         21.57         5.85 o                         
  -3 -13   7          5.58          1.89         5.35 o                         
  -2 -13   7          7.27         11.65        10.55 o                         
  -1 -13   7        233.00        250.99        12.36 o                         
   0 -13   7         28.64         25.05         6.56 o                         
   1 -13   7         40.88         42.12         9.49 o                         
   2 -13   7         85.63         87.48        11.94 o                         
   3 -13   7         37.31         46.65        10.29 o                         
   4 -13   7         19.60         22.65         6.71 o                         
   5 -13   7         18.06         22.73         9.45 o                         
  -7 -12   7         43.75         39.05        13.93 o                         
  -6 -12   7         26.18         32.97         7.31 o                         
  -5 -12   7         63.60         69.46         7.98 o                         
  -4 -12   7        102.70        110.79        11.33 o                         
  -3 -12   7         59.17         46.93         6.51 o                         
  -2 -12   7        143.25        146.90         9.23 o                         
  -1 -12   7        303.91        305.41        15.79 o                         
   0 -12   7         36.21         29.71         5.82 o                         
   1 -12   7         32.18         31.92        14.29 o                         
   2 -12   7         11.32         10.14         5.44 o                         
   3 -12   7         37.92         49.59         5.73 o                         
   4 -12   7        168.44        166.40        13.76 o                         
   5 -12   7         10.39         13.76         6.43 o                         
  -7 -11   7         25.92         21.70         7.11 o                         
  -6 -11   7          6.25         16.28        12.45 o                         
  -5 -11   7        193.49        182.25        11.08 o                         
  -4 -11   7          8.51         13.59         6.90 o                         
  -3 -11   7        214.67        224.40        17.94 o                         
  -2 -11   7        150.28        147.15         7.39 o                         
  -1 -11   7         75.34         56.67         4.97 o                         
   0 -11   7         35.86         37.88         4.44 o                         
   1 -11   7         10.18          7.49         3.95 o                         
   2 -11   7        173.41        171.59         8.03 o                         
   3 -11   7         61.22         74.19         6.26 o                         
   4 -11   7         37.48         46.61         5.62 o                         
   5 -11   7        101.50         96.14         7.12 o                         
  -8 -10   7        110.81        121.50         8.45 o                         
  -7 -10   7         84.45        106.49         7.14 o                         
  -6 -10   7         14.78         15.61         4.49 o                         
  -5 -10   7         32.49         37.43         4.40 o                         
  -4 -10   7          6.93          9.45         3.19 o                         
  -3 -10   7        305.67        311.89        10.64 o                         
  -2 -10   7         97.93         95.74         5.69 o                         
  -1 -10   7         41.88         35.04         4.06 o                         
   0 -10   7        229.02        214.56         9.12 o                         
   1 -10   7         23.47         20.58         4.11 o                         
   2 -10   7         47.98         45.49         4.86 o                         
   3 -10   7          1.79         -0.27         3.95 o                         
   4 -10   7         72.30         63.26         9.41 o                         
   5 -10   7         29.49         31.23         5.02 o                         
   6 -10   7          8.13         12.00        11.29 o                         
 -10  -9   7         26.98         49.77        12.51 o                         
  -9  -9   7         48.22         60.86        11.75 o                         
  -8  -9   7         18.42         21.87         5.86 o                         
  -7  -9   7         72.29         78.20         6.46 o                         
  -6  -9   7         68.04         57.15         5.37 o                         
  -5  -9   7        123.72        155.85         8.65 o                         
  -4  -9   7         34.84         40.12         3.89 o                         
  -3  -9   7        531.85        528.68        14.21 o                         
  -2  -9   7         94.38        102.87         7.26 o                         
  -1  -9   7        103.92        115.06         6.47 o                         
   0  -9   7         42.67         33.41         3.80 o                         
   1  -9   7         16.01         20.67         3.55 o                         
   2  -9   7        125.10        127.77         5.23 o                         
   3  -9   7        395.59        396.59        12.64 o                         
   4  -9   7         27.54         25.59         4.39 o                         
   5  -9   7        271.27        258.26         9.92 o                         
   6  -9   7         19.09         21.92         9.80 o                         
 -10  -8   7        106.61        135.71        15.47 o                         
  -9  -8   7         42.56         39.34         8.48 o                         
  -8  -8   7        193.69        242.05        12.14 o                         
  -7  -8   7        132.21        143.17         7.80 o                         
  -6  -8   7         61.97         64.26         5.44 o                         
  -5  -8   7        158.81        172.92         8.39 o                         
  -4  -8   7         46.34         60.12         4.52 o                         
  -3  -8   7        682.63        653.80        27.68 o                         
  -2  -8   7         26.96         30.39         3.60 o                         
  -1  -8   7        134.81        126.47         5.77 o                         
   0  -8   7       1021.46       1024.36        24.66 o                         
   1  -8   7        106.17        116.07         4.76 o                         
   2  -8   7        245.73        253.66         9.86 o                         
   3  -8   7         67.01         78.85         5.27 o                         
   4  -8   7        155.91        149.16         7.11 o                         
   5  -8   7         79.17         87.84         7.10 o                         
   6  -8   7         40.62         49.67        15.78 o                         
   7  -8   7        146.17        135.91        15.04 o                         
 -10  -7   7         93.56        114.40        14.24 o                         
  -9  -7   7         41.45         53.07         8.74 o                         
  -8  -7   7        328.59        340.78        12.97 o                         
  -7  -7   7        117.22        116.49         8.66 o                         
  -6  -7   7         18.53         27.95         4.43 o                         
  -5  -7   7        101.49         92.20         5.62 o                         
  -4  -7   7         51.10         55.14         4.51 o                         
  -3  -7   7        520.67        500.46        13.06 o                         
  -2  -7   7         93.27        102.77         6.94 o                         
  -1  -7   7         43.32         30.84         2.90 o                         
   0  -7   7        290.18        281.96         8.88 o                         
   1  -7   7        606.78        608.65        13.54 o                         
   2  -7   7        158.24        146.88         7.36 o                         
   3  -7   7        272.01        256.94         7.30 o                         
   4  -7   7          3.22          0.78         2.51 o                         
   5  -7   7        172.87        170.00         7.54 o                         
   6  -7   7        123.05        123.06        10.00 o                         
   7  -7   7         15.61         14.23         6.77 o                         
 -10  -6   7         14.91         35.70        11.90 o                         
  -9  -6   7        101.22        130.09        14.03 o                         
  -8  -6   7         28.62         43.94         6.06 o                         
  -7  -6   7         27.33         35.87         5.16 o                         
  -6  -6   7         10.95          4.05         3.66 o                         
  -5  -6   7        382.72        367.14        11.48 o                         
  -4  -6   7        592.47        512.40        16.86 o                         
  -3  -6   7        400.70        414.72        10.03 o                         
  -2  -6   7         85.28         81.27         2.79 o                         
  -1  -6   7        378.66        356.88         9.05 o                         
   0  -6   7         32.04         33.88         2.15 o                         
   1  -6   7        113.12        102.91         4.66 o                         
   2  -6   7        433.08        406.30        10.74 o                         
   3  -6   7         51.07         39.99         2.95 o                         
   4  -6   7         31.07         27.46         2.92 o                         
   5  -6   7          3.64          4.20         3.22 o                         
   6  -6   7        290.79        323.36        14.67 o                         
   7  -6   7         92.95         89.13         9.06 o                         
 -10  -5   7        101.54         98.54        13.92 o                         
  -9  -5   7         35.22         45.95         7.60 o                         
  -8  -5   7        408.45        445.59        23.38 o                         
  -7  -5   7         13.27         17.16         4.62 o                         
  -6  -5   7        223.49        232.90         7.62 o                         
  -5  -5   7         70.07         71.81         4.00 o                         
  -4  -5   7         88.04         97.03         3.45 o                         
  -3  -5   7        171.88        171.91         3.95 o                         
  -2  -5   7        185.91        168.37         8.71 o                         
  -1  -5   7        780.86        711.74        16.85 o                         
   0  -5   7         96.07         94.83         3.17 o                         
   1  -5   7        406.58        402.97         7.98 o                         
   2  -5   7        312.72        304.67         7.36 o                         
   3  -5   7         13.45         11.75         2.15 o                         
   4  -5   7        316.72        326.93         8.17 o                         
   5  -5   7         47.22         48.31         4.22 o                         
   6  -5   7        147.98        127.81        12.56 o                         
   7  -5   7        149.31        177.23        16.06 o                         
   8  -5   7         19.93         16.65        10.28 o                         
 -10  -4   7         68.82         72.60         8.94 o                         
  -9  -4   7         60.71         49.54         7.35 o                         
  -8  -4   7        107.56        104.34        12.99 o                         
  -7  -4   7        303.16        328.36        10.85 o                         
  -6  -4   7        103.66        108.08         5.19 o                         
  -5  -4   7        339.82        330.54         8.45 o                         
  -4  -4   7        175.42        168.28         4.50 o                         
  -3  -4   7        241.49        234.26         4.97 o                         
  -2  -4   7        202.93        210.77         4.40 o                         
  -1  -4   7        303.64        330.95         6.13 o                         
   0  -4   7        379.29        363.17         6.90 o                         
   1  -4   7        137.90        130.89         3.23 o                         
   2  -4   7        185.38        179.78         5.73 o                         
   3  -4   7        191.52        182.71         5.82 o                         
   4  -4   7        352.63        363.56         9.17 o                         
   5  -4   7         29.18         29.48         2.76 o                         
   6  -4   7         72.63         82.40        10.64 o                         
   7  -4   7         55.08         72.63        11.33 o                         
   8  -4   7         42.19         39.29        10.48 o                         
 -10  -3   7         91.90         98.84         9.51 o                         
  -9  -3   7         40.25         46.59         6.36 o                         
  -8  -3   7         19.30         18.55         5.57 o                         
  -7  -3   7        230.26        237.79         9.07 o                         
  -6  -3   7         78.08         77.40         6.19 o                         
  -5  -3   7         10.71          9.19         2.31 o                         
  -4  -3   7        671.63        703.74        15.16 o                         
  -3  -3   7        742.72        750.10        11.72 o                         
  -2  -3   7        163.78        151.47         3.41 o                         
  -1  -3   7        264.61        274.41         5.26 o                         
   0  -3   7        128.04        139.12         3.33 o                         
   1  -3   7        116.31        112.84         2.86 o                         
   2  -3   7        277.81        256.46         4.58 o                         
   3  -3   7        172.66        180.06         4.82 o                         
   4  -3   7        250.65        222.77         6.93 o                         
   5  -3   7          1.95          3.23         3.54 o                         
   6  -3   7          5.31          7.49         5.57 o                         
   7  -3   7         61.63         61.06         7.83 o                         
   8  -3   7         62.21         57.44        12.42 o                         
 -10  -2   7         65.22         70.64        11.17 o                         
  -9  -2   7         54.63         48.92         6.17 o                         
  -8  -2   7         59.67         66.06         6.78 o                         
  -7  -2   7        226.99        228.20         8.89 o                         
  -6  -2   7         42.99         40.94         3.40 o                         
  -5  -2   7        143.56        133.34         4.15 o                         
  -4  -2   7        435.29        451.32         8.61 o                         
  -3  -2   7        134.71        121.23         3.94 o                         
  -2  -2   7        122.92        125.91         3.34 o                         
  -1  -2   7        555.39        601.59         9.62 o                         
   0  -2   7        421.51        405.49        10.45 o                         
   1  -2   7         38.72         35.44         1.95 o                         
   2  -2   7        980.26       1015.29        16.42 o                         
   3  -2   7        115.77        110.83         5.33 o                         
   4  -2   7       1899.12       1900.33        36.63 o                         
   5  -2   7        195.32        197.04         7.66 o                         
   6  -2   7         49.10         45.73         9.91 o                         
   7  -2   7        193.04        191.28        11.52 o                         
   8  -2   7         28.23         24.37         7.50 o                         
 -11  -1   7         25.65         31.47        12.87 o                         
 -10  -1   7         33.09         29.97         6.02 o                         
  -9  -1   7         21.86         23.14         6.40 o                         
  -8  -1   7        274.28        264.50        21.14 o                         
  -7  -1   7          9.54          8.30         3.65 o                         
  -6  -1   7        379.46        365.61         9.42 o                         
  -5  -1   7         88.94         87.58         3.38 o                         
  -4  -1   7        168.81        189.48         7.35 o                         
  -3  -1   7        122.68        120.17         3.77 o                         
  -2  -1   7        212.49        223.01         4.53 o                         
  -1  -1   7       2012.78       2053.70        28.98 o                         
   0  -1   7         44.45         43.36         1.87 o                         
   1  -1   7         18.08         21.10         1.60 o                         
   2  -1   7        530.01        524.36        14.57 o                         
   3  -1   7         89.47         91.76         5.16 o                         
   4  -1   7        604.36        589.79        13.76 o                         
   5  -1   7         50.83         50.23         4.54 o                         
   6  -1   7        214.16        228.27        11.33 o                         
   7  -1   7        196.42        199.91        11.53 o                         
   8  -1   7        287.70        344.88        42.45 o                         
 -11   0   7         62.75         49.97        13.43 o                         
 -10   0   7         10.24          6.48         5.33 o                         
  -9   0   7          0.99          2.34         5.49 o                         
  -8   0   7          2.10          2.15        12.76 o                         
  -7   0   7          3.62          6.21         3.50 o                         
  -6   0   7       1258.85       1276.21        23.36 o                         
  -5   0   7          2.33          2.14         1.88 o                         
  -4   0   7         10.89          9.16         1.72 o                         
  -3   0   7        240.24        231.97         6.19 o                         
  -2   0   7         36.60         37.60         1.94 o                         
  -1   0   7        304.75        278.89         5.45 o                         
   0   0   7         31.86         30.33         1.92 o                         
   1   0   7        132.35        144.65         3.47 o                         
   2   0   7        870.76        943.73        14.95 o                         
   3   0   7        292.20        300.83         7.97 o                         
   4   0   7        359.33        329.18         8.95 o                         
   5   0   7          5.38          9.67         4.55 o                         
   6   0   7        106.07        114.74         8.10 o                         
   7   0   7         53.37         46.73         7.23 o                         
   8   0   7          1.90         -1.21         6.55 o                         
   9   0   7         41.52         44.04        12.88 o                         
 -10   1   7         32.49         30.02         6.16 o                         
  -9   1   7         22.09         23.44         5.10 o                         
  -8   1   7        276.24        282.73        12.73 o                         
  -7   1   7          8.90         10.43         3.04 o                         
  -6   1   7        373.66        355.21         8.43 o                         
  -5   1   7         85.81         86.55         3.32 o                         
  -4   1   7        167.65        189.63         4.65 o                         
  -3   1   7        117.46        119.59         3.82 o                         
  -2   1   7        213.26        230.77         5.44 o                         
  -1   1   7       2012.82       2037.14        34.09 o                         
   0   1   7         44.38         44.17         2.10 o                         
   1   1   7         22.55         25.83         1.82 o                         
   2   1   7        516.47        528.21         8.79 o                         
   3   1   7         90.04         89.14         3.97 o                         
   4   1   7        605.57        597.45        20.68 o                         
   5   1   7         52.86         54.35         5.81 o                         
   6   1   7        211.08        206.86        10.83 o                         
   7   1   7        198.35        202.23        14.48 o                         
   8   1   7        287.43        334.11        17.57 o                         
 -10   2   7         66.37         81.34         7.29 o                         
  -9   2   7         54.16         52.94         5.98 o                         
  -8   2   7         59.47         70.26         9.71 o                         
  -7   2   7        220.75        232.33         7.48 o                         
  -6   2   7         44.94         36.57         2.88 o                         
  -5   2   7        148.66        136.14         4.09 o                         
  -4   2   7        434.54        441.70         9.17 o                         
  -3   2   7        141.11        130.34         4.36 o                         
  -2   2   7        124.39        124.42         3.72 o                         
  -1   2   7        561.74        613.53        16.56 o                         
   0   2   7        430.52        434.34         8.18 o                         
   1   2   7         41.75         39.48         1.99 o                         
   2   2   7        996.43       1067.37        18.19 o                         
   3   2   7        112.15        102.96         5.82 o                         
   4   2   7       1904.99       1817.70        41.78 o                         
   5   2   7        193.71        178.28         9.16 o                         
   6   2   7         47.92         47.30         9.64 o                         
   7   2   7        192.69        198.25        14.93 o                         
   8   2   7         27.65         28.27         7.31 o                         
 -10   3   7         94.63        104.73        12.22 o                         
  -9   3   7         38.64         26.02         5.28 o                         
  -8   3   7         19.12         11.64         6.91 o                         
  -7   3   7        235.49        228.12        10.75 o                         
  -6   3   7         78.39         80.86         4.69 o                         
  -5   3   7         13.12          8.84         2.48 o                         
  -4   3   7        670.59        675.95        13.01 o                         
  -3   3   7        734.16        722.69        13.81 o                         
  -2   3   7        163.66        155.34         4.27 o                         
  -1   3   7        265.29        282.68         6.02 o                         
   0   3   7        128.94        138.24         3.49 o                         
   1   3   7        114.58        104.63         3.07 o                         
   2   3   7        269.80        252.09         5.70 o                         
   3   3   7        173.47        190.52         5.84 o                         
   4   3   7        253.43        222.60        17.83 o                         
   5   3   7          3.41          3.17         4.00 o                         
   6   3   7          5.07          3.47         4.86 o                         
   7   3   7         64.07         69.36        16.81 o                         
   8   3   7         62.15         63.51        12.31 o                         
 -10   4   7         66.52         38.79        12.01 o                         
  -9   4   7         62.23         59.47         7.89 o                         
  -8   4   7        106.78         88.25        11.48 o                         
  -7   4   7        297.98        300.91        16.03 o                         
  -6   4   7        105.50        108.32         4.52 o                         
  -5   4   7        334.47        319.99         8.18 o                         
  -4   4   7        179.30        175.98         4.68 o                         
  -3   4   7        240.64        233.88         5.35 o                         
  -2   4   7        201.21        206.48         4.78 o                         
  -1   4   7        299.59        309.24         5.97 o                         
   0   4   7        376.54        352.34         6.33 o                         
   1   4   7        139.33        133.94         3.40 o                         
   2   4   7        182.95        170.13         4.48 o                         
   3   4   7        187.73        190.25        10.39 o                         
   4   4   7        353.56        360.78        12.96 o                         
   5   4   7         30.82         34.46         4.98 o                         
   6   4   7         72.08         79.79        11.03 o                         
   7   4   7         55.55         67.91        11.84 o                         
   8   4   7         41.38         58.48        11.75 o                         
 -10   5   7        104.74         83.14         9.54 o                         
  -9   5   7         34.02         30.89         7.39 o                         
  -8   5   7        409.62        349.71        22.99 o                         
  -7   5   7         12.40         13.40         7.40 o                         
  -6   5   7        221.39        233.19        10.02 o                         
  -5   5   7         69.91         79.81         3.84 o                         
  -4   5   7         87.18         93.82         3.31 o                         
  -3   5   7        171.11        174.62         4.87 o                         
  -2   5   7        180.12        178.63         4.91 o                         
  -1   5   7        774.22        749.62        15.86 o                         
   0   5   7         96.97         96.88         3.87 o                         
   1   5   7        403.37        379.31         9.85 o                         
   2   5   7        317.51        308.90         6.74 o                         
   3   5   7         13.33          9.80         3.08 o                         
   4   5   7        317.47        308.44        11.72 o                         
   5   5   7         44.30         50.45         8.82 o                         
   6   5   7        150.48        139.01        13.19 o                         
   7   5   7        148.63        201.05        17.01 o                         
   8   5   7         20.94         24.93        10.29 o                         
  -9   6   7        103.20        121.80         8.31 o                         
  -8   6   7         28.23         39.83        10.87 o                         
  -7   6   7         27.93         38.10        10.21 o                         
  -6   6   7         12.15          8.24         3.05 o                         
  -5   6   7        379.48        351.69        11.83 o                         
  -4   6   7        590.72        518.22        12.50 o                         
  -3   6   7        407.03        411.43         8.84 o                         
  -2   6   7         81.50         68.70         4.31 o                         
  -1   6   7        387.19        373.47         9.10 o                         
   0   6   7         33.11         30.61         2.86 o                         
   1   6   7        116.02        103.61         3.82 o                         
   2   6   7        436.59        388.43        10.15 o                         
   3   6   7         51.70         41.27         3.16 o                         
   4   6   7         30.52         29.67         6.64 o                         
   5   6   7          3.72          7.01         6.93 o                         
   6   6   7        285.57        294.21        19.80 o                         
   7   6   7         95.14        117.04        13.75 o                         
   8   6   7         33.04         28.33        11.68 o                         
  -9   7   7         39.94         54.51        11.35 o                         
  -8   7   7        330.76        343.55        15.52 o                         
  -7   7   7        117.23         90.96         7.84 o                         
  -6   7   7         17.53         19.33         3.01 o                         
  -5   7   7        101.06         92.81         4.17 o                         
  -4   7   7         50.34         44.87         5.00 o                         
  -3   7   7        517.96        489.29        41.72 o                         
  -2   7   7         96.95         93.70         5.00 o                         
  -1   7   7         38.16         33.45         3.08 o                         
   0   7   7        291.27        310.66         8.98 o                         
   1   7   7        602.03        607.74        14.61 o                         
   2   7   7        157.62        143.00         7.58 o                         
   3   7   7        269.66        238.51         8.92 o                         
   4   7   7          3.38          1.27         5.89 o                         
   5   7   7        171.77        201.02        14.29 o                         
   6   7   7        125.35        122.00        12.84 o                         
   7   7   7         14.83         15.60         9.27 o                         
  -9   8   7         42.31         56.43        18.86 o                         
  -8   8   7        193.74        170.91        11.48 o                         
  -7   8   7        131.23        123.45         9.06 o                         
  -6   8   7         60.33         60.71         6.67 o                         
  -5   8   7        162.17        161.66         9.23 o                         
  -4   8   7         48.94         56.79         5.50 o                         
  -3   8   7        686.03        665.98        21.26 o                         
  -2   8   7         29.60         18.21         3.78 o                         
  -1   8   7        131.37        138.48         8.20 o                         
   0   8   7       1029.83       1062.22        24.64 o                         
   1   8   7        105.06        115.63         5.78 o                         
   2   8   7        250.32        274.43         7.82 o                         
   3   8   7         65.17         71.33         4.75 o                         
   4   8   7        156.93        144.43        11.24 o                         
   5   8   7         79.16         83.64         9.99 o                         
   6   8   7         41.82         38.54         9.48 o                         
   7   8   7        144.55        125.15        14.29 o                         
   8   8   7         25.73         30.51        11.35 o                         
  -8   9   7         19.00         13.92         6.43 o                         
  -7   9   7         71.56         75.35         7.94 o                         
  -6   9   7         68.98         65.44         6.74 o                         
  -5   9   7        123.19        139.32         8.59 o                         
  -4   9   7         35.23         32.49         4.95 o                         
  -3   9   7        541.69        591.30        25.72 o                         
  -2   9   7         89.18        103.63         8.72 o                         
  -1   9   7        103.18        116.68         7.46 o                         
   0   9   7         43.37         43.68         4.15 o                         
   1   9   7         16.74         13.75         3.25 o                         
   2   9   7        123.47        121.93         6.98 o                         
   3   9   7        394.60        398.66        22.09 o                         
   4   9   7         27.97         32.51         7.00 o                         
   5   9   7        272.05        228.62        16.17 o                         
   6   9   7         19.28         21.45         8.21 o                         
   7   9   7         49.81         67.14        11.89 o                         
   8   9   7         42.55         44.43        13.00 o                         
  -8  10   7        111.18        103.29         9.79 o                         
  -7  10   7         84.42         98.41        10.45 o                         
  -6  10   7         15.19         14.30         5.74 o                         
  -5  10   7         32.39         35.31         5.76 o                         
  -4  10   7          7.31          7.73         4.38 o                         
  -3  10   7        300.95        296.11        17.31 o                         
  -2  10   7        103.71         92.01         8.63 o                         
  -1  10   7         43.24         38.01         6.26 o                         
   0  10   7        224.89        207.19         9.61 o                         
   1  10   7         22.18         17.25         4.22 o                         
   2  10   7         50.22         49.58         6.93 o                         
   3  10   7          1.37         -1.37         4.63 o                         
   5  10   7         28.72         38.38         8.41 o                         
   6  10   7          8.27         14.31         8.58 o                         
  -7  11   7         25.72         32.68         9.80 o                         
  -6  11   7          5.90         18.54         6.55 o                         
  -5  11   7        191.83        183.49        12.42 o                         
  -4  11   7          8.74         16.29         8.87 o                         
  -3  11   7        219.05        205.68        14.05 o                         
   1  11   7          9.55          4.63         6.37 o                         
   2  11   7        170.89        156.51        11.32 o                         
  -7  12   7         43.81         39.06        10.98 o                         
  -6  12   7         27.41         38.70        10.11 o                         
  -5  12   7         64.34         54.05        10.20 o                         
   2  12   7         12.60         26.54         7.32 o                         
  -6  13   7         53.41         32.14        10.49 o                         
  -5  13   7          8.42         14.76         9.35 o                         
  -3  13   7          6.16         -1.57         6.74 o                         
  -2  13   7          7.54         15.62         6.85 o                         
  -1  13   7        234.12        245.90        16.24 o                         
   0  13   7         29.12         37.00         7.99 o                         
   1  13   7         43.26         61.26         9.08 o                         
   2  13   7         82.53         84.59        10.32 o                         
  -5  14   7         45.96         67.94        10.98 o                         
  -4  14   7         19.27         20.51         8.18 o                         
  -3  14   7        166.75        163.46        13.81 o                         
  -2  14   7         28.40         27.38         7.79 o                         
  -1  14   7         29.71         33.71         8.18 o                         
   0  14   7        141.14        157.87        13.22 o                         
   1  14   7         31.84         40.95         8.52 o                         
   3  14   7         52.79         62.09        10.08 o                         
  -4  15   7         31.07         30.24         9.28 o                         
  -3  15   7         33.36         36.24         8.88 o                         
  -2  15   7         64.06         64.68         9.95 o                         
  -1  15   7         11.29         15.71         7.84 o                         
   0  15   7         15.15         28.27         8.04 o                         
   1  15   7          7.89          9.36         7.83 o                         
   2  15   7         50.16         35.07         9.13 o                         
  -1  16   7          7.26         13.87         7.50 o                         
   0  16   7         81.21         82.04        11.21 o                         
  -2 -16   8         17.12         11.79        11.60 o                         
  -3 -15   8         11.21         23.44         9.90 o                         
  -2 -15   8         49.36         50.96        11.58 o                         
  -1 -15   8         97.71         82.87         9.31 o                         
   0 -15   8          3.71         14.56        10.81 o                         
   1 -15   8         17.64         23.24        11.07 o                         
   2 -15   8         42.34         76.92        13.53 o                         
   3 -15   8         11.62         17.22        10.74 o                         
  -4 -14   8         55.36         54.74         8.18 o                         
  -3 -14   8         12.84         22.15         5.79 o                         
  -2 -14   8        181.65        173.94        12.91 o                         
  -1 -14   8         54.56         50.88         7.88 o                         
   0 -14   8        104.31         94.13        14.19 o                         
   1 -14   8         36.57         38.11        10.76 o                         
   2 -14   8         37.03         34.45        11.37 o                         
   3 -14   8          0.07         -4.03         9.61 o                         
  -5 -13   8         44.31         28.23         9.43 o                         
  -4 -13   8        228.33        237.25        17.16 o                         
  -3 -13   8          4.68          9.62         6.39 o                         
  -2 -13   8        105.04         99.79         8.58 o                         
  -1 -13   8         20.51         22.97         6.62 o                         
   0 -13   8          7.19         12.87        10.04 o                         
   1 -13   8         15.00          2.44         6.15 o                         
   2 -13   8          9.17          5.88         6.37 o                         
   3 -13   8        176.54        202.64        16.74 o                         
   4 -13   8          1.31         -1.80         9.56 o                         
  -6 -12   8          5.68          4.16         6.99 o                         
  -5 -12   8         56.45         40.28         9.50 o                         
  -4 -12   8         41.01         29.05         6.95 o                         
  -3 -12   8         54.55         45.14         5.38 o                         
  -2 -12   8         75.22         66.48         6.70 o                         
  -1 -12   8         42.02         32.66         7.82 o                         
   0 -12   8        411.47        393.75        14.20 o                         
   1 -12   8         68.67         59.41        17.43 o                         
   2 -12   8         78.04         84.82         9.99 o                         
   3 -12   8         11.01         14.97         5.11 o                         
   4 -12   8         14.19         13.51         6.77 o                         
  -7 -11   8         19.47         29.16        11.36 o                         
  -6 -11   8          0.39         -3.97         6.62 o                         
  -5 -11   8        109.83        116.57        12.17 o                         
  -4 -11   8        101.30        114.55         7.18 o                         
  -3 -11   8          6.80          4.26         4.06 o                         
  -2 -11   8        105.59         92.61         6.10 o                         
  -1 -11   8        101.31        109.16         9.18 o                         
   0 -11   8         84.52         73.86         5.51 o                         
   1 -11   8        118.86        119.60        15.31 o                         
   2 -11   8         67.80         60.05         6.87 o                         
   3 -11   8        173.70        177.17         8.72 o                         
   4 -11   8          0.52         -0.77         5.05 o                         
  -7 -10   8         61.71         56.34         9.94 o                         
  -6 -10   8          0.17          0.61         6.21 o                         
  -5 -10   8        175.43        199.46        14.90 o                         
  -4 -10   8         35.59         42.38         9.32 o                         
  -3 -10   8         82.55         87.20         6.05 o                         
  -2 -10   8          7.62         19.04         4.09 o                         
  -1 -10   8         12.39         14.75         3.88 o                         
   0 -10   8         68.48         68.29         6.75 o                         
   1 -10   8         45.05         47.66         6.04 o                         
   2 -10   8         53.33         53.00         5.44 o                         
   3 -10   8          3.27          2.17         4.29 o                         
   4 -10   8        130.15        142.32         7.87 o                         
   5 -10   8         24.04         12.56         6.59 o                         
  -8  -9   8        230.39        242.96        13.56 o                         
  -7  -9   8          0.98         -0.89         4.70 o                         
  -6  -9   8         68.70         73.88         5.86 o                         
  -5  -9   8          2.96          2.85         3.48 o                         
  -4  -9   8          4.03          3.72         4.67 o                         
  -3  -9   8         24.93         19.31         4.26 o                         
  -2  -9   8         16.44         17.63         3.80 o                         
  -1  -9   8         36.22         30.82         3.91 o                         
   0  -9   8        209.42        197.38         7.68 o                         
   1  -9   8        136.59        135.47         8.57 o                         
   2  -9   8        362.39        367.11        11.94 o                         
   3  -9   8          2.83          0.92         4.08 o                         
   4  -9   8          8.15          8.72         4.40 o                         
   5  -9   8         14.92          6.10         5.96 o                         
 -10  -8   8         54.57         64.39        13.39 o                         
  -9  -8   8        266.59        320.18        21.33 o                         
  -8  -8   8        155.12        180.82         9.48 o                         
  -7  -8   8        156.48        179.58        10.03 o                         
  -6  -8   8         33.35         38.95         4.91 o                         
  -5  -8   8         71.33         62.99         5.31 o                         
  -4  -8   8         62.03         62.20         4.14 o                         
  -3  -8   8         98.64         98.66         5.88 o                         
  -2  -8   8         89.51         87.93         5.38 o                         
  -1  -8   8        300.66        303.10         9.80 o                         
   0  -8   8         12.90         10.75         3.18 o                         
   1  -8   8         68.74         58.91         4.22 o                         
   2  -8   8         43.39         49.86         7.05 o                         
   3  -8   8         23.92         28.23         4.55 o                         
   4  -8   8         97.64        103.95         6.38 o                         
   5  -8   8          9.79         14.44         7.91 o                         
   6  -8   8         71.54         75.46         8.77 o                         
 -10  -7   8          2.47         11.56        11.32 o                         
  -9  -7   8         59.42         85.77        12.66 o                         
  -8  -7   8         53.09         60.24         6.69 o                         
  -7  -7   8        109.00        100.17         7.00 o                         
  -6  -7   8          3.09          4.72         4.05 o                         
  -5  -7   8          9.85         17.63         4.06 o                         
  -4  -7   8        308.47        339.22        10.45 o                         
  -3  -7   8        640.26        656.39        16.66 o                         
  -2  -7   8        187.98        199.59         7.55 o                         
  -1  -7   8        161.60        153.54         8.91 o                         
   0  -7   8         10.06          5.43         2.91 o                         
   1  -7   8          4.16          4.69         2.74 o                         
   2  -7   8         26.62         20.11         4.53 o                         
   3  -7   8        239.93        240.50        10.64 o                         
   4  -7   8        113.99        107.76         7.16 o                         
   5  -7   8        116.34        114.45        12.54 o                         
   6  -7   8         23.83         31.13         7.27 o                         
 -10  -6   8          4.47          7.42        11.22 o                         
  -9  -6   8        190.51        227.07        17.79 o                         
  -8  -6   8         48.78         53.67         8.35 o                         
  -7  -6   8        422.80        444.39        14.69 o                         
  -6  -6   8         22.81         19.21         4.24 o                         
  -5  -6   8        168.43        184.52        19.88 o                         
  -4  -6   8         68.56         60.88         4.79 o                         
  -3  -6   8        761.68        790.80        19.46 o                         
  -2  -6   8        166.85        166.79         6.83 o                         
  -1  -6   8        744.31        732.69        18.40 o                         
   0  -6   8        135.17        146.67         8.90 o                         
   1  -6   8        149.20        140.58         6.93 o                         
   2  -6   8        116.47        126.99         7.19 o                         
   3  -6   8        165.38        157.25         5.60 o                         
   4  -6   8         56.11         54.09         5.15 o                         
   5  -6   8         78.94        105.71        11.34 o                         
   6  -6   8         52.72         51.54        10.59 o                         
   7  -6   8         37.02         43.14        11.23 o                         
 -10  -5   8        122.76        161.07        16.78 o                         
  -9  -5   8         13.75         22.75        10.16 o                         
  -8  -5   8        399.12        398.20        25.10 o                         
  -7  -5   8        125.45        143.45         7.80 o                         
  -6  -5   8         70.80         60.36         5.46 o                         
  -5  -5   8         49.64         56.51         5.17 o                         
  -4  -5   8        576.59        560.41        15.19 o                         
  -3  -5   8        513.50        499.72        14.10 o                         
  -2  -5   8        169.53        149.82         5.64 o                         
  -1  -5   8         70.49         64.98         2.60 o                         
   0  -5   8        549.68        557.60        10.96 o                         
   1  -5   8         21.91         23.52         2.33 o                         
   2  -5   8        180.35        180.71         7.42 o                         
   3  -5   8        235.78        213.24         6.99 o                         
   4  -5   8         17.09         14.96         2.60 o                         
   5  -5   8        126.19        144.24        14.84 o                         
   6  -5   8        160.66        160.46        13.19 o                         
   7  -5   8        125.75        143.73        14.60 o                         
  -9  -4   8          8.30         12.35         9.69 o                         
  -8  -4   8         12.41         14.14         9.39 o                         
  -7  -4   8         42.12         41.19         5.93 o                         
  -6  -4   8        130.45        141.60         6.88 o                         
  -5  -4   8        497.99        482.28        13.98 o                         
  -4  -4   8         39.29         38.99         2.50 o                         
  -3  -4   8       1224.56       1219.48        18.34 o                         
  -2  -4   8        320.05        331.01         6.21 o                         
  -1  -4   8        267.57        235.80         5.03 o                         
   0  -4   8        251.49        244.51         7.38 o                         
   1  -4   8         45.42         43.26         2.11 o                         
   2  -4   8       1013.95        930.01        19.78 o                         
   3  -4   8         17.05         21.17         2.70 o                         
   4  -4   8        250.40        227.04        12.24 o                         
   5  -4   8        219.53        226.00        16.66 o                         
   6  -4   8        184.38        171.01        21.99 o                         
   7  -4   8        102.38        115.96        10.12 o                         
 -10  -3   8         58.86        119.02        14.24 o                         
  -9  -3   8         23.93         24.64         9.18 o                         
  -8  -3   8        294.12        309.50        14.00 o                         
  -7  -3   8        113.87        106.31         6.28 o                         
  -6  -3   8        222.12        213.42         8.10 o                         
  -5  -3   8        270.66        250.52         7.11 o                         
  -4  -3   8        103.10        106.46         3.39 o                         
  -3  -3   8        288.37        290.94         6.55 o                         
  -2  -3   8         91.19         88.39         2.72 o                         
  -1  -3   8       1354.35       1343.20        20.04 o                         
   0  -3   8        162.46        151.70         4.01 o                         
   1  -3   8         42.27         36.85         1.97 o                         
   2  -3   8        379.38        354.07         9.03 o                         
   3  -3   8         11.87         11.37         2.02 o                         
   4  -3   8         64.37         73.76         6.56 o                         
   5  -3   8         46.49         47.56         4.65 o                         
   6  -3   8          4.23          5.28         5.87 o                         
   7  -3   8        362.82        374.65        17.15 o                         
   8  -3   8          1.16          9.28        10.24 o                         
  -9  -2   8         19.99         37.39         6.95 o                         
  -8  -2   8         16.96         14.50         4.51 o                         
  -7  -2   8        132.19        123.07        10.37 o                         
  -6  -2   8          2.04          1.99         3.44 o                         
  -5  -2   8        236.45        208.66         5.97 o                         
  -4  -2   8         34.99         33.10         2.34 o                         
  -3  -2   8       1049.24       1050.82        16.77 o                         
  -2  -2   8         48.67         51.42         2.52 o                         
  -1  -2   8        257.93        265.71         5.13 o                         
   0  -2   8        223.00        211.57         4.53 o                         
   1  -2   8        134.13        134.86         3.32 o                         
   2  -2   8        216.18        223.84         5.54 o                         
   3  -2   8         59.73         48.60         3.47 o                         
   4  -2   8        576.97        580.34        15.45 o                         
   5  -2   8         68.23         86.87         5.53 o                         
   6  -2   8         48.28         58.31         7.27 o                         
   7  -2   8         10.41         10.61         6.77 o                         
   8  -2   8          2.67          5.05         9.64 o                         
 -10  -1   8         53.64         44.03         8.48 o                         
  -9  -1   8         35.85         34.40         6.49 o                         
  -8  -1   8        155.93        165.24         8.30 o                         
  -7  -1   8         27.38         24.41         4.34 o                         
  -6  -1   8          9.02          4.65         2.68 o                         
  -5  -1   8         49.71         53.42         3.08 o                         
  -4  -1   8        225.77        236.16         5.53 o                         
  -3  -1   8        112.19        114.88         4.71 o                         
  -2  -1   8        223.32        232.20         5.17 o                         
  -1  -1   8        398.47        379.08         7.17 o                         
   0  -1   8          3.48          2.07         1.48 o                         
   1  -1   8          2.21          2.60         1.49 o                         
   2  -1   8         76.87         79.60         3.70 o                         
   3  -1   8        301.08        290.70         7.87 o                         
   4  -1   8       1213.68       1226.11        29.20 o                         
   5  -1   8          9.73          5.10         4.46 o                         
   6  -1   8         59.06         72.38         7.53 o                         
   7  -1   8        178.43        208.97        17.93 o                         
   8  -1   8         23.85         30.81        10.66 o                         
 -10   0   8        179.49        199.82        12.84 o                         
  -9   0   8          2.94          5.72         8.80 o                         
  -8   0   8          4.31          6.21         5.54 o                         
  -7   0   8          4.90          2.90         3.65 o                         
  -6   0   8         36.73         45.29         3.51 o                         
  -5   0   8        169.89        162.67         4.95 o                         
  -4   0   8          5.84          4.20         1.90 o                         
  -3   0   8         42.87         36.44         2.22 o                         
  -2   0   8        109.26        113.84         3.34 o                         
  -1   0   8         25.13         29.28         1.82 o                         
   0   0   8        476.36        484.22        12.22 o                         
   1   0   8         33.59         32.25         1.90 o                         
   2   0   8         17.05         16.77         2.04 o                         
   3   0   8        159.27        157.59         7.66 o                         
   4   0   8        146.61        136.79         6.24 o                         
   5   0   8         15.41         12.32         5.04 o                         
   6   0   8        158.60        166.92        10.14 o                         
   7   0   8         29.20         12.83         6.50 o                         
   8   0   8         17.53         16.56         7.18 o                         
 -10   1   8         54.95         68.90         7.38 o                         
  -9   1   8         33.99         33.85         6.69 o                         
  -8   1   8        157.00        163.87         8.35 o                         
  -7   1   8         26.75         26.26         4.54 o                         
  -6   1   8          7.63          8.52         2.51 o                         
  -5   1   8         47.54         48.18         2.92 o                         
  -4   1   8        221.90        235.78         5.52 o                         
  -3   1   8        110.23        117.14         3.59 o                         
  -2   1   8        223.17        248.49         5.85 o                         
  -1   1   8        402.74        385.70         7.59 o                         
   0   1   8          2.89          2.43         1.42 o                         
   1   1   8          2.13          2.94         1.46 o                         
   2   1   8         77.86         73.37         2.88 o                         
   3   1   8        292.09        276.67         7.80 o                         
   4   1   8       1213.05       1240.71        29.19 o                         
   5   1   8         12.11         16.27         5.40 o                         
   6   1   8         59.16         56.41         6.82 o                         
   7   1   8        176.10        204.85        25.99 o                         
   8   1   8         23.51         19.07        10.92 o                         
 -10   2   8         54.82         51.90         6.95 o                         
  -9   2   8         20.72         29.39         6.63 o                         
  -8   2   8         17.22         17.37         4.75 o                         
  -7   2   8        133.51        124.45         5.51 o                         
  -6   2   8          1.71          3.30         2.43 o                         
  -5   2   8        234.35        201.82         5.63 o                         
  -4   2   8         33.71         30.04         2.38 o                         
  -3   2   8       1063.38       1056.46        18.91 o                         
  -2   2   8         47.78         48.48         2.84 o                         
  -1   2   8        251.00        264.74         9.05 o                         
   0   2   8        222.92        219.31         5.12 o                         
   1   2   8        130.10        132.50         3.78 o                         
   2   2   8        214.98        217.04         6.33 o                         
   3   2   8         62.03         45.88         3.68 o                         
   4   2   8        570.31        561.75        18.97 o                         
   5   2   8         71.39         89.53         6.96 o                         
   6   2   8         45.98         50.97         6.75 o                         
   7   2   8         11.32          5.63         9.04 o                         
 -10   3   8         58.67         66.70        12.90 o                         
  -9   3   8         23.09         15.14         6.20 o                         
  -8   3   8        296.56        287.76        18.98 o                         
  -7   3   8        114.99        109.64         5.17 o                         
  -6   3   8        212.38        211.86         7.43 o                         
  -5   3   8        275.32        240.72         8.88 o                         
  -4   3   8        104.05        104.10         4.42 o                         
  -3   3   8        283.98        281.45         9.20 o                         
  -2   3   8         90.52         83.71         3.58 o                         
  -1   3   8       1354.58       1387.29        26.88 o                         
   0   3   8        162.54        163.50         4.10 o                         
   1   3   8         46.33         43.61         2.21 o                         
   2   3   8        383.70        367.39         8.96 o                         
   3   3   8         11.99         16.28         3.46 o                         
   4   3   8         64.05         69.67         5.63 o                         
   5   3   8         45.78         52.00         9.15 o                         
   6   3   8          4.99         16.65         8.34 o                         
   7   3   8        363.72        422.30        25.20 o                         
   8   3   8          0.94          2.48        10.59 o                         
 -10   4   8        104.45        103.16        14.82 o                         
  -9   4   8          9.08         18.63         6.28 o                         
  -8   4   8         12.39         20.55         6.14 o                         
  -7   4   8         41.53         35.00         5.06 o                         
  -6   4   8        133.71        150.81         6.09 o                         
  -5   4   8        503.40        483.00        12.32 o                         
  -4   4   8         39.41         37.62         3.73 o                         
  -3   4   8       1237.77       1193.74        21.73 o                         
  -2   4   8        320.03        330.26         7.02 o                         
  -1   4   8        262.92        226.05         5.26 o                         
   0   4   8        249.94        249.53         4.96 o                         
   1   4   8         48.40         48.16         2.54 o                         
   2   4   8       1011.30        946.91        21.70 o                         
   3   4   8         16.19         13.47         3.79 o                         
   4   4   8        254.43        228.50        14.92 o                         
   5   4   8        216.36        239.66        16.46 o                         
   6   4   8        178.69        157.74        14.81 o                         
   7   4   8        102.40        104.85        13.32 o                         
   8   4   8         33.93         66.05        13.50 o                         
  -9   5   8         14.73         21.35         5.71 o                         
  -8   5   8        400.19        404.26        17.48 o                         
  -7   5   8        128.51        110.47         8.50 o                         
  -6   5   8         71.37         73.74         7.83 o                         
  -5   5   8         48.15         48.35         3.37 o                         
  -4   5   8        577.16        543.55        18.45 o                         
  -3   5   8        511.03        503.95        10.71 o                         
  -2   5   8        166.52        148.49         4.21 o                         
  -1   5   8         75.43         66.47         3.76 o                         
   0   5   8        552.82        552.30        16.27 o                         
   1   5   8         24.06         19.98         3.05 o
[truncated: 110,485 more chars]
