# Supplementary material for: Hydrogen-bonded mol­ecular salts of reduced benzo­thia­zole derivatives with carboxyl­ates: a robust [image](8) supra­molecular motif (even when disordered)
Source: Acta Crystallogr E Crystallogr Commun. 2019 Jan 8;75(Pt 2):167–74. doi: 10.1107/S2056989018018224 (PMC6362640; doi:10.1107/S2056989018018224)
Supplement: Supplementary file 10 [file e-75-00167-IVsup10.cml]

<?xml version="1.0" encoding="UTF-8"?>
<cml convention="cmlDict:cmllite" xmlns="http://www.xml-cml.org/schema" xmlns:cmlDict="http://www.xml-cml.org/dictionary/cml/" xmlns:nameDict="http://www.xml-cml.org/dictionary/cml/name/">
  <molecule id="m1">
    <name dictRef="nameDict:unknown">Bis(2-amino-4,4,7,7-tetramethyl-4,5,6,7-tetrahydro-1,3-benzothiazol-3-ium) fumarate</name>
    <atomArray>
      <atom id="a1" elementType="N">
        <label value="N" dictRef="cmlDict:locant"/>
      </atom>
      <atom id="a59" elementType="H"/>
      <atom id="a60" elementType="H"/>
      <atom id="a2" elementType="C">
        <label value="1" dictRef="cmlDict:locant"/>
        <label value="C" dictRef="cmlDict:locant"/>
      </atom>
      <atom id="a61" elementType="H"/>
      <atom id="a62" elementType="H"/>
      <atom id="a63" elementType="H"/>
      <atom id="a23" elementType="S" hydrogenCount="0">
        <label value="1" dictRef="cmlDict:locant"/>
        <label value="S" dictRef="cmlDict:locant"/>
      </atom>
      <atom id="a24" elementType="C" hydrogenCount="0">
        <label value="2" dictRef="cmlDict:locant"/>
      </atom>
      <atom id="a25" elementType="N" formalCharge="1">
        <label value="3" dictRef="cmlDict:locant"/>
        <label value="N" dictRef="cmlDict:locant"/>
      </atom>
      <atom id="a26" elementType="C" hydrogenCount="0">
        <label value="3a" dictRef="cmlDict:locant"/>
      </atom>
      <atom id="a27" elementType="C" hydrogenCount="0">
        <label value="4" dictRef="cmlDict:locant"/>
      </atom>
      <atom id="a28" elementType="C">
        <label value="5" dictRef="cmlDict:locant"/>
      </atom>
      <atom id="a29" elementType="C">
        <label value="6" dictRef="cmlDict:locant"/>
      </atom>
      <atom id="a30" elementType="C" hydrogenCount="0">
        <label value="7" dictRef="cmlDict:locant"/>
      </atom>
      <atom id="a31" elementType="C" hydrogenCount="0">
        <label value="7a" dictRef="cmlDict:locant"/>
      </atom>
      <atom id="a64" elementType="H"/>
      <atom id="a65" elementType="H"/>
      <atom id="a66" elementType="H"/>
      <atom id="a67" elementType="H"/>
      <atom id="a68" elementType="H"/>
      <atom id="a32" elementType="N">
        <label value="N" dictRef="cmlDict:locant"/>
      </atom>
      <atom id="a69" elementType="H"/>
      <atom id="a70" elementType="H"/>
      <atom id="a33" elementType="C">
        <label value="1" dictRef="cmlDict:locant"/>
        <label value="C" dictRef="cmlDict:locant"/>
      </atom>
      <atom id="a71" elementType="H"/>
      <atom id="a72" elementType="H"/>
      <atom id="a73" elementType="H"/>
      <atom id="a34" elementType="S" hydrogenCount="0">
        <label value="1" dictRef="cmlDict:locant"/>
        <label value="S" dictRef="cmlDict:locant"/>
      </atom>
      <atom id="a35" elementType="C" hydrogenCount="0">
        <label value="2" dictRef="cmlDict:locant"/>
      </atom>
      <atom id="a36" elementType="N" formalCharge="1">
        <label value="3" dictRef="cmlDict:locant"/>
        <label value="N" dictRef="cmlDict:locant"/>
      </atom>
      <atom id="a37" elementType="C" hydrogenCount="0">
        <label value="3a" dictRef="cmlDict:locant"/>
      </atom>
      <atom id="a38" elementType="C" hydrogenCount="0">
        <label value="4" dictRef="cmlDict:locant"/>
      </atom>
      <atom id="a39" elementType="C">
        <label value="5" dictRef="cmlDict:locant"/>
      </atom>
      <atom id="a40" elementType="C">
        <label value="6" dictRef="cmlDict:locant"/>
      </atom>
      <atom id="a41" elementType="C" hydrogenCount="0">
        <label value="7" dictRef="cmlDict:locant"/>
      </atom>
      <atom id="a42" elementType="C" hydrogenCount="0">
        <label value="7a" dictRef="cmlDict:locant"/>
      </atom>
      <atom id="a74" elementType="H"/>
      <atom id="a75" elementType="H"/>
      <atom id="a76" elementType="H"/>
      <atom id="a77" elementType="H"/>
      <atom id="a78" elementType="H"/>
      <atom id="a43" elementType="C" hydrogenCount="0">
        <label value="1" dictRef="cmlDict:locant"/>
      </atom>
      <atom id="a44" elementType="C">
        <label value="2" dictRef="cmlDict:locant"/>
      </atom>
      <atom id="a45" elementType="C">
        <label value="3" dictRef="cmlDict:locant"/>
      </atom>
      <atom id="a46" elementType="C" hydrogenCount="0">
        <label value="4" dictRef="cmlDict:locant"/>
      </atom>
      <atom id="a48" elementType="O" hydrogenCount="0">
        <label value="O''" dictRef="cmlDict:locant"/>
      </atom>
      <atom id="a49" elementType="O" formalCharge="-1" hydrogenCount="0">
        <label value="O" dictRef="cmlDict:locant"/>
      </atom>
      <atom id="a51" elementType="O" hydrogenCount="0">
        <label value="O'''" dictRef="cmlDict:locant"/>
      </atom>
      <atom id="a52" elementType="O" formalCharge="-1" hydrogenCount="0">
        <label value="O'" dictRef="cmlDict:locant"/>
      </atom>
      <atom id="a79" elementType="H"/>
      <atom id="a80" elementType="H"/>
      <atom id="a53" elementType="C">
        <label value="1'''" dictRef="cmlDict:locant"/>
        <label value="C'''" dictRef="cmlDict:locant"/>
      </atom>
      <atom id="a81" elementType="H"/>
      <atom id="a82" elementType="H"/>
      <atom id="a83" elementType="H"/>
      <atom id="a54" elementType="C">
        <label value="1''" dictRef="cmlDict:locant"/>
        <label value="C''" dictRef="cmlDict:locant"/>
      </atom>
      <atom id="a84" elementType="H"/>
      <atom id="a85" elementType="H"/>
      <atom id="a86" elementType="H"/>
      <atom id="a55" elementType="C">
        <label value="1'" dictRef="cmlDict:locant"/>
        <label value="C'" dictRef="cmlDict:locant"/>
      </atom>
      <atom id="a87" elementType="H"/>
      <atom id="a88" elementType="H"/>
      <atom id="a89" elementType="H"/>
      <atom id="a56" elementType="C">
        <label value="1'''" dictRef="cmlDict:locant"/>
        <label value="C'''" dictRef="cmlDict:locant"/>
      </atom>
      <atom id="a90" elementType="H"/>
      <atom id="a91" elementType="H"/>
      <atom id="a92" elementType="H"/>
      <atom id="a57" elementType="C">
        <label value="1''" dictRef="cmlDict:locant"/>
        <label value="C''" dictRef="cmlDict:locant"/>
      </atom>
      <atom id="a93" elementType="H"/>
      <atom id="a94" elementType="H"/>
      <atom id="a95" elementType="H"/>
      <atom id="a58" elementType="C">
        <label value="1'" dictRef="cmlDict:locant"/>
        <label value="C'" dictRef="cmlDict:locant"/>
      </atom>
      <atom id="a96" elementType="H"/>
      <atom id="a97" elementType="H"/>
      <atom id="a98" elementType="H"/>
    </atomArray>
    <bondArray>
      <bond id="a1_a59" atomRefs2="a1 a59" order="S"/>
      <bond id="a1_a60" atomRefs2="a1 a60" order="S"/>
      <bond id="a2_a61" atomRefs2="a2 a61" order="S"/>
      <bond id="a2_a62" atomRefs2="a2 a62" order="S"/>
      <bond id="a2_a63" atomRefs2="a2 a63" order="S"/>
      <bond id="a23_a24" atomRefs2="a23 a24" order="S"/>
      <bond id="a24_a25" atomRefs2="a24 a25" order="D"/>
      <bond id="a25_a26" atomRefs2="a25 a26" order="S"/>
      <bond id="a26_a31" atomRefs2="a26 a31" order="D"/>
      <bond id="a23_a31" atomRefs2="a23 a31" order="S"/>
      <bond id="a30_a29" atomRefs2="a30 a29" order="S"/>
      <bond id="a29_a28" atomRefs2="a29 a28" order="S"/>
      <bond id="a28_a27" atomRefs2="a28 a27" order="S"/>
      <bond id="a27_a26" atomRefs2="a27 a26" order="S"/>
      <bond id="a31_a30" atomRefs2="a31 a30" order="S"/>
      <bond id="a25_a64" atomRefs2="a25 a64" order="S"/>
      <bond id="a28_a65" atomRefs2="a28 a65" order="S"/>
      <bond id="a28_a66" atomRefs2="a28 a66" order="S"/>
      <bond id="a29_a67" atomRefs2="a29 a67" order="S"/>
      <bond id="a29_a68" atomRefs2="a29 a68" order="S"/>
      <bond id="a2_a27" atomRefs2="a2 a27" order="S"/>
      <bond id="a1_a24" atomRefs2="a1 a24" order="S"/>
      <bond id="a32_a69" atomRefs2="a32 a69" order="S"/>
      <bond id="a32_a70" atomRefs2="a32 a70" order="S"/>
      <bond id="a33_a71" atomRefs2="a33 a71" order="S"/>
      <bond id="a33_a72" atomRefs2="a33 a72" order="S"/>
      <bond id="a33_a73" atomRefs2="a33 a73" order="S"/>
      <bond id="a34_a35" atomRefs2="a34 a35" order="S"/>
      <bond id="a35_a36" atomRefs2="a35 a36" order="D"/>
      <bond id="a36_a37" atomRefs2="a36 a37" order="S"/>
      <bond id="a37_a42" atomRefs2="a37 a42" order="D"/>
      <bond id="a34_a42" atomRefs2="a34 a42" order="S"/>
      <bond id="a41_a40" atomRefs2="a41 a40" order="S"/>
      <bond id="a40_a39" atomRefs2="a40 a39" order="S"/>
      <bond id="a39_a38" atomRefs2="a39 a38" order="S"/>
      <bond id="a38_a37" atomRefs2="a38 a37" order="S"/>
      <bond id="a42_a41" atomRefs2="a42 a41" order="S"/>
      <bond id="a36_a74" atomRefs2="a36 a74" order="S"/>
      <bond id="a39_a75" atomRefs2="a39 a75" order="S"/>
      <bond id="a39_a76" atomRefs2="a39 a76" order="S"/>
      <bond id="a40_a77" atomRefs2="a40 a77" order="S"/>
      <bond id="a40_a78" atomRefs2="a40 a78" order="S"/>
      <bond id="a33_a38" atomRefs2="a33 a38" order="S"/>
      <bond id="a32_a35" atomRefs2="a32 a35" order="S"/>
      <bond id="a43_a44" atomRefs2="a43 a44" order="S"/>
      <bond id="a44_a45" atomRefs2="a44 a45" order="D">
        <bondStereo atomRefs4="a43 a44 a45 a46">T</bondStereo>
      </bond>
      <bond id="a45_a46" atomRefs2="a45 a46" order="S"/>
      <bond id="a43_a48" atomRefs2="a43 a48" order="D"/>
      <bond id="a43_a49" atomRefs2="a43 a49" order="S"/>
      <bond id="a46_a51" atomRefs2="a46 a51" order="D"/>
      <bond id="a46_a52" atomRefs2="a46 a52" order="S"/>
      <bond id="a44_a79" atomRefs2="a44 a79" order="S"/>
      <bond id="a45_a80" atomRefs2="a45 a80" order="S"/>
      <bond id="a53_a81" atomRefs2="a53 a81" order="S"/>
      <bond id="a53_a82" atomRefs2="a53 a82" order="S"/>
      <bond id="a53_a83" atomRefs2="a53 a83" order="S"/>
      <bond id="a53_a30" atomRefs2="a53 a30" order="S"/>
      <bond id="a54_a84" atomRefs2="a54 a84" order="S"/>
      <bond id="a54_a85" atomRefs2="a54 a85" order="S"/>
      <bond id="a54_a86" atomRefs2="a54 a86" order="S"/>
      <bond id="a54_a30" atomRefs2="a54 a30" order="S"/>
      <bond id="a55_a87" atomRefs2="a55 a87" order="S"/>
      <bond id="a55_a88" atomRefs2="a55 a88" order="S"/>
      <bond id="a55_a89" atomRefs2="a55 a89" order="S"/>
      <bond id="a55_a27" atomRefs2="a55 a27" order="S"/>
      <bond id="a56_a90" atomRefs2="a56 a90" order="S"/>
      <bond id="a56_a91" atomRefs2="a56 a91" order="S"/>
      <bond id="a56_a92" atomRefs2="a56 a92" order="S"/>
      <bond id="a56_a41" atomRefs2="a56 a41" order="S"/>
      <bond id="a57_a93" atomRefs2="a57 a93" order="S"/>
      <bond id="a57_a94" atomRefs2="a57 a94" order="S"/>
      <bond id="a57_a95" atomRefs2="a57 a95" order="S"/>
      <bond id="a57_a41" atomRefs2="a57 a41" order="S"/>
      <bond id="a58_a96" atomRefs2="a58 a96" order="S"/>
      <bond id="a58_a97" atomRefs2="a58 a97" order="S"/>
      <bond id="a58_a98" atomRefs2="a58 a98" order="S"/>
      <bond id="a58_a38" atomRefs2="a58 a38" order="S"/>
    </bondArray>
  </molecule>
</cml>
